# Supplementary material for: Single-Cell Proteomics of Human Peripheral Blood Mononuclear Cells Exceeding 600 Cells per Day
Source: bioRxiv. 2026 Feb 3:2026.02.01.703169. Preprint. [Version 1] doi: 10.64898/2026.02.01.703169 (PMC12889610; doi:10.64898/2026.02.01.703169)
Supplement: Supplement 2 [file media-2.xlsx]

## Sheet: Sheet1
SampleID	Organism	Organ	Labeling_Type	Mass_Spectrometer	Raw_File_Name	Acquisition Date	nanoPOTS_Chip	Well	LC_Column	TMTpro_32_Channel	TMT_Plex_ID	Estimated_pg_peptide	Cell_Type_First_Pass	Cell_Type_Second_Pass
60708_TMT32_PBMCs_Target3_A11_127C	Homo sapiens	Peripheral Blood Mononuclear Cells	TMT32	ThermoFisher Orbitrap Eclipse Tribrid	60708_TMT32_PBMCs_Target3_A11.raw	2025-04-09	Target3	A11	LC1	127C	1	17.6	CD4T_1_2	NA
60708_TMT32_PBMCs_Target3_A11_127D	Homo sapiens	Peripheral Blood Mononuclear Cells	TMT32	ThermoFisher Orbitrap Eclipse Tribrid	60708_TMT32_PBMCs_Target3_A11.raw	2025-04-09	Target3	A11	LC1	127D	1	16.9	CD4T_1	CD8T_2
60708_TMT32_PBMCs_Target3_A11_127N	Homo sapiens	Peripheral Blood Mononuclear Cells	TMT32	ThermoFisher Orbitrap Eclipse Tribrid	60708_TMT32_PBMCs_Target3_A11.raw	2025-04-09	Target3	A11	LC1	127N	1	50.5	CD4T_1_2	NA
60708_TMT32_PBMCs_Target3_A11_128C	Homo sapiens	Peripheral Blood Mononuclear Cells	TMT32	ThermoFisher Orbitrap Eclipse Tribrid	60708_TMT32_PBMCs_Target3_A11.raw	2025-04-09	Target3	A11	LC1	128C	1	10.3	monocyte_0_2	NA
60708_TMT32_PBMCs_Target3_A11_128CD	Homo sapiens	Peripheral Blood Mononuclear Cells	TMT32	ThermoFisher Orbitrap Eclipse Tribrid	60708_TMT32_PBMCs_Target3_A11.raw	2025-04-09	Target3	A11	LC1	128CD	1	30.7	monocyte_0	monocyte_0
60708_TMT32_PBMCs_Target3_A11_128N	Homo sapiens	Peripheral Blood Mononuclear Cells	TMT32	ThermoFisher Orbitrap Eclipse Tribrid	60708_TMT32_PBMCs_Target3_A11.raw	2025-04-09	Target3	A11	LC1	128N	1	24.9	CD4T_1	CD4T_1
60708_TMT32_PBMCs_Target3_A11_128ND	Homo sapiens	Peripheral Blood Mononuclear Cells	TMT32	ThermoFisher Orbitrap Eclipse Tribrid	60708_TMT32_PBMCs_Target3_A11.raw	2025-04-09	Target3	A11	LC1	128ND	1	33.4	monocyte_0	monocyte_0
60708_TMT32_PBMCs_Target3_A11_129C	Homo sapiens	Peripheral Blood Mononuclear Cells	TMT32	ThermoFisher Orbitrap Eclipse Tribrid	60708_TMT32_PBMCs_Target3_A11.raw	2025-04-09	Target3	A11	LC1	129C	1	12.4	monocyte_0_2	NA
60708_TMT32_PBMCs_Target3_A11_129CD	Homo sapiens	Peripheral Blood Mononuclear Cells	TMT32	ThermoFisher Orbitrap Eclipse Tribrid	60708_TMT32_PBMCs_Target3_A11.raw	2025-04-09	Target3	A11	LC1	129CD	1	18.9	CD4T_1	CD4T_1
60708_TMT32_PBMCs_Target3_A11_129N	Homo sapiens	Peripheral Blood Mononuclear Cells	TMT32	ThermoFisher Orbitrap Eclipse Tribrid	60708_TMT32_PBMCs_Target3_A11.raw	2025-04-09	Target3	A11	LC1	129N	1	14.2	CD4T_1_2	NA
60708_TMT32_PBMCs_Target3_A11_129ND	Homo sapiens	Peripheral Blood Mononuclear Cells	TMT32	ThermoFisher Orbitrap Eclipse Tribrid	60708_TMT32_PBMCs_Target3_A11.raw	2025-04-09	Target3	A11	LC1	129ND	1	28.4	monocyte_0	monocyte_0
60708_TMT32_PBMCs_Target3_A11_130C	Homo sapiens	Peripheral Blood Mononuclear Cells	TMT32	ThermoFisher Orbitrap Eclipse Tribrid	60708_TMT32_PBMCs_Target3_A11.raw	2025-04-09	Target3	A11	LC1	130C	1	9.9	CD4T_1_2	NA
60708_TMT32_PBMCs_Target3_A11_130CD	Homo sapiens	Peripheral Blood Mononuclear Cells	TMT32	ThermoFisher Orbitrap Eclipse Tribrid	60708_TMT32_PBMCs_Target3_A11.raw	2025-04-09	Target3	A11	LC1	130CD	1	8.1	CD4T_1_2	NA
60708_TMT32_PBMCs_Target3_A11_130N	Homo sapiens	Peripheral Blood Mononuclear Cells	TMT32	ThermoFisher Orbitrap Eclipse Tribrid	60708_TMT32_PBMCs_Target3_A11.raw	2025-04-09	Target3	A11	LC1	130N	1	46.7	monocyte_0	monocyte_6
60708_TMT32_PBMCs_Target3_A11_130ND	Homo sapiens	Peripheral Blood Mononuclear Cells	TMT32	ThermoFisher Orbitrap Eclipse Tribrid	60708_TMT32_PBMCs_Target3_A11.raw	2025-04-09	Target3	A11	LC1	130ND	1	30.8	monocyte_0	monocyte_0
60708_TMT32_PBMCs_Target3_A11_131C	Homo sapiens	Peripheral Blood Mononuclear Cells	TMT32	ThermoFisher Orbitrap Eclipse Tribrid	60708_TMT32_PBMCs_Target3_A11.raw	2025-04-09	Target3	A11	LC1	131C	1	10.5	monocyte_0_2	NA
60708_TMT32_PBMCs_Target3_A11_131CD	Homo sapiens	Peripheral Blood Mononuclear Cells	TMT32	ThermoFisher Orbitrap Eclipse Tribrid	60708_TMT32_PBMCs_Target3_A11.raw	2025-04-09	Target3	A11	LC1	131CD	1	17.3	CD4T_1	CD4T_1
60708_TMT32_PBMCs_Target3_A11_131N	Homo sapiens	Peripheral Blood Mononuclear Cells	TMT32	ThermoFisher Orbitrap Eclipse Tribrid	60708_TMT32_PBMCs_Target3_A11.raw	2025-04-09	Target3	A11	LC1	131N	1	15.4	CD4T_1_2	NA
60708_TMT32_PBMCs_Target3_A11_131ND	Homo sapiens	Peripheral Blood Mononuclear Cells	TMT32	ThermoFisher Orbitrap Eclipse Tribrid	60708_TMT32_PBMCs_Target3_A11.raw	2025-04-09	Target3	A11	LC1	131ND	1	7.5	CD4T_1_2	NA
60708_TMT32_PBMCs_Target3_A11_132C	Homo sapiens	Peripheral Blood Mononuclear Cells	TMT32	ThermoFisher Orbitrap Eclipse Tribrid	60708_TMT32_PBMCs_Target3_A11.raw	2025-04-09	Target3	A11	LC1	132C	1	13.9	monocyte_0_2	NA
60708_TMT32_PBMCs_Target3_A11_132CD	Homo sapiens	Peripheral Blood Mononuclear Cells	TMT32	ThermoFisher Orbitrap Eclipse Tribrid	60708_TMT32_PBMCs_Target3_A11.raw	2025-04-09	Target3	A11	LC1	132CD	1	8.4	CD4T_1_2	NA
60708_TMT32_PBMCs_Target3_A11_132N	Homo sapiens	Peripheral Blood Mononuclear Cells	TMT32	ThermoFisher Orbitrap Eclipse Tribrid	60708_TMT32_PBMCs_Target3_A11.raw	2025-04-09	Target3	A11	LC1	132N	1	36.1	monocyte_0	monocyte_0
60708_TMT32_PBMCs_Target3_A11_132ND	Homo sapiens	Peripheral Blood Mononuclear Cells	TMT32	ThermoFisher Orbitrap Eclipse Tribrid	60708_TMT32_PBMCs_Target3_A11.raw	2025-04-09	Target3	A11	LC1	132ND	1	31.1	monocyte_0	monocyte_0
60708_TMT32_PBMCs_Target3_A11_133C	Homo sapiens	Peripheral Blood Mononuclear Cells	TMT32	ThermoFisher Orbitrap Eclipse Tribrid	60708_TMT32_PBMCs_Target3_A11.raw	2025-04-09	Target3	A11	LC1	133C	1	13.8	monocyte_0_2	NA
60708_TMT32_PBMCs_Target3_A11_133CD	Homo sapiens	Peripheral Blood Mononuclear Cells	TMT32	ThermoFisher Orbitrap Eclipse Tribrid	60708_TMT32_PBMCs_Target3_A11.raw	2025-04-09	Target3	A11	LC1	133CD	1	10.4	CD4T_1_2	NA
60708_TMT32_PBMCs_Target3_A11_133N	Homo sapiens	Peripheral Blood Mononuclear Cells	TMT32	ThermoFisher Orbitrap Eclipse Tribrid	60708_TMT32_PBMCs_Target3_A11.raw	2025-04-09	Target3	A11	LC1	133N	1	11.1	CD4T_1_2	NA
60708_TMT32_PBMCs_Target3_A11_133ND	Homo sapiens	Peripheral Blood Mononuclear Cells	TMT32	ThermoFisher Orbitrap Eclipse Tribrid	60708_TMT32_PBMCs_Target3_A11.raw	2025-04-09	Target3	A11	LC1	133ND	1	34.6	monocyte_0	monocyte_0
60708_TMT32_PBMCs_Target3_A11_134CD	Homo sapiens	Peripheral Blood Mononuclear Cells	TMT32	ThermoFisher Orbitrap Eclipse Tribrid	60708_TMT32_PBMCs_Target3_A11.raw	2025-04-09	Target3	A11	LC1	134CD	1	9.5	monocyte_0_2	NA
60708_TMT32_PBMCs_Target3_A11_134N	Homo sapiens	Peripheral Blood Mononuclear Cells	TMT32	ThermoFisher Orbitrap Eclipse Tribrid	60708_TMT32_PBMCs_Target3_A11.raw	2025-04-09	Target3	A11	LC1	134N	1	22.1	CD4T_1	CD4T_1
60708_TMT32_PBMCs_Target3_A11_134ND	Homo sapiens	Peripheral Blood Mononuclear Cells	TMT32	ThermoFisher Orbitrap Eclipse Tribrid	60708_TMT32_PBMCs_Target3_A11.raw	2025-04-09	Target3	A11	LC1	134ND	1	18.2	CD4T_1_2	NA
60708_TMT32_PBMCs_Target3_A12_127C	Homo sapiens	Peripheral Blood Mononuclear Cells	TMT32	ThermoFisher Orbitrap Eclipse Tribrid	60708_TMT32_PBMCs_Target3_A12.raw	2025-04-09	Target3	A12	LC2	127C	2	28.7	CD4T_1	CD4T_1
60708_TMT32_PBMCs_Target3_A12_127D	Homo sapiens	Peripheral Blood Mononuclear Cells	TMT32	ThermoFisher Orbitrap Eclipse Tribrid	60708_TMT32_PBMCs_Target3_A12.raw	2025-04-09	Target3	A12	LC2	127D	2	29.5	monocyte_0	monocyte_0
60708_TMT32_PBMCs_Target3_A12_127N	Homo sapiens	Peripheral Blood Mononuclear Cells	TMT32	ThermoFisher Orbitrap Eclipse Tribrid	60708_TMT32_PBMCs_Target3_A12.raw	2025-04-09	Target3	A12	LC2	127N	2	25.1	CD4T_1	CD8T_2
60708_TMT32_PBMCs_Target3_A12_128C	Homo sapiens	Peripheral Blood Mononuclear Cells	TMT32	ThermoFisher Orbitrap Eclipse Tribrid	60708_TMT32_PBMCs_Target3_A12.raw	2025-04-09	Target3	A12	LC2	128C	2	10.2	CD4T_1_2	NA
60708_TMT32_PBMCs_Target3_A12_128CD	Homo sapiens	Peripheral Blood Mononuclear Cells	TMT32	ThermoFisher Orbitrap Eclipse Tribrid	60708_TMT32_PBMCs_Target3_A12.raw	2025-04-09	Target3	A12	LC2	128CD	2	9	monocyte_0_2	NA
60708_TMT32_PBMCs_Target3_A12_128N	Homo sapiens	Peripheral Blood Mononuclear Cells	TMT32	ThermoFisher Orbitrap Eclipse Tribrid	60708_TMT32_PBMCs_Target3_A12.raw	2025-04-09	Target3	A12	LC2	128N	2	10.9	monocyte_0_2	NA
60708_TMT32_PBMCs_Target3_A12_128ND	Homo sapiens	Peripheral Blood Mononuclear Cells	TMT32	ThermoFisher Orbitrap Eclipse Tribrid	60708_TMT32_PBMCs_Target3_A12.raw	2025-04-09	Target3	A12	LC2	128ND	2	13.6	CD4T_1	CD4T_1
60708_TMT32_PBMCs_Target3_A12_129C	Homo sapiens	Peripheral Blood Mononuclear Cells	TMT32	ThermoFisher Orbitrap Eclipse Tribrid	60708_TMT32_PBMCs_Target3_A12.raw	2025-04-09	Target3	A12	LC2	129C	2	36.5	monocyte_0	monocyte_0
60708_TMT32_PBMCs_Target3_A12_129CD	Homo sapiens	Peripheral Blood Mononuclear Cells	TMT32	ThermoFisher Orbitrap Eclipse Tribrid	60708_TMT32_PBMCs_Target3_A12.raw	2025-04-09	Target3	A12	LC2	129CD	2	7.8	CD4T_1_2	NA
60708_TMT32_PBMCs_Target3_A12_129N	Homo sapiens	Peripheral Blood Mononuclear Cells	TMT32	ThermoFisher Orbitrap Eclipse Tribrid	60708_TMT32_PBMCs_Target3_A12.raw	2025-04-09	Target3	A12	LC2	129N	2	9.7	CD4T_1_2	NA
60708_TMT32_PBMCs_Target3_A12_129ND	Homo sapiens	Peripheral Blood Mononuclear Cells	TMT32	ThermoFisher Orbitrap Eclipse Tribrid	60708_TMT32_PBMCs_Target3_A12.raw	2025-04-09	Target3	A12	LC2	129ND	2	15.9	CD4T_1	CD4T_1
60708_TMT32_PBMCs_Target3_A12_130C	Homo sapiens	Peripheral Blood Mononuclear Cells	TMT32	ThermoFisher Orbitrap Eclipse Tribrid	60708_TMT32_PBMCs_Target3_A12.raw	2025-04-09	Target3	A12	LC2	130C	2	23.1	CD4T_1	CD8T_2
60708_TMT32_PBMCs_Target3_A12_130CD	Homo sapiens	Peripheral Blood Mononuclear Cells	TMT32	ThermoFisher Orbitrap Eclipse Tribrid	60708_TMT32_PBMCs_Target3_A12.raw	2025-04-09	Target3	A12	LC2	130CD	2	8.6	CD4T_1_2	NA
60708_TMT32_PBMCs_Target3_A12_130N	Homo sapiens	Peripheral Blood Mononuclear Cells	TMT32	ThermoFisher Orbitrap Eclipse Tribrid	60708_TMT32_PBMCs_Target3_A12.raw	2025-04-09	Target3	A12	LC2	130N	2	23.9	NK_4	NK_3
60708_TMT32_PBMCs_Target3_A12_130ND	Homo sapiens	Peripheral Blood Mononuclear Cells	TMT32	ThermoFisher Orbitrap Eclipse Tribrid	60708_TMT32_PBMCs_Target3_A12.raw	2025-04-09	Target3	A12	LC2	130ND	2	8	CD4T_1_2	NA
60708_TMT32_PBMCs_Target3_A12_131C	Homo sapiens	Peripheral Blood Mononuclear Cells	TMT32	ThermoFisher Orbitrap Eclipse Tribrid	60708_TMT32_PBMCs_Target3_A12.raw	2025-04-09	Target3	A12	LC2	131C	2	8.3	CD4T_1_2	NA
60708_TMT32_PBMCs_Target3_A12_131CD	Homo sapiens	Peripheral Blood Mononuclear Cells	TMT32	ThermoFisher Orbitrap Eclipse Tribrid	60708_TMT32_PBMCs_Target3_A12.raw	2025-04-09	Target3	A12	LC2	131CD	2	28.2	monocyte_0	monocyte_0
60708_TMT32_PBMCs_Target3_A12_131N	Homo sapiens	Peripheral Blood Mononuclear Cells	TMT32	ThermoFisher Orbitrap Eclipse Tribrid	60708_TMT32_PBMCs_Target3_A12.raw	2025-04-09	Target3	A12	LC2	131N	2	10.3	monocyte_0_2	NA
60708_TMT32_PBMCs_Target3_A12_131ND	Homo sapiens	Peripheral Blood Mononuclear Cells	TMT32	ThermoFisher Orbitrap Eclipse Tribrid	60708_TMT32_PBMCs_Target3_A12.raw	2025-04-09	Target3	A12	LC2	131ND	2	7.4	CD4T_1	CD4T_1
60708_TMT32_PBMCs_Target3_A12_132C	Homo sapiens	Peripheral Blood Mononuclear Cells	TMT32	ThermoFisher Orbitrap Eclipse Tribrid	60708_TMT32_PBMCs_Target3_A12.raw	2025-04-09	Target3	A12	LC2	132C	2	8.4	monocyte_0_2	NA
60708_TMT32_PBMCs_Target3_A12_132CD	Homo sapiens	Peripheral Blood Mononuclear Cells	TMT32	ThermoFisher Orbitrap Eclipse Tribrid	60708_TMT32_PBMCs_Target3_A12.raw	2025-04-09	Target3	A12	LC2	132CD	2	28.1	NK_4	NK_3
60708_TMT32_PBMCs_Target3_A12_132N	Homo sapiens	Peripheral Blood Mononuclear Cells	TMT32	ThermoFisher Orbitrap Eclipse Tribrid	60708_TMT32_PBMCs_Target3_A12.raw	2025-04-09	Target3	A12	LC2	132N	2	17.5	CD4T_1	CD4T_1
60708_TMT32_PBMCs_Target3_A12_132ND	Homo sapiens	Peripheral Blood Mononuclear Cells	TMT32	ThermoFisher Orbitrap Eclipse Tribrid	60708_TMT32_PBMCs_Target3_A12.raw	2025-04-09	Target3	A12	LC2	132ND	2	8.8	monocyte_0_2	NA
60708_TMT32_PBMCs_Target3_A12_133C	Homo sapiens	Peripheral Blood Mononuclear Cells	TMT32	ThermoFisher Orbitrap Eclipse Tribrid	60708_TMT32_PBMCs_Target3_A12.raw	2025-04-09	Target3	A12	LC2	133C	2	10	CD4T_1_2	NA
60708_TMT32_PBMCs_Target3_A12_133CD	Homo sapiens	Peripheral Blood Mononuclear Cells	TMT32	ThermoFisher Orbitrap Eclipse Tribrid	60708_TMT32_PBMCs_Target3_A12.raw	2025-04-09	Target3	A12	LC2	133CD	2	8.1	CD4T_1_2	NA
60708_TMT32_PBMCs_Target3_A12_133N	Homo sapiens	Peripheral Blood Mononuclear Cells	TMT32	ThermoFisher Orbitrap Eclipse Tribrid	60708_TMT32_PBMCs_Target3_A12.raw	2025-04-09	Target3	A12	LC2	133N	2	15.1	B_5	CD4T_1
60708_TMT32_PBMCs_Target3_A12_133ND	Homo sapiens	Peripheral Blood Mononuclear Cells	TMT32	ThermoFisher Orbitrap Eclipse Tribrid	60708_TMT32_PBMCs_Target3_A12.raw	2025-04-09	Target3	A12	LC2	133ND	2	9.5	CD4T_1_2	NA
60708_TMT32_PBMCs_Target3_A12_134CD	Homo sapiens	Peripheral Blood Mononuclear Cells	TMT32	ThermoFisher Orbitrap Eclipse Tribrid	60708_TMT32_PBMCs_Target3_A12.raw	2025-04-09	Target3	A12	LC2	134CD	2	8.3	CD4T_1_2	NA
60708_TMT32_PBMCs_Target3_A12_134N	Homo sapiens	Peripheral Blood Mononuclear Cells	TMT32	ThermoFisher Orbitrap Eclipse Tribrid	60708_TMT32_PBMCs_Target3_A12.raw	2025-04-09	Target3	A12	LC2	134N	2	22.9	NK_4	CD8T_2
60708_TMT32_PBMCs_Target3_A12_134ND	Homo sapiens	Peripheral Blood Mononuclear Cells	TMT32	ThermoFisher Orbitrap Eclipse Tribrid	60708_TMT32_PBMCs_Target3_A12.raw	2025-04-09	Target3	A12	LC2	134ND	2	22.1	B_5	CD4T_1
60708_TMT32_PBMCs_Target3_A7_127C	Homo sapiens	Peripheral Blood Mononuclear Cells	TMT32	ThermoFisher Orbitrap Eclipse Tribrid	60708_TMT32_PBMCs_Target3_A7.raw	2025-04-09	Target3	A7	LC1	127C	3	16.6	CD4T_1_2	NA
60708_TMT32_PBMCs_Target3_A7_127D	Homo sapiens	Peripheral Blood Mononuclear Cells	TMT32	ThermoFisher Orbitrap Eclipse Tribrid	60708_TMT32_PBMCs_Target3_A7.raw	2025-04-09	Target3	A7	LC1	127D	3	13.9	CD4T_1	CD4T_1
60708_TMT32_PBMCs_Target3_A7_127N	Homo sapiens	Peripheral Blood Mononuclear Cells	TMT32	ThermoFisher Orbitrap Eclipse Tribrid	60708_TMT32_PBMCs_Target3_A7.raw	2025-04-09	Target3	A7	LC1	127N	3	11.5	monocyte_0_2	NA
60708_TMT32_PBMCs_Target3_A7_128C	Homo sapiens	Peripheral Blood Mononuclear Cells	TMT32	ThermoFisher Orbitrap Eclipse Tribrid	60708_TMT32_PBMCs_Target3_A7.raw	2025-04-09	Target3	A7	LC1	128C	3	8.1	CD4T_1_2	NA
60708_TMT32_PBMCs_Target3_A7_128CD	Homo sapiens	Peripheral Blood Mononuclear Cells	TMT32	ThermoFisher Orbitrap Eclipse Tribrid	60708_TMT32_PBMCs_Target3_A7.raw	2025-04-09	Target3	A7	LC1	128CD	3	6	CD4T_1_2	NA
60708_TMT32_PBMCs_Target3_A7_128N	Homo sapiens	Peripheral Blood Mononuclear Cells	TMT32	ThermoFisher Orbitrap Eclipse Tribrid	60708_TMT32_PBMCs_Target3_A7.raw	2025-04-09	Target3	A7	LC1	128N	3	7.5	CD4T_1_2	NA
60708_TMT32_PBMCs_Target3_A7_128ND	Homo sapiens	Peripheral Blood Mononuclear Cells	TMT32	ThermoFisher Orbitrap Eclipse Tribrid	60708_TMT32_PBMCs_Target3_A7.raw	2025-04-09	Target3	A7	LC1	128ND	3	6	CD4T_1_2	NA
60708_TMT32_PBMCs_Target3_A7_129C	Homo sapiens	Peripheral Blood Mononuclear Cells	TMT32	ThermoFisher Orbitrap Eclipse Tribrid	60708_TMT32_PBMCs_Target3_A7.raw	2025-04-09	Target3	A7	LC1	129C	3	15.9	CD4T_1	CD4T_1
60708_TMT32_PBMCs_Target3_A7_129CD	Homo sapiens	Peripheral Blood Mononuclear Cells	TMT32	ThermoFisher Orbitrap Eclipse Tribrid	60708_TMT32_PBMCs_Target3_A7.raw	2025-04-09	Target3	A7	LC1	129CD	3	37.6	monocyte_0	monocyte_6
60708_TMT32_PBMCs_Target3_A7_129N	Homo sapiens	Peripheral Blood Mononuclear Cells	TMT32	ThermoFisher Orbitrap Eclipse Tribrid	60708_TMT32_PBMCs_Target3_A7.raw	2025-04-09	Target3	A7	LC1	129N	3	9.7	CD4T_1_2	NA
60708_TMT32_PBMCs_Target3_A7_129ND	Homo sapiens	Peripheral Blood Mononuclear Cells	TMT32	ThermoFisher Orbitrap Eclipse Tribrid	60708_TMT32_PBMCs_Target3_A7.raw	2025-04-09	Target3	A7	LC1	129ND	3	8.9	Unknown_6	Unknown_7
60708_TMT32_PBMCs_Target3_A7_130C	Homo sapiens	Peripheral Blood Mononuclear Cells	TMT32	ThermoFisher Orbitrap Eclipse Tribrid	60708_TMT32_PBMCs_Target3_A7.raw	2025-04-09	Target3	A7	LC1	130C	3	17.3	CD4T_1	CD4T_1
60708_TMT32_PBMCs_Target3_A7_130CD	Homo sapiens	Peripheral Blood Mononuclear Cells	TMT32	ThermoFisher Orbitrap Eclipse Tribrid	60708_TMT32_PBMCs_Target3_A7.raw	2025-04-09	Target3	A7	LC1	130CD	3	12.2	monocyte_0_2	NA
60708_TMT32_PBMCs_Target3_A7_130N	Homo sapiens	Peripheral Blood Mononuclear Cells	TMT32	ThermoFisher Orbitrap Eclipse Tribrid	60708_TMT32_PBMCs_Target3_A7.raw	2025-04-09	Target3	A7	LC1	130N	3	11.7	monocyte_0_2	NA
60708_TMT32_PBMCs_Target3_A7_130ND	Homo sapiens	Peripheral Blood Mononuclear Cells	TMT32	ThermoFisher Orbitrap Eclipse Tribrid	60708_TMT32_PBMCs_Target3_A7.raw	2025-04-09	Target3	A7	LC1	130ND	3	16.1	monocyte_0_2	NA
60708_TMT32_PBMCs_Target3_A7_131C	Homo sapiens	Peripheral Blood Mononuclear Cells	TMT32	ThermoFisher Orbitrap Eclipse Tribrid	60708_TMT32_PBMCs_Target3_A7.raw	2025-04-09	Target3	A7	LC1	131C	3	10.3	CD4T_1_2	NA
60708_TMT32_PBMCs_Target3_A7_131CD	Homo sapiens	Peripheral Blood Mononuclear Cells	TMT32	ThermoFisher Orbitrap Eclipse Tribrid	60708_TMT32_PBMCs_Target3_A7.raw	2025-04-09	Target3	A7	LC1	131CD	3	26.3	monocyte_0	monocyte_0
60708_TMT32_PBMCs_Target3_A7_131N	Homo sapiens	Peripheral Blood Mononuclear Cells	TMT32	ThermoFisher Orbitrap Eclipse Tribrid	60708_TMT32_PBMCs_Target3_A7.raw	2025-04-09	Target3	A7	LC1	131N	3	41.9	monocyte_0	monocyte_6
60708_TMT32_PBMCs_Target3_A7_131ND	Homo sapiens	Peripheral Blood Mononuclear Cells	TMT32	ThermoFisher Orbitrap Eclipse Tribrid	60708_TMT32_PBMCs_Target3_A7.raw	2025-04-09	Target3	A7	LC1	131ND	3	6.8	monocyte_0_2	NA
60708_TMT32_PBMCs_Target3_A7_132C	Homo sapiens	Peripheral Blood Mononuclear Cells	TMT32	ThermoFisher Orbitrap Eclipse Tribrid	60708_TMT32_PBMCs_Target3_A7.raw	2025-04-09	Target3	A7	LC1	132C	3	9.1	CD4T_1_2	NA
60708_TMT32_PBMCs_Target3_A7_132CD	Homo sapiens	Peripheral Blood Mononuclear Cells	TMT32	ThermoFisher Orbitrap Eclipse Tribrid	60708_TMT32_PBMCs_Target3_A7.raw	2025-04-09	Target3	A7	LC1	132CD	3	8.9	monocyte_0_2	NA
60708_TMT32_PBMCs_Target3_A7_132N	Homo sapiens	Peripheral Blood Mononuclear Cells	TMT32	ThermoFisher Orbitrap Eclipse Tribrid	60708_TMT32_PBMCs_Target3_A7.raw	2025-04-09	Target3	A7	LC1	132N	3	13.8	monocyte_0_2	NA
60708_TMT32_PBMCs_Target3_A7_132ND	Homo sapiens	Peripheral Blood Mononuclear Cells	TMT32	ThermoFisher Orbitrap Eclipse Tribrid	60708_TMT32_PBMCs_Target3_A7.raw	2025-04-09	Target3	A7	LC1	132ND	3	15	NK_4	NK_3
60708_TMT32_PBMCs_Target3_A7_133C	Homo sapiens	Peripheral Blood Mononuclear Cells	TMT32	ThermoFisher Orbitrap Eclipse Tribrid	60708_TMT32_PBMCs_Target3_A7.raw	2025-04-09	Target3	A7	LC1	133C	3	19.9	NK_4	NK_3
60708_TMT32_PBMCs_Target3_A7_133CD	Homo sapiens	Peripheral Blood Mononuclear Cells	TMT32	ThermoFisher Orbitrap Eclipse Tribrid	60708_TMT32_PBMCs_Target3_A7.raw	2025-04-09	Target3	A7	LC1	133CD	3	25.2	monocyte_0	monocyte_0
60708_TMT32_PBMCs_Target3_A7_133N	Homo sapiens	Peripheral Blood Mononuclear Cells	TMT32	ThermoFisher Orbitrap Eclipse Tribrid	60708_TMT32_PBMCs_Target3_A7.raw	2025-04-09	Target3	A7	LC1	133N	3	37.4	monocyte_0	monocyte_0
60708_TMT32_PBMCs_Target3_A7_133ND	Homo sapiens	Peripheral Blood Mononuclear Cells	TMT32	ThermoFisher Orbitrap Eclipse Tribrid	60708_TMT32_PBMCs_Target3_A7.raw	2025-04-09	Target3	A7	LC1	133ND	3	17.5	NK_4	NK_3
60708_TMT32_PBMCs_Target3_A7_134CD	Homo sapiens	Peripheral Blood Mononuclear Cells	TMT32	ThermoFisher Orbitrap Eclipse Tribrid	60708_TMT32_PBMCs_Target3_A7.raw	2025-04-09	Target3	A7	LC1	134CD	3	8.8	CD4T_1_2	NA
60708_TMT32_PBMCs_Target3_A7_134N	Homo sapiens	Peripheral Blood Mononuclear Cells	TMT32	ThermoFisher Orbitrap Eclipse Tribrid	60708_TMT32_PBMCs_Target3_A7.raw	2025-04-09	Target3	A7	LC1	134N	3	21.6	CD4T_1	CD4T_1
60708_TMT32_PBMCs_Target3_A7_134ND	Homo sapiens	Peripheral Blood Mononuclear Cells	TMT32	ThermoFisher Orbitrap Eclipse Tribrid	60708_TMT32_PBMCs_Target3_A7.raw	2025-04-09	Target3	A7	LC1	134ND	3	19.6	monocyte_0_2	NA
60708_TMT32_PBMCs_Target3_A8_127C	Homo sapiens	Peripheral Blood Mononuclear Cells	TMT32	ThermoFisher Orbitrap Eclipse Tribrid	60708_TMT32_PBMCs_Target3_A8.raw	2025-04-09	Target3	A8	LC2	127C	4	17.7	monocyte_0_2	NA
60708_TMT32_PBMCs_Target3_A8_127D	Homo sapiens	Peripheral Blood Mononuclear Cells	TMT32	ThermoFisher Orbitrap Eclipse Tribrid	60708_TMT32_PBMCs_Target3_A8.raw	2025-04-09	Target3	A8	LC2	127D	4	47.7	monocyte_0	monocyte_0
60708_TMT32_PBMCs_Target3_A8_127N	Homo sapiens	Peripheral Blood Mononuclear Cells	TMT32	ThermoFisher Orbitrap Eclipse Tribrid	60708_TMT32_PBMCs_Target3_A8.raw	2025-04-09	Target3	A8	LC2	127N	4	13.5	CD4T_1	CD4T_1
60708_TMT32_PBMCs_Target3_A8_128C	Homo sapiens	Peripheral Blood Mononuclear Cells	TMT32	ThermoFisher Orbitrap Eclipse Tribrid	60708_TMT32_PBMCs_Target3_A8.raw	2025-04-09	Target3	A8	LC2	128C	4	28	monocyte_0	monocyte_0
60708_TMT32_PBMCs_Target3_A8_128CD	Homo sapiens	Peripheral Blood Mononuclear Cells	TMT32	ThermoFisher Orbitrap Eclipse Tribrid	60708_TMT32_PBMCs_Target3_A8.raw	2025-04-09	Target3	A8	LC2	128CD	4	11.3	monocyte_0_2	NA
60708_TMT32_PBMCs_Target3_A8_128N	Homo sapiens	Peripheral Blood Mononuclear Cells	TMT32	ThermoFisher Orbitrap Eclipse Tribrid	60708_TMT32_PBMCs_Target3_A8.raw	2025-04-09	Target3	A8	LC2	128N	4	20.8	CD4T_1_2	NA
60708_TMT32_PBMCs_Target3_A8_128ND	Homo sapiens	Peripheral Blood Mononuclear Cells	TMT32	ThermoFisher Orbitrap Eclipse Tribrid	60708_TMT32_PBMCs_Target3_A8.raw	2025-04-09	Target3	A8	LC2	128ND	4	10.7	B_5	B_4
60708_TMT32_PBMCs_Target3_A8_129C	Homo sapiens	Peripheral Blood Mononuclear Cells	TMT32	ThermoFisher Orbitrap Eclipse Tribrid	60708_TMT32_PBMCs_Target3_A8.raw	2025-04-09	Target3	A8	LC2	129C	4	12	CD4T_1_2	NA
60708_TMT32_PBMCs_Target3_A8_129CD	Homo sapiens	Peripheral Blood Mononuclear Cells	TMT32	ThermoFisher Orbitrap Eclipse Tribrid	60708_TMT32_PBMCs_Target3_A8.raw	2025-04-09	Target3	A8	LC2	129CD	4	9.3	monocyte_0_2	NA
60708_TMT32_PBMCs_Target3_A8_129N	Homo sapiens	Peripheral Blood Mononuclear Cells	TMT32	ThermoFisher Orbitrap Eclipse Tribrid	60708_TMT32_PBMCs_Target3_A8.raw	2025-04-09	Target3	A8	LC2	129N	4	18.1	CD4T_1	CD4T_1
60708_TMT32_PBMCs_Target3_A8_129ND	Homo sapiens	Peripheral Blood Mononuclear Cells	TMT32	ThermoFisher Orbitrap Eclipse Tribrid	60708_TMT32_PBMCs_Target3_A8.raw	2025-04-09	Target3	A8	LC2	129ND	4	8.3	monocyte_0_2	NA
60708_TMT32_PBMCs_Target3_A8_130C	Homo sapiens	Peripheral Blood Mononuclear Cells	TMT32	ThermoFisher Orbitrap Eclipse Tribrid	60708_TMT32_PBMCs_Target3_A8.raw	2025-04-09	Target3	A8	LC2	130C	4	10.9	monocyte_0_2	NA
60708_TMT32_PBMCs_Target3_A8_130CD	Homo sapiens	Peripheral Blood Mononuclear Cells	TMT32	ThermoFisher Orbitrap Eclipse Tribrid	60708_TMT32_PBMCs_Target3_A8.raw	2025-04-09	Target3	A8	LC2	130CD	4	6.7	CD4T_1_2	NA
60708_TMT32_PBMCs_Target3_A8_130N	Homo sapiens	Peripheral Blood Mononuclear Cells	TMT32	ThermoFisher Orbitrap Eclipse Tribrid	60708_TMT32_PBMCs_Target3_A8.raw	2025-04-09	Target3	A8	LC2	130N	4	29.3	monocyte_0	monocyte_0
60708_TMT32_PBMCs_Target3_A8_130ND	Homo sapiens	Peripheral Blood Mononuclear Cells	TMT32	ThermoFisher Orbitrap Eclipse Tribrid	60708_TMT32_PBMCs_Target3_A8.raw	2025-04-09	Target3	A8	LC2	130ND	4	23.6	monocyte_0	monocyte_6
60708_TMT32_PBMCs_Target3_A8_131C	Homo sapiens	Peripheral Blood Mononuclear Cells	TMT32	ThermoFisher Orbitrap Eclipse Tribrid	60708_TMT32_PBMCs_Target3_A8.raw	2025-04-09	Target3	A8	LC2	131C	4	6.5	monocyte_0_2	NA
60708_TMT32_PBMCs_Target3_A8_131CD	Homo sapiens	Peripheral Blood Mononuclear Cells	TMT32	ThermoFisher Orbitrap Eclipse Tribrid	60708_TMT32_PBMCs_Target3_A8.raw	2025-04-09	Target3	A8	LC2	131CD	4	12.9	CD4T_1	CD4T_1
60708_TMT32_PBMCs_Target3_A8_131N	Homo sapiens	Peripheral Blood Mononuclear Cells	TMT32	ThermoFisher Orbitrap Eclipse Tribrid	60708_TMT32_PBMCs_Target3_A8.raw	2025-04-09	Target3	A8	LC2	131N	4	8.9	CD4T_1_2	NA
60708_TMT32_PBMCs_Target3_A8_131ND	Homo sapiens	Peripheral Blood Mononuclear Cells	TMT32	ThermoFisher Orbitrap Eclipse Tribrid	60708_TMT32_PBMCs_Target3_A8.raw	2025-04-09	Target3	A8	LC2	131ND	4	12.7	monocyte_0	monocyte_0
60708_TMT32_PBMCs_Target3_A8_132C	Homo sapiens	Peripheral Blood Mononuclear Cells	TMT32	ThermoFisher Orbitrap Eclipse Tribrid	60708_TMT32_PBMCs_Target3_A8.raw	2025-04-09	Target3	A8	LC2	132C	4	9.6	CD4T_1_2	NA
60708_TMT32_PBMCs_Target3_A8_132CD	Homo sapiens	Peripheral Blood Mononuclear Cells	TMT32	ThermoFisher Orbitrap Eclipse Tribrid	60708_TMT32_PBMCs_Target3_A8.raw	2025-04-09	Target3	A8	LC2	132CD	4	7.6	CD4T_1_2	NA
60708_TMT32_PBMCs_Target3_A8_132N	Homo sapiens	Peripheral Blood Mononuclear Cells	TMT32	ThermoFisher Orbitrap Eclipse Tribrid	60708_TMT32_PBMCs_Target3_A8.raw	2025-04-09	Target3	A8	LC2	132N	4	19.6	CD4T_1	CD8T_2
60708_TMT32_PBMCs_Target3_A8_132ND	Homo sapiens	Peripheral Blood Mononuclear Cells	TMT32	ThermoFisher Orbitrap Eclipse Tribrid	60708_TMT32_PBMCs_Target3_A8.raw	2025-04-09	Target3	A8	LC2	132ND	4	6.5	CD4T_1_2	NA
60708_TMT32_PBMCs_Target3_A8_133C	Homo sapiens	Peripheral Blood Mononuclear Cells	TMT32	ThermoFisher Orbitrap Eclipse Tribrid	60708_TMT32_PBMCs_Target3_A8.raw	2025-04-09	Target3	A8	LC2	133C	4	14	CD4T_1	CD4T_1
60708_TMT32_PBMCs_Target3_A8_133CD	Homo sapiens	Peripheral Blood Mononuclear Cells	TMT32	ThermoFisher Orbitrap Eclipse Tribrid	60708_TMT32_PBMCs_Target3_A8.raw	2025-04-09	Target3	A8	LC2	133CD	4	13.5	CD4T_1	CD4T_1
60708_TMT32_PBMCs_Target3_A8_133N	Homo sapiens	Peripheral Blood Mononuclear Cells	TMT32	ThermoFisher Orbitrap Eclipse Tribrid	60708_TMT32_PBMCs_Target3_A8.raw	2025-04-09	Target3	A8	LC2	133N	4	10.6	monocyte_0_2	NA
60708_TMT32_PBMCs_Target3_A8_133ND	Homo sapiens	Peripheral Blood Mononuclear Cells	TMT32	ThermoFisher Orbitrap Eclipse Tribrid	60708_TMT32_PBMCs_Target3_A8.raw	2025-04-09	Target3	A8	LC2	133ND	4	8.4	CD4T_1_2	NA
60708_TMT32_PBMCs_Target3_A8_134CD	Homo sapiens	Peripheral Blood Mononuclear Cells	TMT32	ThermoFisher Orbitrap Eclipse Tribrid	60708_TMT32_PBMCs_Target3_A8.raw	2025-04-09	Target3	A8	LC2	134CD	4	13.8	CD4T_1	CD4T_1
60708_TMT32_PBMCs_Target3_A8_134N	Homo sapiens	Peripheral Blood Mononuclear Cells	TMT32	ThermoFisher Orbitrap Eclipse Tribrid	60708_TMT32_PBMCs_Target3_A8.raw	2025-04-09	Target3	A8	LC2	134N	4	18.9	CD4T_1	CD4T_1
60708_TMT32_PBMCs_Target3_A8_134ND	Homo sapiens	Peripheral Blood Mononuclear Cells	TMT32	ThermoFisher Orbitrap Eclipse Tribrid	60708_TMT32_PBMCs_Target3_A8.raw	2025-04-09	Target3	A8	LC2	134ND	4	32.4	monocyte_0	DC_5
60708_TMT32_PBMCs_Target3_B1_127C	Homo sapiens	Peripheral Blood Mononuclear Cells	TMT32	ThermoFisher Orbitrap Eclipse Tribrid	60708_TMT32_PBMCs_Target3_B1.raw	2025-04-09	Target3	B1	LC1	127C	5	19.5	CD4T_1_2	NA
60708_TMT32_PBMCs_Target3_B1_127D	Homo sapiens	Peripheral Blood Mononuclear Cells	TMT32	ThermoFisher Orbitrap Eclipse Tribrid	60708_TMT32_PBMCs_Target3_B1.raw	2025-04-09	Target3	B1	LC1	127D	5	7.2	CD4T_1_2	NA
60708_TMT32_PBMCs_Target3_B1_127N	Homo sapiens	Peripheral Blood Mononuclear Cells	TMT32	ThermoFisher Orbitrap Eclipse Tribrid	60708_TMT32_PBMCs_Target3_B1.raw	2025-04-09	Target3	B1	LC1	127N	5	9.3	CD4T_1_2	NA
60708_TMT32_PBMCs_Target3_B1_128C	Homo sapiens	Peripheral Blood Mononuclear Cells	TMT32	ThermoFisher Orbitrap Eclipse Tribrid	60708_TMT32_PBMCs_Target3_B1.raw	2025-04-09	Target3	B1	LC1	128C	5	27.8	monocyte_0	monocyte_0
60708_TMT32_PBMCs_Target3_B1_128CD	Homo sapiens	Peripheral Blood Mononuclear Cells	TMT32	ThermoFisher Orbitrap Eclipse Tribrid	60708_TMT32_PBMCs_Target3_B1.raw	2025-04-09	Target3	B1	LC1	128CD	5	26.2	monocyte_0	monocyte_0
60708_TMT32_PBMCs_Target3_B1_128N	Homo sapiens	Peripheral Blood Mononuclear Cells	TMT32	ThermoFisher Orbitrap Eclipse Tribrid	60708_TMT32_PBMCs_Target3_B1.raw	2025-04-09	Target3	B1	LC1	128N	5	15.2	CD4T_1	CD4T_1
60708_TMT32_PBMCs_Target3_B1_128ND	Homo sapiens	Peripheral Blood Mononuclear Cells	TMT32	ThermoFisher Orbitrap Eclipse Tribrid	60708_TMT32_PBMCs_Target3_B1.raw	2025-04-09	Target3	B1	LC1	128ND	5	13.9	CD4T_1	CD4T_1
60708_TMT32_PBMCs_Target3_B1_129C	Homo sapiens	Peripheral Blood Mononuclear Cells	TMT32	ThermoFisher Orbitrap Eclipse Tribrid	60708_TMT32_PBMCs_Target3_B1.raw	2025-04-09	Target3	B1	LC1	129C	5	32.8	monocyte_0	monocyte_0
60708_TMT32_PBMCs_Target3_B1_129CD	Homo sapiens	Peripheral Blood Mononuclear Cells	TMT32	ThermoFisher Orbitrap Eclipse Tribrid	60708_TMT32_PBMCs_Target3_B1.raw	2025-04-09	Target3	B1	LC1	129CD	5	6.9	CD4T_1_2	NA
60708_TMT32_PBMCs_Target3_B1_129N	Homo sapiens	Peripheral Blood Mononuclear Cells	TMT32	ThermoFisher Orbitrap Eclipse Tribrid	60708_TMT32_PBMCs_Target3_B1.raw	2025-04-09	Target3	B1	LC1	129N	5	6.9	CD4T_1_2	NA
60708_TMT32_PBMCs_Target3_B1_129ND	Homo sapiens	Peripheral Blood Mononuclear Cells	TMT32	ThermoFisher Orbitrap Eclipse Tribrid	60708_TMT32_PBMCs_Target3_B1.raw	2025-04-09	Target3	B1	LC1	129ND	5	7.1	CD4T_1_2	NA
60708_TMT32_PBMCs_Target3_B1_130C	Homo sapiens	Peripheral Blood Mononuclear Cells	TMT32	ThermoFisher Orbitrap Eclipse Tribrid	60708_TMT32_PBMCs_Target3_B1.raw	2025-04-09	Target3	B1	LC1	130C	5	33.6	monocyte_0	monocyte_0
60708_TMT32_PBMCs_Target3_B1_130CD	Homo sapiens	Peripheral Blood Mononuclear Cells	TMT32	ThermoFisher Orbitrap Eclipse Tribrid	60708_TMT32_PBMCs_Target3_B1.raw	2025-04-09	Target3	B1	LC1	130CD	5	7.5	CD4T_1_2	NA
60708_TMT32_PBMCs_Target3_B1_130N	Homo sapiens	Peripheral Blood Mononuclear Cells	TMT32	ThermoFisher Orbitrap Eclipse Tribrid	60708_TMT32_PBMCs_Target3_B1.raw	2025-04-09	Target3	B1	LC1	130N	5	18.3	CD4T_1	B_4
60708_TMT32_PBMCs_Target3_B1_130ND	Homo sapiens	Peripheral Blood Mononuclear Cells	TMT32	ThermoFisher Orbitrap Eclipse Tribrid	60708_TMT32_PBMCs_Target3_B1.raw	2025-04-09	Target3	B1	LC1	130ND	5	9.3	monocyte_0_2	NA
60708_TMT32_PBMCs_Target3_B1_131C	Homo sapiens	Peripheral Blood Mononuclear Cells	TMT32	ThermoFisher Orbitrap Eclipse Tribrid	60708_TMT32_PBMCs_Target3_B1.raw	2025-04-09	Target3	B1	LC1	131C	5	11.1	CD4T_1_2	NA
60708_TMT32_PBMCs_Target3_B1_131CD	Homo sapiens	Peripheral Blood Mononuclear Cells	TMT32	ThermoFisher Orbitrap Eclipse Tribrid	60708_TMT32_PBMCs_Target3_B1.raw	2025-04-09	Target3	B1	LC1	131CD	5	30.2	monocyte_0	monocyte_0
60708_TMT32_PBMCs_Target3_B1_131N	Homo sapiens	Peripheral Blood Mononuclear Cells	TMT32	ThermoFisher Orbitrap Eclipse Tribrid	60708_TMT32_PBMCs_Target3_B1.raw	2025-04-09	Target3	B1	LC1	131N	5	19.4	NK_4	NK_3
60708_TMT32_PBMCs_Target3_B1_131ND	Homo sapiens	Peripheral Blood Mononuclear Cells	TMT32	ThermoFisher Orbitrap Eclipse Tribrid	60708_TMT32_PBMCs_Target3_B1.raw	2025-04-09	Target3	B1	LC1	131ND	5	3.7	CD4T_1_2	NA
60708_TMT32_PBMCs_Target3_B1_132C	Homo sapiens	Peripheral Blood Mononuclear Cells	TMT32	ThermoFisher Orbitrap Eclipse Tribrid	60708_TMT32_PBMCs_Target3_B1.raw	2025-04-09	Target3	B1	LC1	132C	5	11.2	monocyte_0_2	NA
60708_TMT32_PBMCs_Target3_B1_132CD	Homo sapiens	Peripheral Blood Mononuclear Cells	TMT32	ThermoFisher Orbitrap Eclipse Tribrid	60708_TMT32_PBMCs_Target3_B1.raw	2025-04-09	Target3	B1	LC1	132CD	5	28.1	monocyte_0	monocyte_6
60708_TMT32_PBMCs_Target3_B1_132N	Homo sapiens	Peripheral Blood Mononuclear Cells	TMT32	ThermoFisher Orbitrap Eclipse Tribrid	60708_TMT32_PBMCs_Target3_B1.raw	2025-04-09	Target3	B1	LC1	132N	5	12	monocyte_0_2	NA
60708_TMT32_PBMCs_Target3_B1_132ND	Homo sapiens	Peripheral Blood Mononuclear Cells	TMT32	ThermoFisher Orbitrap Eclipse Tribrid	60708_TMT32_PBMCs_Target3_B1.raw	2025-04-09	Target3	B1	LC1	132ND	5	10.8	CD4T_1_2	NA
60708_TMT32_PBMCs_Target3_B1_133C	Homo sapiens	Peripheral Blood Mononuclear Cells	TMT32	ThermoFisher Orbitrap Eclipse Tribrid	60708_TMT32_PBMCs_Target3_B1.raw	2025-04-09	Target3	B1	LC1	133C	5	30.4	monocyte_0	monocyte_0
60708_TMT32_PBMCs_Target3_B1_133CD	Homo sapiens	Peripheral Blood Mononuclear Cells	TMT32	ThermoFisher Orbitrap Eclipse Tribrid	60708_TMT32_PBMCs_Target3_B1.raw	2025-04-09	Target3	B1	LC1	133CD	5	7.1	CD4T_1_2	NA
60708_TMT32_PBMCs_Target3_B1_133N	Homo sapiens	Peripheral Blood Mononuclear Cells	TMT32	ThermoFisher Orbitrap Eclipse Tribrid	60708_TMT32_PBMCs_Target3_B1.raw	2025-04-09	Target3	B1	LC1	133N	5	35.3	monocyte_0	monocyte_0
60708_TMT32_PBMCs_Target3_B1_133ND	Homo sapiens	Peripheral Blood Mononuclear Cells	TMT32	ThermoFisher Orbitrap Eclipse Tribrid	60708_TMT32_PBMCs_Target3_B1.raw	2025-04-09	Target3	B1	LC1	133ND	5	31.3	monocyte_0	monocyte_0
60708_TMT32_PBMCs_Target3_B1_134CD	Homo sapiens	Peripheral Blood Mononuclear Cells	TMT32	ThermoFisher Orbitrap Eclipse Tribrid	60708_TMT32_PBMCs_Target3_B1.raw	2025-04-09	Target3	B1	LC1	134CD	5	7.7	monocyte_0_2	NA
60708_TMT32_PBMCs_Target3_B1_134N	Homo sapiens	Peripheral Blood Mononuclear Cells	TMT32	ThermoFisher Orbitrap Eclipse Tribrid	60708_TMT32_PBMCs_Target3_B1.raw	2025-04-09	Target3	B1	LC1	134N	5	39.6	monocyte_0	monocyte_0
60708_TMT32_PBMCs_Target3_B1_134ND	Homo sapiens	Peripheral Blood Mononuclear Cells	TMT32	ThermoFisher Orbitrap Eclipse Tribrid	60708_TMT32_PBMCs_Target3_B1.raw	2025-04-09	Target3	B1	LC1	134ND	5	27.9	CD4T_1_2	NA
60708_TMT32_PBMCs_Target3_B11_127C	Homo sapiens	Peripheral Blood Mononuclear Cells	TMT32	ThermoFisher Orbitrap Eclipse Tribrid	60708_TMT32_PBMCs_Target3_B11.raw	2025-04-10	Target3	B11	LC1	127C	6	28.5	monocyte_0_2	NA
60708_TMT32_PBMCs_Target3_B11_127D	Homo sapiens	Peripheral Blood Mononuclear Cells	TMT32	ThermoFisher Orbitrap Eclipse Tribrid	60708_TMT32_PBMCs_Target3_B11.raw	2025-04-10	Target3	B11	LC1	127D	6	10.7	CD4T_1	CD4T_1
60708_TMT32_PBMCs_Target3_B11_127N	Homo sapiens	Peripheral Blood Mononuclear Cells	TMT32	ThermoFisher Orbitrap Eclipse Tribrid	60708_TMT32_PBMCs_Target3_B11.raw	2025-04-10	Target3	B11	LC1	127N	6	16.4	CD4T_1	CD8T_2
60708_TMT32_PBMCs_Target3_B11_128C	Homo sapiens	Peripheral Blood Mononuclear Cells	TMT32	ThermoFisher Orbitrap Eclipse Tribrid	60708_TMT32_PBMCs_Target3_B11.raw	2025-04-10	Target3	B11	LC1	128C	6	8	CD4T_1_2	NA
60708_TMT32_PBMCs_Target3_B11_128CD	Homo sapiens	Peripheral Blood Mononuclear Cells	TMT32	ThermoFisher Orbitrap Eclipse Tribrid	60708_TMT32_PBMCs_Target3_B11.raw	2025-04-10	Target3	B11	LC1	128CD	6	5.5	CD4T_1_2	NA
60708_TMT32_PBMCs_Target3_B11_128N	Homo sapiens	Peripheral Blood Mononuclear Cells	TMT32	ThermoFisher Orbitrap Eclipse Tribrid	60708_TMT32_PBMCs_Target3_B11.raw	2025-04-10	Target3	B11	LC1	128N	6	25.4	monocyte_0	monocyte_0
60708_TMT32_PBMCs_Target3_B11_128ND	Homo sapiens	Peripheral Blood Mononuclear Cells	TMT32	ThermoFisher Orbitrap Eclipse Tribrid	60708_TMT32_PBMCs_Target3_B11.raw	2025-04-10	Target3	B11	LC1	128ND	6	14.5	NK_4	NK_3
60708_TMT32_PBMCs_Target3_B11_129C	Homo sapiens	Peripheral Blood Mononuclear Cells	TMT32	ThermoFisher Orbitrap Eclipse Tribrid	60708_TMT32_PBMCs_Target3_B11.raw	2025-04-10	Target3	B11	LC1	129C	6	23.5	monocyte_0	monocyte_0
60708_TMT32_PBMCs_Target3_B11_129CD	Homo sapiens	Peripheral Blood Mononuclear Cells	TMT32	ThermoFisher Orbitrap Eclipse Tribrid	60708_TMT32_PBMCs_Target3_B11.raw	2025-04-10	Target3	B11	LC1	129CD	6	8	monocyte_0_2	NA
60708_TMT32_PBMCs_Target3_B11_129N	Homo sapiens	Peripheral Blood Mononuclear Cells	TMT32	ThermoFisher Orbitrap Eclipse Tribrid	60708_TMT32_PBMCs_Target3_B11.raw	2025-04-10	Target3	B11	LC1	129N	6	16.6	CD4T_1	CD4T_1
60708_TMT32_PBMCs_Target3_B11_129ND	Homo sapiens	Peripheral Blood Mononuclear Cells	TMT32	ThermoFisher Orbitrap Eclipse Tribrid	60708_TMT32_PBMCs_Target3_B11.raw	2025-04-10	Target3	B11	LC1	129ND	6	7.9	CD4T_1_2	NA
60708_TMT32_PBMCs_Target3_B11_130C	Homo sapiens	Peripheral Blood Mononuclear Cells	TMT32	ThermoFisher Orbitrap Eclipse Tribrid	60708_TMT32_PBMCs_Target3_B11.raw	2025-04-10	Target3	B11	LC1	130C	6	11.3	CD4T_1_2	NA
60708_TMT32_PBMCs_Target3_B11_130CD	Homo sapiens	Peripheral Blood Mononuclear Cells	TMT32	ThermoFisher Orbitrap Eclipse Tribrid	60708_TMT32_PBMCs_Target3_B11.raw	2025-04-10	Target3	B11	LC1	130CD	6	14	CD4T_1	CD4T_1
60708_TMT32_PBMCs_Target3_B11_130N	Homo sapiens	Peripheral Blood Mononuclear Cells	TMT32	ThermoFisher Orbitrap Eclipse Tribrid	60708_TMT32_PBMCs_Target3_B11.raw	2025-04-10	Target3	B11	LC1	130N	6	22.5	NK_4	NK_3
60708_TMT32_PBMCs_Target3_B11_130ND	Homo sapiens	Peripheral Blood Mononuclear Cells	TMT32	ThermoFisher Orbitrap Eclipse Tribrid	60708_TMT32_PBMCs_Target3_B11.raw	2025-04-10	Target3	B11	LC1	130ND	6	11.5	CD4T_1	CD4T_1
60708_TMT32_PBMCs_Target3_B11_131C	Homo sapiens	Peripheral Blood Mononuclear Cells	TMT32	ThermoFisher Orbitrap Eclipse Tribrid	60708_TMT32_PBMCs_Target3_B11.raw	2025-04-10	Target3	B11	LC1	131C	6	13.6	CD4T_1	CD4T_1
60708_TMT32_PBMCs_Target3_B11_131CD	Homo sapiens	Peripheral Blood Mononuclear Cells	TMT32	ThermoFisher Orbitrap Eclipse Tribrid	60708_TMT32_PBMCs_Target3_B11.raw	2025-04-10	Target3	B11	LC1	131CD	6	26.3	monocyte_0	monocyte_0
60708_TMT32_PBMCs_Target3_B11_131N	Homo sapiens	Peripheral Blood Mononuclear Cells	TMT32	ThermoFisher Orbitrap Eclipse Tribrid	60708_TMT32_PBMCs_Target3_B11.raw	2025-04-10	Target3	B11	LC1	131N	6	34.6	monocyte_0	monocyte_0
60708_TMT32_PBMCs_Target3_B11_131ND	Homo sapiens	Peripheral Blood Mononuclear Cells	TMT32	ThermoFisher Orbitrap Eclipse Tribrid	60708_TMT32_PBMCs_Target3_B11.raw	2025-04-10	Target3	B11	LC1	131ND	6	4.4	CD4T_1_2	NA
60708_TMT32_PBMCs_Target3_B11_132C	Homo sapiens	Peripheral Blood Mononuclear Cells	TMT32	ThermoFisher Orbitrap Eclipse Tribrid	60708_TMT32_PBMCs_Target3_B11.raw	2025-04-10	Target3	B11	LC1	132C	6	17.5	NK_4	NK_3
60708_TMT32_PBMCs_Target3_B11_132CD	Homo sapiens	Peripheral Blood Mononuclear Cells	TMT32	ThermoFisher Orbitrap Eclipse Tribrid	60708_TMT32_PBMCs_Target3_B11.raw	2025-04-10	Target3	B11	LC1	132CD	6	18.8	CD4T_1	CD8T_2
60708_TMT32_PBMCs_Target3_B11_132N	Homo sapiens	Peripheral Blood Mononuclear Cells	TMT32	ThermoFisher Orbitrap Eclipse Tribrid	60708_TMT32_PBMCs_Target3_B11.raw	2025-04-10	Target3	B11	LC1	132N	6	30.7	CD4T_1	CD4T_1
60708_TMT32_PBMCs_Target3_B11_132ND	Homo sapiens	Peripheral Blood Mononuclear Cells	TMT32	ThermoFisher Orbitrap Eclipse Tribrid	60708_TMT32_PBMCs_Target3_B11.raw	2025-04-10	Target3	B11	LC1	132ND	6	6	CD4T_1_2	NA
60708_TMT32_PBMCs_Target3_B11_133C	Homo sapiens	Peripheral Blood Mononuclear Cells	TMT32	ThermoFisher Orbitrap Eclipse Tribrid	60708_TMT32_PBMCs_Target3_B11.raw	2025-04-10	Target3	B11	LC1	133C	6	20.3	CD4T_1	CD8T_2
60708_TMT32_PBMCs_Target3_B11_133CD	Homo sapiens	Peripheral Blood Mononuclear Cells	TMT32	ThermoFisher Orbitrap Eclipse Tribrid	60708_TMT32_PBMCs_Target3_B11.raw	2025-04-10	Target3	B11	LC1	133CD	6	13.6	NK_4	NK_3
60708_TMT32_PBMCs_Target3_B11_133N	Homo sapiens	Peripheral Blood Mononuclear Cells	TMT32	ThermoFisher Orbitrap Eclipse Tribrid	60708_TMT32_PBMCs_Target3_B11.raw	2025-04-10	Target3	B11	LC1	133N	6	34.4	monocyte_0	monocyte_6
60708_TMT32_PBMCs_Target3_B11_133ND	Homo sapiens	Peripheral Blood Mononuclear Cells	TMT32	ThermoFisher Orbitrap Eclipse Tribrid	60708_TMT32_PBMCs_Target3_B11.raw	2025-04-10	Target3	B11	LC1	133ND	6	7.3	monocyte_0_2	NA
60708_TMT32_PBMCs_Target3_B11_134CD	Homo sapiens	Peripheral Blood Mononuclear Cells	TMT32	ThermoFisher Orbitrap Eclipse Tribrid	60708_TMT32_PBMCs_Target3_B11.raw	2025-04-10	Target3	B11	LC1	134CD	6	3.7	CD4T_1_2	NA
60708_TMT32_PBMCs_Target3_B11_134N	Homo sapiens	Peripheral Blood Mononuclear Cells	TMT32	ThermoFisher Orbitrap Eclipse Tribrid	60708_TMT32_PBMCs_Target3_B11.raw	2025-04-10	Target3	B11	LC1	134N	6	17.2	CD4T_1	CD4T_1
60708_TMT32_PBMCs_Target3_B11_134ND	Homo sapiens	Peripheral Blood Mononuclear Cells	TMT32	ThermoFisher Orbitrap Eclipse Tribrid	60708_TMT32_PBMCs_Target3_B11.raw	2025-04-10	Target3	B11	LC1	134ND	6	15.9	CD4T_1_2	NA
60708_TMT32_PBMCs_Target3_B12_127C	Homo sapiens	Peripheral Blood Mononuclear Cells	TMT32	ThermoFisher Orbitrap Eclipse Tribrid	60708_TMT32_PBMCs_Target3_B12.raw	2025-04-10	Target3	B12	LC2	127C	7	28	CD4T_1	CD4T_1
60708_TMT32_PBMCs_Target3_B12_127D	Homo sapiens	Peripheral Blood Mononuclear Cells	TMT32	ThermoFisher Orbitrap Eclipse Tribrid	60708_TMT32_PBMCs_Target3_B12.raw	2025-04-10	Target3	B12	LC2	127D	7	29.2	CD4T_1	CD8T_2
60708_TMT32_PBMCs_Target3_B12_127N	Homo sapiens	Peripheral Blood Mononuclear Cells	TMT32	ThermoFisher Orbitrap Eclipse Tribrid	60708_TMT32_PBMCs_Target3_B12.raw	2025-04-10	Target3	B12	LC2	127N	7	31.5	monocyte_0	monocyte_0
60708_TMT32_PBMCs_Target3_B12_128C	Homo sapiens	Peripheral Blood Mononuclear Cells	TMT32	ThermoFisher Orbitrap Eclipse Tribrid	60708_TMT32_PBMCs_Target3_B12.raw	2025-04-10	Target3	B12	LC2	128C	7	18.3	CD4T_1	CD4T_1
60708_TMT32_PBMCs_Target3_B12_128CD	Homo sapiens	Peripheral Blood Mononuclear Cells	TMT32	ThermoFisher Orbitrap Eclipse Tribrid	60708_TMT32_PBMCs_Target3_B12.raw	2025-04-10	Target3	B12	LC2	128CD	7	15.8	CD4T_1	CD4T_1
60708_TMT32_PBMCs_Target3_B12_128N	Homo sapiens	Peripheral Blood Mononuclear Cells	TMT32	ThermoFisher Orbitrap Eclipse Tribrid	60708_TMT32_PBMCs_Target3_B12.raw	2025-04-10	Target3	B12	LC2	128N	7	21.1	NK_4	NK_3
60708_TMT32_PBMCs_Target3_B12_128ND	Homo sapiens	Peripheral Blood Mononuclear Cells	TMT32	ThermoFisher Orbitrap Eclipse Tribrid	60708_TMT32_PBMCs_Target3_B12.raw	2025-04-10	Target3	B12	LC2	128ND	7	28.9	monocyte_0	monocyte_0
60708_TMT32_PBMCs_Target3_B12_129C	Homo sapiens	Peripheral Blood Mononuclear Cells	TMT32	ThermoFisher Orbitrap Eclipse Tribrid	60708_TMT32_PBMCs_Target3_B12.raw	2025-04-10	Target3	B12	LC2	129C	7	10.8	CD4T_1_2	NA
60708_TMT32_PBMCs_Target3_B12_129CD	Homo sapiens	Peripheral Blood Mononuclear Cells	TMT32	ThermoFisher Orbitrap Eclipse Tribrid	60708_TMT32_PBMCs_Target3_B12.raw	2025-04-10	Target3	B12	LC2	129CD	7	8.6	CD4T_1_2	NA
60708_TMT32_PBMCs_Target3_B12_129N	Homo sapiens	Peripheral Blood Mononuclear Cells	TMT32	ThermoFisher Orbitrap Eclipse Tribrid	60708_TMT32_PBMCs_Target3_B12.raw	2025-04-10	Target3	B12	LC2	129N	7	6.8	CD4T_1_2	NA
60708_TMT32_PBMCs_Target3_B12_129ND	Homo sapiens	Peripheral Blood Mononuclear Cells	TMT32	ThermoFisher Orbitrap Eclipse Tribrid	60708_TMT32_PBMCs_Target3_B12.raw	2025-04-10	Target3	B12	LC2	129ND	7	9.2	CD4T_1_2	NA
60708_TMT32_PBMCs_Target3_B12_130C	Homo sapiens	Peripheral Blood Mononuclear Cells	TMT32	ThermoFisher Orbitrap Eclipse Tribrid	60708_TMT32_PBMCs_Target3_B12.raw	2025-04-10	Target3	B12	LC2	130C	7	11.1	monocyte_0_2	NA
60708_TMT32_PBMCs_Target3_B12_130CD	Homo sapiens	Peripheral Blood Mononuclear Cells	TMT32	ThermoFisher Orbitrap Eclipse Tribrid	60708_TMT32_PBMCs_Target3_B12.raw	2025-04-10	Target3	B12	LC2	130CD	7	17.2	NK_4	NK_3
60708_TMT32_PBMCs_Target3_B12_130N	Homo sapiens	Peripheral Blood Mononuclear Cells	TMT32	ThermoFisher Orbitrap Eclipse Tribrid	60708_TMT32_PBMCs_Target3_B12.raw	2025-04-10	Target3	B12	LC2	130N	7	10.5	monocyte_0_2	NA
60708_TMT32_PBMCs_Target3_B12_130ND	Homo sapiens	Peripheral Blood Mononuclear Cells	TMT32	ThermoFisher Orbitrap Eclipse Tribrid	60708_TMT32_PBMCs_Target3_B12.raw	2025-04-10	Target3	B12	LC2	130ND	7	28.5	monocyte_0	monocyte_0
60708_TMT32_PBMCs_Target3_B12_131C	Homo sapiens	Peripheral Blood Mononuclear Cells	TMT32	ThermoFisher Orbitrap Eclipse Tribrid	60708_TMT32_PBMCs_Target3_B12.raw	2025-04-10	Target3	B12	LC2	131C	7	42.8	monocyte_0	monocyte_0
60708_TMT32_PBMCs_Target3_B12_131CD	Homo sapiens	Peripheral Blood Mononuclear Cells	TMT32	ThermoFisher Orbitrap Eclipse Tribrid	60708_TMT32_PBMCs_Target3_B12.raw	2025-04-10	Target3	B12	LC2	131CD	7	6.1	CD4T_1_2	NA
60708_TMT32_PBMCs_Target3_B12_131N	Homo sapiens	Peripheral Blood Mononuclear Cells	TMT32	ThermoFisher Orbitrap Eclipse Tribrid	60708_TMT32_PBMCs_Target3_B12.raw	2025-04-10	Target3	B12	LC2	131N	7	18.6	CD4T_1	CD4T_1
60708_TMT32_PBMCs_Target3_B12_131ND	Homo sapiens	Peripheral Blood Mononuclear Cells	TMT32	ThermoFisher Orbitrap Eclipse Tribrid	60708_TMT32_PBMCs_Target3_B12.raw	2025-04-10	Target3	B12	LC2	131ND	7	6.6	CD4T_1_2	NA
60708_TMT32_PBMCs_Target3_B12_132C	Homo sapiens	Peripheral Blood Mononuclear Cells	TMT32	ThermoFisher Orbitrap Eclipse Tribrid	60708_TMT32_PBMCs_Target3_B12.raw	2025-04-10	Target3	B12	LC2	132C	7	41	monocyte_0	monocyte_0
60708_TMT32_PBMCs_Target3_B12_132CD	Homo sapiens	Peripheral Blood Mononuclear Cells	TMT32	ThermoFisher Orbitrap Eclipse Tribrid	60708_TMT32_PBMCs_Target3_B12.raw	2025-04-10	Target3	B12	LC2	132CD	7	8.8	CD4T_1_2	NA
60708_TMT32_PBMCs_Target3_B12_132N	Homo sapiens	Peripheral Blood Mononuclear Cells	TMT32	ThermoFisher Orbitrap Eclipse Tribrid	60708_TMT32_PBMCs_Target3_B12.raw	2025-04-10	Target3	B12	LC2	132N	7	9.1	CD4T_1_2	NA
60708_TMT32_PBMCs_Target3_B12_132ND	Homo sapiens	Peripheral Blood Mononuclear Cells	TMT32	ThermoFisher Orbitrap Eclipse Tribrid	60708_TMT32_PBMCs_Target3_B12.raw	2025-04-10	Target3	B12	LC2	132ND	7	17.1	CD4T_1	CD4T_1
60708_TMT32_PBMCs_Target3_B12_133C	Homo sapiens	Peripheral Blood Mononuclear Cells	TMT32	ThermoFisher Orbitrap Eclipse Tribrid	60708_TMT32_PBMCs_Target3_B12.raw	2025-04-10	Target3	B12	LC2	133C	7	19.8	monocyte_0_2	NA
60708_TMT32_PBMCs_Target3_B12_133CD	Homo sapiens	Peripheral Blood Mononuclear Cells	TMT32	ThermoFisher Orbitrap Eclipse Tribrid	60708_TMT32_PBMCs_Target3_B12.raw	2025-04-10	Target3	B12	LC2	133CD	7	11.5	Unknown_6	Unknown_7
60708_TMT32_PBMCs_Target3_B12_133N	Homo sapiens	Peripheral Blood Mononuclear Cells	TMT32	ThermoFisher Orbitrap Eclipse Tribrid	60708_TMT32_PBMCs_Target3_B12.raw	2025-04-10	Target3	B12	LC2	133N	7	20.8	CD4T_1	CD8T_2
60708_TMT32_PBMCs_Target3_B12_133ND	Homo sapiens	Peripheral Blood Mononuclear Cells	TMT32	ThermoFisher Orbitrap Eclipse Tribrid	60708_TMT32_PBMCs_Target3_B12.raw	2025-04-10	Target3	B12	LC2	133ND	7	34.3	monocyte_0	monocyte_0
60708_TMT32_PBMCs_Target3_B12_134CD	Homo sapiens	Peripheral Blood Mononuclear Cells	TMT32	ThermoFisher Orbitrap Eclipse Tribrid	60708_TMT32_PBMCs_Target3_B12.raw	2025-04-10	Target3	B12	LC2	134CD	7	35.9	monocyte_0	DC_5
60708_TMT32_PBMCs_Target3_B12_134N	Homo sapiens	Peripheral Blood Mononuclear Cells	TMT32	ThermoFisher Orbitrap Eclipse Tribrid	60708_TMT32_PBMCs_Target3_B12.raw	2025-04-10	Target3	B12	LC2	134N	7	21.9	CD4T_1	CD4T_1
60708_TMT32_PBMCs_Target3_B12_134ND	Homo sapiens	Peripheral Blood Mononuclear Cells	TMT32	ThermoFisher Orbitrap Eclipse Tribrid	60708_TMT32_PBMCs_Target3_B12.raw	2025-04-10	Target3	B12	LC2	134ND	7	20.9	monocyte_0_2	NA
60708_TMT32_PBMCs_Target3_B2_127C	Homo sapiens	Peripheral Blood Mononuclear Cells	TMT32	ThermoFisher Orbitrap Eclipse Tribrid	60708_TMT32_PBMCs_Target3_B2.raw	2025-04-09	Target3	B2	LC2	127C	8	15.5	CD4T_1_2	NA
60708_TMT32_PBMCs_Target3_B2_127D	Homo sapiens	Peripheral Blood Mononuclear Cells	TMT32	ThermoFisher Orbitrap Eclipse Tribrid	60708_TMT32_PBMCs_Target3_B2.raw	2025-04-09	Target3	B2	LC2	127D	8	25.8	monocyte_0	monocyte_0
60708_TMT32_PBMCs_Target3_B2_127N	Homo sapiens	Peripheral Blood Mononuclear Cells	TMT32	ThermoFisher Orbitrap Eclipse Tribrid	60708_TMT32_PBMCs_Target3_B2.raw	2025-04-09	Target3	B2	LC2	127N	8	16	B_5	B_4
60708_TMT32_PBMCs_Target3_B2_128C	Homo sapiens	Peripheral Blood Mononuclear Cells	TMT32	ThermoFisher Orbitrap Eclipse Tribrid	60708_TMT32_PBMCs_Target3_B2.raw	2025-04-09	Target3	B2	LC2	128C	8	26.9	monocyte_0	monocyte_0
60708_TMT32_PBMCs_Target3_B2_128CD	Homo sapiens	Peripheral Blood Mononuclear Cells	TMT32	ThermoFisher Orbitrap Eclipse Tribrid	60708_TMT32_PBMCs_Target3_B2.raw	2025-04-09	Target3	B2	LC2	128CD	8	7.9	CD4T_1_2	NA
60708_TMT32_PBMCs_Target3_B2_128N	Homo sapiens	Peripheral Blood Mononuclear Cells	TMT32	ThermoFisher Orbitrap Eclipse Tribrid	60708_TMT32_PBMCs_Target3_B2.raw	2025-04-09	Target3	B2	LC2	128N	8	8.6	CD4T_1_2	NA
60708_TMT32_PBMCs_Target3_B2_128ND	Homo sapiens	Peripheral Blood Mononuclear Cells	TMT32	ThermoFisher Orbitrap Eclipse Tribrid	60708_TMT32_PBMCs_Target3_B2.raw	2025-04-09	Target3	B2	LC2	128ND	8	7.1	CD4T_1_2	NA
60708_TMT32_PBMCs_Target3_B2_129C	Homo sapiens	Peripheral Blood Mononuclear Cells	TMT32	ThermoFisher Orbitrap Eclipse Tribrid	60708_TMT32_PBMCs_Target3_B2.raw	2025-04-09	Target3	B2	LC2	129C	8	12.5	monocyte_0_2	NA
60708_TMT32_PBMCs_Target3_B2_129CD	Homo sapiens	Peripheral Blood Mononuclear Cells	TMT32	ThermoFisher Orbitrap Eclipse Tribrid	60708_TMT32_PBMCs_Target3_B2.raw	2025-04-09	Target3	B2	LC2	129CD	8	7.9	monocyte_0_2	NA
60708_TMT32_PBMCs_Target3_B2_129N	Homo sapiens	Peripheral Blood Mononuclear Cells	TMT32	ThermoFisher Orbitrap Eclipse Tribrid	60708_TMT32_PBMCs_Target3_B2.raw	2025-04-09	Target3	B2	LC2	129N	8	9.3	Unknown_6	Unknown_7
60708_TMT32_PBMCs_Target3_B2_129ND	Homo sapiens	Peripheral Blood Mononuclear Cells	TMT32	ThermoFisher Orbitrap Eclipse Tribrid	60708_TMT32_PBMCs_Target3_B2.raw	2025-04-09	Target3	B2	LC2	129ND	8	12.2	NK_4	NK_3
60708_TMT32_PBMCs_Target3_B2_130C	Homo sapiens	Peripheral Blood Mononuclear Cells	TMT32	ThermoFisher Orbitrap Eclipse Tribrid	60708_TMT32_PBMCs_Target3_B2.raw	2025-04-09	Target3	B2	LC2	130C	8	34.3	monocyte_0	monocyte_0
60708_TMT32_PBMCs_Target3_B2_130CD	Homo sapiens	Peripheral Blood Mononuclear Cells	TMT32	ThermoFisher Orbitrap Eclipse Tribrid	60708_TMT32_PBMCs_Target3_B2.raw	2025-04-09	Target3	B2	LC2	130CD	8	8.9	monocyte_0_2	NA
60708_TMT32_PBMCs_Target3_B2_130N	Homo sapiens	Peripheral Blood Mononuclear Cells	TMT32	ThermoFisher Orbitrap Eclipse Tribrid	60708_TMT32_PBMCs_Target3_B2.raw	2025-04-09	Target3	B2	LC2	130N	8	7.2	CD4T_1_2	NA
60708_TMT32_PBMCs_Target3_B2_130ND	Homo sapiens	Peripheral Blood Mononuclear Cells	TMT32	ThermoFisher Orbitrap Eclipse Tribrid	60708_TMT32_PBMCs_Target3_B2.raw	2025-04-09	Target3	B2	LC2	130ND	8	14.6	NK_4	CD8T_2
60708_TMT32_PBMCs_Target3_B2_131C	Homo sapiens	Peripheral Blood Mononuclear Cells	TMT32	ThermoFisher Orbitrap Eclipse Tribrid	60708_TMT32_PBMCs_Target3_B2.raw	2025-04-09	Target3	B2	LC2	131C	8	17.4	NK_4	NK_3
60708_TMT32_PBMCs_Target3_B2_131CD	Homo sapiens	Peripheral Blood Mononuclear Cells	TMT32	ThermoFisher Orbitrap Eclipse Tribrid	60708_TMT32_PBMCs_Target3_B2.raw	2025-04-09	Target3	B2	LC2	131CD	8	10.2	CD4T_1_2	NA
60708_TMT32_PBMCs_Target3_B2_131N	Homo sapiens	Peripheral Blood Mononuclear Cells	TMT32	ThermoFisher Orbitrap Eclipse Tribrid	60708_TMT32_PBMCs_Target3_B2.raw	2025-04-09	Target3	B2	LC2	131N	8	6.3	CD4T_1_2	NA
60708_TMT32_PBMCs_Target3_B2_131ND	Homo sapiens	Peripheral Blood Mononuclear Cells	TMT32	ThermoFisher Orbitrap Eclipse Tribrid	60708_TMT32_PBMCs_Target3_B2.raw	2025-04-09	Target3	B2	LC2	131ND	8	11.7	monocyte_0	monocyte_0
60708_TMT32_PBMCs_Target3_B2_132C	Homo sapiens	Peripheral Blood Mononuclear Cells	TMT32	ThermoFisher Orbitrap Eclipse Tribrid	60708_TMT32_PBMCs_Target3_B2.raw	2025-04-09	Target3	B2	LC2	132C	8	20.4	NK_4	NK_3
60708_TMT32_PBMCs_Target3_B2_132CD	Homo sapiens	Peripheral Blood Mononuclear Cells	TMT32	ThermoFisher Orbitrap Eclipse Tribrid	60708_TMT32_PBMCs_Target3_B2.raw	2025-04-09	Target3	B2	LC2	132CD	8	18.5	CD4T_1	CD4T_1
60708_TMT32_PBMCs_Target3_B2_132N	Homo sapiens	Peripheral Blood Mononuclear Cells	TMT32	ThermoFisher Orbitrap Eclipse Tribrid	60708_TMT32_PBMCs_Target3_B2.raw	2025-04-09	Target3	B2	LC2	132N	8	22.2	CD4T_1	CD8T_2
60708_TMT32_PBMCs_Target3_B2_132ND	Homo sapiens	Peripheral Blood Mononuclear Cells	TMT32	ThermoFisher Orbitrap Eclipse Tribrid	60708_TMT32_PBMCs_Target3_B2.raw	2025-04-09	Target3	B2	LC2	132ND	8	24.5	monocyte_0	monocyte_0
60708_TMT32_PBMCs_Target3_B2_133C	Homo sapiens	Peripheral Blood Mononuclear Cells	TMT32	ThermoFisher Orbitrap Eclipse Tribrid	60708_TMT32_PBMCs_Target3_B2.raw	2025-04-09	Target3	B2	LC2	133C	8	35.3	monocyte_0	monocyte_0
60708_TMT32_PBMCs_Target3_B2_133CD	Homo sapiens	Peripheral Blood Mononuclear Cells	TMT32	ThermoFisher Orbitrap Eclipse Tribrid	60708_TMT32_PBMCs_Target3_B2.raw	2025-04-09	Target3	B2	LC2	133CD	8	28.7	monocyte_0	monocyte_0
60708_TMT32_PBMCs_Target3_B2_133N	Homo sapiens	Peripheral Blood Mononuclear Cells	TMT32	ThermoFisher Orbitrap Eclipse Tribrid	60708_TMT32_PBMCs_Target3_B2.raw	2025-04-09	Target3	B2	LC2	133N	8	28.4	monocyte_0	DC_5
60708_TMT32_PBMCs_Target3_B2_133ND	Homo sapiens	Peripheral Blood Mononuclear Cells	TMT32	ThermoFisher Orbitrap Eclipse Tribrid	60708_TMT32_PBMCs_Target3_B2.raw	2025-04-09	Target3	B2	LC2	133ND	8	29.5	monocyte_0	monocyte_0
60708_TMT32_PBMCs_Target3_B2_134CD	Homo sapiens	Peripheral Blood Mononuclear Cells	TMT32	ThermoFisher Orbitrap Eclipse Tribrid	60708_TMT32_PBMCs_Target3_B2.raw	2025-04-09	Target3	B2	LC2	134CD	8	27.4	monocyte_0	monocyte_0
60708_TMT32_PBMCs_Target3_B2_134N	Homo sapiens	Peripheral Blood Mononuclear Cells	TMT32	ThermoFisher Orbitrap Eclipse Tribrid	60708_TMT32_PBMCs_Target3_B2.raw	2025-04-09	Target3	B2	LC2	134N	8	6.8	CD4T_1_2	NA
60708_TMT32_PBMCs_Target3_B2_134ND	Homo sapiens	Peripheral Blood Mononuclear Cells	TMT32	ThermoFisher Orbitrap Eclipse Tribrid	60708_TMT32_PBMCs_Target3_B2.raw	2025-04-09	Target3	B2	LC2	134ND	8	17.9	CD4T_1_2	NA
60708_TMT32_PBMCs_Target3_B3_127C	Homo sapiens	Peripheral Blood Mononuclear Cells	TMT32	ThermoFisher Orbitrap Eclipse Tribrid	60708_TMT32_PBMCs_Target3_B3.raw	2025-04-10	Target3	B3	LC1	127C	9	39.6	monocyte_0	monocyte_0
60708_TMT32_PBMCs_Target3_B3_127D	Homo sapiens	Peripheral Blood Mononuclear Cells	TMT32	ThermoFisher Orbitrap Eclipse Tribrid	60708_TMT32_PBMCs_Target3_B3.raw	2025-04-10	Target3	B3	LC1	127D	9	4.3	CD4T_1_2	NA
60708_TMT32_PBMCs_Target3_B3_127N	Homo sapiens	Peripheral Blood Mononuclear Cells	TMT32	ThermoFisher Orbitrap Eclipse Tribrid	60708_TMT32_PBMCs_Target3_B3.raw	2025-04-10	Target3	B3	LC1	127N	9	16.6	CD4T_1	CD8T_2
60708_TMT32_PBMCs_Target3_B3_128C	Homo sapiens	Peripheral Blood Mononuclear Cells	TMT32	ThermoFisher Orbitrap Eclipse Tribrid	60708_TMT32_PBMCs_Target3_B3.raw	2025-04-10	Target3	B3	LC1	128C	9	16.1	CD4T_1	CD4T_1
60708_TMT32_PBMCs_Target3_B3_128CD	Homo sapiens	Peripheral Blood Mononuclear Cells	TMT32	ThermoFisher Orbitrap Eclipse Tribrid	60708_TMT32_PBMCs_Target3_B3.raw	2025-04-10	Target3	B3	LC1	128CD	9	11.7	monocyte_0_2	NA
60708_TMT32_PBMCs_Target3_B3_128N	Homo sapiens	Peripheral Blood Mononuclear Cells	TMT32	ThermoFisher Orbitrap Eclipse Tribrid	60708_TMT32_PBMCs_Target3_B3.raw	2025-04-10	Target3	B3	LC1	128N	9	32.8	monocyte_0	monocyte_0
60708_TMT32_PBMCs_Target3_B3_128ND	Homo sapiens	Peripheral Blood Mononuclear Cells	TMT32	ThermoFisher Orbitrap Eclipse Tribrid	60708_TMT32_PBMCs_Target3_B3.raw	2025-04-10	Target3	B3	LC1	128ND	9	10	monocyte_0_2	NA
60708_TMT32_PBMCs_Target3_B3_129C	Homo sapiens	Peripheral Blood Mononuclear Cells	TMT32	ThermoFisher Orbitrap Eclipse Tribrid	60708_TMT32_PBMCs_Target3_B3.raw	2025-04-10	Target3	B3	LC1	129C	9	6.3	CD4T_1_2	NA
60708_TMT32_PBMCs_Target3_B3_129CD	Homo sapiens	Peripheral Blood Mononuclear Cells	TMT32	ThermoFisher Orbitrap Eclipse Tribrid	60708_TMT32_PBMCs_Target3_B3.raw	2025-04-10	Target3	B3	LC1	129CD	9	20.9	monocyte_0	DC_5
60708_TMT32_PBMCs_Target3_B3_129N	Homo sapiens	Peripheral Blood Mononuclear Cells	TMT32	ThermoFisher Orbitrap Eclipse Tribrid	60708_TMT32_PBMCs_Target3_B3.raw	2025-04-10	Target3	B3	LC1	129N	9	18.4	NK_4	NK_3
60708_TMT32_PBMCs_Target3_B3_129ND	Homo sapiens	Peripheral Blood Mononuclear Cells	TMT32	ThermoFisher Orbitrap Eclipse Tribrid	60708_TMT32_PBMCs_Target3_B3.raw	2025-04-10	Target3	B3	LC1	129ND	9	6.6	CD4T_1_2	NA
60708_TMT32_PBMCs_Target3_B3_130C	Homo sapiens	Peripheral Blood Mononuclear Cells	TMT32	ThermoFisher Orbitrap Eclipse Tribrid	60708_TMT32_PBMCs_Target3_B3.raw	2025-04-10	Target3	B3	LC1	130C	9	33.1	monocyte_0	monocyte_0
60708_TMT32_PBMCs_Target3_B3_130CD	Homo sapiens	Peripheral Blood Mononuclear Cells	TMT32	ThermoFisher Orbitrap Eclipse Tribrid	60708_TMT32_PBMCs_Target3_B3.raw	2025-04-10	Target3	B3	LC1	130CD	9	20.8	CD4T_1	CD4T_1
60708_TMT32_PBMCs_Target3_B3_130N	Homo sapiens	Peripheral Blood Mononuclear Cells	TMT32	ThermoFisher Orbitrap Eclipse Tribrid	60708_TMT32_PBMCs_Target3_B3.raw	2025-04-10	Target3	B3	LC1	130N	9	18.6	CD4T_1	CD4T_1
60708_TMT32_PBMCs_Target3_B3_130ND	Homo sapiens	Peripheral Blood Mononuclear Cells	TMT32	ThermoFisher Orbitrap Eclipse Tribrid	60708_TMT32_PBMCs_Target3_B3.raw	2025-04-10	Target3	B3	LC1	130ND	9	9	monocyte_0_2	NA
60708_TMT32_PBMCs_Target3_B3_131C	Homo sapiens	Peripheral Blood Mononuclear Cells	TMT32	ThermoFisher Orbitrap Eclipse Tribrid	60708_TMT32_PBMCs_Target3_B3.raw	2025-04-10	Target3	B3	LC1	131C	9	28.8	monocyte_0	monocyte_0
60708_TMT32_PBMCs_Target3_B3_131CD	Homo sapiens	Peripheral Blood Mononuclear Cells	TMT32	ThermoFisher Orbitrap Eclipse Tribrid	60708_TMT32_PBMCs_Target3_B3.raw	2025-04-10	Target3	B3	LC1	131CD	9	20.8	monocyte_0	monocyte_6
60708_TMT32_PBMCs_Target3_B3_131N	Homo sapiens	Peripheral Blood Mononuclear Cells	TMT32	ThermoFisher Orbitrap Eclipse Tribrid	60708_TMT32_PBMCs_Target3_B3.raw	2025-04-10	Target3	B3	LC1	131N	9	15.6	B_5	B_4
60708_TMT32_PBMCs_Target3_B3_131ND	Homo sapiens	Peripheral Blood Mononuclear Cells	TMT32	ThermoFisher Orbitrap Eclipse Tribrid	60708_TMT32_PBMCs_Target3_B3.raw	2025-04-10	Target3	B3	LC1	131ND	9	8.4	B_5	B_4
60708_TMT32_PBMCs_Target3_B3_132C	Homo sapiens	Peripheral Blood Mononuclear Cells	TMT32	ThermoFisher Orbitrap Eclipse Tribrid	60708_TMT32_PBMCs_Target3_B3.raw	2025-04-10	Target3	B3	LC1	132C	9	17.9	CD4T_1	CD4T_1
60708_TMT32_PBMCs_Target3_B3_132CD	Homo sapiens	Peripheral Blood Mononuclear Cells	TMT32	ThermoFisher Orbitrap Eclipse Tribrid	60708_TMT32_PBMCs_Target3_B3.raw	2025-04-10	Target3	B3	LC1	132CD	9	7.9	CD4T_1_2	NA
60708_TMT32_PBMCs_Target3_B3_132N	Homo sapiens	Peripheral Blood Mononuclear Cells	TMT32	ThermoFisher Orbitrap Eclipse Tribrid	60708_TMT32_PBMCs_Target3_B3.raw	2025-04-10	Target3	B3	LC1	132N	9	10	monocyte_0_2	NA
60708_TMT32_PBMCs_Target3_B3_132ND	Homo sapiens	Peripheral Blood Mononuclear Cells	TMT32	ThermoFisher Orbitrap Eclipse Tribrid	60708_TMT32_PBMCs_Target3_B3.raw	2025-04-10	Target3	B3	LC1	132ND	9	15	CD4T_1	CD4T_1
60708_TMT32_PBMCs_Target3_B3_133C	Homo sapiens	Peripheral Blood Mononuclear Cells	TMT32	ThermoFisher Orbitrap Eclipse Tribrid	60708_TMT32_PBMCs_Target3_B3.raw	2025-04-10	Target3	B3	LC1	133C	9	20.3	NK_4	NK_3
60708_TMT32_PBMCs_Target3_B3_133CD	Homo sapiens	Peripheral Blood Mononuclear Cells	TMT32	ThermoFisher Orbitrap Eclipse Tribrid	60708_TMT32_PBMCs_Target3_B3.raw	2025-04-10	Target3	B3	LC1	133CD	9	27.2	monocyte_0	monocyte_0
60708_TMT32_PBMCs_Target3_B3_133N	Homo sapiens	Peripheral Blood Mononuclear Cells	TMT32	ThermoFisher Orbitrap Eclipse Tribrid	60708_TMT32_PBMCs_Target3_B3.raw	2025-04-10	Target3	B3	LC1	133N	9	10	CD4T_1_2	NA
60708_TMT32_PBMCs_Target3_B3_133ND	Homo sapiens	Peripheral Blood Mononuclear Cells	TMT32	ThermoFisher Orbitrap Eclipse Tribrid	60708_TMT32_PBMCs_Target3_B3.raw	2025-04-10	Target3	B3	LC1	133ND	9	10.4	monocyte_0_2	NA
60708_TMT32_PBMCs_Target3_B3_134CD	Homo sapiens	Peripheral Blood Mononuclear Cells	TMT32	ThermoFisher Orbitrap Eclipse Tribrid	60708_TMT32_PBMCs_Target3_B3.raw	2025-04-10	Target3	B3	LC1	134CD	9	7	CD4T_1_2	NA
60708_TMT32_PBMCs_Target3_B3_134N	Homo sapiens	Peripheral Blood Mononuclear Cells	TMT32	ThermoFisher Orbitrap Eclipse Tribrid	60708_TMT32_PBMCs_Target3_B3.raw	2025-04-10	Target3	B3	LC1	134N	9	22.1	NK_4	NK_3
60708_TMT32_PBMCs_Target3_B3_134ND	Homo sapiens	Peripheral Blood Mononuclear Cells	TMT32	ThermoFisher Orbitrap Eclipse Tribrid	60708_TMT32_PBMCs_Target3_B3.raw	2025-04-10	Target3	B3	LC1	134ND	9	29.6	CD4T_1	CD8T_2
60708_TMT32_PBMCs_Target3_B4_127C	Homo sapiens	Peripheral Blood Mononuclear Cells	TMT32	ThermoFisher Orbitrap Eclipse Tribrid	60708_TMT32_PBMCs_Target3_B4.raw	2025-04-10	Target3	B4	LC2	127C	10	22.6	B_5	B_4
60708_TMT32_PBMCs_Target3_B4_127D	Homo sapiens	Peripheral Blood Mononuclear Cells	TMT32	ThermoFisher Orbitrap Eclipse Tribrid	60708_TMT32_PBMCs_Target3_B4.raw	2025-04-10	Target3	B4	LC2	127D	10	23.2	monocyte_0	monocyte_0
60708_TMT32_PBMCs_Target3_B4_127N	Homo sapiens	Peripheral Blood Mononuclear Cells	TMT32	ThermoFisher Orbitrap Eclipse Tribrid	60708_TMT32_PBMCs_Target3_B4.raw	2025-04-10	Target3	B4	LC2	127N	10	28.4	monocyte_0	monocyte_0
60708_TMT32_PBMCs_Target3_B4_128C	Homo sapiens	Peripheral Blood Mononuclear Cells	TMT32	ThermoFisher Orbitrap Eclipse Tribrid	60708_TMT32_PBMCs_Target3_B4.raw	2025-04-10	Target3	B4	LC2	128C	10	14.1	CD4T_1	CD4T_1
60708_TMT32_PBMCs_Target3_B4_128CD	Homo sapiens	Peripheral Blood Mononuclear Cells	TMT32	ThermoFisher Orbitrap Eclipse Tribrid	60708_TMT32_PBMCs_Target3_B4.raw	2025-04-10	Target3	B4	LC2	128CD	10	7.4	CD4T_1_2	NA
60708_TMT32_PBMCs_Target3_B4_128N	Homo sapiens	Peripheral Blood Mononuclear Cells	TMT32	ThermoFisher Orbitrap Eclipse Tribrid	60708_TMT32_PBMCs_Target3_B4.raw	2025-04-10	Target3	B4	LC2	128N	10	28.4	monocyte_0	DC_5
60708_TMT32_PBMCs_Target3_B4_128ND	Homo sapiens	Peripheral Blood Mononuclear Cells	TMT32	ThermoFisher Orbitrap Eclipse Tribrid	60708_TMT32_PBMCs_Target3_B4.raw	2025-04-10	Target3	B4	LC2	128ND	10	13.6	CD4T_1	CD4T_1
60708_TMT32_PBMCs_Target3_B4_129C	Homo sapiens	Peripheral Blood Mononuclear Cells	TMT32	ThermoFisher Orbitrap Eclipse Tribrid	60708_TMT32_PBMCs_Target3_B4.raw	2025-04-10	Target3	B4	LC2	129C	10	15.9	B_5	B_4
60708_TMT32_PBMCs_Target3_B4_129CD	Homo sapiens	Peripheral Blood Mononuclear Cells	TMT32	ThermoFisher Orbitrap Eclipse Tribrid	60708_TMT32_PBMCs_Target3_B4.raw	2025-04-10	Target3	B4	LC2	129CD	10	25.6	monocyte_0	monocyte_0
60708_TMT32_PBMCs_Target3_B4_129N	Homo sapiens	Peripheral Blood Mononuclear Cells	TMT32	ThermoFisher Orbitrap Eclipse Tribrid	60708_TMT32_PBMCs_Target3_B4.raw	2025-04-10	Target3	B4	LC2	129N	10	16.5	CD4T_1	CD4T_1
60708_TMT32_PBMCs_Target3_B4_129ND	Homo sapiens	Peripheral Blood Mononuclear Cells	TMT32	ThermoFisher Orbitrap Eclipse Tribrid	60708_TMT32_PBMCs_Target3_B4.raw	2025-04-10	Target3	B4	LC2	129ND	10	49.7	monocyte_0	monocyte_0
60708_TMT32_PBMCs_Target3_B4_130C	Homo sapiens	Peripheral Blood Mononuclear Cells	TMT32	ThermoFisher Orbitrap Eclipse Tribrid	60708_TMT32_PBMCs_Target3_B4.raw	2025-04-10	Target3	B4	LC2	130C	10	18.8	NK_4	NK_3
60708_TMT32_PBMCs_Target3_B4_130CD	Homo sapiens	Peripheral Blood Mononuclear Cells	TMT32	ThermoFisher Orbitrap Eclipse Tribrid	60708_TMT32_PBMCs_Target3_B4.raw	2025-04-10	Target3	B4	LC2	130CD	10	8.3	Unknown_6	Unknown_7
60708_TMT32_PBMCs_Target3_B4_130N	Homo sapiens	Peripheral Blood Mononuclear Cells	TMT32	ThermoFisher Orbitrap Eclipse Tribrid	60708_TMT32_PBMCs_Target3_B4.raw	2025-04-10	Target3	B4	LC2	130N	10	17.1	NK_4	NK_3
60708_TMT32_PBMCs_Target3_B4_130ND	Homo sapiens	Peripheral Blood Mononuclear Cells	TMT32	ThermoFisher Orbitrap Eclipse Tribrid	60708_TMT32_PBMCs_Target3_B4.raw	2025-04-10	Target3	B4	LC2	130ND	10	29.3	monocyte_0	monocyte_6
60708_TMT32_PBMCs_Target3_B4_131C	Homo sapiens	Peripheral Blood Mononuclear Cells	TMT32	ThermoFisher Orbitrap Eclipse Tribrid	60708_TMT32_PBMCs_Target3_B4.raw	2025-04-10	Target3	B4	LC2	131C	10	14.6	CD4T_1	CD4T_1
60708_TMT32_PBMCs_Target3_B4_131CD	Homo sapiens	Peripheral Blood Mononuclear Cells	TMT32	ThermoFisher Orbitrap Eclipse Tribrid	60708_TMT32_PBMCs_Target3_B4.raw	2025-04-10	Target3	B4	LC2	131CD	10	13.4	CD4T_1	CD4T_1
60708_TMT32_PBMCs_Target3_B4_131N	Homo sapiens	Peripheral Blood Mononuclear Cells	TMT32	ThermoFisher Orbitrap Eclipse Tribrid	60708_TMT32_PBMCs_Target3_B4.raw	2025-04-10	Target3	B4	LC2	131N	10	21.3	CD4T_1	CD8T_2
60708_TMT32_PBMCs_Target3_B4_131ND	Homo sapiens	Peripheral Blood Mononuclear Cells	TMT32	ThermoFisher Orbitrap Eclipse Tribrid	60708_TMT32_PBMCs_Target3_B4.raw	2025-04-10	Target3	B4	LC2	131ND	10	13.3	monocyte_0	monocyte_0
60708_TMT32_PBMCs_Target3_B4_132C	Homo sapiens	Peripheral Blood Mononuclear Cells	TMT32	ThermoFisher Orbitrap Eclipse Tribrid	60708_TMT32_PBMCs_Target3_B4.raw	2025-04-10	Target3	B4	LC2	132C	10	5.3	CD4T_1_2	NA
60708_TMT32_PBMCs_Target3_B4_132CD	Homo sapiens	Peripheral Blood Mononuclear Cells	TMT32	ThermoFisher Orbitrap Eclipse Tribrid	60708_TMT32_PBMCs_Target3_B4.raw	2025-04-10	Target3	B4	LC2	132CD	10	29.9	monocyte_0	monocyte_0
60708_TMT32_PBMCs_Target3_B4_132N	Homo sapiens	Peripheral Blood Mononuclear Cells	TMT32	ThermoFisher Orbitrap Eclipse Tribrid	60708_TMT32_PBMCs_Target3_B4.raw	2025-04-10	Target3	B4	LC2	132N	10	30.8	monocyte_0	monocyte_0
60708_TMT32_PBMCs_Target3_B4_132ND	Homo sapiens	Peripheral Blood Mononuclear Cells	TMT32	ThermoFisher Orbitrap Eclipse Tribrid	60708_TMT32_PBMCs_Target3_B4.raw	2025-04-10	Target3	B4	LC2	132ND	10	19	CD4T_1	CD8T_2
60708_TMT32_PBMCs_Target3_B4_133C	Homo sapiens	Peripheral Blood Mononuclear Cells	TMT32	ThermoFisher Orbitrap Eclipse Tribrid	60708_TMT32_PBMCs_Target3_B4.raw	2025-04-10	Target3	B4	LC2	133C	10	13.2	CD4T_1_2	NA
60708_TMT32_PBMCs_Target3_B4_133CD	Homo sapiens	Peripheral Blood Mononuclear Cells	TMT32	ThermoFisher Orbitrap Eclipse Tribrid	60708_TMT32_PBMCs_Target3_B4.raw	2025-04-10	Target3	B4	LC2	133CD	10	8	CD4T_1_2	NA
60708_TMT32_PBMCs_Target3_B4_133N	Homo sapiens	Peripheral Blood Mononuclear Cells	TMT32	ThermoFisher Orbitrap Eclipse Tribrid	60708_TMT32_PBMCs_Target3_B4.raw	2025-04-10	Target3	B4	LC2	133N	10	9.2	CD4T_1_2	NA
60708_TMT32_PBMCs_Target3_B4_133ND	Homo sapiens	Peripheral Blood Mononuclear Cells	TMT32	ThermoFisher Orbitrap Eclipse Tribrid	60708_TMT32_PBMCs_Target3_B4.raw	2025-04-10	Target3	B4	LC2	133ND	10	21.4	NK_4	CD8T_2
60708_TMT32_PBMCs_Target3_B4_134CD	Homo sapiens	Peripheral Blood Mononuclear Cells	TMT32	ThermoFisher Orbitrap Eclipse Tribrid	60708_TMT32_PBMCs_Target3_B4.raw	2025-04-10	Target3	B4	LC2	134CD	10	11.7	CD4T_1	CD4T_1
60708_TMT32_PBMCs_Target3_B4_134N	Homo sapiens	Peripheral Blood Mononuclear Cells	TMT32	ThermoFisher Orbitrap Eclipse Tribrid	60708_TMT32_PBMCs_Target3_B4.raw	2025-04-10	Target3	B4	LC2	134N	10	31.7	monocyte_0	monocyte_0
60708_TMT32_PBMCs_Target3_B4_134ND	Homo sapiens	Peripheral Blood Mononuclear Cells	TMT32	ThermoFisher Orbitrap Eclipse Tribrid	60708_TMT32_PBMCs_Target3_B4.raw	2025-04-10	Target3	B4	LC2	134ND	10	17	CD4T_1_2	NA
60708_TMT32_PBMCs_Target3_B5_127C	Homo sapiens	Peripheral Blood Mononuclear Cells	TMT32	ThermoFisher Orbitrap Eclipse Tribrid	60708_TMT32_PBMCs_Target3_B5.raw	2025-04-10	Target3	B5	LC1	127C	11	26.9	NK_4	CD8T_2
60708_TMT32_PBMCs_Target3_B5_127D	Homo sapiens	Peripheral Blood Mononuclear Cells	TMT32	ThermoFisher Orbitrap Eclipse Tribrid	60708_TMT32_PBMCs_Target3_B5.raw	2025-04-10	Target3	B5	LC1	127D	11	11.8	monocyte_0_2	NA
60708_TMT32_PBMCs_Target3_B5_127N	Homo sapiens	Peripheral Blood Mononuclear Cells	TMT32	ThermoFisher Orbitrap Eclipse Tribrid	60708_TMT32_PBMCs_Target3_B5.raw	2025-04-10	Target3	B5	LC1	127N	11	13.2	B_5	B_4
60708_TMT32_PBMCs_Target3_B5_128C	Homo sapiens	Peripheral Blood Mononuclear Cells	TMT32	ThermoFisher Orbitrap Eclipse Tribrid	60708_TMT32_PBMCs_Target3_B5.raw	2025-04-10	Target3	B5	LC1	128C	11	27.6	monocyte_0	monocyte_6
60708_TMT32_PBMCs_Target3_B5_128CD	Homo sapiens	Peripheral Blood Mononuclear Cells	TMT32	ThermoFisher Orbitrap Eclipse Tribrid	60708_TMT32_PBMCs_Target3_B5.raw	2025-04-10	Target3	B5	LC1	128CD	11	6.5	monocyte_0_2	NA
60708_TMT32_PBMCs_Target3_B5_128N	Homo sapiens	Peripheral Blood Mononuclear Cells	TMT32	ThermoFisher Orbitrap Eclipse Tribrid	60708_TMT32_PBMCs_Target3_B5.raw	2025-04-10	Target3	B5	LC1	128N	11	28.8	monocyte_0	monocyte_0
60708_TMT32_PBMCs_Target3_B5_128ND	Homo sapiens	Peripheral Blood Mononuclear Cells	TMT32	ThermoFisher Orbitrap Eclipse Tribrid	60708_TMT32_PBMCs_Target3_B5.raw	2025-04-10	Target3	B5	LC1	128ND	11	14.6	NK_4	NK_3
60708_TMT32_PBMCs_Target3_B5_129C	Homo sapiens	Peripheral Blood Mononuclear Cells	TMT32	ThermoFisher Orbitrap Eclipse Tribrid	60708_TMT32_PBMCs_Target3_B5.raw	2025-04-10	Target3	B5	LC1	129C	11	28.7	monocyte_0	monocyte_0
60708_TMT32_PBMCs_Target3_B5_129CD	Homo sapiens	Peripheral Blood Mononuclear Cells	TMT32	ThermoFisher Orbitrap Eclipse Tribrid	60708_TMT32_PBMCs_Target3_B5.raw	2025-04-10	Target3	B5	LC1	129CD	11	27.4	monocyte_0	monocyte_0
60708_TMT32_PBMCs_Target3_B5_129N	Homo sapiens	Peripheral Blood Mononuclear Cells	TMT32	ThermoFisher Orbitrap Eclipse Tribrid	60708_TMT32_PBMCs_Target3_B5.raw	2025-04-10	Target3	B5	LC1	129N	11	17.7	NK_4	NK_3
60708_TMT32_PBMCs_Target3_B5_129ND	Homo sapiens	Peripheral Blood Mononuclear Cells	TMT32	ThermoFisher Orbitrap Eclipse Tribrid	60708_TMT32_PBMCs_Target3_B5.raw	2025-04-10	Target3	B5	LC1	129ND	11	6.8	CD4T_1_2	NA
60708_TMT32_PBMCs_Target3_B5_130C	Homo sapiens	Peripheral Blood Mononuclear Cells	TMT32	ThermoFisher Orbitrap Eclipse Tribrid	60708_TMT32_PBMCs_Target3_B5.raw	2025-04-10	Target3	B5	LC1	130C	11	9.3	CD4T_1_2	NA
60708_TMT32_PBMCs_Target3_B5_130CD	Homo sapiens	Peripheral Blood Mononuclear Cells	TMT32	ThermoFisher Orbitrap Eclipse Tribrid	60708_TMT32_PBMCs_Target3_B5.raw	2025-04-10	Target3	B5	LC1	130CD	11	14.3	NK_4	NK_3
60708_TMT32_PBMCs_Target3_B5_130N	Homo sapiens	Peripheral Blood Mononuclear Cells	TMT32	ThermoFisher Orbitrap Eclipse Tribrid	60708_TMT32_PBMCs_Target3_B5.raw	2025-04-10	Target3	B5	LC1	130N	11	15	CD4T_1	CD4T_1
60708_TMT32_PBMCs_Target3_B5_130ND	Homo sapiens	Peripheral Blood Mononuclear Cells	TMT32	ThermoFisher Orbitrap Eclipse Tribrid	60708_TMT32_PBMCs_Target3_B5.raw	2025-04-10	Target3	B5	LC1	130ND	11	5	CD4T_1_2	NA
60708_TMT32_PBMCs_Target3_B5_131C	Homo sapiens	Peripheral Blood Mononuclear Cells	TMT32	ThermoFisher Orbitrap Eclipse Tribrid	60708_TMT32_PBMCs_Target3_B5.raw	2025-04-10	Target3	B5	LC1	131C	11	14.2	B_5	B_4
60708_TMT32_PBMCs_Target3_B5_131CD	Homo sapiens	Peripheral Blood Mononuclear Cells	TMT32	ThermoFisher Orbitrap Eclipse Tribrid	60708_TMT32_PBMCs_Target3_B5.raw	2025-04-10	Target3	B5	LC1	131CD	11	11.4	monocyte_0_2	NA
60708_TMT32_PBMCs_Target3_B5_131N	Homo sapiens	Peripheral Blood Mononuclear Cells	TMT32	ThermoFisher Orbitrap Eclipse Tribrid	60708_TMT32_PBMCs_Target3_B5.raw	2025-04-10	Target3	B5	LC1	131N	11	12.5	CD4T_1_2	NA
60708_TMT32_PBMCs_Target3_B5_131ND	Homo sapiens	Peripheral Blood Mononuclear Cells	TMT32	ThermoFisher Orbitrap Eclipse Tribrid	60708_TMT32_PBMCs_Target3_B5.raw	2025-04-10	Target3	B5	LC1	131ND	11	11.3	CD4T_1	CD4T_1
60708_TMT32_PBMCs_Target3_B5_132C	Homo sapiens	Peripheral Blood Mononuclear Cells	TMT32	ThermoFisher Orbitrap Eclipse Tribrid	60708_TMT32_PBMCs_Target3_B5.raw	2025-04-10	Target3	B5	LC1	132C	11	12.3	monocyte_0_2	NA
60708_TMT32_PBMCs_Target3_B5_132CD	Homo sapiens	Peripheral Blood Mononuclear Cells	TMT32	ThermoFisher Orbitrap Eclipse Tribrid	60708_TMT32_PBMCs_Target3_B5.raw	2025-04-10	Target3	B5	LC1	132CD	11	5.7	CD4T_1_2	NA
60708_TMT32_PBMCs_Target3_B5_132N	Homo sapiens	Peripheral Blood Mononuclear Cells	TMT32	ThermoFisher Orbitrap Eclipse Tribrid	60708_TMT32_PBMCs_Target3_B5.raw	2025-04-10	Target3	B5	LC1	132N	11	34.4	monocyte_0	monocyte_0
60708_TMT32_PBMCs_Target3_B5_132ND	Homo sapiens	Peripheral Blood Mononuclear Cells	TMT32	ThermoFisher Orbitrap Eclipse Tribrid	60708_TMT32_PBMCs_Target3_B5.raw	2025-04-10	Target3	B5	LC1	132ND	11	33.1	monocyte_0	monocyte_0
60708_TMT32_PBMCs_Target3_B5_133C	Homo sapiens	Peripheral Blood Mononuclear Cells	TMT32	ThermoFisher Orbitrap Eclipse Tribrid	60708_TMT32_PBMCs_Target3_B5.raw	2025-04-10	Target3	B5	LC1	133C	11	7	CD4T_1_2	NA
60708_TMT32_PBMCs_Target3_B5_133CD	Homo sapiens	Peripheral Blood Mononuclear Cells	TMT32	ThermoFisher Orbitrap Eclipse Tribrid	60708_TMT32_PBMCs_Target3_B5.raw	2025-04-10	Target3	B5	LC1	133CD	11	6.9	CD4T_1_2	NA
60708_TMT32_PBMCs_Target3_B5_133N	Homo sapiens	Peripheral Blood Mononuclear Cells	TMT32	ThermoFisher Orbitrap Eclipse Tribrid	60708_TMT32_PBMCs_Target3_B5.raw	2025-04-10	Target3	B5	LC1	133N	11	39.7	monocyte_0	monocyte_6
60708_TMT32_PBMCs_Target3_B5_133ND	Homo sapiens	Peripheral Blood Mononuclear Cells	TMT32	ThermoFisher Orbitrap Eclipse Tribrid	60708_TMT32_PBMCs_Target3_B5.raw	2025-04-10	Target3	B5	LC1	133ND	11	16.2	CD4T_1	CD4T_1
60708_TMT32_PBMCs_Target3_B5_134CD	Homo sapiens	Peripheral Blood Mononuclear Cells	TMT32	ThermoFisher Orbitrap Eclipse Tribrid	60708_TMT32_PBMCs_Target3_B5.raw	2025-04-10	Target3	B5	LC1	134CD	11	8.2	monocyte_0_2	NA
60708_TMT32_PBMCs_Target3_B5_134N	Homo sapiens	Peripheral Blood Mononuclear Cells	TMT32	ThermoFisher Orbitrap Eclipse Tribrid	60708_TMT32_PBMCs_Target3_B5.raw	2025-04-10	Target3	B5	LC1	134N	11	35.6	monocyte_0	monocyte_6
60708_TMT32_PBMCs_Target3_B5_134ND	Homo sapiens	Peripheral Blood Mononuclear Cells	TMT32	ThermoFisher Orbitrap Eclipse Tribrid	60708_TMT32_PBMCs_Target3_B5.raw	2025-04-10	Target3	B5	LC1	134ND	11	20.2	monocyte_0_2	NA
60708_TMT32_PBMCs_Target3_B6_127C	Homo sapiens	Peripheral Blood Mononuclear Cells	TMT32	ThermoFisher Orbitrap Eclipse Tribrid	60708_TMT32_PBMCs_Target3_B6.raw	2025-04-10	Target3	B6	LC2	127C	12	23.9	CD4T_1	CD4T_1
60708_TMT32_PBMCs_Target3_B6_127D	Homo sapiens	Peripheral Blood Mononuclear Cells	TMT32	ThermoFisher Orbitrap Eclipse Tribrid	60708_TMT32_PBMCs_Target3_B6.raw	2025-04-10	Target3	B6	LC2	127D	12	13.9	CD4T_1	CD8T_2
60708_TMT32_PBMCs_Target3_B6_127N	Homo sapiens	Peripheral Blood Mononuclear Cells	TMT32	ThermoFisher Orbitrap Eclipse Tribrid	60708_TMT32_PBMCs_Target3_B6.raw	2025-04-10	Target3	B6	LC2	127N	12	6.1	CD4T_1_2	NA
60708_TMT32_PBMCs_Target3_B6_128C	Homo sapiens	Peripheral Blood Mononuclear Cells	TMT32	ThermoFisher Orbitrap Eclipse Tribrid	60708_TMT32_PBMCs_Target3_B6.raw	2025-04-10	Target3	B6	LC2	128C	12	6.4	CD4T_1_2	NA
60708_TMT32_PBMCs_Target3_B6_128CD	Homo sapiens	Peripheral Blood Mononuclear Cells	TMT32	ThermoFisher Orbitrap Eclipse Tribrid	60708_TMT32_PBMCs_Target3_B6.raw	2025-04-10	Target3	B6	LC2	128CD	12	14.8	CD4T_1	CD8T_2
60708_TMT32_PBMCs_Target3_B6_128N	Homo sapiens	Peripheral Blood Mononuclear Cells	TMT32	ThermoFisher Orbitrap Eclipse Tribrid	60708_TMT32_PBMCs_Target3_B6.raw	2025-04-10	Target3	B6	LC2	128N	12	20.5	CD4T_1	CD8T_2
60708_TMT32_PBMCs_Target3_B6_128ND	Homo sapiens	Peripheral Blood Mononuclear Cells	TMT32	ThermoFisher Orbitrap Eclipse Tribrid	60708_TMT32_PBMCs_Target3_B6.raw	2025-04-10	Target3	B6	LC2	128ND	12	5.8	CD4T_1_2	NA
60708_TMT32_PBMCs_Target3_B6_129C	Homo sapiens	Peripheral Blood Mononuclear Cells	TMT32	ThermoFisher Orbitrap Eclipse Tribrid	60708_TMT32_PBMCs_Target3_B6.raw	2025-04-10	Target3	B6	LC2	129C	12	6.8	monocyte_0_2	NA
60708_TMT32_PBMCs_Target3_B6_129CD	Homo sapiens	Peripheral Blood Mononuclear Cells	TMT32	ThermoFisher Orbitrap Eclipse Tribrid	60708_TMT32_PBMCs_Target3_B6.raw	2025-04-10	Target3	B6	LC2	129CD	12	6.5	CD4T_1_2	NA
60708_TMT32_PBMCs_Target3_B6_129N	Homo sapiens	Peripheral Blood Mononuclear Cells	TMT32	ThermoFisher Orbitrap Eclipse Tribrid	60708_TMT32_PBMCs_Target3_B6.raw	2025-04-10	Target3	B6	LC2	129N	12	7.5	CD4T_1_2	NA
60708_TMT32_PBMCs_Target3_B6_129ND	Homo sapiens	Peripheral Blood Mononuclear Cells	TMT32	ThermoFisher Orbitrap Eclipse Tribrid	60708_TMT32_PBMCs_Target3_B6.raw	2025-04-10	Target3	B6	LC2	129ND	12	25.3	monocyte_0	DC_5
60708_TMT32_PBMCs_Target3_B6_130C	Homo sapiens	Peripheral Blood Mononuclear Cells	TMT32	ThermoFisher Orbitrap Eclipse Tribrid	60708_TMT32_PBMCs_Target3_B6.raw	2025-04-10	Target3	B6	LC2	130C	12	7	CD4T_1_2	NA
60708_TMT32_PBMCs_Target3_B6_130CD	Homo sapiens	Peripheral Blood Mononuclear Cells	TMT32	ThermoFisher Orbitrap Eclipse Tribrid	60708_TMT32_PBMCs_Target3_B6.raw	2025-04-10	Target3	B6	LC2	130CD	12	7	monocyte_0_2	NA
60708_TMT32_PBMCs_Target3_B6_130N	Homo sapiens	Peripheral Blood Mononuclear Cells	TMT32	ThermoFisher Orbitrap Eclipse Tribrid	60708_TMT32_PBMCs_Target3_B6.raw	2025-04-10	Target3	B6	LC2	130N	12	28.7	monocyte_0	DC_5
60708_TMT32_PBMCs_Target3_B6_130ND	Homo sapiens	Peripheral Blood Mononuclear Cells	TMT32	ThermoFisher Orbitrap Eclipse Tribrid	60708_TMT32_PBMCs_Target3_B6.raw	2025-04-10	Target3	B6	LC2	130ND	12	24.8	monocyte_0	monocyte_0
60708_TMT32_PBMCs_Target3_B6_131C	Homo sapiens	Peripheral Blood Mononuclear Cells	TMT32	ThermoFisher Orbitrap Eclipse Tribrid	60708_TMT32_PBMCs_Target3_B6.raw	2025-04-10	Target3	B6	LC2	131C	12	9.2	monocyte_0_2	NA
60708_TMT32_PBMCs_Target3_B6_131CD	Homo sapiens	Peripheral Blood Mononuclear Cells	TMT32	ThermoFisher Orbitrap Eclipse Tribrid	60708_TMT32_PBMCs_Target3_B6.raw	2025-04-10	Target3	B6	LC2	131CD	12	22.6	monocyte_0	monocyte_0
60708_TMT32_PBMCs_Target3_B6_131N	Homo sapiens	Peripheral Blood Mononuclear Cells	TMT32	ThermoFisher Orbitrap Eclipse Tribrid	60708_TMT32_PBMCs_Target3_B6.raw	2025-04-10	Target3	B6	LC2	131N	12	9.7	monocyte_0_2	NA
60708_TMT32_PBMCs_Target3_B6_131ND	Homo sapiens	Peripheral Blood Mononuclear Cells	TMT32	ThermoFisher Orbitrap Eclipse Tribrid	60708_TMT32_PBMCs_Target3_B6.raw	2025-04-10	Target3	B6	LC2	131ND	12	9.5	B_5	B_4
60708_TMT32_PBMCs_Target3_B6_132C	Homo sapiens	Peripheral Blood Mononuclear Cells	TMT32	ThermoFisher Orbitrap Eclipse Tribrid	60708_TMT32_PBMCs_Target3_B6.raw	2025-04-10	Target3	B6	LC2	132C	12	7.3	CD4T_1_2	NA
60708_TMT32_PBMCs_Target3_B6_132CD	Homo sapiens	Peripheral Blood Mononuclear Cells	TMT32	ThermoFisher Orbitrap Eclipse Tribrid	60708_TMT32_PBMCs_Target3_B6.raw	2025-04-10	Target3	B6	LC2	132CD	12	5	CD4T_1_2	NA
60708_TMT32_PBMCs_Target3_B6_132N	Homo sapiens	Peripheral Blood Mononuclear Cells	TMT32	ThermoFisher Orbitrap Eclipse Tribrid	60708_TMT32_PBMCs_Target3_B6.raw	2025-04-10	Target3	B6	LC2	132N	12	8.4	CD4T_1_2	NA
60708_TMT32_PBMCs_Target3_B6_132ND	Homo sapiens	Peripheral Blood Mononuclear Cells	TMT32	ThermoFisher Orbitrap Eclipse Tribrid	60708_TMT32_PBMCs_Target3_B6.raw	2025-04-10	Target3	B6	LC2	132ND	12	12.1	CD4T_1	CD4T_1
60708_TMT32_PBMCs_Target3_B6_133C	Homo sapiens	Peripheral Blood Mononuclear Cells	TMT32	ThermoFisher Orbitrap Eclipse Tribrid	60708_TMT32_PBMCs_Target3_B6.raw	2025-04-10	Target3	B6	LC2	133C	12	27.6	monocyte_0	monocyte_0
60708_TMT32_PBMCs_Target3_B6_133CD	Homo sapiens	Peripheral Blood Mononuclear Cells	TMT32	ThermoFisher Orbitrap Eclipse Tribrid	60708_TMT32_PBMCs_Target3_B6.raw	2025-04-10	Target3	B6	LC2	133CD	12	15.6	B_5	B_4
60708_TMT32_PBMCs_Target3_B6_133N	Homo sapiens	Peripheral Blood Mononuclear Cells	TMT32	ThermoFisher Orbitrap Eclipse Tribrid	60708_TMT32_PBMCs_Target3_B6.raw	2025-04-10	Target3	B6	LC2	133N	12	21.5	NK_4	NK_3
60708_TMT32_PBMCs_Target3_B6_133ND	Homo sapiens	Peripheral Blood Mononuclear Cells	TMT32	ThermoFisher Orbitrap Eclipse Tribrid	60708_TMT32_PBMCs_Target3_B6.raw	2025-04-10	Target3	B6	LC2	133ND	12	13.8	CD4T_1	CD4T_1
60708_TMT32_PBMCs_Target3_B6_134CD	Homo sapiens	Peripheral Blood Mononuclear Cells	TMT32	ThermoFisher Orbitrap Eclipse Tribrid	60708_TMT32_PBMCs_Target3_B6.raw	2025-04-10	Target3	B6	LC2	134CD	12	14.7	CD4T_1	CD4T_1
60708_TMT32_PBMCs_Target3_B6_134N	Homo sapiens	Peripheral Blood Mononuclear Cells	TMT32	ThermoFisher Orbitrap Eclipse Tribrid	60708_TMT32_PBMCs_Target3_B6.raw	2025-04-10	Target3	B6	LC2	134N	12	16.4	CD4T_1	CD4T_1
60708_TMT32_PBMCs_Target3_B6_134ND	Homo sapiens	Peripheral Blood Mononuclear Cells	TMT32	ThermoFisher Orbitrap Eclipse Tribrid	60708_TMT32_PBMCs_Target3_B6.raw	2025-04-10	Target3	B6	LC2	134ND	12	23.9	CD4T_1	CD4T_1
60708_TMT32_PBMCs_Target3_B7_127C	Homo sapiens	Peripheral Blood Mononuclear Cells	TMT32	ThermoFisher Orbitrap Eclipse Tribrid	60708_TMT32_PBMCs_Target3_B7.raw	2025-04-10	Target3	B7	LC1	127C	13	27.7	CD4T_1	CD4T_1
60708_TMT32_PBMCs_Target3_B7_127D	Homo sapiens	Peripheral Blood Mononuclear Cells	TMT32	ThermoFisher Orbitrap Eclipse Tribrid	60708_TMT32_PBMCs_Target3_B7.raw	2025-04-10	Target3	B7	LC1	127D	13	27	monocyte_0	monocyte_0
60708_TMT32_PBMCs_Target3_B7_127N	Homo sapiens	Peripheral Blood Mononuclear Cells	TMT32	ThermoFisher Orbitrap Eclipse Tribrid	60708_TMT32_PBMCs_Target3_B7.raw	2025-04-10	Target3	B7	LC1	127N	13	30.7	monocyte_0	monocyte_0
60708_TMT32_PBMCs_Target3_B7_128C	Homo sapiens	Peripheral Blood Mononuclear Cells	TMT32	ThermoFisher Orbitrap Eclipse Tribrid	60708_TMT32_PBMCs_Target3_B7.raw	2025-04-10	Target3	B7	LC1	128C	13	30.1	monocyte_0	monocyte_0
60708_TMT32_PBMCs_Target3_B7_128CD	Homo sapiens	Peripheral Blood Mononuclear Cells	TMT32	ThermoFisher Orbitrap Eclipse Tribrid	60708_TMT32_PBMCs_Target3_B7.raw	2025-04-10	Target3	B7	LC1	128CD	13	32.3	monocyte_0	monocyte_0
60708_TMT32_PBMCs_Target3_B7_128N	Homo sapiens	Peripheral Blood Mononuclear Cells	TMT32	ThermoFisher Orbitrap Eclipse Tribrid	60708_TMT32_PBMCs_Target3_B7.raw	2025-04-10	Target3	B7	LC1	128N	13	11.1	CD4T_1_2	NA
60708_TMT32_PBMCs_Target3_B7_128ND	Homo sapiens	Peripheral Blood Mononuclear Cells	TMT32	ThermoFisher Orbitrap Eclipse Tribrid	60708_TMT32_PBMCs_Target3_B7.raw	2025-04-10	Target3	B7	LC1	128ND	13	25.7	monocyte_0	monocyte_0
60708_TMT32_PBMCs_Target3_B7_129C	Homo sapiens	Peripheral Blood Mononuclear Cells	TMT32	ThermoFisher Orbitrap Eclipse Tribrid	60708_TMT32_PBMCs_Target3_B7.raw	2025-04-10	Target3	B7	LC1	129C	13	16.3	CD4T_1	CD4T_1
60708_TMT32_PBMCs_Target3_B7_129CD	Homo sapiens	Peripheral Blood Mononuclear Cells	TMT32	ThermoFisher Orbitrap Eclipse Tribrid	60708_TMT32_PBMCs_Target3_B7.raw	2025-04-10	Target3	B7	LC1	129CD	13	28.1	monocyte_0	DC_5
60708_TMT32_PBMCs_Target3_B7_129N	Homo sapiens	Peripheral Blood Mononuclear Cells	TMT32	ThermoFisher Orbitrap Eclipse Tribrid	60708_TMT32_PBMCs_Target3_B7.raw	2025-04-10	Target3	B7	LC1	129N	13	19.4	NK_4	CD8T_2
60708_TMT32_PBMCs_Target3_B7_129ND	Homo sapiens	Peripheral Blood Mononuclear Cells	TMT32	ThermoFisher Orbitrap Eclipse Tribrid	60708_TMT32_PBMCs_Target3_B7.raw	2025-04-10	Target3	B7	LC1	129ND	13	27	monocyte_0	DC_5
60708_TMT32_PBMCs_Target3_B7_130C	Homo sapiens	Peripheral Blood Mononuclear Cells	TMT32	ThermoFisher Orbitrap Eclipse Tribrid	60708_TMT32_PBMCs_Target3_B7.raw	2025-04-10	Target3	B7	LC1	130C	13	22.9	CD4T_1	CD4T_1
60708_TMT32_PBMCs_Target3_B7_130CD	Homo sapiens	Peripheral Blood Mononuclear Cells	TMT32	ThermoFisher Orbitrap Eclipse Tribrid	60708_TMT32_PBMCs_Target3_B7.raw	2025-04-10	Target3	B7	LC1	130CD	13	28.1	monocyte_0	monocyte_0
60708_TMT32_PBMCs_Target3_B7_130N	Homo sapiens	Peripheral Blood Mononuclear Cells	TMT32	ThermoFisher Orbitrap Eclipse Tribrid	60708_TMT32_PBMCs_Target3_B7.raw	2025-04-10	Target3	B7	LC1	130N	13	18.4	CD4T_1	CD4T_1
60708_TMT32_PBMCs_Target3_B7_130ND	Homo sapiens	Peripheral Blood Mononuclear Cells	TMT32	ThermoFisher Orbitrap Eclipse Tribrid	60708_TMT32_PBMCs_Target3_B7.raw	2025-04-10	Target3	B7	LC1	130ND	13	28.6	monocyte_0	monocyte_0
60708_TMT32_PBMCs_Target3_B7_131C	Homo sapiens	Peripheral Blood Mononuclear Cells	TMT32	ThermoFisher Orbitrap Eclipse Tribrid	60708_TMT32_PBMCs_Target3_B7.raw	2025-04-10	Target3	B7	LC1	131C	13	34	monocyte_0	monocyte_0
60708_TMT32_PBMCs_Target3_B7_131CD	Homo sapiens	Peripheral Blood Mononuclear Cells	TMT32	ThermoFisher Orbitrap Eclipse Tribrid	60708_TMT32_PBMCs_Target3_B7.raw	2025-04-10	Target3	B7	LC1	131CD	13	27.7	monocyte_0	DC_5
60708_TMT32_PBMCs_Target3_B7_131N	Homo sapiens	Peripheral Blood Mononuclear Cells	TMT32	ThermoFisher Orbitrap Eclipse Tribrid	60708_TMT32_PBMCs_Target3_B7.raw	2025-04-10	Target3	B7	LC1	131N	13	31.4	monocyte_0	monocyte_6
60708_TMT32_PBMCs_Target3_B7_131ND	Homo sapiens	Peripheral Blood Mononuclear Cells	TMT32	ThermoFisher Orbitrap Eclipse Tribrid	60708_TMT32_PBMCs_Target3_B7.raw	2025-04-10	Target3	B7	LC1	131ND	13	12.6	CD4T_1_2	NA
60708_TMT32_PBMCs_Target3_B7_132C	Homo sapiens	Peripheral Blood Mononuclear Cells	TMT32	ThermoFisher Orbitrap Eclipse Tribrid	60708_TMT32_PBMCs_Target3_B7.raw	2025-04-10	Target3	B7	LC1	132C	13	38.1	monocyte_0	monocyte_0
60708_TMT32_PBMCs_Target3_B7_132CD	Homo sapiens	Peripheral Blood Mononuclear Cells	TMT32	ThermoFisher Orbitrap Eclipse Tribrid	60708_TMT32_PBMCs_Target3_B7.raw	2025-04-10	Target3	B7	LC1	132CD	13	7.6	CD4T_1_2	NA
60708_TMT32_PBMCs_Target3_B7_132N	Homo sapiens	Peripheral Blood Mononuclear Cells	TMT32	ThermoFisher Orbitrap Eclipse Tribrid	60708_TMT32_PBMCs_Target3_B7.raw	2025-04-10	Target3	B7	LC1	132N	13	25.9	CD4T_1	CD8T_2
60708_TMT32_PBMCs_Target3_B7_132ND	Homo sapiens	Peripheral Blood Mononuclear Cells	TMT32	ThermoFisher Orbitrap Eclipse Tribrid	60708_TMT32_PBMCs_Target3_B7.raw	2025-04-10	Target3	B7	LC1	132ND	13	10.2	monocyte_0_2	NA
60708_TMT32_PBMCs_Target3_B7_133C	Homo sapiens	Peripheral Blood Mononuclear Cells	TMT32	ThermoFisher Orbitrap Eclipse Tribrid	60708_TMT32_PBMCs_Target3_B7.raw	2025-04-10	Target3	B7	LC1	133C	13	21	NK_4	NK_3
60708_TMT32_PBMCs_Target3_B7_133CD	Homo sapiens	Peripheral Blood Mononuclear Cells	TMT32	ThermoFisher Orbitrap Eclipse Tribrid	60708_TMT32_PBMCs_Target3_B7.raw	2025-04-10	Target3	B7	LC1	133CD	13	16.5	NK_4	NK_3
60708_TMT32_PBMCs_Target3_B7_133N	Homo sapiens	Peripheral Blood Mononuclear Cells	TMT32	ThermoFisher Orbitrap Eclipse Tribrid	60708_TMT32_PBMCs_Target3_B7.raw	2025-04-10	Target3	B7	LC1	133N	13	18.8	B_5	B_4
60708_TMT32_PBMCs_Target3_B7_133ND	Homo sapiens	Peripheral Blood Mononuclear Cells	TMT32	ThermoFisher Orbitrap Eclipse Tribrid	60708_TMT32_PBMCs_Target3_B7.raw	2025-04-10	Target3	B7	LC1	133ND	13	29.6	monocyte_0	monocyte_0
60708_TMT32_PBMCs_Target3_B7_134CD	Homo sapiens	Peripheral Blood Mononuclear Cells	TMT32	ThermoFisher Orbitrap Eclipse Tribrid	60708_TMT32_PBMCs_Target3_B7.raw	2025-04-10	Target3	B7	LC1	134CD	13	7.5	CD4T_1_2	NA
60708_TMT32_PBMCs_Target3_B7_134N	Homo sapiens	Peripheral Blood Mononuclear Cells	TMT32	ThermoFisher Orbitrap Eclipse Tribrid	60708_TMT32_PBMCs_Target3_B7.raw	2025-04-10	Target3	B7	LC1	134N	13	24.6	CD4T_1	CD8T_2
60708_TMT32_PBMCs_Target3_B7_134ND	Homo sapiens	Peripheral Blood Mononuclear Cells	TMT32	ThermoFisher Orbitrap Eclipse Tribrid	60708_TMT32_PBMCs_Target3_B7.raw	2025-04-10	Target3	B7	LC1	134ND	13	15.8	CD4T_1_2	NA
60708_TMT32_PBMCs_Target3_B8_127C	Homo sapiens	Peripheral Blood Mononuclear Cells	TMT32	ThermoFisher Orbitrap Eclipse Tribrid	60708_TMT32_PBMCs_Target3_B8.raw	2025-04-10	Target3	B8	LC2	127C	14	17.4	CD4T_1_2	NA
60708_TMT32_PBMCs_Target3_B8_127D	Homo sapiens	Peripheral Blood Mononuclear Cells	TMT32	ThermoFisher Orbitrap Eclipse Tribrid	60708_TMT32_PBMCs_Target3_B8.raw	2025-04-10	Target3	B8	LC2	127D	14	13.6	NK_4	NK_3
60708_TMT32_PBMCs_Target3_B8_127N	Homo sapiens	Peripheral Blood Mononuclear Cells	TMT32	ThermoFisher Orbitrap Eclipse Tribrid	60708_TMT32_PBMCs_Target3_B8.raw	2025-04-10	Target3	B8	LC2	127N	14	23.1	monocyte_0	monocyte_0
60708_TMT32_PBMCs_Target3_B8_128C	Homo sapiens	Peripheral Blood Mononuclear Cells	TMT32	ThermoFisher Orbitrap Eclipse Tribrid	60708_TMT32_PBMCs_Target3_B8.raw	2025-04-10	Target3	B8	LC2	128C	14	14.9	B_5	B_4
60708_TMT32_PBMCs_Target3_B8_128CD	Homo sapiens	Peripheral Blood Mononuclear Cells	TMT32	ThermoFisher Orbitrap Eclipse Tribrid	60708_TMT32_PBMCs_Target3_B8.raw	2025-04-10	Target3	B8	LC2	128CD	14	13.9	NK_4	NK_3
60708_TMT32_PBMCs_Target3_B8_128N	Homo sapiens	Peripheral Blood Mononuclear Cells	TMT32	ThermoFisher Orbitrap Eclipse Tribrid	60708_TMT32_PBMCs_Target3_B8.raw	2025-04-10	Target3	B8	LC2	128N	14	16.8	NK_4	NK_3
60708_TMT32_PBMCs_Target3_B8_128ND	Homo sapiens	Peripheral Blood Mononuclear Cells	TMT32	ThermoFisher Orbitrap Eclipse Tribrid	60708_TMT32_PBMCs_Target3_B8.raw	2025-04-10	Target3	B8	LC2	128ND	14	5.8	CD4T_1_2	NA
60708_TMT32_PBMCs_Target3_B8_129C	Homo sapiens	Peripheral Blood Mononuclear Cells	TMT32	ThermoFisher Orbitrap Eclipse Tribrid	60708_TMT32_PBMCs_Target3_B8.raw	2025-04-10	Target3	B8	LC2	129C	14	11.1	monocyte_0_2	NA
60708_TMT32_PBMCs_Target3_B8_129CD	Homo sapiens	Peripheral Blood Mononuclear Cells	TMT32	ThermoFisher Orbitrap Eclipse Tribrid	60708_TMT32_PBMCs_Target3_B8.raw	2025-04-10	Target3	B8	LC2	129CD	14	14	CD4T_1	CD4T_1
60708_TMT32_PBMCs_Target3_B8_129N	Homo sapiens	Peripheral Blood Mononuclear Cells	TMT32	ThermoFisher Orbitrap Eclipse Tribrid	60708_TMT32_PBMCs_Target3_B8.raw	2025-04-10	Target3	B8	LC2	129N	14	5.6	CD4T_1_2	NA
60708_TMT32_PBMCs_Target3_B8_129ND	Homo sapiens	Peripheral Blood Mononuclear Cells	TMT32	ThermoFisher Orbitrap Eclipse Tribrid	60708_TMT32_PBMCs_Target3_B8.raw	2025-04-10	Target3	B8	LC2	129ND	14	10.7	CD4T_1	CD4T_1
60708_TMT32_PBMCs_Target3_B8_130C	Homo sapiens	Peripheral Blood Mononuclear Cells	TMT32	ThermoFisher Orbitrap Eclipse Tribrid	60708_TMT32_PBMCs_Target3_B8.raw	2025-04-10	Target3	B8	LC2	130C	14	25.9	monocyte_0	monocyte_0
60708_TMT32_PBMCs_Target3_B8_130CD	Homo sapiens	Peripheral Blood Mononuclear Cells	TMT32	ThermoFisher Orbitrap Eclipse Tribrid	60708_TMT32_PBMCs_Target3_B8.raw	2025-04-10	Target3	B8	LC2	130CD	14	26.1	monocyte_0	monocyte_0
60708_TMT32_PBMCs_Target3_B8_130N	Homo sapiens	Peripheral Blood Mononuclear Cells	TMT32	ThermoFisher Orbitrap Eclipse Tribrid	60708_TMT32_PBMCs_Target3_B8.raw	2025-04-10	Target3	B8	LC2	130N	14	14.4	B_5	B_4
60708_TMT32_PBMCs_Target3_B8_130ND	Homo sapiens	Peripheral Blood Mononuclear Cells	TMT32	ThermoFisher Orbitrap Eclipse Tribrid	60708_TMT32_PBMCs_Target3_B8.raw	2025-04-10	Target3	B8	LC2	130ND	14	24.4	monocyte_0	monocyte_0
60708_TMT32_PBMCs_Target3_B8_131C	Homo sapiens	Peripheral Blood Mononuclear Cells	TMT32	ThermoFisher Orbitrap Eclipse Tribrid	60708_TMT32_PBMCs_Target3_B8.raw	2025-04-10	Target3	B8	LC2	131C	14	4.5	CD4T_1_2	NA
60708_TMT32_PBMCs_Target3_B8_131CD	Homo sapiens	Peripheral Blood Mononuclear Cells	TMT32	ThermoFisher Orbitrap Eclipse Tribrid	60708_TMT32_PBMCs_Target3_B8.raw	2025-04-10	Target3	B8	LC2	131CD	14	8.1	Unknown_6	Unknown_7
60708_TMT32_PBMCs_Target3_B8_131N	Homo sapiens	Peripheral Blood Mononuclear Cells	TMT32	ThermoFisher Orbitrap Eclipse Tribrid	60708_TMT32_PBMCs_Target3_B8.raw	2025-04-10	Target3	B8	LC2	131N	14	27.7	monocyte_0	monocyte_0
60708_TMT32_PBMCs_Target3_B8_131ND	Homo sapiens	Peripheral Blood Mononuclear Cells	TMT32	ThermoFisher Orbitrap Eclipse Tribrid	60708_TMT32_PBMCs_Target3_B8.raw	2025-04-10	Target3	B8	LC2	131ND	14	5.5	CD4T_1_2	NA
60708_TMT32_PBMCs_Target3_B8_132C	Homo sapiens	Peripheral Blood Mononuclear Cells	TMT32	ThermoFisher Orbitrap Eclipse Tribrid	60708_TMT32_PBMCs_Target3_B8.raw	2025-04-10	Target3	B8	LC2	132C	14	4.7	CD4T_1_2	NA
60708_TMT32_PBMCs_Target3_B8_132CD	Homo sapiens	Peripheral Blood Mononuclear Cells	TMT32	ThermoFisher Orbitrap Eclipse Tribrid	60708_TMT32_PBMCs_Target3_B8.raw	2025-04-10	Target3	B8	LC2	132CD	14	7.2	CD4T_1_2	NA
60708_TMT32_PBMCs_Target3_B8_132N	Homo sapiens	Peripheral Blood Mononuclear Cells	TMT32	ThermoFisher Orbitrap Eclipse Tribrid	60708_TMT32_PBMCs_Target3_B8.raw	2025-04-10	Target3	B8	LC2	132N	14	8.2	CD4T_1_2	NA
60708_TMT32_PBMCs_Target3_B8_132ND	Homo sapiens	Peripheral Blood Mononuclear Cells	TMT32	ThermoFisher Orbitrap Eclipse Tribrid	60708_TMT32_PBMCs_Target3_B8.raw	2025-04-10	Target3	B8	LC2	132ND	14	8.4	monocyte_0_2	NA
60708_TMT32_PBMCs_Target3_B8_133C	Homo sapiens	Peripheral Blood Mononuclear Cells	TMT32	ThermoFisher Orbitrap Eclipse Tribrid	60708_TMT32_PBMCs_Target3_B8.raw	2025-04-10	Target3	B8	LC2	133C	14	11.9	CD4T_1	CD4T_1
60708_TMT32_PBMCs_Target3_B8_133CD	Homo sapiens	Peripheral Blood Mononuclear Cells	TMT32	ThermoFisher Orbitrap Eclipse Tribrid	60708_TMT32_PBMCs_Target3_B8.raw	2025-04-10	Target3	B8	LC2	133CD	14	9.3	monocyte_0_2	NA
60708_TMT32_PBMCs_Target3_B8_133N	Homo sapiens	Peripheral Blood Mononuclear Cells	TMT32	ThermoFisher Orbitrap Eclipse Tribrid	60708_TMT32_PBMCs_Target3_B8.raw	2025-04-10	Target3	B8	LC2	133N	14	8.7	CD4T_1_2	NA
60708_TMT32_PBMCs_Target3_B8_133ND	Homo sapiens	Peripheral Blood Mononuclear Cells	TMT32	ThermoFisher Orbitrap Eclipse Tribrid	60708_TMT32_PBMCs_Target3_B8.raw	2025-04-10	Target3	B8	LC2	133ND	14	31.6	monocyte_0	monocyte_6
60708_TMT32_PBMCs_Target3_B8_134CD	Homo sapiens	Peripheral Blood Mononuclear Cells	TMT32	ThermoFisher Orbitrap Eclipse Tribrid	60708_TMT32_PBMCs_Target3_B8.raw	2025-04-10	Target3	B8	LC2	134CD	14	14.2	CD4T_1	CD8T_2
60708_TMT32_PBMCs_Target3_B8_134N	Homo sapiens	Peripheral Blood Mononuclear Cells	TMT32	ThermoFisher Orbitrap Eclipse Tribrid	60708_TMT32_PBMCs_Target3_B8.raw	2025-04-10	Target3	B8	LC2	134N	14	31	monocyte_0	monocyte_0
60708_TMT32_PBMCs_Target3_B8_134ND	Homo sapiens	Peripheral Blood Mononuclear Cells	TMT32	ThermoFisher Orbitrap Eclipse Tribrid	60708_TMT32_PBMCs_Target3_B8.raw	2025-04-10	Target3	B8	LC2	134ND	14	17.9	CD4T_1_2	NA
60708_TMT32_PBMCs_Target3_B9_127C	Homo sapiens	Peripheral Blood Mononuclear Cells	TMT32	ThermoFisher Orbitrap Eclipse Tribrid	60708_TMT32_PBMCs_Target3_B9_rerun.raw	2025-04-10	Target3	B9	LC1	127C	15	33.7	NK_4	NK_3
60708_TMT32_PBMCs_Target3_B9_127D	Homo sapiens	Peripheral Blood Mononuclear Cells	TMT32	ThermoFisher Orbitrap Eclipse Tribrid	60708_TMT32_PBMCs_Target3_B9_rerun.raw	2025-04-10	Target3	B9	LC1	127D	15	5.7	CD4T_1_2	NA
60708_TMT32_PBMCs_Target3_B9_127N	Homo sapiens	Peripheral Blood Mononuclear Cells	TMT32	ThermoFisher Orbitrap Eclipse Tribrid	60708_TMT32_PBMCs_Target3_B9_rerun.raw	2025-04-10	Target3	B9	LC1	127N	15	6.9	CD4T_1_2	NA
60708_TMT32_PBMCs_Target3_B9_128C	Homo sapiens	Peripheral Blood Mononuclear Cells	TMT32	ThermoFisher Orbitrap Eclipse Tribrid	60708_TMT32_PBMCs_Target3_B9_rerun.raw	2025-04-10	Target3	B9	LC1	128C	15	10.1	monocyte_0_2	NA
60708_TMT32_PBMCs_Target3_B9_128CD	Homo sapiens	Peripheral Blood Mononuclear Cells	TMT32	ThermoFisher Orbitrap Eclipse Tribrid	60708_TMT32_PBMCs_Target3_B9_rerun.raw	2025-04-10	Target3	B9	LC1	128CD	15	13.7	CD4T_1	CD4T_1
60708_TMT32_PBMCs_Target3_B9_128N	Homo sapiens	Peripheral Blood Mononuclear Cells	TMT32	ThermoFisher Orbitrap Eclipse Tribrid	60708_TMT32_PBMCs_Target3_B9_rerun.raw	2025-04-10	Target3	B9	LC1	128N	15	33.7	monocyte_0	monocyte_0
60708_TMT32_PBMCs_Target3_B9_128ND	Homo sapiens	Peripheral Blood Mononuclear Cells	TMT32	ThermoFisher Orbitrap Eclipse Tribrid	60708_TMT32_PBMCs_Target3_B9_rerun.raw	2025-04-10	Target3	B9	LC1	128ND	15	14.5	B_5	B_4
60708_TMT32_PBMCs_Target3_B9_129C	Homo sapiens	Peripheral Blood Mononuclear Cells	TMT32	ThermoFisher Orbitrap Eclipse Tribrid	60708_TMT32_PBMCs_Target3_B9_rerun.raw	2025-04-10	Target3	B9	LC1	129C	15	20.7	NK_4	NK_3
60708_TMT32_PBMCs_Target3_B9_129CD	Homo sapiens	Peripheral Blood Mononuclear Cells	TMT32	ThermoFisher Orbitrap Eclipse Tribrid	60708_TMT32_PBMCs_Target3_B9_rerun.raw	2025-04-10	Target3	B9	LC1	129CD	15	27.9	monocyte_0	monocyte_0
60708_TMT32_PBMCs_Target3_B9_129N	Homo sapiens	Peripheral Blood Mononuclear Cells	TMT32	ThermoFisher Orbitrap Eclipse Tribrid	60708_TMT32_PBMCs_Target3_B9_rerun.raw	2025-04-10	Target3	B9	LC1	129N	15	17.3	monocyte_0_2	NA
60708_TMT32_PBMCs_Target3_B9_129ND	Homo sapiens	Peripheral Blood Mononuclear Cells	TMT32	ThermoFisher Orbitrap Eclipse Tribrid	60708_TMT32_PBMCs_Target3_B9_rerun.raw	2025-04-10	Target3	B9	LC1	129ND	15	14.8	CD4T_1	CD4T_1
60708_TMT32_PBMCs_Target3_B9_130C	Homo sapiens	Peripheral Blood Mononuclear Cells	TMT32	ThermoFisher Orbitrap Eclipse Tribrid	60708_TMT32_PBMCs_Target3_B9_rerun.raw	2025-04-10	Target3	B9	LC1	130C	15	9.1	CD4T_1_2	NA
60708_TMT32_PBMCs_Target3_B9_130CD	Homo sapiens	Peripheral Blood Mononuclear Cells	TMT32	ThermoFisher Orbitrap Eclipse Tribrid	60708_TMT32_PBMCs_Target3_B9_rerun.raw	2025-04-10	Target3	B9	LC1	130CD	15	15.1	CD4T_1	CD4T_1
60708_TMT32_PBMCs_Target3_B9_130N	Homo sapiens	Peripheral Blood Mononuclear Cells	TMT32	ThermoFisher Orbitrap Eclipse Tribrid	60708_TMT32_PBMCs_Target3_B9_rerun.raw	2025-04-10	Target3	B9	LC1	130N	15	31.7	monocyte_0	monocyte_0
60708_TMT32_PBMCs_Target3_B9_130ND	Homo sapiens	Peripheral Blood Mononuclear Cells	TMT32	ThermoFisher Orbitrap Eclipse Tribrid	60708_TMT32_PBMCs_Target3_B9_rerun.raw	2025-04-10	Target3	B9	LC1	130ND	15	23.8	monocyte_0	monocyte_0
60708_TMT32_PBMCs_Target3_B9_131C	Homo sapiens	Peripheral Blood Mononuclear Cells	TMT32	ThermoFisher Orbitrap Eclipse Tribrid	60708_TMT32_PBMCs_Target3_B9_rerun.raw	2025-04-10	Target3	B9	LC1	131C	15	7.7	CD4T_1_2	NA
60708_TMT32_PBMCs_Target3_B9_131CD	Homo sapiens	Peripheral Blood Mononuclear Cells	TMT32	ThermoFisher Orbitrap Eclipse Tribrid	60708_TMT32_PBMCs_Target3_B9_rerun.raw	2025-04-10	Target3	B9	LC1	131CD	15	6.3	CD4T_1_2	NA
60708_TMT32_PBMCs_Target3_B9_131N	Homo sapiens	Peripheral Blood Mononuclear Cells	TMT32	ThermoFisher Orbitrap Eclipse Tribrid	60708_TMT32_PBMCs_Target3_B9_rerun.raw	2025-04-10	Target3	B9	LC1	131N	15	18.3	NK_4	CD8T_2
60708_TMT32_PBMCs_Target3_B9_131ND	Homo sapiens	Peripheral Blood Mononuclear Cells	TMT32	ThermoFisher Orbitrap Eclipse Tribrid	60708_TMT32_PBMCs_Target3_B9_rerun.raw	2025-04-10	Target3	B9	LC1	131ND	15	5.2	CD4T_1_2	NA
60708_TMT32_PBMCs_Target3_B9_132C	Homo sapiens	Peripheral Blood Mononuclear Cells	TMT32	ThermoFisher Orbitrap Eclipse Tribrid	60708_TMT32_PBMCs_Target3_B9_rerun.raw	2025-04-10	Target3	B9	LC1	132C	15	22.4	CD4T_1	CD8T_2
60708_TMT32_PBMCs_Target3_B9_132CD	Homo sapiens	Peripheral Blood Mononuclear Cells	TMT32	ThermoFisher Orbitrap Eclipse Tribrid	60708_TMT32_PBMCs_Target3_B9_rerun.raw	2025-04-10	Target3	B9	LC1	132CD	15	7.6	monocyte_0_2	NA
60708_TMT32_PBMCs_Target3_B9_132N	Homo sapiens	Peripheral Blood Mononuclear Cells	TMT32	ThermoFisher Orbitrap Eclipse Tribrid	60708_TMT32_PBMCs_Target3_B9_rerun.raw	2025-04-10	Target3	B9	LC1	132N	15	5.3	CD4T_1_2	NA
60708_TMT32_PBMCs_Target3_B9_132ND	Homo sapiens	Peripheral Blood Mononuclear Cells	TMT32	ThermoFisher Orbitrap Eclipse Tribrid	60708_TMT32_PBMCs_Target3_B9_rerun.raw	2025-04-10	Target3	B9	LC1	132ND	15	5.4	CD4T_1_2	NA
60708_TMT32_PBMCs_Target3_B9_133C	Homo sapiens	Peripheral Blood Mononuclear Cells	TMT32	ThermoFisher Orbitrap Eclipse Tribrid	60708_TMT32_PBMCs_Target3_B9_rerun.raw	2025-04-10	Target3	B9	LC1	133C	15	31.3	monocyte_0	monocyte_0
60708_TMT32_PBMCs_Target3_B9_133CD	Homo sapiens	Peripheral Blood Mononuclear Cells	TMT32	ThermoFisher Orbitrap Eclipse Tribrid	60708_TMT32_PBMCs_Target3_B9_rerun.raw	2025-04-10	Target3	B9	LC1	133CD	15	22.2	NK_4	NK_3
60708_TMT32_PBMCs_Target3_B9_133N	Homo sapiens	Peripheral Blood Mononuclear Cells	TMT32	ThermoFisher Orbitrap Eclipse Tribrid	60708_TMT32_PBMCs_Target3_B9_rerun.raw	2025-04-10	Target3	B9	LC1	133N	15	20.2	CD4T_1	CD4T_1
60708_TMT32_PBMCs_Target3_B9_133ND	Homo sapiens	Peripheral Blood Mononuclear Cells	TMT32	ThermoFisher Orbitrap Eclipse Tribrid	60708_TMT32_PBMCs_Target3_B9_rerun.raw	2025-04-10	Target3	B9	LC1	133ND	15	4.1	CD4T_1_2	NA
60708_TMT32_PBMCs_Target3_B9_134CD	Homo sapiens	Peripheral Blood Mononuclear Cells	TMT32	ThermoFisher Orbitrap Eclipse Tribrid	60708_TMT32_PBMCs_Target3_B9_rerun.raw	2025-04-10	Target3	B9	LC1	134CD	15	16.7	NK_4	NK_3
60708_TMT32_PBMCs_Target3_B9_134N	Homo sapiens	Peripheral Blood Mononuclear Cells	TMT32	ThermoFisher Orbitrap Eclipse Tribrid	60708_TMT32_PBMCs_Target3_B9_rerun.raw	2025-04-10	Target3	B9	LC1	134N	15	25.2	NK_4	NK_3
60708_TMT32_PBMCs_Target3_B9_134ND	Homo sapiens	Peripheral Blood Mononuclear Cells	TMT32	ThermoFisher Orbitrap Eclipse Tribrid	60708_TMT32_PBMCs_Target3_B9_rerun.raw	2025-04-10	Target3	B9	LC1	134ND	15	23	CD4T_1	CD8T_2
60708_TMT32_PBMCs_Target3_C2_127C	Homo sapiens	Peripheral Blood Mononuclear Cells	TMT32	ThermoFisher Orbitrap Eclipse Tribrid	60708_TMT32_PBMCs_Target3_C2.raw	2025-04-10	Target3	C2	LC1	127C	16	49	monocyte_0	monocyte_6
60708_TMT32_PBMCs_Target3_C2_127D	Homo sapiens	Peripheral Blood Mononuclear Cells	TMT32	ThermoFisher Orbitrap Eclipse Tribrid	60708_TMT32_PBMCs_Target3_C2.raw	2025-04-10	Target3	C2	LC1	127D	16	15.2	CD4T_1	CD4T_1
60708_TMT32_PBMCs_Target3_C2_127N	Homo sapiens	Peripheral Blood Mononuclear Cells	TMT32	ThermoFisher Orbitrap Eclipse Tribrid	60708_TMT32_PBMCs_Target3_C2.raw	2025-04-10	Target3	C2	LC1	127N	16	78.6	CD4T_1_2	NA
60708_TMT32_PBMCs_Target3_C2_128C	Homo sapiens	Peripheral Blood Mononuclear Cells	TMT32	ThermoFisher Orbitrap Eclipse Tribrid	60708_TMT32_PBMCs_Target3_C2.raw	2025-04-10	Target3	C2	LC1	128C	16	30	monocyte_0	monocyte_0
60708_TMT32_PBMCs_Target3_C2_128CD	Homo sapiens	Peripheral Blood Mononuclear Cells	TMT32	ThermoFisher Orbitrap Eclipse Tribrid	60708_TMT32_PBMCs_Target3_C2.raw	2025-04-10	Target3	C2	LC1	128CD	16	8.7	CD4T_1_2	NA
60708_TMT32_PBMCs_Target3_C2_128N	Homo sapiens	Peripheral Blood Mononuclear Cells	TMT32	ThermoFisher Orbitrap Eclipse Tribrid	60708_TMT32_PBMCs_Target3_C2.raw	2025-04-10	Target3	C2	LC1	128N	16	13.5	CD4T_1_2	NA
60708_TMT32_PBMCs_Target3_C2_128ND	Homo sapiens	Peripheral Blood Mononuclear Cells	TMT32	ThermoFisher Orbitrap Eclipse Tribrid	60708_TMT32_PBMCs_Target3_C2.raw	2025-04-10	Target3	C2	LC1	128ND	16	20.9	CD4T_1	CD8T_2
60708_TMT32_PBMCs_Target3_C2_129C	Homo sapiens	Peripheral Blood Mononuclear Cells	TMT32	ThermoFisher Orbitrap Eclipse Tribrid	60708_TMT32_PBMCs_Target3_C2.raw	2025-04-10	Target3	C2	LC1	129C	16	12.6	monocyte_0_2	NA
60708_TMT32_PBMCs_Target3_C2_129CD	Homo sapiens	Peripheral Blood Mononuclear Cells	TMT32	ThermoFisher Orbitrap Eclipse Tribrid	60708_TMT32_PBMCs_Target3_C2.raw	2025-04-10	Target3	C2	LC1	129CD	16	7.7	CD4T_1_2	NA
60708_TMT32_PBMCs_Target3_C2_129N	Homo sapiens	Peripheral Blood Mononuclear Cells	TMT32	ThermoFisher Orbitrap Eclipse Tribrid	60708_TMT32_PBMCs_Target3_C2.raw	2025-04-10	Target3	C2	LC1	129N	16	16.6	NK_4	NK_3
60708_TMT32_PBMCs_Target3_C2_129ND	Homo sapiens	Peripheral Blood Mononuclear Cells	TMT32	ThermoFisher Orbitrap Eclipse Tribrid	60708_TMT32_PBMCs_Target3_C2.raw	2025-04-10	Target3	C2	LC1	129ND	16	8.9	CD4T_1_2	NA
60708_TMT32_PBMCs_Target3_C2_130C	Homo sapiens	Peripheral Blood Mononuclear Cells	TMT32	ThermoFisher Orbitrap Eclipse Tribrid	60708_TMT32_PBMCs_Target3_C2.raw	2025-04-10	Target3	C2	LC1	130C	16	23.5	CD4T_1	CD8T_2
60708_TMT32_PBMCs_Target3_C2_130CD	Homo sapiens	Peripheral Blood Mononuclear Cells	TMT32	ThermoFisher Orbitrap Eclipse Tribrid	60708_TMT32_PBMCs_Target3_C2.raw	2025-04-10	Target3	C2	LC1	130CD	16	12.8	monocyte_0_2	NA
60708_TMT32_PBMCs_Target3_C2_130N	Homo sapiens	Peripheral Blood Mononuclear Cells	TMT32	ThermoFisher Orbitrap Eclipse Tribrid	60708_TMT32_PBMCs_Target3_C2.raw	2025-04-10	Target3	C2	LC1	130N	16	20.7	CD4T_1	CD8T_2
60708_TMT32_PBMCs_Target3_C2_130ND	Homo sapiens	Peripheral Blood Mononuclear Cells	TMT32	ThermoFisher Orbitrap Eclipse Tribrid	60708_TMT32_PBMCs_Target3_C2.raw	2025-04-10	Target3	C2	LC1	130ND	16	9	monocyte_0_2	NA
60708_TMT32_PBMCs_Target3_C2_131C	Homo sapiens	Peripheral Blood Mononuclear Cells	TMT32	ThermoFisher Orbitrap Eclipse Tribrid	60708_TMT32_PBMCs_Target3_C2.raw	2025-04-10	Target3	C2	LC1	131C	16	18.5	CD4T_1	CD8T_2
60708_TMT32_PBMCs_Target3_C2_131CD	Homo sapiens	Peripheral Blood Mononuclear Cells	TMT32	ThermoFisher Orbitrap Eclipse Tribrid	60708_TMT32_PBMCs_Target3_C2.raw	2025-04-10	Target3	C2	LC1	131CD	16	12	monocyte_0_2	NA
60708_TMT32_PBMCs_Target3_C2_131N	Homo sapiens	Peripheral Blood Mononuclear Cells	TMT32	ThermoFisher Orbitrap Eclipse Tribrid	60708_TMT32_PBMCs_Target3_C2.raw	2025-04-10	Target3	C2	LC1	131N	16	11.6	CD4T_1_2	NA
60708_TMT32_PBMCs_Target3_C2_131ND	Homo sapiens	Peripheral Blood Mononuclear Cells	TMT32	ThermoFisher Orbitrap Eclipse Tribrid	60708_TMT32_PBMCs_Target3_C2.raw	2025-04-10	Target3	C2	LC1	131ND	16	9.9	CD4T_1	CD4T_1
60708_TMT32_PBMCs_Target3_C2_132C	Homo sapiens	Peripheral Blood Mononuclear Cells	TMT32	ThermoFisher Orbitrap Eclipse Tribrid	60708_TMT32_PBMCs_Target3_C2.raw	2025-04-10	Target3	C2	LC1	132C	16	8.5	CD4T_1_2	NA
60708_TMT32_PBMCs_Target3_C2_132CD	Homo sapiens	Peripheral Blood Mononuclear Cells	TMT32	ThermoFisher Orbitrap Eclipse Tribrid	60708_TMT32_PBMCs_Target3_C2.raw	2025-04-10	Target3	C2	LC1	132CD	16	16.2	CD4T_1	CD4T_1
60708_TMT32_PBMCs_Target3_C2_132N	Homo sapiens	Peripheral Blood Mononuclear Cells	TMT32	ThermoFisher Orbitrap Eclipse Tribrid	60708_TMT32_PBMCs_Target3_C2.raw	2025-04-10	Target3	C2	LC1	132N	16	8.6	CD4T_1_2	NA
60708_TMT32_PBMCs_Target3_C2_132ND	Homo sapiens	Peripheral Blood Mononuclear Cells	TMT32	ThermoFisher Orbitrap Eclipse Tribrid	60708_TMT32_PBMCs_Target3_C2.raw	2025-04-10	Target3	C2	LC1	132ND	16	29.7	monocyte_0	monocyte_0
60708_TMT32_PBMCs_Target3_C2_133C	Homo sapiens	Peripheral Blood Mononuclear Cells	TMT32	ThermoFisher Orbitrap Eclipse Tribrid	60708_TMT32_PBMCs_Target3_C2.raw	2025-04-10	Target3	C2	LC1	133C	16	19.3	CD4T_1	CD4T_1
60708_TMT32_PBMCs_Target3_C2_133CD	Homo sapiens	Peripheral Blood Mononuclear Cells	TMT32	ThermoFisher Orbitrap Eclipse Tribrid	60708_TMT32_PBMCs_Target3_C2.raw	2025-04-10	Target3	C2	LC1	133CD	16	16.2	CD4T_1	CD4T_1
60708_TMT32_PBMCs_Target3_C2_133N	Homo sapiens	Peripheral Blood Mononuclear Cells	TMT32	ThermoFisher Orbitrap Eclipse Tribrid	60708_TMT32_PBMCs_Target3_C2.raw	2025-04-10	Target3	C2	LC1	133N	16	18.5	B_5	B_4
60708_TMT32_PBMCs_Target3_C2_133ND	Homo sapiens	Peripheral Blood Mononuclear Cells	TMT32	ThermoFisher Orbitrap Eclipse Tribrid	60708_TMT32_PBMCs_Target3_C2.raw	2025-04-10	Target3	C2	LC1	133ND	16	19.9	CD4T_1	CD8T_2
60708_TMT32_PBMCs_Target3_C2_134CD	Homo sapiens	Peripheral Blood Mononuclear Cells	TMT32	ThermoFisher Orbitrap Eclipse Tribrid	60708_TMT32_PBMCs_Target3_C2.raw	2025-04-10	Target3	C2	LC1	134CD	16	20.3	CD4T_1	CD8T_2
60708_TMT32_PBMCs_Target3_C2_134N	Homo sapiens	Peripheral Blood Mononuclear Cells	TMT32	ThermoFisher Orbitrap Eclipse Tribrid	60708_TMT32_PBMCs_Target3_C2.raw	2025-04-10	Target3	C2	LC1	134N	16	34.5	monocyte_0	monocyte_0
60708_TMT32_PBMCs_Target3_C2_134ND	Homo sapiens	Peripheral Blood Mononuclear Cells	TMT32	ThermoFisher Orbitrap Eclipse Tribrid	60708_TMT32_PBMCs_Target3_C2.raw	2025-04-10	Target3	C2	LC1	134ND	16	24.3	CD4T_1	CD4T_1
60708_TMT32_PBMCs_Target3_C3_127C	Homo sapiens	Peripheral Blood Mononuclear Cells	TMT32	ThermoFisher Orbitrap Eclipse Tribrid	60708_TMT32_PBMCs_Target3_C3.raw	2025-04-10	Target3	C3	LC2	127C	17	44.5	monocyte_0	monocyte_0
60708_TMT32_PBMCs_Target3_C3_127D	Homo sapiens	Peripheral Blood Mononuclear Cells	TMT32	ThermoFisher Orbitrap Eclipse Tribrid	60708_TMT32_PBMCs_Target3_C3.raw	2025-04-10	Target3	C3	LC2	127D	17	13.6	CD4T_1	CD4T_1
60708_TMT32_PBMCs_Target3_C3_127N	Homo sapiens	Peripheral Blood Mononuclear Cells	TMT32	ThermoFisher Orbitrap Eclipse Tribrid	60708_TMT32_PBMCs_Target3_C3.raw	2025-04-10	Target3	C3	LC2	127N	17	14.8	CD4T_1	CD4T_1
60708_TMT32_PBMCs_Target3_C3_128C	Homo sapiens	Peripheral Blood Mononuclear Cells	TMT32	ThermoFisher Orbitrap Eclipse Tribrid	60708_TMT32_PBMCs_Target3_C3.raw	2025-04-10	Target3	C3	LC2	128C	17	12.7	monocyte_0_2	NA
60708_TMT32_PBMCs_Target3_C3_128CD	Homo sapiens	Peripheral Blood Mononuclear Cells	TMT32	ThermoFisher Orbitrap Eclipse Tribrid	60708_TMT32_PBMCs_Target3_C3.raw	2025-04-10	Target3	C3	LC2	128CD	17	21.8	monocyte_0	monocyte_6
60708_TMT32_PBMCs_Target3_C3_128N	Homo sapiens	Peripheral Blood Mononuclear Cells	TMT32	ThermoFisher Orbitrap Eclipse Tribrid	60708_TMT32_PBMCs_Target3_C3.raw	2025-04-10	Target3	C3	LC2	128N	17	17.6	NK_4	NK_3
60708_TMT32_PBMCs_Target3_C3_128ND	Homo sapiens	Peripheral Blood Mononuclear Cells	TMT32	ThermoFisher Orbitrap Eclipse Tribrid	60708_TMT32_PBMCs_Target3_C3.raw	2025-04-10	Target3	C3	LC2	128ND	17	28.1	monocyte_0	monocyte_0
60708_TMT32_PBMCs_Target3_C3_129C	Homo sapiens	Peripheral Blood Mononuclear Cells	TMT32	ThermoFisher Orbitrap Eclipse Tribrid	60708_TMT32_PBMCs_Target3_C3.raw	2025-04-10	Target3	C3	LC2	129C	17	34.2	monocyte_0	monocyte_0
60708_TMT32_PBMCs_Target3_C3_129CD	Homo sapiens	Peripheral Blood Mononuclear Cells	TMT32	ThermoFisher Orbitrap Eclipse Tribrid	60708_TMT32_PBMCs_Target3_C3.raw	2025-04-10	Target3	C3	LC2	129CD	17	15.3	B_5	B_4
60708_TMT32_PBMCs_Target3_C3_129N	Homo sapiens	Peripheral Blood Mononuclear Cells	TMT32	ThermoFisher Orbitrap Eclipse Tribrid	60708_TMT32_PBMCs_Target3_C3.raw	2025-04-10	Target3	C3	LC2	129N	17	8	CD4T_1_2	NA
60708_TMT32_PBMCs_Target3_C3_129ND	Homo sapiens	Peripheral Blood Mononuclear Cells	TMT32	ThermoFisher Orbitrap Eclipse Tribrid	60708_TMT32_PBMCs_Target3_C3.raw	2025-04-10	Target3	C3	LC2	129ND	17	26.1	monocyte_0	DC_5
60708_TMT32_PBMCs_Target3_C3_130C	Homo sapiens	Peripheral Blood Mononuclear Cells	TMT32	ThermoFisher Orbitrap Eclipse Tribrid	60708_TMT32_PBMCs_Target3_C3.raw	2025-04-10	Target3	C3	LC2	130C	17	14.8	CD4T_1	CD4T_1
60708_TMT32_PBMCs_Target3_C3_130CD	Homo sapiens	Peripheral Blood Mononuclear Cells	TMT32	ThermoFisher Orbitrap Eclipse Tribrid	60708_TMT32_PBMCs_Target3_C3.raw	2025-04-10	Target3	C3	LC2	130CD	17	12.7	CD4T_1	CD4T_1
60708_TMT32_PBMCs_Target3_C3_130N	Homo sapiens	Peripheral Blood Mononuclear Cells	TMT32	ThermoFisher Orbitrap Eclipse Tribrid	60708_TMT32_PBMCs_Target3_C3.raw	2025-04-10	Target3	C3	LC2	130N	17	16.4	NK_4	CD8T_2
60708_TMT32_PBMCs_Target3_C3_130ND	Homo sapiens	Peripheral Blood Mononuclear Cells	TMT32	ThermoFisher Orbitrap Eclipse Tribrid	60708_TMT32_PBMCs_Target3_C3.raw	2025-04-10	Target3	C3	LC2	130ND	17	25.9	monocyte_0	monocyte_0
60708_TMT32_PBMCs_Target3_C3_131C	Homo sapiens	Peripheral Blood Mononuclear Cells	TMT32	ThermoFisher Orbitrap Eclipse Tribrid	60708_TMT32_PBMCs_Target3_C3.raw	2025-04-10	Target3	C3	LC2	131C	17	17.1	CD4T_1	CD4T_1
60708_TMT32_PBMCs_Target3_C3_131CD	Homo sapiens	Peripheral Blood Mononuclear Cells	TMT32	ThermoFisher Orbitrap Eclipse Tribrid	60708_TMT32_PBMCs_Target3_C3.raw	2025-04-10	Target3	C3	LC2	131CD	17	21.5	NK_4	NK_3
60708_TMT32_PBMCs_Target3_C3_131N	Homo sapiens	Peripheral Blood Mononuclear Cells	TMT32	ThermoFisher Orbitrap Eclipse Tribrid	60708_TMT32_PBMCs_Target3_C3.raw	2025-04-10	Target3	C3	LC2	131N	17	12.7	B_5	B_4
60708_TMT32_PBMCs_Target3_C3_131ND	Homo sapiens	Peripheral Blood Mononuclear Cells	TMT32	ThermoFisher Orbitrap Eclipse Tribrid	60708_TMT32_PBMCs_Target3_C3.raw	2025-04-10	Target3	C3	LC2	131ND	17	4.9	CD4T_1_2	NA
60708_TMT32_PBMCs_Target3_C3_132C	Homo sapiens	Peripheral Blood Mononuclear Cells	TMT32	ThermoFisher Orbitrap Eclipse Tribrid	60708_TMT32_PBMCs_Target3_C3.raw	2025-04-10	Target3	C3	LC2	132C	17	32.6	monocyte_0	monocyte_0
60708_TMT32_PBMCs_Target3_C3_132CD	Homo sapiens	Peripheral Blood Mononuclear Cells	TMT32	ThermoFisher Orbitrap Eclipse Tribrid	60708_TMT32_PBMCs_Target3_C3.raw	2025-04-10	Target3	C3	LC2	132CD	17	16.3	NK_4	CD8T_2
60708_TMT32_PBMCs_Target3_C3_132N	Homo sapiens	Peripheral Blood Mononuclear Cells	TMT32	ThermoFisher Orbitrap Eclipse Tribrid	60708_TMT32_PBMCs_Target3_C3.raw	2025-04-10	Target3	C3	LC2	132N	17	8.4	CD4T_1_2	NA
60708_TMT32_PBMCs_Target3_C3_132ND	Homo sapiens	Peripheral Blood Mononuclear Cells	TMT32	ThermoFisher Orbitrap Eclipse Tribrid	60708_TMT32_PBMCs_Target3_C3.raw	2025-04-10	Target3	C3	LC2	132ND	17	3.3	CD4T_1_2	NA
60708_TMT32_PBMCs_Target3_C3_133C	Homo sapiens	Peripheral Blood Mononuclear Cells	TMT32	ThermoFisher Orbitrap Eclipse Tribrid	60708_TMT32_PBMCs_Target3_C3.raw	2025-04-10	Target3	C3	LC2	133C	17	24.5	monocyte_0	monocyte_0
60708_TMT32_PBMCs_Target3_C3_133CD	Homo sapiens	Peripheral Blood Mononuclear Cells	TMT32	ThermoFisher Orbitrap Eclipse Tribrid	60708_TMT32_PBMCs_Target3_C3.raw	2025-04-10	Target3	C3	LC2	133CD	17	7.1	CD4T_1_2	NA
60708_TMT32_PBMCs_Target3_C3_133N	Homo sapiens	Peripheral Blood Mononuclear Cells	TMT32	ThermoFisher Orbitrap Eclipse Tribrid	60708_TMT32_PBMCs_Target3_C3.raw	2025-04-10	Target3	C3	LC2	133N	17	32.3	monocyte_0	monocyte_0
60708_TMT32_PBMCs_Target3_C3_133ND	Homo sapiens	Peripheral Blood Mononuclear Cells	TMT32	ThermoFisher Orbitrap Eclipse Tribrid	60708_TMT32_PBMCs_Target3_C3.raw	2025-04-10	Target3	C3	LC2	133ND	17	9.3	CD4T_1_2	NA
60708_TMT32_PBMCs_Target3_C3_134CD	Homo sapiens	Peripheral Blood Mononuclear Cells	TMT32	ThermoFisher Orbitrap Eclipse Tribrid	60708_TMT32_PBMCs_Target3_C3.raw	2025-04-10	Target3	C3	LC2	134CD	17	15.9	CD4T_1	CD8T_2
60708_TMT32_PBMCs_Target3_C3_134N	Homo sapiens	Peripheral Blood Mononuclear Cells	TMT32	ThermoFisher Orbitrap Eclipse Tribrid	60708_TMT32_PBMCs_Target3_C3.raw	2025-04-10	Target3	C3	LC2	134N	17	9.4	CD4T_1_2	NA
60708_TMT32_PBMCs_Target3_C3_134ND	Homo sapiens	Peripheral Blood Mononuclear Cells	TMT32	ThermoFisher Orbitrap Eclipse Tribrid	60708_TMT32_PBMCs_Target3_C3.raw	2025-04-10	Target3	C3	LC2	134ND	17	41.6	monocyte_0	monocyte_0
60708_TMT32_PBMCs_Target3_C4_127C	Homo sapiens	Peripheral Blood Mononuclear Cells	TMT32	ThermoFisher Orbitrap Eclipse Tribrid	60708_TMT32_PBMCs_Target3_C4.raw	2025-04-10	Target3	C4	LC1	127C	18	32.7	CD4T_1	CD8T_2
60708_TMT32_PBMCs_Target3_C4_127D	Homo sapiens	Peripheral Blood Mononuclear Cells	TMT32	ThermoFisher Orbitrap Eclipse Tribrid	60708_TMT32_PBMCs_Target3_C4.raw	2025-04-10	Target3	C4	LC1	127D	18	15.5	CD4T_1	CD4T_1
60708_TMT32_PBMCs_Target3_C4_127N	Homo sapiens	Peripheral Blood Mononuclear Cells	TMT32	ThermoFisher Orbitrap Eclipse Tribrid	60708_TMT32_PBMCs_Target3_C4.raw	2025-04-10	Target3	C4	LC1	127N	18	11	monocyte_0_2	NA
60708_TMT32_PBMCs_Target3_C4_128C	Homo sapiens	Peripheral Blood Mononuclear Cells	TMT32	ThermoFisher Orbitrap Eclipse Tribrid	60708_TMT32_PBMCs_Target3_C4.raw	2025-04-10	Target3	C4	LC1	128C	18	9.8	CD4T_1_2	NA
60708_TMT32_PBMCs_Target3_C4_128CD	Homo sapiens	Peripheral Blood Mononuclear Cells	TMT32	ThermoFisher Orbitrap Eclipse Tribrid	60708_TMT32_PBMCs_Target3_C4.raw	2025-04-10	Target3	C4	LC1	128CD	18	22.2	B_5	CD4T_1
60708_TMT32_PBMCs_Target3_C4_128N	Homo sapiens	Peripheral Blood Mononuclear Cells	TMT32	ThermoFisher Orbitrap Eclipse Tribrid	60708_TMT32_PBMCs_Target3_C4.raw	2025-04-10	Target3	C4	LC1	128N	18	37	monocyte_0	DC_5
60708_TMT32_PBMCs_Target3_C4_128ND	Homo sapiens	Peripheral Blood Mononuclear Cells	TMT32	ThermoFisher Orbitrap Eclipse Tribrid	60708_TMT32_PBMCs_Target3_C4.raw	2025-04-10	Target3	C4	LC1	128ND	18	8	CD4T_1_2	NA
60708_TMT32_PBMCs_Target3_C4_129C	Homo sapiens	Peripheral Blood Mononuclear Cells	TMT32	ThermoFisher Orbitrap Eclipse Tribrid	60708_TMT32_PBMCs_Target3_C4.raw	2025-04-10	Target3	C4	LC1	129C	18	18.9	CD4T_1	CD4T_1
60708_TMT32_PBMCs_Target3_C4_129CD	Homo sapiens	Peripheral Blood Mononuclear Cells	TMT32	ThermoFisher Orbitrap Eclipse Tribrid	60708_TMT32_PBMCs_Target3_C4.raw	2025-04-10	Target3	C4	LC1	129CD	18	15.8	CD4T_1	CD4T_1
60708_TMT32_PBMCs_Target3_C4_129N	Homo sapiens	Peripheral Blood Mononuclear Cells	TMT32	ThermoFisher Orbitrap Eclipse Tribrid	60708_TMT32_PBMCs_Target3_C4.raw	2025-04-10	Target3	C4	LC1	129N	18	36.5	monocyte_0	monocyte_0
60708_TMT32_PBMCs_Target3_C4_129ND	Homo sapiens	Peripheral Blood Mononuclear Cells	TMT32	ThermoFisher Orbitrap Eclipse Tribrid	60708_TMT32_PBMCs_Target3_C4.raw	2025-04-10	Target3	C4	LC1	129ND	18	11.6	CD4T_1	CD4T_1
60708_TMT32_PBMCs_Target3_C4_130C	Homo sapiens	Peripheral Blood Mononuclear Cells	TMT32	ThermoFisher Orbitrap Eclipse Tribrid	60708_TMT32_PBMCs_Target3_C4.raw	2025-04-10	Target3	C4	LC1	130C	18	7.1	monocyte_0_2	NA
60708_TMT32_PBMCs_Target3_C4_130CD	Homo sapiens	Peripheral Blood Mononuclear Cells	TMT32	ThermoFisher Orbitrap Eclipse Tribrid	60708_TMT32_PBMCs_Target3_C4.raw	2025-04-10	Target3	C4	LC1	130CD	18	4.1	CD4T_1_2	NA
60708_TMT32_PBMCs_Target3_C4_130N	Homo sapiens	Peripheral Blood Mononuclear Cells	TMT32	ThermoFisher Orbitrap Eclipse Tribrid	60708_TMT32_PBMCs_Target3_C4.raw	2025-04-10	Target3	C4	LC1	130N	18	13.8	CD4T_1	CD4T_1
60708_TMT32_PBMCs_Target3_C4_130ND	Homo sapiens	Peripheral Blood Mononuclear Cells	TMT32	ThermoFisher Orbitrap Eclipse Tribrid	60708_TMT32_PBMCs_Target3_C4.raw	2025-04-10	Target3	C4	LC1	130ND	18	16.6	NK_4	NK_3
60708_TMT32_PBMCs_Target3_C4_131C	Homo sapiens	Peripheral Blood Mononuclear Cells	TMT32	ThermoFisher Orbitrap Eclipse Tribrid	60708_TMT32_PBMCs_Target3_C4.raw	2025-04-10	Target3	C4	LC1	131C	18	18.2	CD4T_1	CD4T_1
60708_TMT32_PBMCs_Target3_C4_131CD	Homo sapiens	Peripheral Blood Mononuclear Cells	TMT32	ThermoFisher Orbitrap Eclipse Tribrid	60708_TMT32_PBMCs_Target3_C4.raw	2025-04-10	Target3	C4	LC1	131CD	18	3.7	CD4T_1_2	NA
60708_TMT32_PBMCs_Target3_C4_131N	Homo sapiens	Peripheral Blood Mononuclear Cells	TMT32	ThermoFisher Orbitrap Eclipse Tribrid	60708_TMT32_PBMCs_Target3_C4.raw	2025-04-10	Target3	C4	LC1	131N	18	38.1	monocyte_0	monocyte_0
60708_TMT32_PBMCs_Target3_C4_131ND	Homo sapiens	Peripheral Blood Mononuclear Cells	TMT32	ThermoFisher Orbitrap Eclipse Tribrid	60708_TMT32_PBMCs_Target3_C4.raw	2025-04-10	Target3	C4	LC1	131ND	18	4.4	CD4T_1_2	NA
60708_TMT32_PBMCs_Target3_C4_132C	Homo sapiens	Peripheral Blood Mononuclear Cells	TMT32	ThermoFisher Orbitrap Eclipse Tribrid	60708_TMT32_PBMCs_Target3_C4.raw	2025-04-10	Target3	C4	LC1	132C	18	19.6	NK_4	NK_3
60708_TMT32_PBMCs_Target3_C4_132CD	Homo sapiens	Peripheral Blood Mononuclear Cells	TMT32	ThermoFisher Orbitrap Eclipse Tribrid	60708_TMT32_PBMCs_Target3_C4.raw	2025-04-10	Target3	C4	LC1	132CD	18	4.1	CD4T_1_2	NA
60708_TMT32_PBMCs_Target3_C4_132N	Homo sapiens	Peripheral Blood Mononuclear Cells	TMT32	ThermoFisher Orbitrap Eclipse Tribrid	60708_TMT32_PBMCs_Target3_C4.raw	2025-04-10	Target3	C4	LC1	132N	18	43.6	CD4T_1	CD4T_1
60708_TMT32_PBMCs_Target3_C4_132ND	Homo sapiens	Peripheral Blood Mononuclear Cells	TMT32	ThermoFisher Orbitrap Eclipse Tribrid	60708_TMT32_PBMCs_Target3_C4.raw	2025-04-10	Target3	C4	LC1	132ND	18	3.3	CD4T_1_2	NA
60708_TMT32_PBMCs_Target3_C4_133C	Homo sapiens	Peripheral Blood Mononuclear Cells	TMT32	ThermoFisher Orbitrap Eclipse Tribrid	60708_TMT32_PBMCs_Target3_C4.raw	2025-04-10	Target3	C4	LC1	133C	18	20.9	NK_4	CD8T_2
60708_TMT32_PBMCs_Target3_C4_133CD	Homo sapiens	Peripheral Blood Mononuclear Cells	TMT32	ThermoFisher Orbitrap Eclipse Tribrid	60708_TMT32_PBMCs_Target3_C4.raw	2025-04-10	Target3	C4	LC1	133CD	18	4.1	CD4T_1_2	NA
60708_TMT32_PBMCs_Target3_C4_133N	Homo sapiens	Peripheral Blood Mononuclear Cells	TMT32	ThermoFisher Orbitrap Eclipse Tribrid	60708_TMT32_PBMCs_Target3_C4.raw	2025-04-10	Target3	C4	LC1	133N	18	42.9	monocyte_0	monocyte_0
60708_TMT32_PBMCs_Target3_C4_133ND	Homo sapiens	Peripheral Blood Mononuclear Cells	TMT32	ThermoFisher Orbitrap Eclipse Tribrid	60708_TMT32_PBMCs_Target3_C4.raw	2025-04-10	Target3	C4	LC1	133ND	18	3.2	CD4T_1_2	NA
60708_TMT32_PBMCs_Target3_C4_134CD	Homo sapiens	Peripheral Blood Mononuclear Cells	TMT32	ThermoFisher Orbitrap Eclipse Tribrid	60708_TMT32_PBMCs_Target3_C4.raw	2025-04-10	Target3	C4	LC1	134CD	18	2.7	CD4T_1_2	NA
60708_TMT32_PBMCs_Target3_C4_134N	Homo sapiens	Peripheral Blood Mononuclear Cells	TMT32	ThermoFisher Orbitrap Eclipse Tribrid	60708_TMT32_PBMCs_Target3_C4.raw	2025-04-10	Target3	C4	LC1	134N	18	34.1	monocyte_0	monocyte_0
60708_TMT32_PBMCs_Target3_C4_134ND	Homo sapiens	Peripheral Blood Mononuclear Cells	TMT32	ThermoFisher Orbitrap Eclipse Tribrid	60708_TMT32_PBMCs_Target3_C4.raw	2025-04-10	Target3	C4	LC1	134ND	18	11.4	CD4T_1_2	NA
60708_TMT32_PBMCs_Target3_D1_127C	Homo sapiens	Peripheral Blood Mononuclear Cells	TMT32	ThermoFisher Orbitrap Eclipse Tribrid	60708_TMT32_PBMCs_Target3_D1.raw	2025-04-10	Target3	D1	LC2	127C	19	15.9	CD4T_1_2	NA
60708_TMT32_PBMCs_Target3_D1_127D	Homo sapiens	Peripheral Blood Mononuclear Cells	TMT32	ThermoFisher Orbitrap Eclipse Tribrid	60708_TMT32_PBMCs_Target3_D1.raw	2025-04-10	Target3	D1	LC2	127D	19	5.3	CD4T_1_2	NA
60708_TMT32_PBMCs_Target3_D1_127N	Homo sapiens	Peripheral Blood Mononuclear Cells	TMT32	ThermoFisher Orbitrap Eclipse Tribrid	60708_TMT32_PBMCs_Target3_D1.raw	2025-04-10	Target3	D1	LC2	127N	19	20.9	monocyte_0	monocyte_0
60708_TMT32_PBMCs_Target3_D1_128C	Homo sapiens	Peripheral Blood Mononuclear Cells	TMT32	ThermoFisher Orbitrap Eclipse Tribrid	60708_TMT32_PBMCs_Target3_D1.raw	2025-04-10	Target3	D1	LC2	128C	19	5.2	CD4T_1_2	NA
60708_TMT32_PBMCs_Target3_D1_128CD	Homo sapiens	Peripheral Blood Mononuclear Cells	TMT32	ThermoFisher Orbitrap Eclipse Tribrid	60708_TMT32_PBMCs_Target3_D1.raw	2025-04-10	Target3	D1	LC2	128CD	19	20.3	monocyte_0	monocyte_0
60708_TMT32_PBMCs_Target3_D1_128N	Homo sapiens	Peripheral Blood Mononuclear Cells	TMT32	ThermoFisher Orbitrap Eclipse Tribrid	60708_TMT32_PBMCs_Target3_D1.raw	2025-04-10	Target3	D1	LC2	128N	19	22.5	CD4T_1_2	NA
60708_TMT32_PBMCs_Target3_D1_128ND	Homo sapiens	Peripheral Blood Mononuclear Cells	TMT32	ThermoFisher Orbitrap Eclipse Tribrid	60708_TMT32_PBMCs_Target3_D1.raw	2025-04-10	Target3	D1	LC2	128ND	19	7.3	monocyte_0_2	NA
60708_TMT32_PBMCs_Target3_D1_129C	Homo sapiens	Peripheral Blood Mononuclear Cells	TMT32	ThermoFisher Orbitrap Eclipse Tribrid	60708_TMT32_PBMCs_Target3_D1.raw	2025-04-10	Target3	D1	LC2	129C	19	8	CD4T_1_2	NA
60708_TMT32_PBMCs_Target3_D1_129CD	Homo sapiens	Peripheral Blood Mononuclear Cells	TMT32	ThermoFisher Orbitrap Eclipse Tribrid	60708_TMT32_PBMCs_Target3_D1.raw	2025-04-10	Target3	D1	LC2	129CD	19	12.2	CD4T_1	CD4T_1
60708_TMT32_PBMCs_Target3_D1_129N	Homo sapiens	Peripheral Blood Mononuclear Cells	TMT32	ThermoFisher Orbitrap Eclipse Tribrid	60708_TMT32_PBMCs_Target3_D1.raw	2025-04-10	Target3	D1	LC2	129N	19	7.6	CD4T_1_2	NA
60708_TMT32_PBMCs_Target3_D1_129ND	Homo sapiens	Peripheral Blood Mononuclear Cells	TMT32	ThermoFisher Orbitrap Eclipse Tribrid	60708_TMT32_PBMCs_Target3_D1.raw	2025-04-10	Target3	D1	LC2	129ND	19	22.7	monocyte_0	monocyte_0
60708_TMT32_PBMCs_Target3_D1_130C	Homo sapiens	Peripheral Blood Mononuclear Cells	TMT32	ThermoFisher Orbitrap Eclipse Tribrid	60708_TMT32_PBMCs_Target3_D1.raw	2025-04-10	Target3	D1	LC2	130C	19	38	CD4T_1_2	NA
60708_TMT32_PBMCs_Target3_D1_130CD	Homo sapiens	Peripheral Blood Mononuclear Cells	TMT32	ThermoFisher Orbitrap Eclipse Tribrid	60708_TMT32_PBMCs_Target3_D1.raw	2025-04-10	Target3	D1	LC2	130CD	19	10.9	CD4T_1	CD4T_1
60708_TMT32_PBMCs_Target3_D1_130N	Homo sapiens	Peripheral Blood Mononuclear Cells	TMT32	ThermoFisher Orbitrap Eclipse Tribrid	60708_TMT32_PBMCs_Target3_D1.raw	2025-04-10	Target3	D1	LC2	130N	19	16.4	B_5	CD4T_1
60708_TMT32_PBMCs_Target3_D1_130ND	Homo sapiens	Peripheral Blood Mononuclear Cells	TMT32	ThermoFisher Orbitrap Eclipse Tribrid	60708_TMT32_PBMCs_Target3_D1.raw	2025-04-10	Target3	D1	LC2	130ND	19	30.3	monocyte_0	CD8T_2
60708_TMT32_PBMCs_Target3_D1_131C	Homo sapiens	Peripheral Blood Mononuclear Cells	TMT32	ThermoFisher Orbitrap Eclipse Tribrid	60708_TMT32_PBMCs_Target3_D1.raw	2025-04-10	Target3	D1	LC2	131C	19	29.3	monocyte_0	monocyte_0
60708_TMT32_PBMCs_Target3_D1_131CD	Homo sapiens	Peripheral Blood Mononuclear Cells	TMT32	ThermoFisher Orbitrap Eclipse Tribrid	60708_TMT32_PBMCs_Target3_D1.raw	2025-04-10	Target3	D1	LC2	131CD	19	13.9	CD4T_1	CD8T_2
60708_TMT32_PBMCs_Target3_D1_131N	Homo sapiens	Peripheral Blood Mononuclear Cells	TMT32	ThermoFisher Orbitrap Eclipse Tribrid	60708_TMT32_PBMCs_Target3_D1.raw	2025-04-10	Target3	D1	LC2	131N	19	40.3	B_5	DC_5
60708_TMT32_PBMCs_Target3_D1_131ND	Homo sapiens	Peripheral Blood Mononuclear Cells	TMT32	ThermoFisher Orbitrap Eclipse Tribrid	60708_TMT32_PBMCs_Target3_D1.raw	2025-04-10	Target3	D1	LC2	131ND	19	8.4	B_5	B_4
60708_TMT32_PBMCs_Target3_D1_132C	Homo sapiens	Peripheral Blood Mononuclear Cells	TMT32	ThermoFisher Orbitrap Eclipse Tribrid	60708_TMT32_PBMCs_Target3_D1.raw	2025-04-10	Target3	D1	LC2	132C	19	28.8	monocyte_0	monocyte_0
60708_TMT32_PBMCs_Target3_D1_132CD	Homo sapiens	Peripheral Blood Mononuclear Cells	TMT32	ThermoFisher Orbitrap Eclipse Tribrid	60708_TMT32_PBMCs_Target3_D1.raw	2025-04-10	Target3	D1	LC2	132CD	19	29.8	monocyte_0	DC_5
60708_TMT32_PBMCs_Target3_D1_132N	Homo sapiens	Peripheral Blood Mononuclear Cells	TMT32	ThermoFisher Orbitrap Eclipse Tribrid	60708_TMT32_PBMCs_Target3_D1.raw	2025-04-10	Target3	D1	LC2	132N	19	17.8	CD4T_1	CD8T_2
60708_TMT32_PBMCs_Target3_D1_132ND	Homo sapiens	Peripheral Blood Mononuclear Cells	TMT32	ThermoFisher Orbitrap Eclipse Tribrid	60708_TMT32_PBMCs_Target3_D1.raw	2025-04-10	Target3	D1	LC2	132ND	19	10.8	NK_4	NK_3
60708_TMT32_PBMCs_Target3_D1_133C	Homo sapiens	Peripheral Blood Mononuclear Cells	TMT32	ThermoFisher Orbitrap Eclipse Tribrid	60708_TMT32_PBMCs_Target3_D1.raw	2025-04-10	Target3	D1	LC2	133C	19	28.4	monocyte_0	monocyte_0
60708_TMT32_PBMCs_Target3_D1_133CD	Homo sapiens	Peripheral Blood Mononuclear Cells	TMT32	ThermoFisher Orbitrap Eclipse Tribrid	60708_TMT32_PBMCs_Target3_D1.raw	2025-04-10	Target3	D1	LC2	133CD	19	24.4	monocyte_0	monocyte_0
60708_TMT32_PBMCs_Target3_D1_133N	Homo sapiens	Peripheral Blood Mononuclear Cells	TMT32	ThermoFisher Orbitrap Eclipse Tribrid	60708_TMT32_PBMCs_Target3_D1.raw	2025-04-10	Target3	D1	LC2	133N	19	16.8	NK_4	NK_3
60708_TMT32_PBMCs_Target3_D1_133ND	Homo sapiens	Peripheral Blood Mononuclear Cells	TMT32	ThermoFisher Orbitrap Eclipse Tribrid	60708_TMT32_PBMCs_Target3_D1.raw	2025-04-10	Target3	D1	LC2	133ND	19	23.3	monocyte_0	monocyte_0
60708_TMT32_PBMCs_Target3_D1_134CD	Homo sapiens	Peripheral Blood Mononuclear Cells	TMT32	ThermoFisher Orbitrap Eclipse Tribrid	60708_TMT32_PBMCs_Target3_D1.raw	2025-04-10	Target3	D1	LC2	134CD	19	7.4	CD4T_1_2	NA
60708_TMT32_PBMCs_Target3_D1_134N	Homo sapiens	Peripheral Blood Mononuclear Cells	TMT32	ThermoFisher Orbitrap Eclipse Tribrid	60708_TMT32_PBMCs_Target3_D1.raw	2025-04-10	Target3	D1	LC2	134N	19	42.1	monocyte_0	monocyte_0
60708_TMT32_PBMCs_Target3_D1_134ND	Homo sapiens	Peripheral Blood Mononuclear Cells	TMT32	ThermoFisher Orbitrap Eclipse Tribrid	60708_TMT32_PBMCs_Target3_D1.raw	2025-04-10	Target3	D1	LC2	134ND	19	26.2	NK_4	NK_3
60708_TMT32_PBMCs_Target3_D10_127C	Homo sapiens	Peripheral Blood Mononuclear Cells	TMT32	ThermoFisher Orbitrap Eclipse Tribrid	60708_TMT32_PBMCs_Target3_D10.raw	2025-04-11	Target3	D10	LC1	127C	20	44.1	monocyte_0	monocyte_0
60708_TMT32_PBMCs_Target3_D10_127D	Homo sapiens	Peripheral Blood Mononuclear Cells	TMT32	ThermoFisher Orbitrap Eclipse Tribrid	60708_TMT32_PBMCs_Target3_D10.raw	2025-04-11	Target3	D10	LC1	127D	20	13.7	CD4T_1	CD4T_1
60708_TMT32_PBMCs_Target3_D10_127N	Homo sapiens	Peripheral Blood Mononuclear Cells	TMT32	ThermoFisher Orbitrap Eclipse Tribrid	60708_TMT32_PBMCs_Target3_D10.raw	2025-04-11	Target3	D10	LC1	127N	20	26.1	monocyte_0	monocyte_0
60708_TMT32_PBMCs_Target3_D10_128C	Homo sapiens	Peripheral Blood Mononuclear Cells	TMT32	ThermoFisher Orbitrap Eclipse Tribrid	60708_TMT32_PBMCs_Target3_D10.raw	2025-04-11	Target3	D10	LC1	128C	20	15	B_5	B_4
60708_TMT32_PBMCs_Target3_D10_128CD	Homo sapiens	Peripheral Blood Mononuclear Cells	TMT32	ThermoFisher Orbitrap Eclipse Tribrid	60708_TMT32_PBMCs_Target3_D10.raw	2025-04-11	Target3	D10	LC1	128CD	20	7.7	CD4T_1_2	NA
60708_TMT32_PBMCs_Target3_D10_128N	Homo sapiens	Peripheral Blood Mononuclear Cells	TMT32	ThermoFisher Orbitrap Eclipse Tribrid	60708_TMT32_PBMCs_Target3_D10.raw	2025-04-11	Target3	D10	LC1	128N	20	31.1	monocyte_0	monocyte_0
60708_TMT32_PBMCs_Target3_D10_128ND	Homo sapiens	Peripheral Blood Mononuclear Cells	TMT32	ThermoFisher Orbitrap Eclipse Tribrid	60708_TMT32_PBMCs_Target3_D10.raw	2025-04-11	Target3	D10	LC1	128ND	20	21.9	monocyte_0	monocyte_0
60708_TMT32_PBMCs_Target3_D10_129C	Homo sapiens	Peripheral Blood Mononuclear Cells	TMT32	ThermoFisher Orbitrap Eclipse Tribrid	60708_TMT32_PBMCs_Target3_D10.raw	2025-04-11	Target3	D10	LC1	129C	20	9.7	CD4T_1_2	NA
60708_TMT32_PBMCs_Target3_D10_129CD	Homo sapiens	Peripheral Blood Mononuclear Cells	TMT32	ThermoFisher Orbitrap Eclipse Tribrid	60708_TMT32_PBMCs_Target3_D10.raw	2025-04-11	Target3	D10	LC1	129CD	20	7.5	CD4T_1_2	NA
60708_TMT32_PBMCs_Target3_D10_129N	Homo sapiens	Peripheral Blood Mononuclear Cells	TMT32	ThermoFisher Orbitrap Eclipse Tribrid	60708_TMT32_PBMCs_Target3_D10.raw	2025-04-11	Target3	D10	LC1	129N	20	16	CD4T_1	CD4T_1
60708_TMT32_PBMCs_Target3_D10_129ND	Homo sapiens	Peripheral Blood Mononuclear Cells	TMT32	ThermoFisher Orbitrap Eclipse Tribrid	60708_TMT32_PBMCs_Target3_D10.raw	2025-04-11	Target3	D10	LC1	129ND	20	10.1	CD4T_1_2	NA
60708_TMT32_PBMCs_Target3_D10_130C	Homo sapiens	Peripheral Blood Mononuclear Cells	TMT32	ThermoFisher Orbitrap Eclipse Tribrid	60708_TMT32_PBMCs_Target3_D10.raw	2025-04-11	Target3	D10	LC1	130C	20	20.8	NK_4	NK_3
60708_TMT32_PBMCs_Target3_D10_130CD	Homo sapiens	Peripheral Blood Mononuclear Cells	TMT32	ThermoFisher Orbitrap Eclipse Tribrid	60708_TMT32_PBMCs_Target3_D10.raw	2025-04-11	Target3	D10	LC1	130CD	20	15.1	CD4T_1	CD4T_1
60708_TMT32_PBMCs_Target3_D10_130N	Homo sapiens	Peripheral Blood Mononuclear Cells	TMT32	ThermoFisher Orbitrap Eclipse Tribrid	60708_TMT32_PBMCs_Target3_D10.raw	2025-04-11	Target3	D10	LC1	130N	20	19.5	NK_4	NK_3
60708_TMT32_PBMCs_Target3_D10_130ND	Homo sapiens	Peripheral Blood Mononuclear Cells	TMT32	ThermoFisher Orbitrap Eclipse Tribrid	60708_TMT32_PBMCs_Target3_D10.raw	2025-04-11	Target3	D10	LC1	130ND	20	7	CD4T_1_2	NA
60708_TMT32_PBMCs_Target3_D10_131C	Homo sapiens	Peripheral Blood Mononuclear Cells	TMT32	ThermoFisher Orbitrap Eclipse Tribrid	60708_TMT32_PBMCs_Target3_D10.raw	2025-04-11	Target3	D10	LC1	131C	20	31.8	monocyte_0	monocyte_0
60708_TMT32_PBMCs_Target3_D10_131CD	Homo sapiens	Peripheral Blood Mononuclear Cells	TMT32	ThermoFisher Orbitrap Eclipse Tribrid	60708_TMT32_PBMCs_Target3_D10.raw	2025-04-11	Target3	D10	LC1	131CD	20	5.7	CD4T_1_2	NA
60708_TMT32_PBMCs_Target3_D10_131N	Homo sapiens	Peripheral Blood Mononuclear Cells	TMT32	ThermoFisher Orbitrap Eclipse Tribrid	60708_TMT32_PBMCs_Target3_D10.raw	2025-04-11	Target3	D10	LC1	131N	20	22.1	NK_4	NK_3
60708_TMT32_PBMCs_Target3_D10_131ND	Homo sapiens	Peripheral Blood Mononuclear Cells	TMT32	ThermoFisher Orbitrap Eclipse Tribrid	60708_TMT32_PBMCs_Target3_D10.raw	2025-04-11	Target3	D10	LC1	131ND	20	8.9	CD4T_1	CD8T_2
60708_TMT32_PBMCs_Target3_D10_132C	Homo sapiens	Peripheral Blood Mononuclear Cells	TMT32	ThermoFisher Orbitrap Eclipse Tribrid	60708_TMT32_PBMCs_Target3_D10.raw	2025-04-11	Target3	D10	LC1	132C	20	20	NK_4	NK_3
60708_TMT32_PBMCs_Target3_D10_132CD	Homo sapiens	Peripheral Blood Mononuclear Cells	TMT32	ThermoFisher Orbitrap Eclipse Tribrid	60708_TMT32_PBMCs_Target3_D10.raw	2025-04-11	Target3	D10	LC1	132CD	20	14.6	CD4T_1	CD4T_1
60708_TMT32_PBMCs_Target3_D10_132N	Homo sapiens	Peripheral Blood Mononuclear Cells	TMT32	ThermoFisher Orbitrap Eclipse Tribrid	60708_TMT32_PBMCs_Target3_D10.raw	2025-04-11	Target3	D10	LC1	132N	20	33.4	monocyte_0	monocyte_0
60708_TMT32_PBMCs_Target3_D10_132ND	Homo sapiens	Peripheral Blood Mononuclear Cells	TMT32	ThermoFisher Orbitrap Eclipse Tribrid	60708_TMT32_PBMCs_Target3_D10.raw	2025-04-11	Target3	D10	LC1	132ND	20	7.9	CD4T_1_2	NA
60708_TMT32_PBMCs_Target3_D10_133C	Homo sapiens	Peripheral Blood Mononuclear Cells	TMT32	ThermoFisher Orbitrap Eclipse Tribrid	60708_TMT32_PBMCs_Target3_D10.raw	2025-04-11	Target3	D10	LC1	133C	20	19.7	CD4T_1	CD8T_2
60708_TMT32_PBMCs_Target3_D10_133CD	Homo sapiens	Peripheral Blood Mononuclear Cells	TMT32	ThermoFisher Orbitrap Eclipse Tribrid	60708_TMT32_PBMCs_Target3_D10.raw	2025-04-11	Target3	D10	LC1	133CD	20	15.5	CD4T_1	CD4T_1
60708_TMT32_PBMCs_Target3_D10_133N	Homo sapiens	Peripheral Blood Mononuclear Cells	TMT32	ThermoFisher Orbitrap Eclipse Tribrid	60708_TMT32_PBMCs_Target3_D10.raw	2025-04-11	Target3	D10	LC1	133N	20	12.2	monocyte_0_2	NA
60708_TMT32_PBMCs_Target3_D10_133ND	Homo sapiens	Peripheral Blood Mononuclear Cells	TMT32	ThermoFisher Orbitrap Eclipse Tribrid	60708_TMT32_PBMCs_Target3_D10.raw	2025-04-11	Target3	D10	LC1	133ND	20	18.4	NK_4	CD8T_2
60708_TMT32_PBMCs_Target3_D10_134CD	Homo sapiens	Peripheral Blood Mononuclear Cells	TMT32	ThermoFisher Orbitrap Eclipse Tribrid	60708_TMT32_PBMCs_Target3_D10.raw	2025-04-11	Target3	D10	LC1	134CD	20	29.3	monocyte_0	monocyte_0
60708_TMT32_PBMCs_Target3_D10_134N	Homo sapiens	Peripheral Blood Mononuclear Cells	TMT32	ThermoFisher Orbitrap Eclipse Tribrid	60708_TMT32_PBMCs_Target3_D10.raw	2025-04-11	Target3	D10	LC1	134N	20	12.4	CD4T_1_2	NA
60708_TMT32_PBMCs_Target3_D10_134ND	Homo sapiens	Peripheral Blood Mononuclear Cells	TMT32	ThermoFisher Orbitrap Eclipse Tribrid	60708_TMT32_PBMCs_Target3_D10.raw	2025-04-11	Target3	D10	LC1	134ND	20	15.8	CD4T_1_2	NA
60708_TMT32_PBMCs_Target3_D11_127C	Homo sapiens	Peripheral Blood Mononuclear Cells	TMT32	ThermoFisher Orbitrap Eclipse Tribrid	60708_TMT32_PBMCs_Target3_D11.raw	2025-04-11	Target3	D11	LC2	127C	21	42.1	CD4T_1	CD4T_1
60708_TMT32_PBMCs_Target3_D11_127D	Homo sapiens	Peripheral Blood Mononuclear Cells	TMT32	ThermoFisher Orbitrap Eclipse Tribrid	60708_TMT32_PBMCs_Target3_D11.raw	2025-04-11	Target3	D11	LC2	127D	21	14.5	NK_4	NK_3
60708_TMT32_PBMCs_Target3_D11_127N	Homo sapiens	Peripheral Blood Mononuclear Cells	TMT32	ThermoFisher Orbitrap Eclipse Tribrid	60708_TMT32_PBMCs_Target3_D11.raw	2025-04-11	Target3	D11	LC2	127N	21	30.4	monocyte_0	monocyte_0
60708_TMT32_PBMCs_Target3_D11_128C	Homo sapiens	Peripheral Blood Mononuclear Cells	TMT32	ThermoFisher Orbitrap Eclipse Tribrid	60708_TMT32_PBMCs_Target3_D11.raw	2025-04-11	Target3	D11	LC2	128C	21	26.5	monocyte_0	monocyte_6
60708_TMT32_PBMCs_Target3_D11_128CD	Homo sapiens	Peripheral Blood Mononuclear Cells	TMT32	ThermoFisher Orbitrap Eclipse Tribrid	60708_TMT32_PBMCs_Target3_D11.raw	2025-04-11	Target3	D11	LC2	128CD	21	24.2	monocyte_0	monocyte_0
60708_TMT32_PBMCs_Target3_D11_128N	Homo sapiens	Peripheral Blood Mononuclear Cells	TMT32	ThermoFisher Orbitrap Eclipse Tribrid	60708_TMT32_PBMCs_Target3_D11.raw	2025-04-11	Target3	D11	LC2	128N	21	12.6	monocyte_0_2	NA
60708_TMT32_PBMCs_Target3_D11_128ND	Homo sapiens	Peripheral Blood Mononuclear Cells	TMT32	ThermoFisher Orbitrap Eclipse Tribrid	60708_TMT32_PBMCs_Target3_D11.raw	2025-04-11	Target3	D11	LC2	128ND	21	16.1	CD4T_1	CD8T_2
60708_TMT32_PBMCs_Target3_D11_129C	Homo sapiens	Peripheral Blood Mononuclear Cells	TMT32	ThermoFisher Orbitrap Eclipse Tribrid	60708_TMT32_PBMCs_Target3_D11.raw	2025-04-11	Target3	D11	LC2	129C	21	17.7	CD4T_1	CD4T_1
60708_TMT32_PBMCs_Target3_D11_129CD	Homo sapiens	Peripheral Blood Mononuclear Cells	TMT32	ThermoFisher Orbitrap Eclipse Tribrid	60708_TMT32_PBMCs_Target3_D11.raw	2025-04-11	Target3	D11	LC2	129CD	21	13.2	CD4T_1	CD4T_1
60708_TMT32_PBMCs_Target3_D11_129N	Homo sapiens	Peripheral Blood Mononuclear Cells	TMT32	ThermoFisher Orbitrap Eclipse Tribrid	60708_TMT32_PBMCs_Target3_D11.raw	2025-04-11	Target3	D11	LC2	129N	21	31.4	monocyte_0	monocyte_0
60708_TMT32_PBMCs_Target3_D11_129ND	Homo sapiens	Peripheral Blood Mononuclear Cells	TMT32	ThermoFisher Orbitrap Eclipse Tribrid	60708_TMT32_PBMCs_Target3_D11.raw	2025-04-11	Target3	D11	LC2	129ND	21	8.9	CD4T_1_2	NA
60708_TMT32_PBMCs_Target3_D11_130C	Homo sapiens	Peripheral Blood Mononuclear Cells	TMT32	ThermoFisher Orbitrap Eclipse Tribrid	60708_TMT32_PBMCs_Target3_D11.raw	2025-04-11	Target3	D11	LC2	130C	21	36	monocyte_0	monocyte_0
60708_TMT32_PBMCs_Target3_D11_130CD	Homo sapiens	Peripheral Blood Mononuclear Cells	TMT32	ThermoFisher Orbitrap Eclipse Tribrid	60708_TMT32_PBMCs_Target3_D11.raw	2025-04-11	Target3	D11	LC2	130CD	21	4.5	CD4T_1_2	NA
60708_TMT32_PBMCs_Target3_D11_130N	Homo sapiens	Peripheral Blood Mononuclear Cells	TMT32	ThermoFisher Orbitrap Eclipse Tribrid	60708_TMT32_PBMCs_Target3_D11.raw	2025-04-11	Target3	D11	LC2	130N	21	9.4	CD4T_1_2	NA
60708_TMT32_PBMCs_Target3_D11_130ND	Homo sapiens	Peripheral Blood Mononuclear Cells	TMT32	ThermoFisher Orbitrap Eclipse Tribrid	60708_TMT32_PBMCs_Target3_D11.raw	2025-04-11	Target3	D11	LC2	130ND	21	12.9	CD4T_1	CD4T_1
60708_TMT32_PBMCs_Target3_D11_131C	Homo sapiens	Peripheral Blood Mononuclear Cells	TMT32	ThermoFisher Orbitrap Eclipse Tribrid	60708_TMT32_PBMCs_Target3_D11.raw	2025-04-11	Target3	D11	LC2	131C	21	19.9	CD4T_1	CD8T_2
60708_TMT32_PBMCs_Target3_D11_131CD	Homo sapiens	Peripheral Blood Mononuclear Cells	TMT32	ThermoFisher Orbitrap Eclipse Tribrid	60708_TMT32_PBMCs_Target3_D11.raw	2025-04-11	Target3	D11	LC2	131CD	21	7	CD4T_1_2	NA
60708_TMT32_PBMCs_Target3_D11_131N	Homo sapiens	Peripheral Blood Mononuclear Cells	TMT32	ThermoFisher Orbitrap Eclipse Tribrid	60708_TMT32_PBMCs_Target3_D11.raw	2025-04-11	Target3	D11	LC2	131N	21	15.5	NK_4	NK_3
60708_TMT32_PBMCs_Target3_D11_131ND	Homo sapiens	Peripheral Blood Mononuclear Cells	TMT32	ThermoFisher Orbitrap Eclipse Tribrid	60708_TMT32_PBMCs_Target3_D11.raw	2025-04-11	Target3	D11	LC2	131ND	21	4.3	CD4T_1_2	NA
60708_TMT32_PBMCs_Target3_D11_132C	Homo sapiens	Peripheral Blood Mononuclear Cells	TMT32	ThermoFisher Orbitrap Eclipse Tribrid	60708_TMT32_PBMCs_Target3_D11.raw	2025-04-11	Target3	D11	LC2	132C	21	18.5	CD4T_1	CD4T_1
60708_TMT32_PBMCs_Target3_D11_132CD	Homo sapiens	Peripheral Blood Mononuclear Cells	TMT32	ThermoFisher Orbitrap Eclipse Tribrid	60708_TMT32_PBMCs_Target3_D11.raw	2025-04-11	Target3	D11	LC2	132CD	21	7	CD4T_1_2	NA
60708_TMT32_PBMCs_Target3_D11_132N	Homo sapiens	Peripheral Blood Mononuclear Cells	TMT32	ThermoFisher Orbitrap Eclipse Tribrid	60708_TMT32_PBMCs_Target3_D11.raw	2025-04-11	Target3	D11	LC2	132N	21	22.9	CD4T_1	CD8T_2
60708_TMT32_PBMCs_Target3_D11_132ND	Homo sapiens	Peripheral Blood Mononuclear Cells	TMT32	ThermoFisher Orbitrap Eclipse Tribrid	60708_TMT32_PBMCs_Target3_D11.raw	2025-04-11	Target3	D11	LC2	132ND	21	7.7	CD4T_1_2	NA
60708_TMT32_PBMCs_Target3_D11_133C	Homo sapiens	Peripheral Blood Mononuclear Cells	TMT32	ThermoFisher Orbitrap Eclipse Tribrid	60708_TMT32_PBMCs_Target3_D11.raw	2025-04-11	Target3	D11	LC2	133C	21	17.7	CD4T_1	CD4T_1
60708_TMT32_PBMCs_Target3_D11_133CD	Homo sapiens	Peripheral Blood Mononuclear Cells	TMT32	ThermoFisher Orbitrap Eclipse Tribrid	60708_TMT32_PBMCs_Target3_D11.raw	2025-04-11	Target3	D11	LC2	133CD	21	7.4	CD4T_1_2	NA
60708_TMT32_PBMCs_Target3_D11_133N	Homo sapiens	Peripheral Blood Mononuclear Cells	TMT32	ThermoFisher Orbitrap Eclipse Tribrid	60708_TMT32_PBMCs_Target3_D11.raw	2025-04-11	Target3	D11	LC2	133N	21	43	monocyte_0	monocyte_0
60708_TMT32_PBMCs_Target3_D11_133ND	Homo sapiens	Peripheral Blood Mononuclear Cells	TMT32	ThermoFisher Orbitrap Eclipse Tribrid	60708_TMT32_PBMCs_Target3_D11.raw	2025-04-11	Target3	D11	LC2	133ND	21	36	monocyte_0	monocyte_0
60708_TMT32_PBMCs_Target3_D11_134CD	Homo sapiens	Peripheral Blood Mononuclear Cells	TMT32	ThermoFisher Orbitrap Eclipse Tribrid	60708_TMT32_PBMCs_Target3_D11.raw	2025-04-11	Target3	D11	LC2	134CD	21	14	monocyte_0_2	NA
60708_TMT32_PBMCs_Target3_D11_134N	Homo sapiens	Peripheral Blood Mononuclear Cells	TMT32	ThermoFisher Orbitrap Eclipse Tribrid	60708_TMT32_PBMCs_Target3_D11.raw	2025-04-11	Target3	D11	LC2	134N	21	14.4	CD4T_1_2	NA
60708_TMT32_PBMCs_Target3_D11_134ND	Homo sapiens	Peripheral Blood Mononuclear Cells	TMT32	ThermoFisher Orbitrap Eclipse Tribrid	60708_TMT32_PBMCs_Target3_D11.raw	2025-04-11	Target3	D11	LC2	134ND	21	26.7	CD4T_1	CD4T_1
60708_TMT32_PBMCs_Target3_D12_127C	Homo sapiens	Peripheral Blood Mononuclear Cells	TMT32	ThermoFisher Orbitrap Eclipse Tribrid	60708_TMT32_PBMCs_Target3_D12.raw	2025-04-11	Target3	D12	LC1	127C	22	44.9	monocyte_0	monocyte_0
60708_TMT32_PBMCs_Target3_D12_127D	Homo sapiens	Peripheral Blood Mononuclear Cells	TMT32	ThermoFisher Orbitrap Eclipse Tribrid	60708_TMT32_PBMCs_Target3_D12.raw	2025-04-11	Target3	D12	LC1	127D	22	4	CD4T_1_2	NA
60708_TMT32_PBMCs_Target3_D12_127N	Homo sapiens	Peripheral Blood Mononuclear Cells	TMT32	ThermoFisher Orbitrap Eclipse Tribrid	60708_TMT32_PBMCs_Target3_D12.raw	2025-04-11	Target3	D12	LC1	127N	22	7.1	CD4T_1_2	NA
60708_TMT32_PBMCs_Target3_D12_128C	Homo sapiens	Peripheral Blood Mononuclear Cells	TMT32	ThermoFisher Orbitrap Eclipse Tribrid	60708_TMT32_PBMCs_Target3_D12.raw	2025-04-11	Target3	D12	LC1	128C	22	31.1	monocyte_0	DC_5
60708_TMT32_PBMCs_Target3_D12_128CD	Homo sapiens	Peripheral Blood Mononuclear Cells	TMT32	ThermoFisher Orbitrap Eclipse Tribrid	60708_TMT32_PBMCs_Target3_D12.raw	2025-04-11	Target3	D12	LC1	128CD	22	8.4	CD4T_1_2	NA
60708_TMT32_PBMCs_Target3_D12_128N	Homo sapiens	Peripheral Blood Mononuclear Cells	TMT32	ThermoFisher Orbitrap Eclipse Tribrid	60708_TMT32_PBMCs_Target3_D12.raw	2025-04-11	Target3	D12	LC1	128N	22	19.7	NK_4	NK_3
60708_TMT32_PBMCs_Target3_D12_128ND	Homo sapiens	Peripheral Blood Mononuclear Cells	TMT32	ThermoFisher Orbitrap Eclipse Tribrid	60708_TMT32_PBMCs_Target3_D12.raw	2025-04-11	Target3	D12	LC1	128ND	22	4	CD4T_1_2	NA
60708_TMT32_PBMCs_Target3_D12_129C	Homo sapiens	Peripheral Blood Mononuclear Cells	TMT32	ThermoFisher Orbitrap Eclipse Tribrid	60708_TMT32_PBMCs_Target3_D12.raw	2025-04-11	Target3	D12	LC1	129C	22	18.1	CD4T_1	CD4T_1
60708_TMT32_PBMCs_Target3_D12_129CD	Homo sapiens	Peripheral Blood Mononuclear Cells	TMT32	ThermoFisher Orbitrap Eclipse Tribrid	60708_TMT32_PBMCs_Target3_D12.raw	2025-04-11	Target3	D12	LC1	129CD	22	30.5	monocyte_0	monocyte_0
60708_TMT32_PBMCs_Target3_D12_129N	Homo sapiens	Peripheral Blood Mononuclear Cells	TMT32	ThermoFisher Orbitrap Eclipse Tribrid	60708_TMT32_PBMCs_Target3_D12.raw	2025-04-11	Target3	D12	LC1	129N	22	34.2	monocyte_0	monocyte_0
60708_TMT32_PBMCs_Target3_D12_129ND	Homo sapiens	Peripheral Blood Mononuclear Cells	TMT32	ThermoFisher Orbitrap Eclipse Tribrid	60708_TMT32_PBMCs_Target3_D12.raw	2025-04-11	Target3	D12	LC1	129ND	22	9	monocyte_0_2	NA
60708_TMT32_PBMCs_Target3_D12_130C	Homo sapiens	Peripheral Blood Mononuclear Cells	TMT32	ThermoFisher Orbitrap Eclipse Tribrid	60708_TMT32_PBMCs_Target3_D12.raw	2025-04-11	Target3	D12	LC1	130C	22	29.5	B_5	B_4
60708_TMT32_PBMCs_Target3_D12_130CD	Homo sapiens	Peripheral Blood Mononuclear Cells	TMT32	ThermoFisher Orbitrap Eclipse Tribrid	60708_TMT32_PBMCs_Target3_D12.raw	2025-04-11	Target3	D12	LC1	130CD	22	23.7	monocyte_0	monocyte_0
60708_TMT32_PBMCs_Target3_D12_130N	Homo sapiens	Peripheral Blood Mononuclear Cells	TMT32	ThermoFisher Orbitrap Eclipse Tribrid	60708_TMT32_PBMCs_Target3_D12.raw	2025-04-11	Target3	D12	LC1	130N	22	26.7	CD4T_1	CD4T_1
60708_TMT32_PBMCs_Target3_D12_130ND	Homo sapiens	Peripheral Blood Mononuclear Cells	TMT32	ThermoFisher Orbitrap Eclipse Tribrid	60708_TMT32_PBMCs_Target3_D12.raw	2025-04-11	Target3	D12	LC1	130ND	22	4.3	CD4T_1_2	NA
60708_TMT32_PBMCs_Target3_D12_131C	Homo sapiens	Peripheral Blood Mononuclear Cells	TMT32	ThermoFisher Orbitrap Eclipse Tribrid	60708_TMT32_PBMCs_Target3_D12.raw	2025-04-11	Target3	D12	LC1	131C	22	34.2	monocyte_0	monocyte_0
60708_TMT32_PBMCs_Target3_D12_131CD	Homo sapiens	Peripheral Blood Mononuclear Cells	TMT32	ThermoFisher Orbitrap Eclipse Tribrid	60708_TMT32_PBMCs_Target3_D12.raw	2025-04-11	Target3	D12	LC1	131CD	22	31.2	NK_4	NK_3
60708_TMT32_PBMCs_Target3_D12_131N	Homo sapiens	Peripheral Blood Mononuclear Cells	TMT32	ThermoFisher Orbitrap Eclipse Tribrid	60708_TMT32_PBMCs_Target3_D12.raw	2025-04-11	Target3	D12	LC1	131N	22	10	CD4T_1_2	NA
60708_TMT32_PBMCs_Target3_D12_131ND	Homo sapiens	Peripheral Blood Mononuclear Cells	TMT32	ThermoFisher Orbitrap Eclipse Tribrid	60708_TMT32_PBMCs_Target3_D12.raw	2025-04-11	Target3	D12	LC1	131ND	22	9.4	CD4T_1	CD8T_2
60708_TMT32_PBMCs_Target3_D12_132C	Homo sapiens	Peripheral Blood Mononuclear Cells	TMT32	ThermoFisher Orbitrap Eclipse Tribrid	60708_TMT32_PBMCs_Target3_D12.raw	2025-04-11	Target3	D12	LC1	132C	22	21.4	CD4T_1	CD8T_2
60708_TMT32_PBMCs_Target3_D12_132CD	Homo sapiens	Peripheral Blood Mononuclear Cells	TMT32	ThermoFisher Orbitrap Eclipse Tribrid	60708_TMT32_PBMCs_Target3_D12.raw	2025-04-11	Target3	D12	LC1	132CD	22	31.1	monocyte_0	monocyte_0
60708_TMT32_PBMCs_Target3_D12_132N	Homo sapiens	Peripheral Blood Mononuclear Cells	TMT32	ThermoFisher Orbitrap Eclipse Tribrid	60708_TMT32_PBMCs_Target3_D12.raw	2025-04-11	Target3	D12	LC1	132N	22	13.1	CD4T_1	CD4T_1
60708_TMT32_PBMCs_Target3_D12_132ND	Homo sapiens	Peripheral Blood Mononuclear Cells	TMT32	ThermoFisher Orbitrap Eclipse Tribrid	60708_TMT32_PBMCs_Target3_D12.raw	2025-04-11	Target3	D12	LC1	132ND	22	27.8	monocyte_0	monocyte_0
60708_TMT32_PBMCs_Target3_D12_133C	Homo sapiens	Peripheral Blood Mononuclear Cells	TMT32	ThermoFisher Orbitrap Eclipse Tribrid	60708_TMT32_PBMCs_Target3_D12.raw	2025-04-11	Target3	D12	LC1	133C	22	18.1	NK_4	NK_3
60708_TMT32_PBMCs_Target3_D12_133CD	Homo sapiens	Peripheral Blood Mononuclear Cells	TMT32	ThermoFisher Orbitrap Eclipse Tribrid	60708_TMT32_PBMCs_Target3_D12.raw	2025-04-11	Target3	D12	LC1	133CD	22	13	B_5	B_4
60708_TMT32_PBMCs_Target3_D12_133N	Homo sapiens	Peripheral Blood Mononuclear Cells	TMT32	ThermoFisher Orbitrap Eclipse Tribrid	60708_TMT32_PBMCs_Target3_D12.raw	2025-04-11	Target3	D12	LC1	133N	22	27.8	CD4T_1	CD8T_2
60708_TMT32_PBMCs_Target3_D12_133ND	Homo sapiens	Peripheral Blood Mononuclear Cells	TMT32	ThermoFisher Orbitrap Eclipse Tribrid	60708_TMT32_PBMCs_Target3_D12.raw	2025-04-11	Target3	D12	LC1	133ND	22	35.5	monocyte_0	monocyte_0
60708_TMT32_PBMCs_Target3_D12_134CD	Homo sapiens	Peripheral Blood Mononuclear Cells	TMT32	ThermoFisher Orbitrap Eclipse Tribrid	60708_TMT32_PBMCs_Target3_D12.raw	2025-04-11	Target3	D12	LC1	134CD	22	3.5	CD4T_1_2	NA
60708_TMT32_PBMCs_Target3_D12_134N	Homo sapiens	Peripheral Blood Mononuclear Cells	TMT32	ThermoFisher Orbitrap Eclipse Tribrid	60708_TMT32_PBMCs_Target3_D12.raw	2025-04-11	Target3	D12	LC1	134N	22	35.8	monocyte_0	monocyte_0
60708_TMT32_PBMCs_Target3_D12_134ND	Homo sapiens	Peripheral Blood Mononuclear Cells	TMT32	ThermoFisher Orbitrap Eclipse Tribrid	60708_TMT32_PBMCs_Target3_D12.raw	2025-04-11	Target3	D12	LC1	134ND	22	23.2	B_5	CD4T_1
60708_TMT32_PBMCs_Target3_D2_127C	Homo sapiens	Peripheral Blood Mononuclear Cells	TMT32	ThermoFisher Orbitrap Eclipse Tribrid	60708_TMT32_PBMCs_Target3_D2.raw	2025-04-10	Target3	D2	LC1	127C	23	40.1	monocyte_0	DC_5
60708_TMT32_PBMCs_Target3_D2_127D	Homo sapiens	Peripheral Blood Mononuclear Cells	TMT32	ThermoFisher Orbitrap Eclipse Tribrid	60708_TMT32_PBMCs_Target3_D2.raw	2025-04-10	Target3	D2	LC1	127D	23	16.4	NK_4	NK_3
60708_TMT32_PBMCs_Target3_D2_127N	Homo sapiens	Peripheral Blood Mononuclear Cells	TMT32	ThermoFisher Orbitrap Eclipse Tribrid	60708_TMT32_PBMCs_Target3_D2.raw	2025-04-10	Target3	D2	LC1	127N	23	6.6	CD4T_1_2	NA
60708_TMT32_PBMCs_Target3_D2_128C	Homo sapiens	Peripheral Blood Mononuclear Cells	TMT32	ThermoFisher Orbitrap Eclipse Tribrid	60708_TMT32_PBMCs_Target3_D2.raw	2025-04-10	Target3	D2	LC1	128C	23	28.1	monocyte_0	monocyte_6
60708_TMT32_PBMCs_Target3_D2_128CD	Homo sapiens	Peripheral Blood Mononuclear Cells	TMT32	ThermoFisher Orbitrap Eclipse Tribrid	60708_TMT32_PBMCs_Target3_D2.raw	2025-04-10	Target3	D2	LC1	128CD	23	13.3	CD4T_1	CD4T_1
60708_TMT32_PBMCs_Target3_D2_128N	Homo sapiens	Peripheral Blood Mononuclear Cells	TMT32	ThermoFisher Orbitrap Eclipse Tribrid	60708_TMT32_PBMCs_Target3_D2.raw	2025-04-10	Target3	D2	LC1	128N	23	17.4	CD4T_1	CD8T_2
60708_TMT32_PBMCs_Target3_D2_128ND	Homo sapiens	Peripheral Blood Mononuclear Cells	TMT32	ThermoFisher Orbitrap Eclipse Tribrid	60708_TMT32_PBMCs_Target3_D2.raw	2025-04-10	Target3	D2	LC1	128ND	23	25.2	monocyte_0	DC_5
60708_TMT32_PBMCs_Target3_D2_129C	Homo sapiens	Peripheral Blood Mononuclear Cells	TMT32	ThermoFisher Orbitrap Eclipse Tribrid	60708_TMT32_PBMCs_Target3_D2.raw	2025-04-10	Target3	D2	LC1	129C	23	26	monocyte_0	monocyte_0
60708_TMT32_PBMCs_Target3_D2_129CD	Homo sapiens	Peripheral Blood Mononuclear Cells	TMT32	ThermoFisher Orbitrap Eclipse Tribrid	60708_TMT32_PBMCs_Target3_D2.raw	2025-04-10	Target3	D2	LC1	129CD	23	28.4	monocyte_0	monocyte_0
60708_TMT32_PBMCs_Target3_D2_129N	Homo sapiens	Peripheral Blood Mononuclear Cells	TMT32	ThermoFisher Orbitrap Eclipse Tribrid	60708_TMT32_PBMCs_Target3_D2.raw	2025-04-10	Target3	D2	LC1	129N	23	31.6	monocyte_0	monocyte_0
60708_TMT32_PBMCs_Target3_D2_129ND	Homo sapiens	Peripheral Blood Mononuclear Cells	TMT32	ThermoFisher Orbitrap Eclipse Tribrid	60708_TMT32_PBMCs_Target3_D2.raw	2025-04-10	Target3	D2	LC1	129ND	23	6.5	CD4T_1_2	NA
60708_TMT32_PBMCs_Target3_D2_130C	Homo sapiens	Peripheral Blood Mononuclear Cells	TMT32	ThermoFisher Orbitrap Eclipse Tribrid	60708_TMT32_PBMCs_Target3_D2.raw	2025-04-10	Target3	D2	LC1	130C	23	23.7	NK_4	NK_3
60708_TMT32_PBMCs_Target3_D2_130CD	Homo sapiens	Peripheral Blood Mononuclear Cells	TMT32	ThermoFisher Orbitrap Eclipse Tribrid	60708_TMT32_PBMCs_Target3_D2.raw	2025-04-10	Target3	D2	LC1	130CD	23	7.4	CD4T_1_2	NA
60708_TMT32_PBMCs_Target3_D2_130N	Homo sapiens	Peripheral Blood Mononuclear Cells	TMT32	ThermoFisher Orbitrap Eclipse Tribrid	60708_TMT32_PBMCs_Target3_D2.raw	2025-04-10	Target3	D2	LC1	130N	23	10.2	CD4T_1_2	NA
60708_TMT32_PBMCs_Target3_D2_130ND	Homo sapiens	Peripheral Blood Mononuclear Cells	TMT32	ThermoFisher Orbitrap Eclipse Tribrid	60708_TMT32_PBMCs_Target3_D2.raw	2025-04-10	Target3	D2	LC1	130ND	23	6.9	CD4T_1_2	NA
60708_TMT32_PBMCs_Target3_D2_131C	Homo sapiens	Peripheral Blood Mononuclear Cells	TMT32	ThermoFisher Orbitrap Eclipse Tribrid	60708_TMT32_PBMCs_Target3_D2.raw	2025-04-10	Target3	D2	LC1	131C	23	39.7	monocyte_0	monocyte_6
60708_TMT32_PBMCs_Target3_D2_131CD	Homo sapiens	Peripheral Blood Mononuclear Cells	TMT32	ThermoFisher Orbitrap Eclipse Tribrid	60708_TMT32_PBMCs_Target3_D2.raw	2025-04-10	Target3	D2	LC1	131CD	23	24.8	monocyte_0	monocyte_0
60708_TMT32_PBMCs_Target3_D2_131N	Homo sapiens	Peripheral Blood Mononuclear Cells	TMT32	ThermoFisher Orbitrap Eclipse Tribrid	60708_TMT32_PBMCs_Target3_D2.raw	2025-04-10	Target3	D2	LC1	131N	23	31	monocyte_0	monocyte_0
60708_TMT32_PBMCs_Target3_D2_131ND	Homo sapiens	Peripheral Blood Mononuclear Cells	TMT32	ThermoFisher Orbitrap Eclipse Tribrid	60708_TMT32_PBMCs_Target3_D2.raw	2025-04-10	Target3	D2	LC1	131ND	23	14	monocyte_0	DC_5
60708_TMT32_PBMCs_Target3_D2_132C	Homo sapiens	Peripheral Blood Mononuclear Cells	TMT32	ThermoFisher Orbitrap Eclipse Tribrid	60708_TMT32_PBMCs_Target3_D2.raw	2025-04-10	Target3	D2	LC1	132C	23	24	CD4T_1	CD8T_2
60708_TMT32_PBMCs_Target3_D2_132CD	Homo sapiens	Peripheral Blood Mononuclear Cells	TMT32	ThermoFisher Orbitrap Eclipse Tribrid	60708_TMT32_PBMCs_Target3_D2.raw	2025-04-10	Target3	D2	LC1	132CD	23	7.8	CD4T_1_2	NA
60708_TMT32_PBMCs_Target3_D2_132N	Homo sapiens	Peripheral Blood Mononuclear Cells	TMT32	ThermoFisher Orbitrap Eclipse Tribrid	60708_TMT32_PBMCs_Target3_D2.raw	2025-04-10	Target3	D2	LC1	132N	23	35.3	monocyte_0	monocyte_0
60708_TMT32_PBMCs_Target3_D2_132ND	Homo sapiens	Peripheral Blood Mononuclear Cells	TMT32	ThermoFisher Orbitrap Eclipse Tribrid	60708_TMT32_PBMCs_Target3_D2.raw	2025-04-10	Target3	D2	LC1	132ND	23	17.6	CD4T_1	CD8T_2
60708_TMT32_PBMCs_Target3_D2_133C	Homo sapiens	Peripheral Blood Mononuclear Cells	TMT32	ThermoFisher Orbitrap Eclipse Tribrid	60708_TMT32_PBMCs_Target3_D2.raw	2025-04-10	Target3	D2	LC1	133C	23	15.6	B_5	B_4
60708_TMT32_PBMCs_Target3_D2_133CD	Homo sapiens	Peripheral Blood Mononuclear Cells	TMT32	ThermoFisher Orbitrap Eclipse Tribrid	60708_TMT32_PBMCs_Target3_D2.raw	2025-04-10	Target3	D2	LC1	133CD	23	24.8	monocyte_0	monocyte_0
60708_TMT32_PBMCs_Target3_D2_133N	Homo sapiens	Peripheral Blood Mononuclear Cells	TMT32	ThermoFisher Orbitrap Eclipse Tribrid	60708_TMT32_PBMCs_Target3_D2.raw	2025-04-10	Target3	D2	LC1	133N	23	38.4	monocyte_0	monocyte_0
60708_TMT32_PBMCs_Target3_D2_133ND	Homo sapiens	Peripheral Blood Mononuclear Cells	TMT32	ThermoFisher Orbitrap Eclipse Tribrid	60708_TMT32_PBMCs_Target3_D2.raw	2025-04-10	Target3	D2	LC1	133ND	23	14.1	CD4T_1	CD4T_1
60708_TMT32_PBMCs_Target3_D2_134CD	Homo sapiens	Peripheral Blood Mononuclear Cells	TMT32	ThermoFisher Orbitrap Eclipse Tribrid	60708_TMT32_PBMCs_Target3_D2.raw	2025-04-10	Target3	D2	LC1	134CD	23	5.8	CD4T_1_2	NA
60708_TMT32_PBMCs_Target3_D2_134N	Homo sapiens	Peripheral Blood Mononuclear Cells	TMT32	ThermoFisher Orbitrap Eclipse Tribrid	60708_TMT32_PBMCs_Target3_D2.raw	2025-04-10	Target3	D2	LC1	134N	23	34.1	monocyte_0	monocyte_0
60708_TMT32_PBMCs_Target3_D2_134ND	Homo sapiens	Peripheral Blood Mononuclear Cells	TMT32	ThermoFisher Orbitrap Eclipse Tribrid	60708_TMT32_PBMCs_Target3_D2.raw	2025-04-10	Target3	D2	LC1	134ND	23	43.7	monocyte_0	monocyte_6
60708_TMT32_PBMCs_Target3_D3_127C	Homo sapiens	Peripheral Blood Mononuclear Cells	TMT32	ThermoFisher Orbitrap Eclipse Tribrid	60708_TMT32_PBMCs_Target3_D3.raw	2025-04-10	Target3	D3	LC2	127C	24	28.2	CD4T_1	CD4T_1
60708_TMT32_PBMCs_Target3_D3_127D	Homo sapiens	Peripheral Blood Mononuclear Cells	TMT32	ThermoFisher Orbitrap Eclipse Tribrid	60708_TMT32_PBMCs_Target3_D3.raw	2025-04-10	Target3	D3	LC2	127D	24	24.7	monocyte_0	monocyte_0
60708_TMT32_PBMCs_Target3_D3_127N	Homo sapiens	Peripheral Blood Mononuclear Cells	TMT32	ThermoFisher Orbitrap Eclipse Tribrid	60708_TMT32_PBMCs_Target3_D3.raw	2025-04-10	Target3	D3	LC2	127N	24	28.9	monocyte_0	monocyte_0
60708_TMT32_PBMCs_Target3_D3_128C	Homo sapiens	Peripheral Blood Mononuclear Cells	TMT32	ThermoFisher Orbitrap Eclipse Tribrid	60708_TMT32_PBMCs_Target3_D3.raw	2025-04-10	Target3	D3	LC2	128C	24	14.8	NK_4	NK_3
60708_TMT32_PBMCs_Target3_D3_128CD	Homo sapiens	Peripheral Blood Mononuclear Cells	TMT32	ThermoFisher Orbitrap Eclipse Tribrid	60708_TMT32_PBMCs_Target3_D3.raw	2025-04-10	Target3	D3	LC2	128CD	24	14.1	B_5	B_4
60708_TMT32_PBMCs_Target3_D3_128N	Homo sapiens	Peripheral Blood Mononuclear Cells	TMT32	ThermoFisher Orbitrap Eclipse Tribrid	60708_TMT32_PBMCs_Target3_D3.raw	2025-04-10	Target3	D3	LC2	128N	24	15.2	CD4T_1	CD4T_1
60708_TMT32_PBMCs_Target3_D3_128ND	Homo sapiens	Peripheral Blood Mononuclear Cells	TMT32	ThermoFisher Orbitrap Eclipse Tribrid	60708_TMT32_PBMCs_Target3_D3.raw	2025-04-10	Target3	D3	LC2	128ND	24	23	B_5	DC_5
60708_TMT32_PBMCs_Target3_D3_129C	Homo sapiens	Peripheral Blood Mononuclear Cells	TMT32	ThermoFisher Orbitrap Eclipse Tribrid	60708_TMT32_PBMCs_Target3_D3.raw	2025-04-10	Target3	D3	LC2	129C	24	34.2	monocyte_0	monocyte_0
60708_TMT32_PBMCs_Target3_D3_129CD	Homo sapiens	Peripheral Blood Mononuclear Cells	TMT32	ThermoFisher Orbitrap Eclipse Tribrid	60708_TMT32_PBMCs_Target3_D3.raw	2025-04-10	Target3	D3	LC2	129CD	24	11.6	CD4T_1	CD4T_1
60708_TMT32_PBMCs_Target3_D3_129N	Homo sapiens	Peripheral Blood Mononuclear Cells	TMT32	ThermoFisher Orbitrap Eclipse Tribrid	60708_TMT32_PBMCs_Target3_D3.raw	2025-04-10	Target3	D3	LC2	129N	24	14.9	CD4T_1	CD4T_1
60708_TMT32_PBMCs_Target3_D3_129ND	Homo sapiens	Peripheral Blood Mononuclear Cells	TMT32	ThermoFisher Orbitrap Eclipse Tribrid	60708_TMT32_PBMCs_Target3_D3.raw	2025-04-10	Target3	D3	LC2	129ND	24	23.4	monocyte_0	DC_5
60708_TMT32_PBMCs_Target3_D3_130C	Homo sapiens	Peripheral Blood Mononuclear Cells	TMT32	ThermoFisher Orbitrap Eclipse Tribrid	60708_TMT32_PBMCs_Target3_D3.raw	2025-04-10	Target3	D3	LC2	130C	24	35.1	monocyte_0	monocyte_0
60708_TMT32_PBMCs_Target3_D3_130CD	Homo sapiens	Peripheral Blood Mononuclear Cells	TMT32	ThermoFisher Orbitrap Eclipse Tribrid	60708_TMT32_PBMCs_Target3_D3.raw	2025-04-10	Target3	D3	LC2	130CD	24	15.5	CD4T_1	CD4T_1
60708_TMT32_PBMCs_Target3_D3_130N	Homo sapiens	Peripheral Blood Mononuclear Cells	TMT32	ThermoFisher Orbitrap Eclipse Tribrid	60708_TMT32_PBMCs_Target3_D3.raw	2025-04-10	Target3	D3	LC2	130N	24	6.8	CD4T_1_2	NA
60708_TMT32_PBMCs_Target3_D3_130ND	Homo sapiens	Peripheral Blood Mononuclear Cells	TMT32	ThermoFisher Orbitrap Eclipse Tribrid	60708_TMT32_PBMCs_Target3_D3.raw	2025-04-10	Target3	D3	LC2	130ND	24	26.1	monocyte_0	monocyte_0
60708_TMT32_PBMCs_Target3_D3_131C	Homo sapiens	Peripheral Blood Mononuclear Cells	TMT32	ThermoFisher Orbitrap Eclipse Tribrid	60708_TMT32_PBMCs_Target3_D3.raw	2025-04-10	Target3	D3	LC2	131C	24	33	monocyte_0	monocyte_0
60708_TMT32_PBMCs_Target3_D3_131CD	Homo sapiens	Peripheral Blood Mononuclear Cells	TMT32	ThermoFisher Orbitrap Eclipse Tribrid	60708_TMT32_PBMCs_Target3_D3.raw	2025-04-10	Target3	D3	LC2	131CD	24	8.2	CD4T_1_2	NA
60708_TMT32_PBMCs_Target3_D3_131N	Homo sapiens	Peripheral Blood Mononuclear Cells	TMT32	ThermoFisher Orbitrap Eclipse Tribrid	60708_TMT32_PBMCs_Target3_D3.raw	2025-04-10	Target3	D3	LC2	131N	24	8	CD4T_1_2	NA
60708_TMT32_PBMCs_Target3_D3_131ND	Homo sapiens	Peripheral Blood Mononuclear Cells	TMT32	ThermoFisher Orbitrap Eclipse Tribrid	60708_TMT32_PBMCs_Target3_D3.raw	2025-04-10	Target3	D3	LC2	131ND	24	8.9	CD4T_1	CD4T_1
60708_TMT32_PBMCs_Target3_D3_132C	Homo sapiens	Peripheral Blood Mononuclear Cells	TMT32	ThermoFisher Orbitrap Eclipse Tribrid	60708_TMT32_PBMCs_Target3_D3.raw	2025-04-10	Target3	D3	LC2	132C	24	9.1	CD4T_1_2	NA
60708_TMT32_PBMCs_Target3_D3_132CD	Homo sapiens	Peripheral Blood Mononuclear Cells	TMT32	ThermoFisher Orbitrap Eclipse Tribrid	60708_TMT32_PBMCs_Target3_D3.raw	2025-04-10	Target3	D3	LC2	132CD	24	20.9	CD4T_1	CD4T_1
60708_TMT32_PBMCs_Target3_D3_132N	Homo sapiens	Peripheral Blood Mononuclear Cells	TMT32	ThermoFisher Orbitrap Eclipse Tribrid	60708_TMT32_PBMCs_Target3_D3.raw	2025-04-10	Target3	D3	LC2	132N	24	31.8	monocyte_0	monocyte_0
60708_TMT32_PBMCs_Target3_D3_132ND	Homo sapiens	Peripheral Blood Mononuclear Cells	TMT32	ThermoFisher Orbitrap Eclipse Tribrid	60708_TMT32_PBMCs_Target3_D3.raw	2025-04-10	Target3	D3	LC2	132ND	24	14	CD4T_1	CD4T_1
60708_TMT32_PBMCs_Target3_D3_133C	Homo sapiens	Peripheral Blood Mononuclear Cells	TMT32	ThermoFisher Orbitrap Eclipse Tribrid	60708_TMT32_PBMCs_Target3_D3.raw	2025-04-10	Target3	D3	LC2	133C	24	9.7	monocyte_0_2	NA
60708_TMT32_PBMCs_Target3_D3_133CD	Homo sapiens	Peripheral Blood Mononuclear Cells	TMT32	ThermoFisher Orbitrap Eclipse Tribrid	60708_TMT32_PBMCs_Target3_D3.raw	2025-04-10	Target3	D3	LC2	133CD	24	27.8	monocyte_0	monocyte_0
60708_TMT32_PBMCs_Target3_D3_133N	Homo sapiens	Peripheral Blood Mononuclear Cells	TMT32	ThermoFisher Orbitrap Eclipse Tribrid	60708_TMT32_PBMCs_Target3_D3.raw	2025-04-10	Target3	D3	LC2	133N	24	19.2	CD4T_1	CD4T_1
60708_TMT32_PBMCs_Target3_D3_133ND	Homo sapiens	Peripheral Blood Mononuclear Cells	TMT32	ThermoFisher Orbitrap Eclipse Tribrid	60708_TMT32_PBMCs_Target3_D3.raw	2025-04-10	Target3	D3	LC2	133ND	24	17.2	CD4T_1	CD4T_1
60708_TMT32_PBMCs_Target3_D3_134CD	Homo sapiens	Peripheral Blood Mononuclear Cells	TMT32	ThermoFisher Orbitrap Eclipse Tribrid	60708_TMT32_PBMCs_Target3_D3.raw	2025-04-10	Target3	D3	LC2	134CD	24	10	CD4T_1_2	NA
60708_TMT32_PBMCs_Target3_D3_134N	Homo sapiens	Peripheral Blood Mononuclear Cells	TMT32	ThermoFisher Orbitrap Eclipse Tribrid	60708_TMT32_PBMCs_Target3_D3.raw	2025-04-10	Target3	D3	LC2	134N	24	6.8	CD4T_1_2	NA
60708_TMT32_PBMCs_Target3_D3_134ND	Homo sapiens	Peripheral Blood Mononuclear Cells	TMT32	ThermoFisher Orbitrap Eclipse Tribrid	60708_TMT32_PBMCs_Target3_D3.raw	2025-04-10	Target3	D3	LC2	134ND	24	44.4	monocyte_0	monocyte_0
60708_TMT32_PBMCs_Target3_D4_127C	Homo sapiens	Peripheral Blood Mononuclear Cells	TMT32	ThermoFisher Orbitrap Eclipse Tribrid	60708_TMT32_PBMCs_Target3_D4.raw	2025-04-10	Target3	D4	LC1	127C	25	28.5	CD4T_1	CD8T_2
60708_TMT32_PBMCs_Target3_D4_127D	Homo sapiens	Peripheral Blood Mononuclear Cells	TMT32	ThermoFisher Orbitrap Eclipse Tribrid	60708_TMT32_PBMCs_Target3_D4.raw	2025-04-10	Target3	D4	LC1	127D	25	10.4	B_5	B_4
60708_TMT32_PBMCs_Target3_D4_127N	Homo sapiens	Peripheral Blood Mononuclear Cells	TMT32	ThermoFisher Orbitrap Eclipse Tribrid	60708_TMT32_PBMCs_Target3_D4.raw	2025-04-10	Target3	D4	LC1	127N	25	7.6	CD4T_1_2	NA
60708_TMT32_PBMCs_Target3_D4_128C	Homo sapiens	Peripheral Blood Mononuclear Cells	TMT32	ThermoFisher Orbitrap Eclipse Tribrid	60708_TMT32_PBMCs_Target3_D4.raw	2025-04-10	Target3	D4	LC1	128C	25	21.4	monocyte_0	DC_5
60708_TMT32_PBMCs_Target3_D4_128CD	Homo sapiens	Peripheral Blood Mononuclear Cells	TMT32	ThermoFisher Orbitrap Eclipse Tribrid	60708_TMT32_PBMCs_Target3_D4.raw	2025-04-10	Target3	D4	LC1	128CD	25	6.8	CD4T_1_2	NA
60708_TMT32_PBMCs_Target3_D4_128N	Homo sapiens	Peripheral Blood Mononuclear Cells	TMT32	ThermoFisher Orbitrap Eclipse Tribrid	60708_TMT32_PBMCs_Target3_D4.raw	2025-04-10	Target3	D4	LC1	128N	25	18.6	CD4T_1	CD8T_2
60708_TMT32_PBMCs_Target3_D4_128ND	Homo sapiens	Peripheral Blood Mononuclear Cells	TMT32	ThermoFisher Orbitrap Eclipse Tribrid	60708_TMT32_PBMCs_Target3_D4.raw	2025-04-10	Target3	D4	LC1	128ND	25	10.6	monocyte_0_2	NA
60708_TMT32_PBMCs_Target3_D4_129C	Homo sapiens	Peripheral Blood Mononuclear Cells	TMT32	ThermoFisher Orbitrap Eclipse Tribrid	60708_TMT32_PBMCs_Target3_D4.raw	2025-04-10	Target3	D4	LC1	129C	25	13	monocyte_0_2	NA
60708_TMT32_PBMCs_Target3_D4_129CD	Homo sapiens	Peripheral Blood Mononuclear Cells	TMT32	ThermoFisher Orbitrap Eclipse Tribrid	60708_TMT32_PBMCs_Target3_D4.raw	2025-04-10	Target3	D4	LC1	129CD	25	7.3	CD4T_1_2	NA
60708_TMT32_PBMCs_Target3_D4_129N	Homo sapiens	Peripheral Blood Mononuclear Cells	TMT32	ThermoFisher Orbitrap Eclipse Tribrid	60708_TMT32_PBMCs_Target3_D4.raw	2025-04-10	Target3	D4	LC1	129N	25	9.8	monocyte_0_2	NA
60708_TMT32_PBMCs_Target3_D4_129ND	Homo sapiens	Peripheral Blood Mononuclear Cells	TMT32	ThermoFisher Orbitrap Eclipse Tribrid	60708_TMT32_PBMCs_Target3_D4.raw	2025-04-10	Target3	D4	LC1	129ND	25	24.6	monocyte_0	monocyte_6
60708_TMT32_PBMCs_Target3_D4_130C	Homo sapiens	Peripheral Blood Mononuclear Cells	TMT32	ThermoFisher Orbitrap Eclipse Tribrid	60708_TMT32_PBMCs_Target3_D4.raw	2025-04-10	Target3	D4	LC1	130C	25	18.1	CD4T_1	CD4T_1
60708_TMT32_PBMCs_Target3_D4_130CD	Homo sapiens	Peripheral Blood Mononuclear Cells	TMT32	ThermoFisher Orbitrap Eclipse Tribrid	60708_TMT32_PBMCs_Target3_D4.raw	2025-04-10	Target3	D4	LC1	130CD	25	6.8	CD4T_1_2	NA
60708_TMT32_PBMCs_Target3_D4_130N	Homo sapiens	Peripheral Blood Mononuclear Cells	TMT32	ThermoFisher Orbitrap Eclipse Tribrid	60708_TMT32_PBMCs_Target3_D4.raw	2025-04-10	Target3	D4	LC1	130N	25	15.5	monocyte_0_2	NA
60708_TMT32_PBMCs_Target3_D4_130ND	Homo sapiens	Peripheral Blood Mononuclear Cells	TMT32	ThermoFisher Orbitrap Eclipse Tribrid	60708_TMT32_PBMCs_Target3_D4.raw	2025-04-10	Target3	D4	LC1	130ND	25	9.2	monocyte_0_2	NA
60708_TMT32_PBMCs_Target3_D4_131C	Homo sapiens	Peripheral Blood Mononuclear Cells	TMT32	ThermoFisher Orbitrap Eclipse Tribrid	60708_TMT32_PBMCs_Target3_D4.raw	2025-04-10	Target3	D4	LC1	131C	25	28.7	monocyte_0	monocyte_0
60708_TMT32_PBMCs_Target3_D4_131CD	Homo sapiens	Peripheral Blood Mononuclear Cells	TMT32	ThermoFisher Orbitrap Eclipse Tribrid	60708_TMT32_PBMCs_Target3_D4.raw	2025-04-10	Target3	D4	LC1	131CD	25	10.3	monocyte_0_2	NA
60708_TMT32_PBMCs_Target3_D4_131N	Homo sapiens	Peripheral Blood Mononuclear Cells	TMT32	ThermoFisher Orbitrap Eclipse Tribrid	60708_TMT32_PBMCs_Target3_D4.raw	2025-04-10	Target3	D4	LC1	131N	25	16.4	NK_4	NK_3
60708_TMT32_PBMCs_Target3_D4_131ND	Homo sapiens	Peripheral Blood Mononuclear Cells	TMT32	ThermoFisher Orbitrap Eclipse Tribrid	60708_TMT32_PBMCs_Target3_D4.raw	2025-04-10	Target3	D4	LC1	131ND	25	8.3	NK_4	CD8T_2
60708_TMT32_PBMCs_Target3_D4_132C	Homo sapiens	Peripheral Blood Mononuclear Cells	TMT32	ThermoFisher Orbitrap Eclipse Tribrid	60708_TMT32_PBMCs_Target3_D4.raw	2025-04-10	Target3	D4	LC1	132C	25	9.2	CD4T_1_2	NA
60708_TMT32_PBMCs_Target3_D4_132CD	Homo sapiens	Peripheral Blood Mononuclear Cells	TMT32	ThermoFisher Orbitrap Eclipse Tribrid	60708_TMT32_PBMCs_Target3_D4.raw	2025-04-10	Target3	D4	LC1	132CD	25	26.5	monocyte_0	monocyte_0
60708_TMT32_PBMCs_Target3_D4_132N	Homo sapiens	Peripheral Blood Mononuclear Cells	TMT32	ThermoFisher Orbitrap Eclipse Tribrid	60708_TMT32_PBMCs_Target3_D4.raw	2025-04-10	Target3	D4	LC1	132N	25	9.5	CD4T_1_2	NA
60708_TMT32_PBMCs_Target3_D4_132ND	Homo sapiens	Peripheral Blood Mononuclear Cells	TMT32	ThermoFisher Orbitrap Eclipse Tribrid	60708_TMT32_PBMCs_Target3_D4.raw	2025-04-10	Target3	D4	LC1	132ND	25	7.5	CD4T_1_2	NA
60708_TMT32_PBMCs_Target3_D4_133C	Homo sapiens	Peripheral Blood Mononuclear Cells	TMT32	ThermoFisher Orbitrap Eclipse Tribrid	60708_TMT32_PBMCs_Target3_D4.raw	2025-04-10	Target3	D4	LC1	133C	25	16.1	CD4T_1	CD4T_1
60708_TMT32_PBMCs_Target3_D4_133CD	Homo sapiens	Peripheral Blood Mononuclear Cells	TMT32	ThermoFisher Orbitrap Eclipse Tribrid	60708_TMT32_PBMCs_Target3_D4.raw	2025-04-10	Target3	D4	LC1	133CD	25	25	monocyte_0	monocyte_6
60708_TMT32_PBMCs_Target3_D4_133N	Homo sapiens	Peripheral Blood Mononuclear Cells	TMT32	ThermoFisher Orbitrap Eclipse Tribrid	60708_TMT32_PBMCs_Target3_D4.raw	2025-04-10	Target3	D4	LC1	133N	25	22	CD4T_1	CD4T_1
60708_TMT32_PBMCs_Target3_D4_133ND	Homo sapiens	Peripheral Blood Mononuclear Cells	TMT32	ThermoFisher Orbitrap Eclipse Tribrid	60708_TMT32_PBMCs_Target3_D4.raw	2025-04-10	Target3	D4	LC1	133ND	25	16	NK_4	NK_3
60708_TMT32_PBMCs_Target3_D4_134CD	Homo sapiens	Peripheral Blood Mononuclear Cells	TMT32	ThermoFisher Orbitrap Eclipse Tribrid	60708_TMT32_PBMCs_Target3_D4.raw	2025-04-10	Target3	D4	LC1	134CD	25	6.9	CD4T_1_2	NA
60708_TMT32_PBMCs_Target3_D4_134N	Homo sapiens	Peripheral Blood Mononuclear Cells	TMT32	ThermoFisher Orbitrap Eclipse Tribrid	60708_TMT32_PBMCs_Target3_D4.raw	2025-04-10	Target3	D4	LC1	134N	25	32.8	monocyte_0	monocyte_0
60708_TMT32_PBMCs_Target3_D4_134ND	Homo sapiens	Peripheral Blood Mononuclear Cells	TMT32	ThermoFisher Orbitrap Eclipse Tribrid	60708_TMT32_PBMCs_Target3_D4.raw	2025-04-10	Target3	D4	LC1	134ND	25	13.9	CD4T_1_2	NA
60708_TMT32_PBMCs_Target3_D5_127C	Homo sapiens	Peripheral Blood Mononuclear Cells	TMT32	ThermoFisher Orbitrap Eclipse Tribrid	60708_TMT32_PBMCs_Target3_D5.raw	2025-04-10	Target3	D5	LC2	127C	26	16.8	CD4T_1_2	NA
60708_TMT32_PBMCs_Target3_D5_127D	Homo sapiens	Peripheral Blood Mononuclear Cells	TMT32	ThermoFisher Orbitrap Eclipse Tribrid	60708_TMT32_PBMCs_Target3_D5.raw	2025-04-10	Target3	D5	LC2	127D	26	13.4	CD4T_1	CD4T_1
60708_TMT32_PBMCs_Target3_D5_127N	Homo sapiens	Peripheral Blood Mononuclear Cells	TMT32	ThermoFisher Orbitrap Eclipse Tribrid	60708_TMT32_PBMCs_Target3_D5.raw	2025-04-10	Target3	D5	LC2	127N	26	6.8	CD4T_1_2	NA
60708_TMT32_PBMCs_Target3_D5_128C	Homo sapiens	Peripheral Blood Mononuclear Cells	TMT32	ThermoFisher Orbitrap Eclipse Tribrid	60708_TMT32_PBMCs_Target3_D5.raw	2025-04-10	Target3	D5	LC2	128C	26	6.5	CD4T_1_2	NA
60708_TMT32_PBMCs_Target3_D5_128CD	Homo sapiens	Peripheral Blood Mononuclear Cells	TMT32	ThermoFisher Orbitrap Eclipse Tribrid	60708_TMT32_PBMCs_Target3_D5.raw	2025-04-10	Target3	D5	LC2	128CD	26	25.2	monocyte_0	monocyte_0
60708_TMT32_PBMCs_Target3_D5_128N	Homo sapiens	Peripheral Blood Mononuclear Cells	TMT32	ThermoFisher Orbitrap Eclipse Tribrid	60708_TMT32_PBMCs_Target3_D5.raw	2025-04-10	Target3	D5	LC2	128N	26	12.3	CD4T_1_2	NA
60708_TMT32_PBMCs_Target3_D5_128ND	Homo sapiens	Peripheral Blood Mononuclear Cells	TMT32	ThermoFisher Orbitrap Eclipse Tribrid	60708_TMT32_PBMCs_Target3_D5.raw	2025-04-10	Target3	D5	LC2	128ND	26	26	monocyte_0	monocyte_0
60708_TMT32_PBMCs_Target3_D5_129C	Homo sapiens	Peripheral Blood Mononuclear Cells	TMT32	ThermoFisher Orbitrap Eclipse Tribrid	60708_TMT32_PBMCs_Target3_D5.raw	2025-04-10	Target3	D5	LC2	129C	26	30.6	monocyte_0	monocyte_0
60708_TMT32_PBMCs_Target3_D5_129CD	Homo sapiens	Peripheral Blood Mononuclear Cells	TMT32	ThermoFisher Orbitrap Eclipse Tribrid	60708_TMT32_PBMCs_Target3_D5.raw	2025-04-10	Target3	D5	LC2	129CD	26	27.7	monocyte_0	monocyte_0
60708_TMT32_PBMCs_Target3_D5_129N	Homo sapiens	Peripheral Blood Mononuclear Cells	TMT32	ThermoFisher Orbitrap Eclipse Tribrid	60708_TMT32_PBMCs_Target3_D5.raw	2025-04-10	Target3	D5	LC2	129N	26	10.2	monocyte_0_2	NA
60708_TMT32_PBMCs_Target3_D5_129ND	Homo sapiens	Peripheral Blood Mononuclear Cells	TMT32	ThermoFisher Orbitrap Eclipse Tribrid	60708_TMT32_PBMCs_Target3_D5.raw	2025-04-10	Target3	D5	LC2	129ND	26	7.8	CD4T_1_2	NA
60708_TMT32_PBMCs_Target3_D5_130C	Homo sapiens	Peripheral Blood Mononuclear Cells	TMT32	ThermoFisher Orbitrap Eclipse Tribrid	60708_TMT32_PBMCs_Target3_D5.raw	2025-04-10	Target3	D5	LC2	130C	26	10.3	CD4T_1_2	NA
60708_TMT32_PBMCs_Target3_D5_130CD	Homo sapiens	Peripheral Blood Mononuclear Cells	TMT32	ThermoFisher Orbitrap Eclipse Tribrid	60708_TMT32_PBMCs_Target3_D5.raw	2025-04-10	Target3	D5	LC2	130CD	26	23	monocyte_0	monocyte_0
60708_TMT32_PBMCs_Target3_D5_130N	Homo sapiens	Peripheral Blood Mononuclear Cells	TMT32	ThermoFisher Orbitrap Eclipse Tribrid	60708_TMT32_PBMCs_Target3_D5.raw	2025-04-10	Target3	D5	LC2	130N	26	26.3	monocyte_0	monocyte_0
60708_TMT32_PBMCs_Target3_D5_130ND	Homo sapiens	Peripheral Blood Mononuclear Cells	TMT32	ThermoFisher Orbitrap Eclipse Tribrid	60708_TMT32_PBMCs_Target3_D5.raw	2025-04-10	Target3	D5	LC2	130ND	26	7.6	Unknown_6	Unknown_7
60708_TMT32_PBMCs_Target3_D5_131C	Homo sapiens	Peripheral Blood Mononuclear Cells	TMT32	ThermoFisher Orbitrap Eclipse Tribrid	60708_TMT32_PBMCs_Target3_D5.raw	2025-04-10	Target3	D5	LC2	131C	26	13.8	CD4T_1	CD4T_1
60708_TMT32_PBMCs_Target3_D5_131CD	Homo sapiens	Peripheral Blood Mononuclear Cells	TMT32	ThermoFisher Orbitrap Eclipse Tribrid	60708_TMT32_PBMCs_Target3_D5.raw	2025-04-10	Target3	D5	LC2	131CD	26	26.3	monocyte_0	monocyte_0
60708_TMT32_PBMCs_Target3_D5_131N	Homo sapiens	Peripheral Blood Mononuclear Cells	TMT32	ThermoFisher Orbitrap Eclipse Tribrid	60708_TMT32_PBMCs_Target3_D5.raw	2025-04-10	Target3	D5	LC2	131N	26	12.9	monocyte_0_2	NA
60708_TMT32_PBMCs_Target3_D5_131ND	Homo sapiens	Peripheral Blood Mononuclear Cells	TMT32	ThermoFisher Orbitrap Eclipse Tribrid	60708_TMT32_PBMCs_Target3_D5.raw	2025-04-10	Target3	D5	LC2	131ND	26	11.8	monocyte_0	monocyte_0
60708_TMT32_PBMCs_Target3_D5_132C	Homo sapiens	Peripheral Blood Mononuclear Cells	TMT32	ThermoFisher Orbitrap Eclipse Tribrid	60708_TMT32_PBMCs_Target3_D5.raw	2025-04-10	Target3	D5	LC2	132C	26	15.9	B_5	B_4
60708_TMT32_PBMCs_Target3_D5_132CD	Homo sapiens	Peripheral Blood Mononuclear Cells	TMT32	ThermoFisher Orbitrap Eclipse Tribrid	60708_TMT32_PBMCs_Target3_D5.raw	2025-04-10	Target3	D5	LC2	132CD	26	25.2	monocyte_0	monocyte_0
60708_TMT32_PBMCs_Target3_D5_132N	Homo sapiens	Peripheral Blood Mononuclear Cells	TMT32	ThermoFisher Orbitrap Eclipse Tribrid	60708_TMT32_PBMCs_Target3_D5.raw	2025-04-10	Target3	D5	LC2	132N	26	20.7	CD4T_1	CD8T_2
60708_TMT32_PBMCs_Target3_D5_132ND	Homo sapiens	Peripheral Blood Mononuclear Cells	TMT32	ThermoFisher Orbitrap Eclipse Tribrid	60708_TMT32_PBMCs_Target3_D5.raw	2025-04-10	Target3	D5	LC2	132ND	26	12.1	CD4T_1	CD8T_2
60708_TMT32_PBMCs_Target3_D5_133C	Homo sapiens	Peripheral Blood Mononuclear Cells	TMT32	ThermoFisher Orbitrap Eclipse Tribrid	60708_TMT32_PBMCs_Target3_D5.raw	2025-04-10	Target3	D5	LC2	133C	26	26.9	monocyte_0	monocyte_0
60708_TMT32_PBMCs_Target3_D5_133CD	Homo sapiens	Peripheral Blood Mononuclear Cells	TMT32	ThermoFisher Orbitrap Eclipse Tribrid	60708_TMT32_PBMCs_Target3_D5.raw	2025-04-10	Target3	D5	LC2	133CD	26	14.1	CD4T_1	CD4T_1
60708_TMT32_PBMCs_Target3_D5_133N	Homo sapiens	Peripheral Blood Mononuclear Cells	TMT32	ThermoFisher Orbitrap Eclipse Tribrid	60708_TMT32_PBMCs_Target3_D5.raw	2025-04-10	Target3	D5	LC2	133N	26	16.1	CD4T_1	CD8T_2
60708_TMT32_PBMCs_Target3_D5_133ND	Homo sapiens	Peripheral Blood Mononuclear Cells	TMT32	ThermoFisher Orbitrap Eclipse Tribrid	60708_TMT32_PBMCs_Target3_D5.raw	2025-04-10	Target3	D5	LC2	133ND	26	15	NK_4	NK_3
60708_TMT32_PBMCs_Target3_D5_134CD	Homo sapiens	Peripheral Blood Mononuclear Cells	TMT32	ThermoFisher Orbitrap Eclipse Tribrid	60708_TMT32_PBMCs_Target3_D5.raw	2025-04-10	Target3	D5	LC2	134CD	26	27.4	monocyte_0	monocyte_0
60708_TMT32_PBMCs_Target3_D5_134N	Homo sapiens	Peripheral Blood Mononuclear Cells	TMT32	ThermoFisher Orbitrap Eclipse Tribrid	60708_TMT32_PBMCs_Target3_D5.raw	2025-04-10	Target3	D5	LC2	134N	26	11.7	CD4T_1_2	NA
60708_TMT32_PBMCs_Target3_D5_134ND	Homo sapiens	Peripheral Blood Mononuclear Cells	TMT32	ThermoFisher Orbitrap Eclipse Tribrid	60708_TMT32_PBMCs_Target3_D5.raw	2025-04-10	Target3	D5	LC2	134ND	26	18.3	monocyte_0_2	NA
60708_TMT32_PBMCs_Target3_D6_127C	Homo sapiens	Peripheral Blood Mononuclear Cells	TMT32	ThermoFisher Orbitrap Eclipse Tribrid	60708_TMT32_PBMCs_Target3_D6.raw	2025-04-10	Target3	D6	LC1	127C	27	46.2	monocyte_0	monocyte_0
60708_TMT32_PBMCs_Target3_D6_127D	Homo sapiens	Peripheral Blood Mononuclear Cells	TMT32	ThermoFisher Orbitrap Eclipse Tribrid	60708_TMT32_PBMCs_Target3_D6.raw	2025-04-10	Target3	D6	LC1	127D	27	11.2	CD4T_1	CD4T_1
60708_TMT32_PBMCs_Target3_D6_127N	Homo sapiens	Peripheral Blood Mononuclear Cells	TMT32	ThermoFisher Orbitrap Eclipse Tribrid	60708_TMT32_PBMCs_Target3_D6.raw	2025-04-10	Target3	D6	LC1	127N	27	10.5	monocyte_0_2	NA
60708_TMT32_PBMCs_Target3_D6_128C	Homo sapiens	Peripheral Blood Mononuclear Cells	TMT32	ThermoFisher Orbitrap Eclipse Tribrid	60708_TMT32_PBMCs_Target3_D6.raw	2025-04-10	Target3	D6	LC1	128C	27	14.5	monocyte_0_2	NA
60708_TMT32_PBMCs_Target3_D6_128CD	Homo sapiens	Peripheral Blood Mononuclear Cells	TMT32	ThermoFisher Orbitrap Eclipse Tribrid	60708_TMT32_PBMCs_Target3_D6.raw	2025-04-10	Target3	D6	LC1	128CD	27	29.3	monocyte_0	monocyte_0
60708_TMT32_PBMCs_Target3_D6_128N	Homo sapiens	Peripheral Blood Mononuclear Cells	TMT32	ThermoFisher Orbitrap Eclipse Tribrid	60708_TMT32_PBMCs_Target3_D6.raw	2025-04-10	Target3	D6	LC1	128N	27	13.6	CD4T_1_2	NA
60708_TMT32_PBMCs_Target3_D6_128ND	Homo sapiens	Peripheral Blood Mononuclear Cells	TMT32	ThermoFisher Orbitrap Eclipse Tribrid	60708_TMT32_PBMCs_Target3_D6.raw	2025-04-10	Target3	D6	LC1	128ND	27	19	NK_4	NK_3
60708_TMT32_PBMCs_Target3_D6_129C	Homo sapiens	Peripheral Blood Mononuclear Cells	TMT32	ThermoFisher Orbitrap Eclipse Tribrid	60708_TMT32_PBMCs_Target3_D6.raw	2025-04-10	Target3	D6	LC1	129C	27	19.6	CD4T_1	CD4T_1
60708_TMT32_PBMCs_Target3_D6_129CD	Homo sapiens	Peripheral Blood Mononuclear Cells	TMT32	ThermoFisher Orbitrap Eclipse Tribrid	60708_TMT32_PBMCs_Target3_D6.raw	2025-04-10	Target3	D6	LC1	129CD	27	17.1	CD4T_1	CD4T_1
60708_TMT32_PBMCs_Target3_D6_129N	Homo sapiens	Peripheral Blood Mononuclear Cells	TMT32	ThermoFisher Orbitrap Eclipse Tribrid	60708_TMT32_PBMCs_Target3_D6.raw	2025-04-10	Target3	D6	LC1	129N	27	40.8	monocyte_0	monocyte_0
60708_TMT32_PBMCs_Target3_D6_129ND	Homo sapiens	Peripheral Blood Mononuclear Cells	TMT32	ThermoFisher Orbitrap Eclipse Tribrid	60708_TMT32_PBMCs_Target3_D6.raw	2025-04-10	Target3	D6	LC1	129ND	27	32.9	CD4T_1_2	NA
60708_TMT32_PBMCs_Target3_D6_130C	Homo sapiens	Peripheral Blood Mononuclear Cells	TMT32	ThermoFisher Orbitrap Eclipse Tribrid	60708_TMT32_PBMCs_Target3_D6.raw	2025-04-10	Target3	D6	LC1	130C	27	29.9	monocyte_0	monocyte_0
60708_TMT32_PBMCs_Target3_D6_130CD	Homo sapiens	Peripheral Blood Mononuclear Cells	TMT32	ThermoFisher Orbitrap Eclipse Tribrid	60708_TMT32_PBMCs_Target3_D6.raw	2025-04-10	Target3	D6	LC1	130CD	27	28.2	monocyte_0	monocyte_0
60708_TMT32_PBMCs_Target3_D6_130N	Homo sapiens	Peripheral Blood Mononuclear Cells	TMT32	ThermoFisher Orbitrap Eclipse Tribrid	60708_TMT32_PBMCs_Target3_D6.raw	2025-04-10	Target3	D6	LC1	130N	27	15.7	B_5	B_4
60708_TMT32_PBMCs_Target3_D6_130ND	Homo sapiens	Peripheral Blood Mononuclear Cells	TMT32	ThermoFisher Orbitrap Eclipse Tribrid	60708_TMT32_PBMCs_Target3_D6.raw	2025-04-10	Target3	D6	LC1	130ND	27	34.4	monocyte_0	monocyte_0
60708_TMT32_PBMCs_Target3_D6_131C	Homo sapiens	Peripheral Blood Mononuclear Cells	TMT32	ThermoFisher Orbitrap Eclipse Tribrid	60708_TMT32_PBMCs_Target3_D6.raw	2025-04-10	Target3	D6	LC1	131C	27	33.6	monocyte_0	monocyte_0
60708_TMT32_PBMCs_Target3_D6_131CD	Homo sapiens	Peripheral Blood Mononuclear Cells	TMT32	ThermoFisher Orbitrap Eclipse Tribrid	60708_TMT32_PBMCs_Target3_D6.raw	2025-04-10	Target3	D6	LC1	131CD	27	32	monocyte_0	monocyte_0
60708_TMT32_PBMCs_Target3_D6_131N	Homo sapiens	Peripheral Blood Mononuclear Cells	TMT32	ThermoFisher Orbitrap Eclipse Tribrid	60708_TMT32_PBMCs_Target3_D6.raw	2025-04-10	Target3	D6	LC1	131N	27	9.1	CD4T_1_2	NA
60708_TMT32_PBMCs_Target3_D6_131ND	Homo sapiens	Peripheral Blood Mononuclear Cells	TMT32	ThermoFisher Orbitrap Eclipse Tribrid	60708_TMT32_PBMCs_Target3_D6.raw	2025-04-10	Target3	D6	LC1	131ND	27	10.7	CD4T_1	CD8T_2
60708_TMT32_PBMCs_Target3_D6_132C	Homo sapiens	Peripheral Blood Mononuclear Cells	TMT32	ThermoFisher Orbitrap Eclipse Tribrid	60708_TMT32_PBMCs_Target3_D6.raw	2025-04-10	Target3	D6	LC1	132C	27	22	NK_4	NK_3
60708_TMT32_PBMCs_Target3_D6_132CD	Homo sapiens	Peripheral Blood Mononuclear Cells	TMT32	ThermoFisher Orbitrap Eclipse Tribrid	60708_TMT32_PBMCs_Target3_D6.raw	2025-04-10	Target3	D6	LC1	132CD	27	25.7	monocyte_0	monocyte_0
60708_TMT32_PBMCs_Target3_D6_132N	Homo sapiens	Peripheral Blood Mononuclear Cells	TMT32	ThermoFisher Orbitrap Eclipse Tribrid	60708_TMT32_PBMCs_Target3_D6.raw	2025-04-10	Target3	D6	LC1	132N	27	26	CD4T_1	CD8T_2
60708_TMT32_PBMCs_Target3_D6_132ND	Homo sapiens	Peripheral Blood Mononuclear Cells	TMT32	ThermoFisher Orbitrap Eclipse Tribrid	60708_TMT32_PBMCs_Target3_D6.raw	2025-04-10	Target3	D6	LC1	132ND	27	13.2	B_5	B_4
60708_TMT32_PBMCs_Target3_D6_133C	Homo sapiens	Peripheral Blood Mononuclear Cells	TMT32	ThermoFisher Orbitrap Eclipse Tribrid	60708_TMT32_PBMCs_Target3_D6.raw	2025-04-10	Target3	D6	LC1	133C	27	46.3	monocyte_0	DC_5
60708_TMT32_PBMCs_Target3_D6_133CD	Homo sapiens	Peripheral Blood Mononuclear Cells	TMT32	ThermoFisher Orbitrap Eclipse Tribrid	60708_TMT32_PBMCs_Target3_D6.raw	2025-04-10	Target3	D6	LC1	133CD	27	18.6	CD4T_1	CD4T_1
60708_TMT32_PBMCs_Target3_D6_133N	Homo sapiens	Peripheral Blood Mononuclear Cells	TMT32	ThermoFisher Orbitrap Eclipse Tribrid	60708_TMT32_PBMCs_Target3_D6.raw	2025-04-10	Target3	D6	LC1	133N	27	23.1	NK_4	NK_3
60708_TMT32_PBMCs_Target3_D6_133ND	Homo sapiens	Peripheral Blood Mononuclear Cells	TMT32	ThermoFisher Orbitrap Eclipse Tribrid	60708_TMT32_PBMCs_Target3_D6.raw	2025-04-10	Target3	D6	LC1	133ND	27	17.6	NK_4	NK_3
60708_TMT32_PBMCs_Target3_D6_134CD	Homo sapiens	Peripheral Blood Mononuclear Cells	TMT32	ThermoFisher Orbitrap Eclipse Tribrid	60708_TMT32_PBMCs_Target3_D6.raw	2025-04-10	Target3	D6	LC1	134CD	27	18.4	CD4T_1	CD8T_2
60708_TMT32_PBMCs_Target3_D6_134N	Homo sapiens	Peripheral Blood Mononuclear Cells	TMT32	ThermoFisher Orbitrap Eclipse Tribrid	60708_TMT32_PBMCs_Target3_D6.raw	2025-04-10	Target3	D6	LC1	134N	27	23.8	NK_4	NK_3
60708_TMT32_PBMCs_Target3_D6_134ND	Homo sapiens	Peripheral Blood Mononuclear Cells	TMT32	ThermoFisher Orbitrap Eclipse Tribrid	60708_TMT32_PBMCs_Target3_D6.raw	2025-04-10	Target3	D6	LC1	134ND	27	61.3	monocyte_0	monocyte_0
60708_TMT32_PBMCs_Target3_D7_127C	Homo sapiens	Peripheral Blood Mononuclear Cells	TMT32	ThermoFisher Orbitrap Eclipse Tribrid	60708_TMT32_PBMCs_Target3_D7.raw	2025-04-10	Target3	D7	LC2	127C	28	20.4	monocyte_0_2	NA
60708_TMT32_PBMCs_Target3_D7_127D	Homo sapiens	Peripheral Blood Mononuclear Cells	TMT32	ThermoFisher Orbitrap Eclipse Tribrid	60708_TMT32_PBMCs_Target3_D7.raw	2025-04-10	Target3	D7	LC2	127D	28	9.1	CD4T_1	CD4T_1
60708_TMT32_PBMCs_Target3_D7_127N	Homo sapiens	Peripheral Blood Mononuclear Cells	TMT32	ThermoFisher Orbitrap Eclipse Tribrid	60708_TMT32_PBMCs_Target3_D7.raw	2025-04-10	Target3	D7	LC2	127N	28	11.2	B_5	B_4
60708_TMT32_PBMCs_Target3_D7_128C	Homo sapiens	Peripheral Blood Mononuclear Cells	TMT32	ThermoFisher Orbitrap Eclipse Tribrid	60708_TMT32_PBMCs_Target3_D7.raw	2025-04-10	Target3	D7	LC2	128C	28	25.4	monocyte_0	DC_5
60708_TMT32_PBMCs_Target3_D7_128CD	Homo sapiens	Peripheral Blood Mononuclear Cells	TMT32	ThermoFisher Orbitrap Eclipse Tribrid	60708_TMT32_PBMCs_Target3_D7.raw	2025-04-10	Target3	D7	LC2	128CD	28	16	NK_4	CD8T_2
60708_TMT32_PBMCs_Target3_D7_128N	Homo sapiens	Peripheral Blood Mononuclear Cells	TMT32	ThermoFisher Orbitrap Eclipse Tribrid	60708_TMT32_PBMCs_Target3_D7.raw	2025-04-10	Target3	D7	LC2	128N	28	15.3	CD4T_1	CD4T_1
60708_TMT32_PBMCs_Target3_D7_128ND	Homo sapiens	Peripheral Blood Mononuclear Cells	TMT32	ThermoFisher Orbitrap Eclipse Tribrid	60708_TMT32_PBMCs_Target3_D7.raw	2025-04-10	Target3	D7	LC2	128ND	28	26	monocyte_0	monocyte_0
60708_TMT32_PBMCs_Target3_D7_129C	Homo sapiens	Peripheral Blood Mononuclear Cells	TMT32	ThermoFisher Orbitrap Eclipse Tribrid	60708_TMT32_PBMCs_Target3_D7.raw	2025-04-10	Target3	D7	LC2	129C	28	16.7	CD4T_1	CD4T_1
60708_TMT32_PBMCs_Target3_D7_129CD	Homo sapiens	Peripheral Blood Mononuclear Cells	TMT32	ThermoFisher Orbitrap Eclipse Tribrid	60708_TMT32_PBMCs_Target3_D7.raw	2025-04-10	Target3	D7	LC2	129CD	28	15.3	NK_4	NK_3
60708_TMT32_PBMCs_Target3_D7_129N	Homo sapiens	Peripheral Blood Mononuclear Cells	TMT32	ThermoFisher Orbitrap Eclipse Tribrid	60708_TMT32_PBMCs_Target3_D7.raw	2025-04-10	Target3	D7	LC2	129N	28	26	monocyte_0	monocyte_0
60708_TMT32_PBMCs_Target3_D7_129ND	Homo sapiens	Peripheral Blood Mononuclear Cells	TMT32	ThermoFisher Orbitrap Eclipse Tribrid	60708_TMT32_PBMCs_Target3_D7.raw	2025-04-10	Target3	D7	LC2	129ND	28	23.4	monocyte_0	monocyte_0
60708_TMT32_PBMCs_Target3_D7_130C	Homo sapiens	Peripheral Blood Mononuclear Cells	TMT32	ThermoFisher Orbitrap Eclipse Tribrid	60708_TMT32_PBMCs_Target3_D7.raw	2025-04-10	Target3	D7	LC2	130C	28	11	CD4T_1_2	NA
60708_TMT32_PBMCs_Target3_D7_130CD	Homo sapiens	Peripheral Blood Mononuclear Cells	TMT32	ThermoFisher Orbitrap Eclipse Tribrid	60708_TMT32_PBMCs_Target3_D7.raw	2025-04-10	Target3	D7	LC2	130CD	28	24.3	monocyte_0	monocyte_0
60708_TMT32_PBMCs_Target3_D7_130N	Homo sapiens	Peripheral Blood Mononuclear Cells	TMT32	ThermoFisher Orbitrap Eclipse Tribrid	60708_TMT32_PBMCs_Target3_D7.raw	2025-04-10	Target3	D7	LC2	130N	28	14.9	B_5	B_4
60708_TMT32_PBMCs_Target3_D7_130ND	Homo sapiens	Peripheral Blood Mononuclear Cells	TMT32	ThermoFisher Orbitrap Eclipse Tribrid	60708_TMT32_PBMCs_Target3_D7.raw	2025-04-10	Target3	D7	LC2	130ND	28	11.9	CD4T_1	CD4T_1
60708_TMT32_PBMCs_Target3_D7_131C	Homo sapiens	Peripheral Blood Mononuclear Cells	TMT32	ThermoFisher Orbitrap Eclipse Tribrid	60708_TMT32_PBMCs_Target3_D7.raw	2025-04-10	Target3	D7	LC2	131C	28	10.1	monocyte_0_2	NA
60708_TMT32_PBMCs_Target3_D7_131CD	Homo sapiens	Peripheral Blood Mononuclear Cells	TMT32	ThermoFisher Orbitrap Eclipse Tribrid	60708_TMT32_PBMCs_Target3_D7.raw	2025-04-10	Target3	D7	LC2	131CD	28	8.1	CD4T_1_2	NA
60708_TMT32_PBMCs_Target3_D7_131N	Homo sapiens	Peripheral Blood Mononuclear Cells	TMT32	ThermoFisher Orbitrap Eclipse Tribrid	60708_TMT32_PBMCs_Target3_D7.raw	2025-04-10	Target3	D7	LC2	131N	28	15.4	monocyte_0	monocyte_0
60708_TMT32_PBMCs_Target3_D7_131ND	Homo sapiens	Peripheral Blood Mononuclear Cells	TMT32	ThermoFisher Orbitrap Eclipse Tribrid	60708_TMT32_PBMCs_Target3_D7.raw	2025-04-10	Target3	D7	LC2	131ND	28	7.7	CD4T_1	CD4T_1
60708_TMT32_PBMCs_Target3_D7_132C	Homo sapiens	Peripheral Blood Mononuclear Cells	TMT32	ThermoFisher Orbitrap Eclipse Tribrid	60708_TMT32_PBMCs_Target3_D7.raw	2025-04-10	Target3	D7	LC2	132C	28	12.1	B_5	B_4
60708_TMT32_PBMCs_Target3_D7_132CD	Homo sapiens	Peripheral Blood Mononuclear Cells	TMT32	ThermoFisher Orbitrap Eclipse Tribrid	60708_TMT32_PBMCs_Target3_D7.raw	2025-04-10	Target3	D7	LC2	132CD	28	11.2	monocyte_0_2	NA
60708_TMT32_PBMCs_Target3_D7_132N	Homo sapiens	Peripheral Blood Mononuclear Cells	TMT32	ThermoFisher Orbitrap Eclipse Tribrid	60708_TMT32_PBMCs_Target3_D7.raw	2025-04-10	Target3	D7	LC2	132N	28	29.5	monocyte_0	DC_5
60708_TMT32_PBMCs_Target3_D7_132ND	Homo sapiens	Peripheral Blood Mononuclear Cells	TMT32	ThermoFisher Orbitrap Eclipse Tribrid	60708_TMT32_PBMCs_Target3_D7.raw	2025-04-10	Target3	D7	LC2	132ND	28	12	CD4T_1	CD8T_2
60708_TMT32_PBMCs_Target3_D7_133C	Homo sapiens	Peripheral Blood Mononuclear Cells	TMT32	ThermoFisher Orbitrap Eclipse Tribrid	60708_TMT32_PBMCs_Target3_D7.raw	2025-04-10	Target3	D7	LC2	133C	28	13.3	CD4T_1	CD4T_1
60708_TMT32_PBMCs_Target3_D7_133CD	Homo sapiens	Peripheral Blood Mononuclear Cells	TMT32	ThermoFisher Orbitrap Eclipse Tribrid	60708_TMT32_PBMCs_Target3_D7.raw	2025-04-10	Target3	D7	LC2	133CD	28	12.6	CD4T_1	CD4T_1
60708_TMT32_PBMCs_Target3_D7_133N	Homo sapiens	Peripheral Blood Mononuclear Cells	TMT32	ThermoFisher Orbitrap Eclipse Tribrid	60708_TMT32_PBMCs_Target3_D7.raw	2025-04-10	Target3	D7	LC2	133N	28	35.4	monocyte_0	monocyte_0
60708_TMT32_PBMCs_Target3_D7_133ND	Homo sapiens	Peripheral Blood Mononuclear Cells	TMT32	ThermoFisher Orbitrap Eclipse Tribrid	60708_TMT32_PBMCs_Target3_D7.raw	2025-04-10	Target3	D7	LC2	133ND	28	9.6	CD4T_1_2	NA
60708_TMT32_PBMCs_Target3_D7_134CD	Homo sapiens	Peripheral Blood Mononuclear Cells	TMT32	ThermoFisher Orbitrap Eclipse Tribrid	60708_TMT32_PBMCs_Target3_D7.raw	2025-04-10	Target3	D7	LC2	134CD	28	7.1	CD4T_1_2	NA
60708_TMT32_PBMCs_Target3_D7_134N	Homo sapiens	Peripheral Blood Mononuclear Cells	TMT32	ThermoFisher Orbitrap Eclipse Tribrid	60708_TMT32_PBMCs_Target3_D7.raw	2025-04-10	Target3	D7	LC2	134N	28	32.4	monocyte_0	monocyte_0
60708_TMT32_PBMCs_Target3_D7_134ND	Homo sapiens	Peripheral Blood Mononuclear Cells	TMT32	ThermoFisher Orbitrap Eclipse Tribrid	60708_TMT32_PBMCs_Target3_D7.raw	2025-04-10	Target3	D7	LC2	134ND	28	15.7	CD4T_1_2	NA
60708_TMT32_PBMCs_Target3_D8_127C	Homo sapiens	Peripheral Blood Mononuclear Cells	TMT32	ThermoFisher Orbitrap Eclipse Tribrid	60708_TMT32_PBMCs_Target3_D8.raw	2025-04-11	Target3	D8	LC1	127C	29	29.2	CD4T_1	CD8T_2
60708_TMT32_PBMCs_Target3_D8_127D	Homo sapiens	Peripheral Blood Mononuclear Cells	TMT32	ThermoFisher Orbitrap Eclipse Tribrid	60708_TMT32_PBMCs_Target3_D8.raw	2025-04-11	Target3	D8	LC1	127D	29	13.5	CD4T_1	CD8T_2
60708_TMT32_PBMCs_Target3_D8_127N	Homo sapiens	Peripheral Blood Mononuclear Cells	TMT32	ThermoFisher Orbitrap Eclipse Tribrid	60708_TMT32_PBMCs_Target3_D8.raw	2025-04-11	Target3	D8	LC1	127N	29	10.7	Unknown_6	Unknown_7
60708_TMT32_PBMCs_Target3_D8_128C	Homo sapiens	Peripheral Blood Mononuclear Cells	TMT32	ThermoFisher Orbitrap Eclipse Tribrid	60708_TMT32_PBMCs_Target3_D8.raw	2025-04-11	Target3	D8	LC1	128C	29	8.7	Unknown_6	Unknown_7
60708_TMT32_PBMCs_Target3_D8_128CD	Homo sapiens	Peripheral Blood Mononuclear Cells	TMT32	ThermoFisher Orbitrap Eclipse Tribrid	60708_TMT32_PBMCs_Target3_D8.raw	2025-04-11	Target3	D8	LC1	128CD	29	26.3	monocyte_0	monocyte_0
60708_TMT32_PBMCs_Target3_D8_128N	Homo sapiens	Peripheral Blood Mononuclear Cells	TMT32	ThermoFisher Orbitrap Eclipse Tribrid	60708_TMT32_PBMCs_Target3_D8.raw	2025-04-11	Target3	D8	LC1	128N	29	26.5	monocyte_0	monocyte_0
60708_TMT32_PBMCs_Target3_D8_128ND	Homo sapiens	Peripheral Blood Mononuclear Cells	TMT32	ThermoFisher Orbitrap Eclipse Tribrid	60708_TMT32_PBMCs_Target3_D8.raw	2025-04-11	Target3	D8	LC1	128ND	29	8.1	monocyte_0_2	NA
60708_TMT32_PBMCs_Target3_D8_129C	Homo sapiens	Peripheral Blood Mononuclear Cells	TMT32	ThermoFisher Orbitrap Eclipse Tribrid	60708_TMT32_PBMCs_Target3_D8.raw	2025-04-11	Target3	D8	LC1	129C	29	9.8	monocyte_0_2	NA
60708_TMT32_PBMCs_Target3_D8_129CD	Homo sapiens	Peripheral Blood Mononuclear Cells	TMT32	ThermoFisher Orbitrap Eclipse Tribrid	60708_TMT32_PBMCs_Target3_D8.raw	2025-04-11	Target3	D8	LC1	129CD	29	20.9	NK_4	NK_3
60708_TMT32_PBMCs_Target3_D8_129N	Homo sapiens	Peripheral Blood Mononuclear Cells	TMT32	ThermoFisher Orbitrap Eclipse Tribrid	60708_TMT32_PBMCs_Target3_D8.raw	2025-04-11	Target3	D8	LC1	129N	29	26.6	monocyte_0	monocyte_6
60708_TMT32_PBMCs_Target3_D8_129ND	Homo sapiens	Peripheral Blood Mononuclear Cells	TMT32	ThermoFisher Orbitrap Eclipse Tribrid	60708_TMT32_PBMCs_Target3_D8.raw	2025-04-11	Target3	D8	LC1	129ND	29	15.8	CD4T_1	CD8T_2
60708_TMT32_PBMCs_Target3_D8_130C	Homo sapiens	Peripheral Blood Mononuclear Cells	TMT32	ThermoFisher Orbitrap Eclipse Tribrid	60708_TMT32_PBMCs_Target3_D8.raw	2025-04-11	Target3	D8	LC1	130C	29	28.4	CD4T_1	CD4T_1
60708_TMT32_PBMCs_Target3_D8_130CD	Homo sapiens	Peripheral Blood Mononuclear Cells	TMT32	ThermoFisher Orbitrap Eclipse Tribrid	60708_TMT32_PBMCs_Target3_D8.raw	2025-04-11	Target3	D8	LC1	130CD	29	16.9	CD4T_1	CD8T_2
60708_TMT32_PBMCs_Target3_D8_130N	Homo sapiens	Peripheral Blood Mononuclear Cells	TMT32	ThermoFisher Orbitrap Eclipse Tribrid	60708_TMT32_PBMCs_Target3_D8.raw	2025-04-11	Target3	D8	LC1	130N	29	22	CD4T_1	CD4T_1
60708_TMT32_PBMCs_Target3_D8_130ND	Homo sapiens	Peripheral Blood Mononuclear Cells	TMT32	ThermoFisher Orbitrap Eclipse Tribrid	60708_TMT32_PBMCs_Target3_D8.raw	2025-04-11	Target3	D8	LC1	130ND	29	22	monocyte_0	monocyte_6
60708_TMT32_PBMCs_Target3_D8_131C	Homo sapiens	Peripheral Blood Mononuclear Cells	TMT32	ThermoFisher Orbitrap Eclipse Tribrid	60708_TMT32_PBMCs_Target3_D8.raw	2025-04-11	Target3	D8	LC1	131C	29	31	monocyte_0	DC_5
60708_TMT32_PBMCs_Target3_D8_131CD	Homo sapiens	Peripheral Blood Mononuclear Cells	TMT32	ThermoFisher Orbitrap Eclipse Tribrid	60708_TMT32_PBMCs_Target3_D8.raw	2025-04-11	Target3	D8	LC1	131CD	29	16.2	CD4T_1	CD4T_1
60708_TMT32_PBMCs_Target3_D8_131N	Homo sapiens	Peripheral Blood Mononuclear Cells	TMT32	ThermoFisher Orbitrap Eclipse Tribrid	60708_TMT32_PBMCs_Target3_D8.raw	2025-04-11	Target3	D8	LC1	131N	29	31.2	monocyte_0	monocyte_0
60708_TMT32_PBMCs_Target3_D8_131ND	Homo sapiens	Peripheral Blood Mononuclear Cells	TMT32	ThermoFisher Orbitrap Eclipse Tribrid	60708_TMT32_PBMCs_Target3_D8.raw	2025-04-11	Target3	D8	LC1	131ND	29	6	CD4T_1_2	NA
60708_TMT32_PBMCs_Target3_D8_132C	Homo sapiens	Peripheral Blood Mononuclear Cells	TMT32	ThermoFisher Orbitrap Eclipse Tribrid	60708_TMT32_PBMCs_Target3_D8.raw	2025-04-11	Target3	D8	LC1	132C	29	11.8	CD4T_1_2	NA
60708_TMT32_PBMCs_Target3_D8_132CD	Homo sapiens	Peripheral Blood Mononuclear Cells	TMT32	ThermoFisher Orbitrap Eclipse Tribrid	60708_TMT32_PBMCs_Target3_D8.raw	2025-04-11	Target3	D8	LC1	132CD	29	19.3	CD4T_1	CD4T_1
60708_TMT32_PBMCs_Target3_D8_132N	Homo sapiens	Peripheral Blood Mononuclear Cells	TMT32	ThermoFisher Orbitrap Eclipse Tribrid	60708_TMT32_PBMCs_Target3_D8.raw	2025-04-11	Target3	D8	LC1	132N	29	15.3	CD4T_1_2	NA
60708_TMT32_PBMCs_Target3_D8_132ND	Homo sapiens	Peripheral Blood Mononuclear Cells	TMT32	ThermoFisher Orbitrap Eclipse Tribrid	60708_TMT32_PBMCs_Target3_D8.raw	2025-04-11	Target3	D8	LC1	132ND	29	15.5	CD4T_1	CD4T_1
60708_TMT32_PBMCs_Target3_D8_133C	Homo sapiens	Peripheral Blood Mononuclear Cells	TMT32	ThermoFisher Orbitrap Eclipse Tribrid	60708_TMT32_PBMCs_Target3_D8.raw	2025-04-11	Target3	D8	LC1	133C	29	32.8	monocyte_0	monocyte_0
60708_TMT32_PBMCs_Target3_D8_133CD	Homo sapiens	Peripheral Blood Mononuclear Cells	TMT32	ThermoFisher Orbitrap Eclipse Tribrid	60708_TMT32_PBMCs_Target3_D8.raw	2025-04-11	Target3	D8	LC1	133CD	29	18	B_5	B_4
60708_TMT32_PBMCs_Target3_D8_133N	Homo sapiens	Peripheral Blood Mononuclear Cells	TMT32	ThermoFisher Orbitrap Eclipse Tribrid	60708_TMT32_PBMCs_Target3_D8.raw	2025-04-11	Target3	D8	LC1	133N	29	39.5	monocyte_0	monocyte_0
60708_TMT32_PBMCs_Target3_D8_133ND	Homo sapiens	Peripheral Blood Mononuclear Cells	TMT32	ThermoFisher Orbitrap Eclipse Tribrid	60708_TMT32_PBMCs_Target3_D8.raw	2025-04-11	Target3	D8	LC1	133ND	29	31.8	monocyte_0	monocyte_6
60708_TMT32_PBMCs_Target3_D8_134CD	Homo sapiens	Peripheral Blood Mononuclear Cells	TMT32	ThermoFisher Orbitrap Eclipse Tribrid	60708_TMT32_PBMCs_Target3_D8.raw	2025-04-11	Target3	D8	LC1	134CD	29	14	CD4T_1	CD4T_1
60708_TMT32_PBMCs_Target3_D8_134N	Homo sapiens	Peripheral Blood Mononuclear Cells	TMT32	ThermoFisher Orbitrap Eclipse Tribrid	60708_TMT32_PBMCs_Target3_D8.raw	2025-04-11	Target3	D8	LC1	134N	29	21.2	B_5	B_4
60708_TMT32_PBMCs_Target3_D8_134ND	Homo sapiens	Peripheral Blood Mononuclear Cells	TMT32	ThermoFisher Orbitrap Eclipse Tribrid	60708_TMT32_PBMCs_Target3_D8.raw	2025-04-11	Target3	D8	LC1	134ND	29	27.6	NK_4	NK_3
60708_TMT32_PBMCs_Target3_D9_127C	Homo sapiens	Peripheral Blood Mononuclear Cells	TMT32	ThermoFisher Orbitrap Eclipse Tribrid	60708_TMT32_PBMCs_Target3_D9.raw	2025-04-11	Target3	D9	LC2	127C	30	28	CD4T_1	CD8T_2
60708_TMT32_PBMCs_Target3_D9_127D	Homo sapiens	Peripheral Blood Mononuclear Cells	TMT32	ThermoFisher Orbitrap Eclipse Tribrid	60708_TMT32_PBMCs_Target3_D9.raw	2025-04-11	Target3	D9	LC2	127D	30	19.8	monocyte_0	monocyte_6
60708_TMT32_PBMCs_Target3_D9_127N	Homo sapiens	Peripheral Blood Mononuclear Cells	TMT32	ThermoFisher Orbitrap Eclipse Tribrid	60708_TMT32_PBMCs_Target3_D9.raw	2025-04-11	Target3	D9	LC2	127N	30	11.1	B_5	B_4
60708_TMT32_PBMCs_Target3_D9_128C	Homo sapiens	Peripheral Blood Mononuclear Cells	TMT32	ThermoFisher Orbitrap Eclipse Tribrid	60708_TMT32_PBMCs_Target3_D9.raw	2025-04-11	Target3	D9	LC2	128C	30	25.2	monocyte_0	monocyte_0
60708_TMT32_PBMCs_Target3_D9_128CD	Homo sapiens	Peripheral Blood Mononuclear Cells	TMT32	ThermoFisher Orbitrap Eclipse Tribrid	60708_TMT32_PBMCs_Target3_D9.raw	2025-04-11	Target3	D9	LC2	128CD	30	7.4	CD4T_1_2	NA
60708_TMT32_PBMCs_Target3_D9_128N	Homo sapiens	Peripheral Blood Mononuclear Cells	TMT32	ThermoFisher Orbitrap Eclipse Tribrid	60708_TMT32_PBMCs_Target3_D9.raw	2025-04-11	Target3	D9	LC2	128N	30	14.2	CD4T_1_2	NA
60708_TMT32_PBMCs_Target3_D9_128ND	Homo sapiens	Peripheral Blood Mononuclear Cells	TMT32	ThermoFisher Orbitrap Eclipse Tribrid	60708_TMT32_PBMCs_Target3_D9.raw	2025-04-11	Target3	D9	LC2	128ND	30	14.2	CD4T_1	CD8T_2
60708_TMT32_PBMCs_Target3_D9_129C	Homo sapiens	Peripheral Blood Mononuclear Cells	TMT32	ThermoFisher Orbitrap Eclipse Tribrid	60708_TMT32_PBMCs_Target3_D9.raw	2025-04-11	Target3	D9	LC2	129C	30	9.2	CD4T_1_2	NA
60708_TMT32_PBMCs_Target3_D9_129CD	Homo sapiens	Peripheral Blood Mononuclear Cells	TMT32	ThermoFisher Orbitrap Eclipse Tribrid	60708_TMT32_PBMCs_Target3_D9.raw	2025-04-11	Target3	D9	LC2	129CD	30	16.4	CD4T_1	CD4T_1
60708_TMT32_PBMCs_Target3_D9_129N	Homo sapiens	Peripheral Blood Mononuclear Cells	TMT32	ThermoFisher Orbitrap Eclipse Tribrid	60708_TMT32_PBMCs_Target3_D9.raw	2025-04-11	Target3	D9	LC2	129N	30	13.8	monocyte_0_2	NA
60708_TMT32_PBMCs_Target3_D9_129ND	Homo sapiens	Peripheral Blood Mononuclear Cells	TMT32	ThermoFisher Orbitrap Eclipse Tribrid	60708_TMT32_PBMCs_Target3_D9.raw	2025-04-11	Target3	D9	LC2	129ND	30	7.7	CD4T_1_2	NA
60708_TMT32_PBMCs_Target3_D9_130C	Homo sapiens	Peripheral Blood Mononuclear Cells	TMT32	ThermoFisher Orbitrap Eclipse Tribrid	60708_TMT32_PBMCs_Target3_D9.raw	2025-04-11	Target3	D9	LC2	130C	30	9.5	monocyte_0_2	NA
60708_TMT32_PBMCs_Target3_D9_130CD	Homo sapiens	Peripheral Blood Mononuclear Cells	TMT32	ThermoFisher Orbitrap Eclipse Tribrid	60708_TMT32_PBMCs_Target3_D9.raw	2025-04-11	Target3	D9	LC2	130CD	30	16	CD4T_1	CD8T_2
60708_TMT32_PBMCs_Target3_D9_130N	Homo sapiens	Peripheral Blood Mononuclear Cells	TMT32	ThermoFisher Orbitrap Eclipse Tribrid	60708_TMT32_PBMCs_Target3_D9.raw	2025-04-11	Target3	D9	LC2	130N	30	24.6	Unknown_6	Unknown_7
60708_TMT32_PBMCs_Target3_D9_130ND	Homo sapiens	Peripheral Blood Mononuclear Cells	TMT32	ThermoFisher Orbitrap Eclipse Tribrid	60708_TMT32_PBMCs_Target3_D9.raw	2025-04-11	Target3	D9	LC2	130ND	30	13.1	NK_4	CD8T_2
60708_TMT32_PBMCs_Target3_D9_131C	Homo sapiens	Peripheral Blood Mononuclear Cells	TMT32	ThermoFisher Orbitrap Eclipse Tribrid	60708_TMT32_PBMCs_Target3_D9.raw	2025-04-11	Target3	D9	LC2	131C	30	9.3	CD4T_1_2	NA
60708_TMT32_PBMCs_Target3_D9_131CD	Homo sapiens	Peripheral Blood Mononuclear Cells	TMT32	ThermoFisher Orbitrap Eclipse Tribrid	60708_TMT32_PBMCs_Target3_D9.raw	2025-04-11	Target3	D9	LC2	131CD	30	39.7	CD4T_1_2	NA
60708_TMT32_PBMCs_Target3_D9_131N	Homo sapiens	Peripheral Blood Mononuclear Cells	TMT32	ThermoFisher Orbitrap Eclipse Tribrid	60708_TMT32_PBMCs_Target3_D9.raw	2025-04-11	Target3	D9	LC2	131N	30	18.9	CD4T_1	CD4T_1
60708_TMT32_PBMCs_Target3_D9_131ND	Homo sapiens	Peripheral Blood Mononuclear Cells	TMT32	ThermoFisher Orbitrap Eclipse Tribrid	60708_TMT32_PBMCs_Target3_D9.raw	2025-04-11	Target3	D9	LC2	131ND	30	9.9	CD4T_1	CD8T_2
60708_TMT32_PBMCs_Target3_D9_132C	Homo sapiens	Peripheral Blood Mononuclear Cells	TMT32	ThermoFisher Orbitrap Eclipse Tribrid	60708_TMT32_PBMCs_Target3_D9.raw	2025-04-11	Target3	D9	LC2	132C	30	21.4	CD4T_1	CD8T_2
60708_TMT32_PBMCs_Target3_D9_132CD	Homo sapiens	Peripheral Blood Mononuclear Cells	TMT32	ThermoFisher Orbitrap Eclipse Tribrid	60708_TMT32_PBMCs_Target3_D9.raw	2025-04-11	Target3	D9	LC2	132CD	30	17.3	CD4T_1	CD4T_1
60708_TMT32_PBMCs_Target3_D9_132N	Homo sapiens	Peripheral Blood Mononuclear Cells	TMT32	ThermoFisher Orbitrap Eclipse Tribrid	60708_TMT32_PBMCs_Target3_D9.raw	2025-04-11	Target3	D9	LC2	132N	30	31.9	monocyte_0	monocyte_0
60708_TMT32_PBMCs_Target3_D9_132ND	Homo sapiens	Peripheral Blood Mononuclear Cells	TMT32	ThermoFisher Orbitrap Eclipse Tribrid	60708_TMT32_PBMCs_Target3_D9.raw	2025-04-11	Target3	D9	LC2	132ND	30	16.3	monocyte_0_2	NA
60708_TMT32_PBMCs_Target3_D9_133C	Homo sapiens	Peripheral Blood Mononuclear Cells	TMT32	ThermoFisher Orbitrap Eclipse Tribrid	60708_TMT32_PBMCs_Target3_D9.raw	2025-04-11	Target3	D9	LC2	133C	30	15.2	CD4T_1	CD4T_1
60708_TMT32_PBMCs_Target3_D9_133CD	Homo sapiens	Peripheral Blood Mononuclear Cells	TMT32	ThermoFisher Orbitrap Eclipse Tribrid	60708_TMT32_PBMCs_Target3_D9.raw	2025-04-11	Target3	D9	LC2	133CD	30	25.9	monocyte_0	monocyte_0
60708_TMT32_PBMCs_Target3_D9_133N	Homo sapiens	Peripheral Blood Mononuclear Cells	TMT32	ThermoFisher Orbitrap Eclipse Tribrid	60708_TMT32_PBMCs_Target3_D9.raw	2025-04-11	Target3	D9	LC2	133N	30	36.1	monocyte_0	monocyte_6
60708_TMT32_PBMCs_Target3_D9_133ND	Homo sapiens	Peripheral Blood Mononuclear Cells	TMT32	ThermoFisher Orbitrap Eclipse Tribrid	60708_TMT32_PBMCs_Target3_D9.raw	2025-04-11	Target3	D9	LC2	133ND	30	7.8	CD4T_1_2	NA
60708_TMT32_PBMCs_Target3_D9_134CD	Homo sapiens	Peripheral Blood Mononuclear Cells	TMT32	ThermoFisher Orbitrap Eclipse Tribrid	60708_TMT32_PBMCs_Target3_D9.raw	2025-04-11	Target3	D9	LC2	134CD	30	27.7	monocyte_0	monocyte_0
60708_TMT32_PBMCs_Target3_D9_134N	Homo sapiens	Peripheral Blood Mononuclear Cells	TMT32	ThermoFisher Orbitrap Eclipse Tribrid	60708_TMT32_PBMCs_Target3_D9.raw	2025-04-11	Target3	D9	LC2	134N	30	29.9	CD4T_1	B_4
60708_TMT32_PBMCs_Target3_D9_134ND	Homo sapiens	Peripheral Blood Mononuclear Cells	TMT32	ThermoFisher Orbitrap Eclipse Tribrid	60708_TMT32_PBMCs_Target3_D9.raw	2025-04-11	Target3	D9	LC2	134ND	30	18.5	monocyte_0_2	NA
60708_TMT32_PBMCs_Target4_A1_127C	Homo sapiens	Peripheral Blood Mononuclear Cells	TMT32	ThermoFisher Orbitrap Eclipse Tribrid	60708_TMT32_PBMCs_Target4_A1.raw	2025-04-11	Target3	A1	LC2	127C	31	20.9	CD4T_1_2	NA
60708_TMT32_PBMCs_Target4_A1_127D	Homo sapiens	Peripheral Blood Mononuclear Cells	TMT32	ThermoFisher Orbitrap Eclipse Tribrid	60708_TMT32_PBMCs_Target4_A1.raw	2025-04-11	Target3	A1	LC2	127D	31	7.8	monocyte_0_2	NA
60708_TMT32_PBMCs_Target4_A1_127N	Homo sapiens	Peripheral Blood Mononuclear Cells	TMT32	ThermoFisher Orbitrap Eclipse Tribrid	60708_TMT32_PBMCs_Target4_A1.raw	2025-04-11	Target3	A1	LC2	127N	31	4	CD4T_1_2	NA
60708_TMT32_PBMCs_Target4_A1_128C	Homo sapiens	Peripheral Blood Mononuclear Cells	TMT32	ThermoFisher Orbitrap Eclipse Tribrid	60708_TMT32_PBMCs_Target4_A1.raw	2025-04-11	Target3	A1	LC2	128C	31	14	CD4T_1	CD4T_1
60708_TMT32_PBMCs_Target4_A1_128CD	Homo sapiens	Peripheral Blood Mononuclear Cells	TMT32	ThermoFisher Orbitrap Eclipse Tribrid	60708_TMT32_PBMCs_Target4_A1.raw	2025-04-11	Target3	A1	LC2	128CD	31	8.3	NK_4	CD4T_1
60708_TMT32_PBMCs_Target4_A1_128N	Homo sapiens	Peripheral Blood Mononuclear Cells	TMT32	ThermoFisher Orbitrap Eclipse Tribrid	60708_TMT32_PBMCs_Target4_A1.raw	2025-04-11	Target3	A1	LC2	128N	31	7.1	CD4T_1_2	NA
60708_TMT32_PBMCs_Target4_A1_128ND	Homo sapiens	Peripheral Blood Mononuclear Cells	TMT32	ThermoFisher Orbitrap Eclipse Tribrid	60708_TMT32_PBMCs_Target4_A1.raw	2025-04-11	Target3	A1	LC2	128ND	31	6.8	monocyte_0_2	NA
60708_TMT32_PBMCs_Target4_A1_129C	Homo sapiens	Peripheral Blood Mononuclear Cells	TMT32	ThermoFisher Orbitrap Eclipse Tribrid	60708_TMT32_PBMCs_Target4_A1.raw	2025-04-11	Target3	A1	LC2	129C	31	8.9	monocyte_0_2	NA
60708_TMT32_PBMCs_Target4_A1_129CD	Homo sapiens	Peripheral Blood Mononuclear Cells	TMT32	ThermoFisher Orbitrap Eclipse Tribrid	60708_TMT32_PBMCs_Target4_A1.raw	2025-04-11	Target3	A1	LC2	129CD	31	7.3	monocyte_0_2	NA
60708_TMT32_PBMCs_Target4_A1_129N	Homo sapiens	Peripheral Blood Mononuclear Cells	TMT32	ThermoFisher Orbitrap Eclipse Tribrid	60708_TMT32_PBMCs_Target4_A1.raw	2025-04-11	Target3	A1	LC2	129N	31	52.5	CD4T_1_2	NA
60708_TMT32_PBMCs_Target4_A1_129ND	Homo sapiens	Peripheral Blood Mononuclear Cells	TMT32	ThermoFisher Orbitrap Eclipse Tribrid	60708_TMT32_PBMCs_Target4_A1.raw	2025-04-11	Target3	A1	LC2	129ND	31	12.4	CD4T_1	CD8T_2
60708_TMT32_PBMCs_Target4_A1_130C	Homo sapiens	Peripheral Blood Mononuclear Cells	TMT32	ThermoFisher Orbitrap Eclipse Tribrid	60708_TMT32_PBMCs_Target4_A1.raw	2025-04-11	Target3	A1	LC2	130C	31	10.6	CD4T_1_2	NA
60708_TMT32_PBMCs_Target4_A1_130CD	Homo sapiens	Peripheral Blood Mononuclear Cells	TMT32	ThermoFisher Orbitrap Eclipse Tribrid	60708_TMT32_PBMCs_Target4_A1.raw	2025-04-11	Target3	A1	LC2	130CD	31	15.5	monocyte_0	monocyte_0
60708_TMT32_PBMCs_Target4_A1_130N	Homo sapiens	Peripheral Blood Mononuclear Cells	TMT32	ThermoFisher Orbitrap Eclipse Tribrid	60708_TMT32_PBMCs_Target4_A1.raw	2025-04-11	Target3	A1	LC2	130N	31	9.8	CD4T_1_2	NA
60708_TMT32_PBMCs_Target4_A1_130ND	Homo sapiens	Peripheral Blood Mononuclear Cells	TMT32	ThermoFisher Orbitrap Eclipse Tribrid	60708_TMT32_PBMCs_Target4_A1.raw	2025-04-11	Target3	A1	LC2	130ND	31	17.7	monocyte_0	DC_5
60708_TMT32_PBMCs_Target4_A1_131C	Homo sapiens	Peripheral Blood Mononuclear Cells	TMT32	ThermoFisher Orbitrap Eclipse Tribrid	60708_TMT32_PBMCs_Target4_A1.raw	2025-04-11	Target3	A1	LC2	131C	31	21.8	monocyte_0	monocyte_0
60708_TMT32_PBMCs_Target4_A1_131CD	Homo sapiens	Peripheral Blood Mononuclear Cells	TMT32	ThermoFisher Orbitrap Eclipse Tribrid	60708_TMT32_PBMCs_Target4_A1.raw	2025-04-11	Target3	A1	LC2	131CD	31	9.1	monocyte_0_2	NA
60708_TMT32_PBMCs_Target4_A1_131N	Homo sapiens	Peripheral Blood Mononuclear Cells	TMT32	ThermoFisher Orbitrap Eclipse Tribrid	60708_TMT32_PBMCs_Target4_A1.raw	2025-04-11	Target3	A1	LC2	131N	31	18.3	CD4T_1	CD8T_2
60708_TMT32_PBMCs_Target4_A1_131ND	Homo sapiens	Peripheral Blood Mononuclear Cells	TMT32	ThermoFisher Orbitrap Eclipse Tribrid	60708_TMT32_PBMCs_Target4_A1.raw	2025-04-11	Target3	A1	LC2	131ND	31	8.6	monocyte_0	monocyte_0
60708_TMT32_PBMCs_Target4_A1_132C	Homo sapiens	Peripheral Blood Mononuclear Cells	TMT32	ThermoFisher Orbitrap Eclipse Tribrid	60708_TMT32_PBMCs_Target4_A1.raw	2025-04-11	Target3	A1	LC2	132C	31	5.3	CD4T_1_2	NA
60708_TMT32_PBMCs_Target4_A1_132CD	Homo sapiens	Peripheral Blood Mononuclear Cells	TMT32	ThermoFisher Orbitrap Eclipse Tribrid	60708_TMT32_PBMCs_Target4_A1.raw	2025-04-11	Target3	A1	LC2	132CD	31	8.2	monocyte_0_2	NA
60708_TMT32_PBMCs_Target4_A1_132N	Homo sapiens	Peripheral Blood Mononuclear Cells	TMT32	ThermoFisher Orbitrap Eclipse Tribrid	60708_TMT32_PBMCs_Target4_A1.raw	2025-04-11	Target3	A1	LC2	132N	31	15.4	monocyte_0	monocyte_0
60708_TMT32_PBMCs_Target4_A1_132ND	Homo sapiens	Peripheral Blood Mononuclear Cells	TMT32	ThermoFisher Orbitrap Eclipse Tribrid	60708_TMT32_PBMCs_Target4_A1.raw	2025-04-11	Target3	A1	LC2	132ND	31	19.5	monocyte_0	monocyte_0
60708_TMT32_PBMCs_Target4_A1_133C	Homo sapiens	Peripheral Blood Mononuclear Cells	TMT32	ThermoFisher Orbitrap Eclipse Tribrid	60708_TMT32_PBMCs_Target4_A1.raw	2025-04-11	Target3	A1	LC2	133C	31	14.2	NK_4	NK_3
60708_TMT32_PBMCs_Target4_A1_133CD	Homo sapiens	Peripheral Blood Mononuclear Cells	TMT32	ThermoFisher Orbitrap Eclipse Tribrid	60708_TMT32_PBMCs_Target4_A1.raw	2025-04-11	Target3	A1	LC2	133CD	31	5.2	monocyte_0_2	NA
60708_TMT32_PBMCs_Target4_A1_133N	Homo sapiens	Peripheral Blood Mononuclear Cells	TMT32	ThermoFisher Orbitrap Eclipse Tribrid	60708_TMT32_PBMCs_Target4_A1.raw	2025-04-11	Target3	A1	LC2	133N	31	7.5	monocyte_0_2	NA
60708_TMT32_PBMCs_Target4_A1_133ND	Homo sapiens	Peripheral Blood Mononuclear Cells	TMT32	ThermoFisher Orbitrap Eclipse Tribrid	60708_TMT32_PBMCs_Target4_A1.raw	2025-04-11	Target3	A1	LC2	133ND	31	5.2	CD4T_1_2	NA
60708_TMT32_PBMCs_Target4_A1_134CD	Homo sapiens	Peripheral Blood Mononuclear Cells	TMT32	ThermoFisher Orbitrap Eclipse Tribrid	60708_TMT32_PBMCs_Target4_A1.raw	2025-04-11	Target3	A1	LC2	134CD	31	2	CD4T_1_2	NA
60708_TMT32_PBMCs_Target4_A1_134N	Homo sapiens	Peripheral Blood Mononuclear Cells	TMT32	ThermoFisher Orbitrap Eclipse Tribrid	60708_TMT32_PBMCs_Target4_A1.raw	2025-04-11	Target3	A1	LC2	134N	31	8.5	CD4T_1_2	NA
60708_TMT32_PBMCs_Target4_A1_134ND	Homo sapiens	Peripheral Blood Mononuclear Cells	TMT32	ThermoFisher Orbitrap Eclipse Tribrid	60708_TMT32_PBMCs_Target4_A1.raw	2025-04-11	Target3	A1	LC2	134ND	31	15.3	monocyte_0_2	NA
60708_TMT32_PBMCs_Target4_A10_127C	Homo sapiens	Peripheral Blood Mononuclear Cells	TMT32	ThermoFisher Orbitrap Eclipse Tribrid	60708_TMT32_PBMCs_Target4_A10.raw	2025-04-11	Target4	A10	LC1	127C	32	39	monocyte_0	monocyte_0
60708_TMT32_PBMCs_Target4_A10_127D	Homo sapiens	Peripheral Blood Mononuclear Cells	TMT32	ThermoFisher Orbitrap Eclipse Tribrid	60708_TMT32_PBMCs_Target4_A10.raw	2025-04-11	Target4	A10	LC1	127D	32	12.2	CD4T_1	CD4T_1
60708_TMT32_PBMCs_Target4_A10_127N	Homo sapiens	Peripheral Blood Mononuclear Cells	TMT32	ThermoFisher Orbitrap Eclipse Tribrid	60708_TMT32_PBMCs_Target4_A10.raw	2025-04-11	Target4	A10	LC1	127N	32	18.7	CD4T_1	CD8T_2
60708_TMT32_PBMCs_Target4_A10_128C	Homo sapiens	Peripheral Blood Mononuclear Cells	TMT32	ThermoFisher Orbitrap Eclipse Tribrid	60708_TMT32_PBMCs_Target4_A10.raw	2025-04-11	Target4	A10	LC1	128C	32	19.5	CD4T_1	CD8T_2
60708_TMT32_PBMCs_Target4_A10_128CD	Homo sapiens	Peripheral Blood Mononuclear Cells	TMT32	ThermoFisher Orbitrap Eclipse Tribrid	60708_TMT32_PBMCs_Target4_A10.raw	2025-04-11	Target4	A10	LC1	128CD	32	16.1	NK_4	NK_3
60708_TMT32_PBMCs_Target4_A10_128N	Homo sapiens	Peripheral Blood Mononuclear Cells	TMT32	ThermoFisher Orbitrap Eclipse Tribrid	60708_TMT32_PBMCs_Target4_A10.raw	2025-04-11	Target4	A10	LC1	128N	32	16.7	NK_4	NK_3
60708_TMT32_PBMCs_Target4_A10_128ND	Homo sapiens	Peripheral Blood Mononuclear Cells	TMT32	ThermoFisher Orbitrap Eclipse Tribrid	60708_TMT32_PBMCs_Target4_A10.raw	2025-04-11	Target4	A10	LC1	128ND	32	16.7	CD4T_1	CD8T_2
60708_TMT32_PBMCs_Target4_A10_129C	Homo sapiens	Peripheral Blood Mononuclear Cells	TMT32	ThermoFisher Orbitrap Eclipse Tribrid	60708_TMT32_PBMCs_Target4_A10.raw	2025-04-11	Target4	A10	LC1	129C	32	11.8	monocyte_0_2	NA
60708_TMT32_PBMCs_Target4_A10_129CD	Homo sapiens	Peripheral Blood Mononuclear Cells	TMT32	ThermoFisher Orbitrap Eclipse Tribrid	60708_TMT32_PBMCs_Target4_A10.raw	2025-04-11	Target4	A10	LC1	129CD	32	7.5	CD4T_1_2	NA
60708_TMT32_PBMCs_Target4_A10_129N	Homo sapiens	Peripheral Blood Mononuclear Cells	TMT32	ThermoFisher Orbitrap Eclipse Tribrid	60708_TMT32_PBMCs_Target4_A10.raw	2025-04-11	Target4	A10	LC1	129N	32	11.4	CD4T_1_2	NA
60708_TMT32_PBMCs_Target4_A10_129ND	Homo sapiens	Peripheral Blood Mononuclear Cells	TMT32	ThermoFisher Orbitrap Eclipse Tribrid	60708_TMT32_PBMCs_Target4_A10.raw	2025-04-11	Target4	A10	LC1	129ND	32	7.3	Unknown_6	Unknown_7
60708_TMT32_PBMCs_Target4_A10_130C	Homo sapiens	Peripheral Blood Mononuclear Cells	TMT32	ThermoFisher Orbitrap Eclipse Tribrid	60708_TMT32_PBMCs_Target4_A10.raw	2025-04-11	Target4	A10	LC1	130C	32	16.9	CD4T_1	CD4T_1
60708_TMT32_PBMCs_Target4_A10_130CD	Homo sapiens	Peripheral Blood Mononuclear Cells	TMT32	ThermoFisher Orbitrap Eclipse Tribrid	60708_TMT32_PBMCs_Target4_A10.raw	2025-04-11	Target4	A10	LC1	130CD	32	14.4	CD4T_1	CD4T_1
60708_TMT32_PBMCs_Target4_A10_130N	Homo sapiens	Peripheral Blood Mononuclear Cells	TMT32	ThermoFisher Orbitrap Eclipse Tribrid	60708_TMT32_PBMCs_Target4_A10.raw	2025-04-11	Target4	A10	LC1	130N	32	27.7	monocyte_0	monocyte_0
60708_TMT32_PBMCs_Target4_A10_130ND	Homo sapiens	Peripheral Blood Mononuclear Cells	TMT32	ThermoFisher Orbitrap Eclipse Tribrid	60708_TMT32_PBMCs_Target4_A10.raw	2025-04-11	Target4	A10	LC1	130ND	32	24.7	monocyte_0	monocyte_0
60708_TMT32_PBMCs_Target4_A10_131C	Homo sapiens	Peripheral Blood Mononuclear Cells	TMT32	ThermoFisher Orbitrap Eclipse Tribrid	60708_TMT32_PBMCs_Target4_A10.raw	2025-04-11	Target4	A10	LC1	131C	32	25.7	monocyte_0	DC_5
60708_TMT32_PBMCs_Target4_A10_131CD	Homo sapiens	Peripheral Blood Mononuclear Cells	TMT32	ThermoFisher Orbitrap Eclipse Tribrid	60708_TMT32_PBMCs_Target4_A10.raw	2025-04-11	Target4	A10	LC1	131CD	32	25.7	monocyte_0	monocyte_0
60708_TMT32_PBMCs_Target4_A10_131N	Homo sapiens	Peripheral Blood Mononuclear Cells	TMT32	ThermoFisher Orbitrap Eclipse Tribrid	60708_TMT32_PBMCs_Target4_A10.raw	2025-04-11	Target4	A10	LC1	131N	32	9.6	CD4T_1_2	NA
60708_TMT32_PBMCs_Target4_A10_131ND	Homo sapiens	Peripheral Blood Mononuclear Cells	TMT32	ThermoFisher Orbitrap Eclipse Tribrid	60708_TMT32_PBMCs_Target4_A10.raw	2025-04-11	Target4	A10	LC1	131ND	32	12.6	monocyte_0	monocyte_6
60708_TMT32_PBMCs_Target4_A10_132C	Homo sapiens	Peripheral Blood Mononuclear Cells	TMT32	ThermoFisher Orbitrap Eclipse Tribrid	60708_TMT32_PBMCs_Target4_A10.raw	2025-04-11	Target4	A10	LC1	132C	32	7.4	CD4T_1_2	NA
60708_TMT32_PBMCs_Target4_A10_132CD	Homo sapiens	Peripheral Blood Mononuclear Cells	TMT32	ThermoFisher Orbitrap Eclipse Tribrid	60708_TMT32_PBMCs_Target4_A10.raw	2025-04-11	Target4	A10	LC1	132CD	32	9.9	CD4T_1_2	NA
60708_TMT32_PBMCs_Target4_A10_132N	Homo sapiens	Peripheral Blood Mononuclear Cells	TMT32	ThermoFisher Orbitrap Eclipse Tribrid	60708_TMT32_PBMCs_Target4_A10.raw	2025-04-11	Target4	A10	LC1	132N	32	9.7	monocyte_0_2	NA
60708_TMT32_PBMCs_Target4_A10_132ND	Homo sapiens	Peripheral Blood Mononuclear Cells	TMT32	ThermoFisher Orbitrap Eclipse Tribrid	60708_TMT32_PBMCs_Target4_A10.raw	2025-04-11	Target4	A10	LC1	132ND	32	36.6	monocyte_0	DC_5
60708_TMT32_PBMCs_Target4_A10_133C	Homo sapiens	Peripheral Blood Mononuclear Cells	TMT32	ThermoFisher Orbitrap Eclipse Tribrid	60708_TMT32_PBMCs_Target4_A10.raw	2025-04-11	Target4	A10	LC1	133C	32	7.8	CD4T_1_2	NA
60708_TMT32_PBMCs_Target4_A10_133CD	Homo sapiens	Peripheral Blood Mononuclear Cells	TMT32	ThermoFisher Orbitrap Eclipse Tribrid	60708_TMT32_PBMCs_Target4_A10.raw	2025-04-11	Target4	A10	LC1	133CD	32	16.3	CD4T_1	CD8T_2
60708_TMT32_PBMCs_Target4_A10_133N	Homo sapiens	Peripheral Blood Mononuclear Cells	TMT32	ThermoFisher Orbitrap Eclipse Tribrid	60708_TMT32_PBMCs_Target4_A10.raw	2025-04-11	Target4	A10	LC1	133N	32	22.9	CD4T_1	CD8T_2
60708_TMT32_PBMCs_Target4_A10_133ND	Homo sapiens	Peripheral Blood Mononuclear Cells	TMT32	ThermoFisher Orbitrap Eclipse Tribrid	60708_TMT32_PBMCs_Target4_A10.raw	2025-04-11	Target4	A10	LC1	133ND	32	10.4	CD4T_1_2	NA
60708_TMT32_PBMCs_Target4_A10_134CD	Homo sapiens	Peripheral Blood Mononuclear Cells	TMT32	ThermoFisher Orbitrap Eclipse Tribrid	60708_TMT32_PBMCs_Target4_A10.raw	2025-04-11	Target4	A10	LC1	134CD	32	12.7	CD4T_1	CD4T_1
60708_TMT32_PBMCs_Target4_A10_134N	Homo sapiens	Peripheral Blood Mononuclear Cells	TMT32	ThermoFisher Orbitrap Eclipse Tribrid	60708_TMT32_PBMCs_Target4_A10.raw	2025-04-11	Target4	A10	LC1	134N	32	9.1	CD4T_1_2	NA
60708_TMT32_PBMCs_Target4_A10_134ND	Homo sapiens	Peripheral Blood Mononuclear Cells	TMT32	ThermoFisher Orbitrap Eclipse Tribrid	60708_TMT32_PBMCs_Target4_A10.raw	2025-04-11	Target4	A10	LC1	134ND	32	49.5	monocyte_0	DC_5
60708_TMT32_PBMCs_Target4_A12_127C	Homo sapiens	Peripheral Blood Mononuclear Cells	TMT32	ThermoFisher Orbitrap Eclipse Tribrid	60708_TMT32_PBMCs_Target4_A12.raw	2025-04-11	Target4	A12	LC2	127C	33	20	CD4T_1_2	NA
60708_TMT32_PBMCs_Target4_A12_127D	Homo sapiens	Peripheral Blood Mononuclear Cells	TMT32	ThermoFisher Orbitrap Eclipse Tribrid	60708_TMT32_PBMCs_Target4_A12.raw	2025-04-11	Target4	A12	LC2	127D	33	6.3	CD4T_1_2	NA
60708_TMT32_PBMCs_Target4_A12_127N	Homo sapiens	Peripheral Blood Mononuclear Cells	TMT32	ThermoFisher Orbitrap Eclipse Tribrid	60708_TMT32_PBMCs_Target4_A12.raw	2025-04-11	Target4	A12	LC2	127N	33	7.2	CD4T_1_2	NA
60708_TMT32_PBMCs_Target4_A12_128C	Homo sapiens	Peripheral Blood Mononuclear Cells	TMT32	ThermoFisher Orbitrap Eclipse Tribrid	60708_TMT32_PBMCs_Target4_A12.raw	2025-04-11	Target4	A12	LC2	128C	33	13.3	monocyte_0_2	NA
60708_TMT32_PBMCs_Target4_A12_128CD	Homo sapiens	Peripheral Blood Mononuclear Cells	TMT32	ThermoFisher Orbitrap Eclipse Tribrid	60708_TMT32_PBMCs_Target4_A12.raw	2025-04-11	Target4	A12	LC2	128CD	33	27.4	monocyte_0	monocyte_6
60708_TMT32_PBMCs_Target4_A12_128N	Homo sapiens	Peripheral Blood Mononuclear Cells	TMT32	ThermoFisher Orbitrap Eclipse Tribrid	60708_TMT32_PBMCs_Target4_A12.raw	2025-04-11	Target4	A12	LC2	128N	33	16.9	monocyte_0_2	NA
60708_TMT32_PBMCs_Target4_A12_128ND	Homo sapiens	Peripheral Blood Mononuclear Cells	TMT32	ThermoFisher Orbitrap Eclipse Tribrid	60708_TMT32_PBMCs_Target4_A12.raw	2025-04-11	Target4	A12	LC2	128ND	33	14.4	CD4T_1	CD4T_1
60708_TMT32_PBMCs_Target4_A12_129C	Homo sapiens	Peripheral Blood Mononuclear Cells	TMT32	ThermoFisher Orbitrap Eclipse Tribrid	60708_TMT32_PBMCs_Target4_A12.raw	2025-04-11	Target4	A12	LC2	129C	33	7.9	CD4T_1_2	NA
60708_TMT32_PBMCs_Target4_A12_129CD	Homo sapiens	Peripheral Blood Mononuclear Cells	TMT32	ThermoFisher Orbitrap Eclipse Tribrid	60708_TMT32_PBMCs_Target4_A12.raw	2025-04-11	Target4	A12	LC2	129CD	33	12	B_5	B_4
60708_TMT32_PBMCs_Target4_A12_129N	Homo sapiens	Peripheral Blood Mononuclear Cells	TMT32	ThermoFisher Orbitrap Eclipse Tribrid	60708_TMT32_PBMCs_Target4_A12.raw	2025-04-11	Target4	A12	LC2	129N	33	8	CD4T_1_2	NA
60708_TMT32_PBMCs_Target4_A12_129ND	Homo sapiens	Peripheral Blood Mononuclear Cells	TMT32	ThermoFisher Orbitrap Eclipse Tribrid	60708_TMT32_PBMCs_Target4_A12.raw	2025-04-11	Target4	A12	LC2	129ND	33	71.4	CD4T_1_2	NA
60708_TMT32_PBMCs_Target4_A12_130C	Homo sapiens	Peripheral Blood Mononuclear Cells	TMT32	ThermoFisher Orbitrap Eclipse Tribrid	60708_TMT32_PBMCs_Target4_A12.raw	2025-04-11	Target4	A12	LC2	130C	33	23.6	monocyte_0	monocyte_6
60708_TMT32_PBMCs_Target4_A12_130CD	Homo sapiens	Peripheral Blood Mononuclear Cells	TMT32	ThermoFisher Orbitrap Eclipse Tribrid	60708_TMT32_PBMCs_Target4_A12.raw	2025-04-11	Target4	A12	LC2	130CD	33	11.8	B_5	B_4
60708_TMT32_PBMCs_Target4_A12_130N	Homo sapiens	Peripheral Blood Mononuclear Cells	TMT32	ThermoFisher Orbitrap Eclipse Tribrid	60708_TMT32_PBMCs_Target4_A12.raw	2025-04-11	Target4	A12	LC2	130N	33	7.4	monocyte_0_2	NA
60708_TMT32_PBMCs_Target4_A12_130ND	Homo sapiens	Peripheral Blood Mononuclear Cells	TMT32	ThermoFisher Orbitrap Eclipse Tribrid	60708_TMT32_PBMCs_Target4_A12.raw	2025-04-11	Target4	A12	LC2	130ND	33	19.9	NK_4	CD8T_2
60708_TMT32_PBMCs_Target4_A12_131C	Homo sapiens	Peripheral Blood Mononuclear Cells	TMT32	ThermoFisher Orbitrap Eclipse Tribrid	60708_TMT32_PBMCs_Target4_A12.raw	2025-04-11	Target4	A12	LC2	131C	33	10	monocyte_0_2	NA
60708_TMT32_PBMCs_Target4_A12_131CD	Homo sapiens	Peripheral Blood Mononuclear Cells	TMT32	ThermoFisher Orbitrap Eclipse Tribrid	60708_TMT32_PBMCs_Target4_A12.raw	2025-04-11	Target4	A12	LC2	131CD	33	12.7	CD4T_1	CD4T_1
60708_TMT32_PBMCs_Target4_A12_131N	Homo sapiens	Peripheral Blood Mononuclear Cells	TMT32	ThermoFisher Orbitrap Eclipse Tribrid	60708_TMT32_PBMCs_Target4_A12.raw	2025-04-11	Target4	A12	LC2	131N	33	13.7	CD4T_1	CD4T_1
60708_TMT32_PBMCs_Target4_A12_131ND	Homo sapiens	Peripheral Blood Mononuclear Cells	TMT32	ThermoFisher Orbitrap Eclipse Tribrid	60708_TMT32_PBMCs_Target4_A12.raw	2025-04-11	Target4	A12	LC2	131ND	33	4.7	CD4T_1_2	NA
60708_TMT32_PBMCs_Target4_A12_132C	Homo sapiens	Peripheral Blood Mononuclear Cells	TMT32	ThermoFisher Orbitrap Eclipse Tribrid	60708_TMT32_PBMCs_Target4_A12.raw	2025-04-11	Target4	A12	LC2	132C	33	27.6	monocyte_0	monocyte_0
60708_TMT32_PBMCs_Target4_A12_132CD	Homo sapiens	Peripheral Blood Mononuclear Cells	TMT32	ThermoFisher Orbitrap Eclipse Tribrid	60708_TMT32_PBMCs_Target4_A12.raw	2025-04-11	Target4	A12	LC2	132CD	33	14.4	CD4T_1	CD4T_1
60708_TMT32_PBMCs_Target4_A12_132N	Homo sapiens	Peripheral Blood Mononuclear Cells	TMT32	ThermoFisher Orbitrap Eclipse Tribrid	60708_TMT32_PBMCs_Target4_A12.raw	2025-04-11	Target4	A12	LC2	132N	33	8.3	monocyte_0_2	NA
60708_TMT32_PBMCs_Target4_A12_132ND	Homo sapiens	Peripheral Blood Mononuclear Cells	TMT32	ThermoFisher Orbitrap Eclipse Tribrid	60708_TMT32_PBMCs_Target4_A12.raw	2025-04-11	Target4	A12	LC2	132ND	33	12.3	B_5	B_4
60708_TMT32_PBMCs_Target4_A12_133C	Homo sapiens	Peripheral Blood Mononuclear Cells	TMT32	ThermoFisher Orbitrap Eclipse Tribrid	60708_TMT32_PBMCs_Target4_A12.raw	2025-04-11	Target4	A12	LC2	133C	33	8.2	CD4T_1_2	NA
60708_TMT32_PBMCs_Target4_A12_133CD	Homo sapiens	Peripheral Blood Mononuclear Cells	TMT32	ThermoFisher Orbitrap Eclipse Tribrid	60708_TMT32_PBMCs_Target4_A12.raw	2025-04-11	Target4	A12	LC2	133CD	33	6.9	CD4T_1_2	NA
60708_TMT32_PBMCs_Target4_A12_133N	Homo sapiens	Peripheral Blood Mononuclear Cells	TMT32	ThermoFisher Orbitrap Eclipse Tribrid	60708_TMT32_PBMCs_Target4_A12.raw	2025-04-11	Target4	A12	LC2	133N	33	7.8	monocyte_0_2	NA
60708_TMT32_PBMCs_Target4_A12_133ND	Homo sapiens	Peripheral Blood Mononuclear Cells	TMT32	ThermoFisher Orbitrap Eclipse Tribrid	60708_TMT32_PBMCs_Target4_A12.raw	2025-04-11	Target4	A12	LC2	133ND	33	8.2	CD4T_1_2	NA
60708_TMT32_PBMCs_Target4_A12_134CD	Homo sapiens	Peripheral Blood Mononuclear Cells	TMT32	ThermoFisher Orbitrap Eclipse Tribrid	60708_TMT32_PBMCs_Target4_A12.raw	2025-04-11	Target4	A12	LC2	134CD	33	14.1	CD4T_1	CD8T_2
60708_TMT32_PBMCs_Target4_A12_134N	Homo sapiens	Peripheral Blood Mononuclear Cells	TMT32	ThermoFisher Orbitrap Eclipse Tribrid	60708_TMT32_PBMCs_Target4_A12.raw	2025-04-11	Target4	A12	LC2	134N	33	17	monocyte_0_2	NA
60708_TMT32_PBMCs_Target4_A12_134ND	Homo sapiens	Peripheral Blood Mononuclear Cells	TMT32	ThermoFisher Orbitrap Eclipse Tribrid	60708_TMT32_PBMCs_Target4_A12.raw	2025-04-11	Target4	A12	LC2	134ND	33	36.8	monocyte_0	monocyte_0
60708_TMT32_PBMCs_Target4_A2_127C	Homo sapiens	Peripheral Blood Mononuclear Cells	TMT32	ThermoFisher Orbitrap Eclipse Tribrid	60708_TMT32_PBMCs_Target4_A2.raw	2025-04-11	Target3	A2	LC1	127C	34	20.6	CD4T_1_2	NA
60708_TMT32_PBMCs_Target4_A2_127D	Homo sapiens	Peripheral Blood Mononuclear Cells	TMT32	ThermoFisher Orbitrap Eclipse Tribrid	60708_TMT32_PBMCs_Target4_A2.raw	2025-04-11	Target3	A2	LC1	127D	34	24.4	monocyte_0	monocyte_0
60708_TMT32_PBMCs_Target4_A2_127N	Homo sapiens	Peripheral Blood Mononuclear Cells	TMT32	ThermoFisher Orbitrap Eclipse Tribrid	60708_TMT32_PBMCs_Target4_A2.raw	2025-04-11	Target3	A2	LC1	127N	34	8.2	CD4T_1_2	NA
60708_TMT32_PBMCs_Target4_A2_128C	Homo sapiens	Peripheral Blood Mononuclear Cells	TMT32	ThermoFisher Orbitrap Eclipse Tribrid	60708_TMT32_PBMCs_Target4_A2.raw	2025-04-11	Target3	A2	LC1	128C	34	32.5	monocyte_0	monocyte_0
60708_TMT32_PBMCs_Target4_A2_128CD	Homo sapiens	Peripheral Blood Mononuclear Cells	TMT32	ThermoFisher Orbitrap Eclipse Tribrid	60708_TMT32_PBMCs_Target4_A2.raw	2025-04-11	Target3	A2	LC1	128CD	34	10.8	CD4T_1_2	NA
60708_TMT32_PBMCs_Target4_A2_128N	Homo sapiens	Peripheral Blood Mononuclear Cells	TMT32	ThermoFisher Orbitrap Eclipse Tribrid	60708_TMT32_PBMCs_Target4_A2.raw	2025-04-11	Target3	A2	LC1	128N	34	36.8	monocyte_0	monocyte_0
60708_TMT32_PBMCs_Target4_A2_128ND	Homo sapiens	Peripheral Blood Mononuclear Cells	TMT32	ThermoFisher Orbitrap Eclipse Tribrid	60708_TMT32_PBMCs_Target4_A2.raw	2025-04-11	Target3	A2	LC1	128ND	34	14	CD4T_1	B_4
60708_TMT32_PBMCs_Target4_A2_129C	Homo sapiens	Peripheral Blood Mononuclear Cells	TMT32	ThermoFisher Orbitrap Eclipse Tribrid	60708_TMT32_PBMCs_Target4_A2.raw	2025-04-11	Target3	A2	LC1	129C	34	13.1	monocyte_0_2	NA
60708_TMT32_PBMCs_Target4_A2_129CD	Homo sapiens	Peripheral Blood Mononuclear Cells	TMT32	ThermoFisher Orbitrap Eclipse Tribrid	60708_TMT32_PBMCs_Target4_A2.raw	2025-04-11	Target3	A2	LC1	129CD	34	29.7	monocyte_0	monocyte_0
60708_TMT32_PBMCs_Target4_A2_129N	Homo sapiens	Peripheral Blood Mononuclear Cells	TMT32	ThermoFisher Orbitrap Eclipse Tribrid	60708_TMT32_PBMCs_Target4_A2.raw	2025-04-11	Target3	A2	LC1	129N	34	11.2	CD4T_1_2	NA
60708_TMT32_PBMCs_Target4_A2_129ND	Homo sapiens	Peripheral Blood Mononuclear Cells	TMT32	ThermoFisher Orbitrap Eclipse Tribrid	60708_TMT32_PBMCs_Target4_A2.raw	2025-04-11	Target3	A2	LC1	129ND	34	15.2	monocyte_0	monocyte_0
60708_TMT32_PBMCs_Target4_A2_130C	Homo sapiens	Peripheral Blood Mononuclear Cells	TMT32	ThermoFisher Orbitrap Eclipse Tribrid	60708_TMT32_PBMCs_Target4_A2.raw	2025-04-11	Target3	A2	LC1	130C	34	19.2	CD4T_1	CD4T_1
60708_TMT32_PBMCs_Target4_A2_130CD	Homo sapiens	Peripheral Blood Mononuclear Cells	TMT32	ThermoFisher Orbitrap Eclipse Tribrid	60708_TMT32_PBMCs_Target4_A2.raw	2025-04-11	Target3	A2	LC1	130CD	34	18.3	CD4T_1	CD4T_1
60708_TMT32_PBMCs_Target4_A2_130N	Homo sapiens	Peripheral Blood Mononuclear Cells	TMT32	ThermoFisher Orbitrap Eclipse Tribrid	60708_TMT32_PBMCs_Target4_A2.raw	2025-04-11	Target3	A2	LC1	130N	34	10.2	CD4T_1_2	NA
60708_TMT32_PBMCs_Target4_A2_130ND	Homo sapiens	Peripheral Blood Mononuclear Cells	TMT32	ThermoFisher Orbitrap Eclipse Tribrid	60708_TMT32_PBMCs_Target4_A2.raw	2025-04-11	Target3	A2	LC1	130ND	34	13.1	CD4T_1_2	NA
60708_TMT32_PBMCs_Target4_A2_131C	Homo sapiens	Peripheral Blood Mononuclear Cells	TMT32	ThermoFisher Orbitrap Eclipse Tribrid	60708_TMT32_PBMCs_Target4_A2.raw	2025-04-11	Target3	A2	LC1	131C	34	11.9	monocyte_0_2	NA
60708_TMT32_PBMCs_Target4_A2_131CD	Homo sapiens	Peripheral Blood Mononuclear Cells	TMT32	ThermoFisher Orbitrap Eclipse Tribrid	60708_TMT32_PBMCs_Target4_A2.raw	2025-04-11	Target3	A2	LC1	131CD	34	10.3	monocyte_0_2	NA
60708_TMT32_PBMCs_Target4_A2_131N	Homo sapiens	Peripheral Blood Mononuclear Cells	TMT32	ThermoFisher Orbitrap Eclipse Tribrid	60708_TMT32_PBMCs_Target4_A2.raw	2025-04-11	Target3	A2	LC1	131N	34	17.7	CD4T_1	CD4T_1
60708_TMT32_PBMCs_Target4_A2_131ND	Homo sapiens	Peripheral Blood Mononuclear Cells	TMT32	ThermoFisher Orbitrap Eclipse Tribrid	60708_TMT32_PBMCs_Target4_A2.raw	2025-04-11	Target3	A2	LC1	131ND	34	13.7	monocyte_0	monocyte_0
60708_TMT32_PBMCs_Target4_A2_132C	Homo sapiens	Peripheral Blood Mononuclear Cells	TMT32	ThermoFisher Orbitrap Eclipse Tribrid	60708_TMT32_PBMCs_Target4_A2.raw	2025-04-11	Target3	A2	LC1	132C	34	24.3	NK_4	NK_3
60708_TMT32_PBMCs_Target4_A2_132CD	Homo sapiens	Peripheral Blood Mononuclear Cells	TMT32	ThermoFisher Orbitrap Eclipse Tribrid	60708_TMT32_PBMCs_Target4_A2.raw	2025-04-11	Target3	A2	LC1	132CD	34	15.7	B_5	B_4
60708_TMT32_PBMCs_Target4_A2_132N	Homo sapiens	Peripheral Blood Mononuclear Cells	TMT32	ThermoFisher Orbitrap Eclipse Tribrid	60708_TMT32_PBMCs_Target4_A2.raw	2025-04-11	Target3	A2	LC1	132N	34	13.8	monocyte_0_2	NA
60708_TMT32_PBMCs_Target4_A2_132ND	Homo sapiens	Peripheral Blood Mononuclear Cells	TMT32	ThermoFisher Orbitrap Eclipse Tribrid	60708_TMT32_PBMCs_Target4_A2.raw	2025-04-11	Target3	A2	LC1	132ND	34	8.7	CD4T_1_2	NA
60708_TMT32_PBMCs_Target4_A2_133C	Homo sapiens	Peripheral Blood Mononuclear Cells	TMT32	ThermoFisher Orbitrap Eclipse Tribrid	60708_TMT32_PBMCs_Target4_A2.raw	2025-04-11	Target3	A2	LC1	133C	34	37.4	monocyte_0	monocyte_0
60708_TMT32_PBMCs_Target4_A2_133CD	Homo sapiens	Peripheral Blood Mononuclear Cells	TMT32	ThermoFisher Orbitrap Eclipse Tribrid	60708_TMT32_PBMCs_Target4_A2.raw	2025-04-11	Target3	A2	LC1	133CD	34	8.9	CD4T_1_2	NA
60708_TMT32_PBMCs_Target4_A2_133N	Homo sapiens	Peripheral Blood Mononuclear Cells	TMT32	ThermoFisher Orbitrap Eclipse Tribrid	60708_TMT32_PBMCs_Target4_A2.raw	2025-04-11	Target3	A2	LC1	133N	34	11.3	CD4T_1_2	NA
60708_TMT32_PBMCs_Target4_A2_133ND	Homo sapiens	Peripheral Blood Mononuclear Cells	TMT32	ThermoFisher Orbitrap Eclipse Tribrid	60708_TMT32_PBMCs_Target4_A2.raw	2025-04-11	Target3	A2	LC1	133ND	34	33.4	monocyte_0	monocyte_0
60708_TMT32_PBMCs_Target4_A2_134CD	Homo sapiens	Peripheral Blood Mononuclear Cells	TMT32	ThermoFisher Orbitrap Eclipse Tribrid	60708_TMT32_PBMCs_Target4_A2.raw	2025-04-11	Target3	A2	LC1	134CD	34	8.5	monocyte_0_2	NA
60708_TMT32_PBMCs_Target4_A2_134N	Homo sapiens	Peripheral Blood Mononuclear Cells	TMT32	ThermoFisher Orbitrap Eclipse Tribrid	60708_TMT32_PBMCs_Target4_A2.raw	2025-04-11	Target3	A2	LC1	134N	34	27.2	B_5	B_4
60708_TMT32_PBMCs_Target4_A2_134ND	Homo sapiens	Peripheral Blood Mononuclear Cells	TMT32	ThermoFisher Orbitrap Eclipse Tribrid	60708_TMT32_PBMCs_Target4_A2.raw	2025-04-11	Target3	A2	LC1	134ND	34	20.5	CD4T_1_2	NA
60708_TMT32_PBMCs_Target4_A3_127C	Homo sapiens	Peripheral Blood Mononuclear Cells	TMT32	ThermoFisher Orbitrap Eclipse Tribrid	60708_TMT32_PBMCs_Target4_A3.raw	2025-04-11	Target4	A3	LC2	127C	35	18.4	CD4T_1_2	NA
60708_TMT32_PBMCs_Target4_A3_127D	Homo sapiens	Peripheral Blood Mononuclear Cells	TMT32	ThermoFisher Orbitrap Eclipse Tribrid	60708_TMT32_PBMCs_Target4_A3.raw	2025-04-11	Target4	A3	LC2	127D	35	26.2	monocyte_0	monocyte_0
60708_TMT32_PBMCs_Target4_A3_127N	Homo sapiens	Peripheral Blood Mononuclear Cells	TMT32	ThermoFisher Orbitrap Eclipse Tribrid	60708_TMT32_PBMCs_Target4_A3.raw	2025-04-11	Target4	A3	LC2	127N	35	23.5	monocyte_0	monocyte_6
60708_TMT32_PBMCs_Target4_A3_128C	Homo sapiens	Peripheral Blood Mononuclear Cells	TMT32	ThermoFisher Orbitrap Eclipse Tribrid	60708_TMT32_PBMCs_Target4_A3.raw	2025-04-11	Target4	A3	LC2	128C	35	15.6	CD4T_1	CD4T_1
60708_TMT32_PBMCs_Target4_A3_128CD	Homo sapiens	Peripheral Blood Mononuclear Cells	TMT32	ThermoFisher Orbitrap Eclipse Tribrid	60708_TMT32_PBMCs_Target4_A3.raw	2025-04-11	Target4	A3	LC2	128CD	35	28.9	monocyte_0	monocyte_0
60708_TMT32_PBMCs_Target4_A3_128N	Homo sapiens	Peripheral Blood Mononuclear Cells	TMT32	ThermoFisher Orbitrap Eclipse Tribrid	60708_TMT32_PBMCs_Target4_A3.raw	2025-04-11	Target4	A3	LC2	128N	35	16.4	NK_4	NK_3
60708_TMT32_PBMCs_Target4_A3_128ND	Homo sapiens	Peripheral Blood Mononuclear Cells	TMT32	ThermoFisher Orbitrap Eclipse Tribrid	60708_TMT32_PBMCs_Target4_A3.raw	2025-04-11	Target4	A3	LC2	128ND	35	11.7	CD4T_1	CD8T_2
60708_TMT32_PBMCs_Target4_A3_129C	Homo sapiens	Peripheral Blood Mononuclear Cells	TMT32	ThermoFisher Orbitrap Eclipse Tribrid	60708_TMT32_PBMCs_Target4_A3.raw	2025-04-11	Target4	A3	LC2	129C	35	8.5	CD4T_1_2	NA
60708_TMT32_PBMCs_Target4_A3_129CD	Homo sapiens	Peripheral Blood Mononuclear Cells	TMT32	ThermoFisher Orbitrap Eclipse Tribrid	60708_TMT32_PBMCs_Target4_A3.raw	2025-04-11	Target4	A3	LC2	129CD	35	16.5	CD4T_1	CD4T_1
60708_TMT32_PBMCs_Target4_A3_129N	Homo sapiens	Peripheral Blood Mononuclear Cells	TMT32	ThermoFisher Orbitrap Eclipse Tribrid	60708_TMT32_PBMCs_Target4_A3.raw	2025-04-11	Target4	A3	LC2	129N	35	9.2	CD4T_1_2	NA
60708_TMT32_PBMCs_Target4_A3_129ND	Homo sapiens	Peripheral Blood Mononuclear Cells	TMT32	ThermoFisher Orbitrap Eclipse Tribrid	60708_TMT32_PBMCs_Target4_A3.raw	2025-04-11	Target4	A3	LC2	129ND	35	7.1	CD4T_1_2	NA
60708_TMT32_PBMCs_Target4_A3_130C	Homo sapiens	Peripheral Blood Mononuclear Cells	TMT32	ThermoFisher Orbitrap Eclipse Tribrid	60708_TMT32_PBMCs_Target4_A3.raw	2025-04-11	Target4	A3	LC2	130C	35	9	CD4T_1_2	NA
60708_TMT32_PBMCs_Target4_A3_130CD	Homo sapiens	Peripheral Blood Mononuclear Cells	TMT32	ThermoFisher Orbitrap Eclipse Tribrid	60708_TMT32_PBMCs_Target4_A3.raw	2025-04-11	Target4	A3	LC2	130CD	35	9.4	monocyte_0_2	NA
60708_TMT32_PBMCs_Target4_A3_130N	Homo sapiens	Peripheral Blood Mononuclear Cells	TMT32	ThermoFisher Orbitrap Eclipse Tribrid	60708_TMT32_PBMCs_Target4_A3.raw	2025-04-11	Target4	A3	LC2	130N	35	21.4	NK_4	NK_3
60708_TMT32_PBMCs_Target4_A3_130ND	Homo sapiens	Peripheral Blood Mononuclear Cells	TMT32	ThermoFisher Orbitrap Eclipse Tribrid	60708_TMT32_PBMCs_Target4_A3.raw	2025-04-11	Target4	A3	LC2	130ND	35	10	monocyte_0_2	NA
60708_TMT32_PBMCs_Target4_A3_131C	Homo sapiens	Peripheral Blood Mononuclear Cells	TMT32	ThermoFisher Orbitrap Eclipse Tribrid	60708_TMT32_PBMCs_Target4_A3.raw	2025-04-11	Target4	A3	LC2	131C	35	10.1	CD4T_1_2	NA
60708_TMT32_PBMCs_Target4_A3_131CD	Homo sapiens	Peripheral Blood Mononuclear Cells	TMT32	ThermoFisher Orbitrap Eclipse Tribrid	60708_TMT32_PBMCs_Target4_A3.raw	2025-04-11	Target4	A3	LC2	131CD	35	15.8	NK_4	NK_3
60708_TMT32_PBMCs_Target4_A3_131N	Homo sapiens	Peripheral Blood Mononuclear Cells	TMT32	ThermoFisher Orbitrap Eclipse Tribrid	60708_TMT32_PBMCs_Target4_A3.raw	2025-04-11	Target4	A3	LC2	131N	35	11.6	CD4T_1_2	NA
60708_TMT32_PBMCs_Target4_A3_131ND	Homo sapiens	Peripheral Blood Mononuclear Cells	TMT32	ThermoFisher Orbitrap Eclipse Tribrid	60708_TMT32_PBMCs_Target4_A3.raw	2025-04-11	Target4	A3	LC2	131ND	35	6	monocyte_0_2	NA
60708_TMT32_PBMCs_Target4_A3_132C	Homo sapiens	Peripheral Blood Mononuclear Cells	TMT32	ThermoFisher Orbitrap Eclipse Tribrid	60708_TMT32_PBMCs_Target4_A3.raw	2025-04-11	Target4	A3	LC2	132C	35	32.2	monocyte_0	monocyte_0
60708_TMT32_PBMCs_Target4_A3_132CD	Homo sapiens	Peripheral Blood Mononuclear Cells	TMT32	ThermoFisher Orbitrap Eclipse Tribrid	60708_TMT32_PBMCs_Target4_A3.raw	2025-04-11	Target4	A3	LC2	132CD	35	8.2	CD4T_1_2	NA
60708_TMT32_PBMCs_Target4_A3_132N	Homo sapiens	Peripheral Blood Mononuclear Cells	TMT32	ThermoFisher Orbitrap Eclipse Tribrid	60708_TMT32_PBMCs_Target4_A3.raw	2025-04-11	Target4	A3	LC2	132N	35	24.9	CD4T_1	CD8T_2
60708_TMT32_PBMCs_Target4_A3_132ND	Homo sapiens	Peripheral Blood Mononuclear Cells	TMT32	ThermoFisher Orbitrap Eclipse Tribrid	60708_TMT32_PBMCs_Target4_A3.raw	2025-04-11	Target4	A3	LC2	132ND	35	6.9	monocyte_0_2	NA
60708_TMT32_PBMCs_Target4_A3_133C	Homo sapiens	Peripheral Blood Mononuclear Cells	TMT32	ThermoFisher Orbitrap Eclipse Tribrid	60708_TMT32_PBMCs_Target4_A3.raw	2025-04-11	Target4	A3	LC2	133C	35	12	monocyte_0_2	NA
60708_TMT32_PBMCs_Target4_A3_133CD	Homo sapiens	Peripheral Blood Mononuclear Cells	TMT32	ThermoFisher Orbitrap Eclipse Tribrid	60708_TMT32_PBMCs_Target4_A3.raw	2025-04-11	Target4	A3	LC2	133CD	35	16.6	NK_4	CD8T_2
60708_TMT32_PBMCs_Target4_A3_133N	Homo sapiens	Peripheral Blood Mononuclear Cells	TMT32	ThermoFisher Orbitrap Eclipse Tribrid	60708_TMT32_PBMCs_Target4_A3.raw	2025-04-11	Target4	A3	LC2	133N	35	13.6	monocyte_0_2	NA
60708_TMT32_PBMCs_Target4_A3_133ND	Homo sapiens	Peripheral Blood Mononuclear Cells	TMT32	ThermoFisher Orbitrap Eclipse Tribrid	60708_TMT32_PBMCs_Target4_A3.raw	2025-04-11	Target4	A3	LC2	133ND	35	13	monocyte_0_2	NA
60708_TMT32_PBMCs_Target4_A3_134CD	Homo sapiens	Peripheral Blood Mononuclear Cells	TMT32	ThermoFisher Orbitrap Eclipse Tribrid	60708_TMT32_PBMCs_Target4_A3.raw	2025-04-11	Target4	A3	LC2	134CD	35	27.4	monocyte_0	monocyte_0
60708_TMT32_PBMCs_Target4_A3_134N	Homo sapiens	Peripheral Blood Mononuclear Cells	TMT32	ThermoFisher Orbitrap Eclipse Tribrid	60708_TMT32_PBMCs_Target4_A3.raw	2025-04-11	Target4	A3	LC2	134N	35	26.6	CD4T_1	CD8T_2
60708_TMT32_PBMCs_Target4_A3_134ND	Homo sapiens	Peripheral Blood Mononuclear Cells	TMT32	ThermoFisher Orbitrap Eclipse Tribrid	60708_TMT32_PBMCs_Target4_A3.raw	2025-04-11	Target4	A3	LC2	134ND	35	21.6	CD4T_1	CD4T_1
60708_TMT32_PBMCs_Target4_A5_127C	Homo sapiens	Peripheral Blood Mononuclear Cells	TMT32	ThermoFisher Orbitrap Eclipse Tribrid	60708_TMT32_PBMCs_Target4_A5.raw	2025-04-11	Target4	A5	LC1	127C	36	29.6	CD4T_1	CD4T_1
60708_TMT32_PBMCs_Target4_A5_127D	Homo sapiens	Peripheral Blood Mononuclear Cells	TMT32	ThermoFisher Orbitrap Eclipse Tribrid	60708_TMT32_PBMCs_Target4_A5.raw	2025-04-11	Target4	A5	LC1	127D	36	7.2	CD4T_1_2	NA
60708_TMT32_PBMCs_Target4_A5_127N	Homo sapiens	Peripheral Blood Mononuclear Cells	TMT32	ThermoFisher Orbitrap Eclipse Tribrid	60708_TMT32_PBMCs_Target4_A5.raw	2025-04-11	Target4	A5	LC1	127N	36	9.2	Unknown_6	Unknown_7
60708_TMT32_PBMCs_Target4_A5_128C	Homo sapiens	Peripheral Blood Mononuclear Cells	TMT32	ThermoFisher Orbitrap Eclipse Tribrid	60708_TMT32_PBMCs_Target4_A5.raw	2025-04-11	Target4	A5	LC1	128C	36	18.2	NK_4	NK_3
60708_TMT32_PBMCs_Target4_A5_128CD	Homo sapiens	Peripheral Blood Mononuclear Cells	TMT32	ThermoFisher Orbitrap Eclipse Tribrid	60708_TMT32_PBMCs_Target4_A5.raw	2025-04-11	Target4	A5	LC1	128CD	36	14.7	B_5	B_4
60708_TMT32_PBMCs_Target4_A5_128N	Homo sapiens	Peripheral Blood Mononuclear Cells	TMT32	ThermoFisher Orbitrap Eclipse Tribrid	60708_TMT32_PBMCs_Target4_A5.raw	2025-04-11	Target4	A5	LC1	128N	36	31.9	monocyte_0	monocyte_0
60708_TMT32_PBMCs_Target4_A5_128ND	Homo sapiens	Peripheral Blood Mononuclear Cells	TMT32	ThermoFisher Orbitrap Eclipse Tribrid	60708_TMT32_PBMCs_Target4_A5.raw	2025-04-11	Target4	A5	LC1	128ND	36	26.3	monocyte_0	monocyte_0
60708_TMT32_PBMCs_Target4_A5_129C	Homo sapiens	Peripheral Blood Mononuclear Cells	TMT32	ThermoFisher Orbitrap Eclipse Tribrid	60708_TMT32_PBMCs_Target4_A5.raw	2025-04-11	Target4	A5	LC1	129C	36	20.2	NK_4	NK_3
60708_TMT32_PBMCs_Target4_A5_129CD	Homo sapiens	Peripheral Blood Mononuclear Cells	TMT32	ThermoFisher Orbitrap Eclipse Tribrid	60708_TMT32_PBMCs_Target4_A5.raw	2025-04-11	Target4	A5	LC1	129CD	36	18.8	NK_4	NK_3
60708_TMT32_PBMCs_Target4_A5_129N	Homo sapiens	Peripheral Blood Mononuclear Cells	TMT32	ThermoFisher Orbitrap Eclipse Tribrid	60708_TMT32_PBMCs_Target4_A5.raw	2025-04-11	Target4	A5	LC1	129N	36	30.3	monocyte_0	DC_5
60708_TMT32_PBMCs_Target4_A5_129ND	Homo sapiens	Peripheral Blood Mononuclear Cells	TMT32	ThermoFisher Orbitrap Eclipse Tribrid	60708_TMT32_PBMCs_Target4_A5.raw	2025-04-11	Target4	A5	LC1	129ND	36	8.6	CD4T_1_2	NA
60708_TMT32_PBMCs_Target4_A5_130C	Homo sapiens	Peripheral Blood Mononuclear Cells	TMT32	ThermoFisher Orbitrap Eclipse Tribrid	60708_TMT32_PBMCs_Target4_A5.raw	2025-04-11	Target4	A5	LC1	130C	36	33.7	monocyte_0	monocyte_0
60708_TMT32_PBMCs_Target4_A5_130CD	Homo sapiens	Peripheral Blood Mononuclear Cells	TMT32	ThermoFisher Orbitrap Eclipse Tribrid	60708_TMT32_PBMCs_Target4_A5.raw	2025-04-11	Target4	A5	LC1	130CD	36	7.9	CD4T_1_2	NA
60708_TMT32_PBMCs_Target4_A5_130N	Homo sapiens	Peripheral Blood Mononuclear Cells	TMT32	ThermoFisher Orbitrap Eclipse Tribrid	60708_TMT32_PBMCs_Target4_A5.raw	2025-04-11	Target4	A5	LC1	130N	36	22.4	CD4T_1	CD8T_2
60708_TMT32_PBMCs_Target4_A5_130ND	Homo sapiens	Peripheral Blood Mononuclear Cells	TMT32	ThermoFisher Orbitrap Eclipse Tribrid	60708_TMT32_PBMCs_Target4_A5.raw	2025-04-11	Target4	A5	LC1	130ND	36	18.1	NK_4	NK_3
60708_TMT32_PBMCs_Target4_A5_131C	Homo sapiens	Peripheral Blood Mononuclear Cells	TMT32	ThermoFisher Orbitrap Eclipse Tribrid	60708_TMT32_PBMCs_Target4_A5.raw	2025-04-11	Target4	A5	LC1	131C	36	12.6	monocyte_0_2	NA
60708_TMT32_PBMCs_Target4_A5_131CD	Homo sapiens	Peripheral Blood Mononuclear Cells	TMT32	ThermoFisher Orbitrap Eclipse Tribrid	60708_TMT32_PBMCs_Target4_A5.raw	2025-04-11	Target4	A5	LC1	131CD	36	27.6	monocyte_0	monocyte_0
60708_TMT32_PBMCs_Target4_A5_131N	Homo sapiens	Peripheral Blood Mononuclear Cells	TMT32	ThermoFisher Orbitrap Eclipse Tribrid	60708_TMT32_PBMCs_Target4_A5.raw	2025-04-11	Target4	A5	LC1	131N	36	18.7	CD4T_1	CD4T_1
60708_TMT32_PBMCs_Target4_A5_131ND	Homo sapiens	Peripheral Blood Mononuclear Cells	TMT32	ThermoFisher Orbitrap Eclipse Tribrid	60708_TMT32_PBMCs_Target4_A5.raw	2025-04-11	Target4	A5	LC1	131ND	36	8.7	monocyte_0_2	NA
60708_TMT32_PBMCs_Target4_A5_132C	Homo sapiens	Peripheral Blood Mononuclear Cells	TMT32	ThermoFisher Orbitrap Eclipse Tribrid	60708_TMT32_PBMCs_Target4_A5.raw	2025-04-11	Target4	A5	LC1	132C	36	37.2	monocyte_0	monocyte_0
60708_TMT32_PBMCs_Target4_A5_132CD	Homo sapiens	Peripheral Blood Mononuclear Cells	TMT32	ThermoFisher Orbitrap Eclipse Tribrid	60708_TMT32_PBMCs_Target4_A5.raw	2025-04-11	Target4	A5	LC1	132CD	36	19.2	CD4T_1	CD8T_2
60708_TMT32_PBMCs_Target4_A5_132N	Homo sapiens	Peripheral Blood Mononuclear Cells	TMT32	ThermoFisher Orbitrap Eclipse Tribrid	60708_TMT32_PBMCs_Target4_A5.raw	2025-04-11	Target4	A5	LC1	132N	36	28.9	monocyte_0	DC_5
60708_TMT32_PBMCs_Target4_A5_132ND	Homo sapiens	Peripheral Blood Mononuclear Cells	TMT32	ThermoFisher Orbitrap Eclipse Tribrid	60708_TMT32_PBMCs_Target4_A5.raw	2025-04-11	Target4	A5	LC1	132ND	36	29.8	monocyte_0	monocyte_0
60708_TMT32_PBMCs_Target4_A5_133C	Homo sapiens	Peripheral Blood Mononuclear Cells	TMT32	ThermoFisher Orbitrap Eclipse Tribrid	60708_TMT32_PBMCs_Target4_A5.raw	2025-04-11	Target4	A5	LC1	133C	36	28.3	monocyte_0	monocyte_6
60708_TMT32_PBMCs_Target4_A5_133CD	Homo sapiens	Peripheral Blood Mononuclear Cells	TMT32	ThermoFisher Orbitrap Eclipse Tribrid	60708_TMT32_PBMCs_Target4_A5.raw	2025-04-11	Target4	A5	LC1	133CD	36	14.8	CD4T_1	CD8T_2
60708_TMT32_PBMCs_Target4_A5_133N	Homo sapiens	Peripheral Blood Mononuclear Cells	TMT32	ThermoFisher Orbitrap Eclipse Tribrid	60708_TMT32_PBMCs_Target4_A5.raw	2025-04-11	Target4	A5	LC1	133N	36	18.9	CD4T_1_2	NA
60708_TMT32_PBMCs_Target4_A5_133ND	Homo sapiens	Peripheral Blood Mononuclear Cells	TMT32	ThermoFisher Orbitrap Eclipse Tribrid	60708_TMT32_PBMCs_Target4_A5.raw	2025-04-11	Target4	A5	LC1	133ND	36	15.7	CD4T_1	CD4T_1
60708_TMT32_PBMCs_Target4_A5_134CD	Homo sapiens	Peripheral Blood Mononuclear Cells	TMT32	ThermoFisher Orbitrap Eclipse Tribrid	60708_TMT32_PBMCs_Target4_A5.raw	2025-04-11	Target4	A5	LC1	134CD	36	11	CD4T_1_2	NA
60708_TMT32_PBMCs_Target4_A5_134N	Homo sapiens	Peripheral Blood Mononuclear Cells	TMT32	ThermoFisher Orbitrap Eclipse Tribrid	60708_TMT32_PBMCs_Target4_A5.raw	2025-04-11	Target4	A5	LC1	134N	36	12	monocyte_0_2	NA
60708_TMT32_PBMCs_Target4_A5_134ND	Homo sapiens	Peripheral Blood Mononuclear Cells	TMT32	ThermoFisher Orbitrap Eclipse Tribrid	60708_TMT32_PBMCs_Target4_A5.raw	2025-04-11	Target4	A5	LC1	134ND	36	14.8	CD4T_1_2	NA
60708_TMT32_PBMCs_Target4_A7_127C	Homo sapiens	Peripheral Blood Mononuclear Cells	TMT32	ThermoFisher Orbitrap Eclipse Tribrid	60708_TMT32_PBMCs_Target4_A7.raw	2025-04-11	Target4	A7	LC2	127C	37	18.2	CD4T_1_2	NA
60708_TMT32_PBMCs_Target4_A7_127D	Homo sapiens	Peripheral Blood Mononuclear Cells	TMT32	ThermoFisher Orbitrap Eclipse Tribrid	60708_TMT32_PBMCs_Target4_A7.raw	2025-04-11	Target4	A7	LC2	127D	37	5.6	CD4T_1_2	NA
60708_TMT32_PBMCs_Target4_A7_127N	Homo sapiens	Peripheral Blood Mononuclear Cells	TMT32	ThermoFisher Orbitrap Eclipse Tribrid	60708_TMT32_PBMCs_Target4_A7.raw	2025-04-11	Target4	A7	LC2	127N	37	27.5	monocyte_0	monocyte_0
60708_TMT32_PBMCs_Target4_A7_128C	Homo sapiens	Peripheral Blood Mononuclear Cells	TMT32	ThermoFisher Orbitrap Eclipse Tribrid	60708_TMT32_PBMCs_Target4_A7.raw	2025-04-11	Target4	A7	LC2	128C	37	30.4	NK_4	NK_3
60708_TMT32_PBMCs_Target4_A7_128CD	Homo sapiens	Peripheral Blood Mononuclear Cells	TMT32	ThermoFisher Orbitrap Eclipse Tribrid	60708_TMT32_PBMCs_Target4_A7.raw	2025-04-11	Target4	A7	LC2	128CD	37	7.7	CD4T_1_2	NA
60708_TMT32_PBMCs_Target4_A7_128N	Homo sapiens	Peripheral Blood Mononuclear Cells	TMT32	ThermoFisher Orbitrap Eclipse Tribrid	60708_TMT32_PBMCs_Target4_A7.raw	2025-04-11	Target4	A7	LC2	128N	37	23.7	CD4T_1	CD8T_2
60708_TMT32_PBMCs_Target4_A7_128ND	Homo sapiens	Peripheral Blood Mononuclear Cells	TMT32	ThermoFisher Orbitrap Eclipse Tribrid	60708_TMT32_PBMCs_Target4_A7.raw	2025-04-11	Target4	A7	LC2	128ND	37	6.7	CD4T_1_2	NA
60708_TMT32_PBMCs_Target4_A7_129C	Homo sapiens	Peripheral Blood Mononuclear Cells	TMT32	ThermoFisher Orbitrap Eclipse Tribrid	60708_TMT32_PBMCs_Target4_A7.raw	2025-04-11	Target4	A7	LC2	129C	37	9.2	CD4T_1_2	NA
60708_TMT32_PBMCs_Target4_A7_129CD	Homo sapiens	Peripheral Blood Mononuclear Cells	TMT32	ThermoFisher Orbitrap Eclipse Tribrid	60708_TMT32_PBMCs_Target4_A7.raw	2025-04-11	Target4	A7	LC2	129CD	37	9	monocyte_0_2	NA
60708_TMT32_PBMCs_Target4_A7_129N	Homo sapiens	Peripheral Blood Mononuclear Cells	TMT32	ThermoFisher Orbitrap Eclipse Tribrid	60708_TMT32_PBMCs_Target4_A7.raw	2025-04-11	Target4	A7	LC2	129N	37	9.3	monocyte_0_2	NA
60708_TMT32_PBMCs_Target4_A7_129ND	Homo sapiens	Peripheral Blood Mononuclear Cells	TMT32	ThermoFisher Orbitrap Eclipse Tribrid	60708_TMT32_PBMCs_Target4_A7.raw	2025-04-11	Target4	A7	LC2	129ND	37	6.8	CD4T_1_2	NA
60708_TMT32_PBMCs_Target4_A7_130C	Homo sapiens	Peripheral Blood Mononuclear Cells	TMT32	ThermoFisher Orbitrap Eclipse Tribrid	60708_TMT32_PBMCs_Target4_A7.raw	2025-04-11	Target4	A7	LC2	130C	37	9.2	monocyte_0_2	NA
60708_TMT32_PBMCs_Target4_A7_130CD	Homo sapiens	Peripheral Blood Mononuclear Cells	TMT32	ThermoFisher Orbitrap Eclipse Tribrid	60708_TMT32_PBMCs_Target4_A7.raw	2025-04-11	Target4	A7	LC2	130CD	37	25.4	monocyte_0	monocyte_0
60708_TMT32_PBMCs_Target4_A7_130N	Homo sapiens	Peripheral Blood Mononuclear Cells	TMT32	ThermoFisher Orbitrap Eclipse Tribrid	60708_TMT32_PBMCs_Target4_A7.raw	2025-04-11	Target4	A7	LC2	130N	37	10.3	CD4T_1_2	NA
60708_TMT32_PBMCs_Target4_A7_130ND	Homo sapiens	Peripheral Blood Mononuclear Cells	TMT32	ThermoFisher Orbitrap Eclipse Tribrid	60708_TMT32_PBMCs_Target4_A7.raw	2025-04-11	Target4	A7	LC2	130ND	37	9.2	monocyte_0_2	NA
60708_TMT32_PBMCs_Target4_A7_131C	Homo sapiens	Peripheral Blood Mononuclear Cells	TMT32	ThermoFisher Orbitrap Eclipse Tribrid	60708_TMT32_PBMCs_Target4_A7.raw	2025-04-11	Target4	A7	LC2	131C	37	16.5	CD4T_1	CD4T_1
60708_TMT32_PBMCs_Target4_A7_131CD	Homo sapiens	Peripheral Blood Mononuclear Cells	TMT32	ThermoFisher Orbitrap Eclipse Tribrid	60708_TMT32_PBMCs_Target4_A7.raw	2025-04-11	Target4	A7	LC2	131CD	37	15.5	NK_4	NK_3
60708_TMT32_PBMCs_Target4_A7_131N	Homo sapiens	Peripheral Blood Mononuclear Cells	TMT32	ThermoFisher Orbitrap Eclipse Tribrid	60708_TMT32_PBMCs_Target4_A7.raw	2025-04-11	Target4	A7	LC2	131N	37	16.4	CD4T_1	CD4T_1
60708_TMT32_PBMCs_Target4_A7_131ND	Homo sapiens	Peripheral Blood Mononuclear Cells	TMT32	ThermoFisher Orbitrap Eclipse Tribrid	60708_TMT32_PBMCs_Target4_A7.raw	2025-04-11	Target4	A7	LC2	131ND	37	6.1	monocyte_0_2	NA
60708_TMT32_PBMCs_Target4_A7_132C	Homo sapiens	Peripheral Blood Mononuclear Cells	TMT32	ThermoFisher Orbitrap Eclipse Tribrid	60708_TMT32_PBMCs_Target4_A7.raw	2025-04-11	Target4	A7	LC2	132C	37	8.5	CD4T_1_2	NA
60708_TMT32_PBMCs_Target4_A7_132CD	Homo sapiens	Peripheral Blood Mononuclear Cells	TMT32	ThermoFisher Orbitrap Eclipse Tribrid	60708_TMT32_PBMCs_Target4_A7.raw	2025-04-11	Target4	A7	LC2	132CD	37	26.1	monocyte_0	monocyte_0
60708_TMT32_PBMCs_Target4_A7_132N	Homo sapiens	Peripheral Blood Mononuclear Cells	TMT32	ThermoFisher Orbitrap Eclipse Tribrid	60708_TMT32_PBMCs_Target4_A7.raw	2025-04-11	Target4	A7	LC2	132N	37	12.2	CD4T_1	CD4T_1
60708_TMT32_PBMCs_Target4_A7_132ND	Homo sapiens	Peripheral Blood Mononuclear Cells	TMT32	ThermoFisher Orbitrap Eclipse Tribrid	60708_TMT32_PBMCs_Target4_A7.raw	2025-04-11	Target4	A7	LC2	132ND	37	15.8	CD4T_1	CD4T_1
60708_TMT32_PBMCs_Target4_A7_133C	Homo sapiens	Peripheral Blood Mononuclear Cells	TMT32	ThermoFisher Orbitrap Eclipse Tribrid	60708_TMT32_PBMCs_Target4_A7.raw	2025-04-11	Target4	A7	LC2	133C	37	12.4	CD4T_1	CD4T_1
60708_TMT32_PBMCs_Target4_A7_133CD	Homo sapiens	Peripheral Blood Mononuclear Cells	TMT32	ThermoFisher Orbitrap Eclipse Tribrid	60708_TMT32_PBMCs_Target4_A7.raw	2025-04-11	Target4	A7	LC2	133CD	37	10.2	CD4T_1_2	NA
60708_TMT32_PBMCs_Target4_A7_133N	Homo sapiens	Peripheral Blood Mononuclear Cells	TMT32	ThermoFisher Orbitrap Eclipse Tribrid	60708_TMT32_PBMCs_Target4_A7.raw	2025-04-11	Target4	A7	LC2	133N	37	34.3	monocyte_0	DC_5
60708_TMT32_PBMCs_Target4_A7_133ND	Homo sapiens	Peripheral Blood Mononuclear Cells	TMT32	ThermoFisher Orbitrap Eclipse Tribrid	60708_TMT32_PBMCs_Target4_A7.raw	2025-04-11	Target4	A7	LC2	133ND	37	26.4	monocyte_0	monocyte_0
60708_TMT32_PBMCs_Target4_A7_134CD	Homo sapiens	Peripheral Blood Mononuclear Cells	TMT32	ThermoFisher Orbitrap Eclipse Tribrid	60708_TMT32_PBMCs_Target4_A7.raw	2025-04-11	Target4	A7	LC2	134CD	37	7.1	CD4T_1_2	NA
60708_TMT32_PBMCs_Target4_A7_134N	Homo sapiens	Peripheral Blood Mononuclear Cells	TMT32	ThermoFisher Orbitrap Eclipse Tribrid	60708_TMT32_PBMCs_Target4_A7.raw	2025-04-11	Target4	A7	LC2	134N	37	35.7	monocyte_0	monocyte_0
60708_TMT32_PBMCs_Target4_A7_134ND	Homo sapiens	Peripheral Blood Mononuclear Cells	TMT32	ThermoFisher Orbitrap Eclipse Tribrid	60708_TMT32_PBMCs_Target4_A7.raw	2025-04-11	Target4	A7	LC2	134ND	37	26.8	monocyte_0_2	NA
60708_TMT32_PBMCs_Target4_A8_127C	Homo sapiens	Peripheral Blood Mononuclear Cells	TMT32	ThermoFisher Orbitrap Eclipse Tribrid	60708_TMT32_PBMCs_Target4_A8.raw	2025-04-11	Target4	A8	LC1	127C	38	25.9	NK_4	NK_3
60708_TMT32_PBMCs_Target4_A8_127D	Homo sapiens	Peripheral Blood Mononuclear Cells	TMT32	ThermoFisher Orbitrap Eclipse Tribrid	60708_TMT32_PBMCs_Target4_A8.raw	2025-04-11	Target4	A8	LC1	127D	38	7.2	monocyte_0_2	NA
60708_TMT32_PBMCs_Target4_A8_127N	Homo sapiens	Peripheral Blood Mononuclear Cells	TMT32	ThermoFisher Orbitrap Eclipse Tribrid	60708_TMT32_PBMCs_Target4_A8.raw	2025-04-11	Target4	A8	LC1	127N	38	13.4	CD4T_1	CD4T_1
60708_TMT32_PBMCs_Target4_A8_128C	Homo sapiens	Peripheral Blood Mononuclear Cells	TMT32	ThermoFisher Orbitrap Eclipse Tribrid	60708_TMT32_PBMCs_Target4_A8.raw	2025-04-11	Target4	A8	LC1	128C	38	8.4	CD4T_1	CD4T_1
60708_TMT32_PBMCs_Target4_A8_128CD	Homo sapiens	Peripheral Blood Mononuclear Cells	TMT32	ThermoFisher Orbitrap Eclipse Tribrid	60708_TMT32_PBMCs_Target4_A8.raw	2025-04-11	Target4	A8	LC1	128CD	38	14	CD4T_1	CD8T_2
60708_TMT32_PBMCs_Target4_A8_128N	Homo sapiens	Peripheral Blood Mononuclear Cells	TMT32	ThermoFisher Orbitrap Eclipse Tribrid	60708_TMT32_PBMCs_Target4_A8.raw	2025-04-11	Target4	A8	LC1	128N	38	25	monocyte_0	monocyte_0
60708_TMT32_PBMCs_Target4_A8_128ND	Homo sapiens	Peripheral Blood Mononuclear Cells	TMT32	ThermoFisher Orbitrap Eclipse Tribrid	60708_TMT32_PBMCs_Target4_A8.raw	2025-04-11	Target4	A8	LC1	128ND	38	6	Unknown_6	Unknown_7
60708_TMT32_PBMCs_Target4_A8_129C	Homo sapiens	Peripheral Blood Mononuclear Cells	TMT32	ThermoFisher Orbitrap Eclipse Tribrid	60708_TMT32_PBMCs_Target4_A8.raw	2025-04-11	Target4	A8	LC1	129C	38	8.9	CD4T_1_2	NA
60708_TMT32_PBMCs_Target4_A8_129CD	Homo sapiens	Peripheral Blood Mononuclear Cells	TMT32	ThermoFisher Orbitrap Eclipse Tribrid	60708_TMT32_PBMCs_Target4_A8.raw	2025-04-11	Target4	A8	LC1	129CD	38	9.8	monocyte_0_2	NA
60708_TMT32_PBMCs_Target4_A8_129N	Homo sapiens	Peripheral Blood Mononuclear Cells	TMT32	ThermoFisher Orbitrap Eclipse Tribrid	60708_TMT32_PBMCs_Target4_A8.raw	2025-04-11	Target4	A8	LC1	129N	38	15.4	CD4T_1	CD8T_2
60708_TMT32_PBMCs_Target4_A8_129ND	Homo sapiens	Peripheral Blood Mononuclear Cells	TMT32	ThermoFisher Orbitrap Eclipse Tribrid	60708_TMT32_PBMCs_Target4_A8.raw	2025-04-11	Target4	A8	LC1	129ND	38	6.3	CD4T_1_2	NA
60708_TMT32_PBMCs_Target4_A8_130C	Homo sapiens	Peripheral Blood Mononuclear Cells	TMT32	ThermoFisher Orbitrap Eclipse Tribrid	60708_TMT32_PBMCs_Target4_A8.raw	2025-04-11	Target4	A8	LC1	130C	38	20.4	CD4T_1	CD8T_2
60708_TMT32_PBMCs_Target4_A8_130CD	Homo sapiens	Peripheral Blood Mononuclear Cells	TMT32	ThermoFisher Orbitrap Eclipse Tribrid	60708_TMT32_PBMCs_Target4_A8.raw	2025-04-11	Target4	A8	LC1	130CD	38	7.1	CD4T_1_2	NA
60708_TMT32_PBMCs_Target4_A8_130N	Homo sapiens	Peripheral Blood Mononuclear Cells	TMT32	ThermoFisher Orbitrap Eclipse Tribrid	60708_TMT32_PBMCs_Target4_A8.raw	2025-04-11	Target4	A8	LC1	130N	38	8	monocyte_0_2	NA
60708_TMT32_PBMCs_Target4_A8_130ND	Homo sapiens	Peripheral Blood Mononuclear Cells	TMT32	ThermoFisher Orbitrap Eclipse Tribrid	60708_TMT32_PBMCs_Target4_A8.raw	2025-04-11	Target4	A8	LC1	130ND	38	15.4	CD4T_1	CD8T_2
60708_TMT32_PBMCs_Target4_A8_131C	Homo sapiens	Peripheral Blood Mononuclear Cells	TMT32	ThermoFisher Orbitrap Eclipse Tribrid	60708_TMT32_PBMCs_Target4_A8.raw	2025-04-11	Target4	A8	LC1	131C	38	11.7	monocyte_0_2	NA
60708_TMT32_PBMCs_Target4_A8_131CD	Homo sapiens	Peripheral Blood Mononuclear Cells	TMT32	ThermoFisher Orbitrap Eclipse Tribrid	60708_TMT32_PBMCs_Target4_A8.raw	2025-04-11	Target4	A8	LC1	131CD	38	5.6	CD4T_1_2	NA
60708_TMT32_PBMCs_Target4_A8_131N	Homo sapiens	Peripheral Blood Mononuclear Cells	TMT32	ThermoFisher Orbitrap Eclipse Tribrid	60708_TMT32_PBMCs_Target4_A8.raw	2025-04-11	Target4	A8	LC1	131N	38	8.5	CD4T_1_2	NA
60708_TMT32_PBMCs_Target4_A8_131ND	Homo sapiens	Peripheral Blood Mononuclear Cells	TMT32	ThermoFisher Orbitrap Eclipse Tribrid	60708_TMT32_PBMCs_Target4_A8.raw	2025-04-11	Target4	A8	LC1	131ND	38	8.6	NK_4	NK_3
60708_TMT32_PBMCs_Target4_A8_132C	Homo sapiens	Peripheral Blood Mononuclear Cells	TMT32	ThermoFisher Orbitrap Eclipse Tribrid	60708_TMT32_PBMCs_Target4_A8.raw	2025-04-11	Target4	A8	LC1	132C	38	12.1	CD4T_1_2	NA
60708_TMT32_PBMCs_Target4_A8_132CD	Homo sapiens	Peripheral Blood Mononuclear Cells	TMT32	ThermoFisher Orbitrap Eclipse Tribrid	60708_TMT32_PBMCs_Target4_A8.raw	2025-04-11	Target4	A8	LC1	132CD	38	7.6	CD4T_1_2	NA
60708_TMT32_PBMCs_Target4_A8_132N	Homo sapiens	Peripheral Blood Mononuclear Cells	TMT32	ThermoFisher Orbitrap Eclipse Tribrid	60708_TMT32_PBMCs_Target4_A8.raw	2025-04-11	Target4	A8	LC1	132N	38	19.7	CD4T_1	CD8T_2
60708_TMT32_PBMCs_Target4_A8_132ND	Homo sapiens	Peripheral Blood Mononuclear Cells	TMT32	ThermoFisher Orbitrap Eclipse Tribrid	60708_TMT32_PBMCs_Target4_A8.raw	2025-04-11	Target4	A8	LC1	132ND	38	7	CD4T_1_2	NA
60708_TMT32_PBMCs_Target4_A8_133C	Homo sapiens	Peripheral Blood Mononuclear Cells	TMT32	ThermoFisher Orbitrap Eclipse Tribrid	60708_TMT32_PBMCs_Target4_A8.raw	2025-04-11	Target4	A8	LC1	133C	38	32.5	monocyte_0	monocyte_0
60708_TMT32_PBMCs_Target4_A8_133CD	Homo sapiens	Peripheral Blood Mononuclear Cells	TMT32	ThermoFisher Orbitrap Eclipse Tribrid	60708_TMT32_PBMCs_Target4_A8.raw	2025-04-11	Target4	A8	LC1	133CD	38	20.9	monocyte_0	DC_5
60708_TMT32_PBMCs_Target4_A8_133N	Homo sapiens	Peripheral Blood Mononuclear Cells	TMT32	ThermoFisher Orbitrap Eclipse Tribrid	60708_TMT32_PBMCs_Target4_A8.raw	2025-04-11	Target4	A8	LC1	133N	38	10.3	CD4T_1_2	NA
60708_TMT32_PBMCs_Target4_A8_133ND	Homo sapiens	Peripheral Blood Mononuclear Cells	TMT32	ThermoFisher Orbitrap Eclipse Tribrid	60708_TMT32_PBMCs_Target4_A8.raw	2025-04-11	Target4	A8	LC1	133ND	38	10.2	monocyte_0_2	NA
60708_TMT32_PBMCs_Target4_A8_134CD	Homo sapiens	Peripheral Blood Mononuclear Cells	TMT32	ThermoFisher Orbitrap Eclipse Tribrid	60708_TMT32_PBMCs_Target4_A8.raw	2025-04-11	Target4	A8	LC1	134CD	38	6.3	CD4T_1_2	NA
60708_TMT32_PBMCs_Target4_A8_134N	Homo sapiens	Peripheral Blood Mononuclear Cells	TMT32	ThermoFisher Orbitrap Eclipse Tribrid	60708_TMT32_PBMCs_Target4_A8.raw	2025-04-11	Target4	A8	LC1	134N	38	13.7	CD4T_1_2	NA
60708_TMT32_PBMCs_Target4_A8_134ND	Homo sapiens	Peripheral Blood Mononuclear Cells	TMT32	ThermoFisher Orbitrap Eclipse Tribrid	60708_TMT32_PBMCs_Target4_A8.raw	2025-04-11	Target4	A8	LC1	134ND	38	22.6	CD4T_1	CD4T_1
60708_TMT32_PBMCs_Target4_A9_127C	Homo sapiens	Peripheral Blood Mononuclear Cells	TMT32	ThermoFisher Orbitrap Eclipse Tribrid	60708_TMT32_PBMCs_Target4_A9.raw	2025-04-11	Target4	A9	LC2	127C	39	15.7	CD4T_1_2	NA
60708_TMT32_PBMCs_Target4_A9_127D	Homo sapiens	Peripheral Blood Mononuclear Cells	TMT32	ThermoFisher Orbitrap Eclipse Tribrid	60708_TMT32_PBMCs_Target4_A9.raw	2025-04-11	Target4	A9	LC2	127D	39	19.2	monocyte_0	monocyte_0
60708_TMT32_PBMCs_Target4_A9_127N	Homo sapiens	Peripheral Blood Mononuclear Cells	TMT32	ThermoFisher Orbitrap Eclipse Tribrid	60708_TMT32_PBMCs_Target4_A9.raw	2025-04-11	Target4	A9	LC2	127N	39	12.2	CD4T_1	CD8T_2
60708_TMT32_PBMCs_Target4_A9_128C	Homo sapiens	Peripheral Blood Mononuclear Cells	TMT32	ThermoFisher Orbitrap Eclipse Tribrid	60708_TMT32_PBMCs_Target4_A9.raw	2025-04-11	Target4	A9	LC2	128C	39	6.8	CD4T_1_2	NA
60708_TMT32_PBMCs_Target4_A9_128CD	Homo sapiens	Peripheral Blood Mononuclear Cells	TMT32	ThermoFisher Orbitrap Eclipse Tribrid	60708_TMT32_PBMCs_Target4_A9.raw	2025-04-11	Target4	A9	LC2	128CD	39	5.9	CD4T_1_2	NA
60708_TMT32_PBMCs_Target4_A9_128N	Homo sapiens	Peripheral Blood Mononuclear Cells	TMT32	ThermoFisher Orbitrap Eclipse Tribrid	60708_TMT32_PBMCs_Target4_A9.raw	2025-04-11	Target4	A9	LC2	128N	39	7.9	CD4T_1_2	NA
60708_TMT32_PBMCs_Target4_A9_128ND	Homo sapiens	Peripheral Blood Mononuclear Cells	TMT32	ThermoFisher Orbitrap Eclipse Tribrid	60708_TMT32_PBMCs_Target4_A9.raw	2025-04-11	Target4	A9	LC2	128ND	39	5.7	Unknown_6	Unknown_7
60708_TMT32_PBMCs_Target4_A9_129C	Homo sapiens	Peripheral Blood Mononuclear Cells	TMT32	ThermoFisher Orbitrap Eclipse Tribrid	60708_TMT32_PBMCs_Target4_A9.raw	2025-04-11	Target4	A9	LC2	129C	39	6.9	CD4T_1_2	NA
60708_TMT32_PBMCs_Target4_A9_129CD	Homo sapiens	Peripheral Blood Mononuclear Cells	TMT32	ThermoFisher Orbitrap Eclipse Tribrid	60708_TMT32_PBMCs_Target4_A9.raw	2025-04-11	Target4	A9	LC2	129CD	39	14.4	CD4T_1	CD8T_2
60708_TMT32_PBMCs_Target4_A9_129N	Homo sapiens	Peripheral Blood Mononuclear Cells	TMT32	ThermoFisher Orbitrap Eclipse Tribrid	60708_TMT32_PBMCs_Target4_A9.raw	2025-04-11	Target4	A9	LC2	129N	39	11.7	CD4T_1	CD4T_1
60708_TMT32_PBMCs_Target4_A9_129ND	Homo sapiens	Peripheral Blood Mononuclear Cells	TMT32	ThermoFisher Orbitrap Eclipse Tribrid	60708_TMT32_PBMCs_Target4_A9.raw	2025-04-11	Target4	A9	LC2	129ND	39	12.8	NK_4	NK_3
60708_TMT32_PBMCs_Target4_A9_130C	Homo sapiens	Peripheral Blood Mononuclear Cells	TMT32	ThermoFisher Orbitrap Eclipse Tribrid	60708_TMT32_PBMCs_Target4_A9.raw	2025-04-11	Target4	A9	LC2	130C	39	8.1	CD4T_1_2	NA
60708_TMT32_PBMCs_Target4_A9_130CD	Homo sapiens	Peripheral Blood Mononuclear Cells	TMT32	ThermoFisher Orbitrap Eclipse Tribrid	60708_TMT32_PBMCs_Target4_A9.raw	2025-04-11	Target4	A9	LC2	130CD	39	6.5	CD4T_1_2	NA
60708_TMT32_PBMCs_Target4_A9_130N	Homo sapiens	Peripheral Blood Mononuclear Cells	TMT32	ThermoFisher Orbitrap Eclipse Tribrid	60708_TMT32_PBMCs_Target4_A9.raw	2025-04-11	Target4	A9	LC2	130N	39	5.6	CD4T_1_2	NA
60708_TMT32_PBMCs_Target4_A9_130ND	Homo sapiens	Peripheral Blood Mononuclear Cells	TMT32	ThermoFisher Orbitrap Eclipse Tribrid	60708_TMT32_PBMCs_Target4_A9.raw	2025-04-11	Target4	A9	LC2	130ND	39	6.2	CD4T_1_2	NA
60708_TMT32_PBMCs_Target4_A9_131C	Homo sapiens	Peripheral Blood Mononuclear Cells	TMT32	ThermoFisher Orbitrap Eclipse Tribrid	60708_TMT32_PBMCs_Target4_A9.raw	2025-04-11	Target4	A9	LC2	131C	39	7.8	monocyte_0_2	NA
60708_TMT32_PBMCs_Target4_A9_131CD	Homo sapiens	Peripheral Blood Mononuclear Cells	TMT32	ThermoFisher Orbitrap Eclipse Tribrid	60708_TMT32_PBMCs_Target4_A9.raw	2025-04-11	Target4	A9	LC2	131CD	39	6.8	Unknown_6	Unknown_7
60708_TMT32_PBMCs_Target4_A9_131N	Homo sapiens	Peripheral Blood Mononuclear Cells	TMT32	ThermoFisher Orbitrap Eclipse Tribrid	60708_TMT32_PBMCs_Target4_A9.raw	2025-04-11	Target4	A9	LC2	131N	39	6.7	CD4T_1_2	NA
60708_TMT32_PBMCs_Target4_A9_131ND	Homo sapiens	Peripheral Blood Mononuclear Cells	TMT32	ThermoFisher Orbitrap Eclipse Tribrid	60708_TMT32_PBMCs_Target4_A9.raw	2025-04-11	Target4	A9	LC2	131ND	39	5.2	CD4T_1_2	NA
60708_TMT32_PBMCs_Target4_A9_132C	Homo sapiens	Peripheral Blood Mononuclear Cells	TMT32	ThermoFisher Orbitrap Eclipse Tribrid	60708_TMT32_PBMCs_Target4_A9.raw	2025-04-11	Target4	A9	LC2	132C	39	24	monocyte_0	monocyte_0
60708_TMT32_PBMCs_Target4_A9_132CD	Homo sapiens	Peripheral Blood Mononuclear Cells	TMT32	ThermoFisher Orbitrap Eclipse Tribrid	60708_TMT32_PBMCs_Target4_A9.raw	2025-04-11	Target4	A9	LC2	132CD	39	7.2	CD4T_1_2	NA
60708_TMT32_PBMCs_Target4_A9_132N	Homo sapiens	Peripheral Blood Mononuclear Cells	TMT32	ThermoFisher Orbitrap Eclipse Tribrid	60708_TMT32_PBMCs_Target4_A9.raw	2025-04-11	Target4	A9	LC2	132N	39	7.3	CD4T_1_2	NA
60708_TMT32_PBMCs_Target4_A9_132ND	Homo sapiens	Peripheral Blood Mononuclear Cells	TMT32	ThermoFisher Orbitrap Eclipse Tribrid	60708_TMT32_PBMCs_Target4_A9.raw	2025-04-11	Target4	A9	LC2	132ND	39	10	B_5	B_4
60708_TMT32_PBMCs_Target4_A9_133C	Homo sapiens	Peripheral Blood Mononuclear Cells	TMT32	ThermoFisher Orbitrap Eclipse Tribrid	60708_TMT32_PBMCs_Target4_A9.raw	2025-04-11	Target4	A9	LC2	133C	39	25.3	monocyte_0	monocyte_0
60708_TMT32_PBMCs_Target4_A9_133CD	Homo sapiens	Peripheral Blood Mononuclear Cells	TMT32	ThermoFisher Orbitrap Eclipse Tribrid	60708_TMT32_PBMCs_Target4_A9.raw	2025-04-11	Target4	A9	LC2	133CD	39	9.2	CD4T_1	CD4T_1
60708_TMT32_PBMCs_Target4_A9_133N	Homo sapiens	Peripheral Blood Mononuclear Cells	TMT32	ThermoFisher Orbitrap Eclipse Tribrid	60708_TMT32_PBMCs_Target4_A9.raw	2025-04-11	Target4	A9	LC2	133N	39	15.1	CD4T_1	CD4T_1
60708_TMT32_PBMCs_Target4_A9_133ND	Homo sapiens	Peripheral Blood Mononuclear Cells	TMT32	ThermoFisher Orbitrap Eclipse Tribrid	60708_TMT32_PBMCs_Target4_A9.raw	2025-04-11	Target4	A9	LC2	133ND	39	21.1	CD4T_1	CD8T_2
60708_TMT32_PBMCs_Target4_A9_134CD	Homo sapiens	Peripheral Blood Mononuclear Cells	TMT32	ThermoFisher Orbitrap Eclipse Tribrid	60708_TMT32_PBMCs_Target4_A9.raw	2025-04-11	Target4	A9	LC2	134CD	39	5.7	CD4T_1_2	NA
60708_TMT32_PBMCs_Target4_A9_134N	Homo sapiens	Peripheral Blood Mononuclear Cells	TMT32	ThermoFisher Orbitrap Eclipse Tribrid	60708_TMT32_PBMCs_Target4_A9.raw	2025-04-11	Target4	A9	LC2	134N	39	9.7	monocyte_0_2	NA
60708_TMT32_PBMCs_Target4_A9_134ND	Homo sapiens	Peripheral Blood Mononuclear Cells	TMT32	ThermoFisher Orbitrap Eclipse Tribrid	60708_TMT32_PBMCs_Target4_A9.raw	2025-04-11	Target4	A9	LC2	134ND	39	15.9	CD4T_1_2	NA
60708_TMT32_PBMCs_Target4_B1_127C	Homo sapiens	Peripheral Blood Mononuclear Cells	TMT32	ThermoFisher Orbitrap Eclipse Tribrid	60708_TMT32_PBMCs_Target4_B1.raw	2025-04-11	Target4	B1	LC1	127C	40	48.6	monocyte_0	monocyte_0
60708_TMT32_PBMCs_Target4_B1_127D	Homo sapiens	Peripheral Blood Mononuclear Cells	TMT32	ThermoFisher Orbitrap Eclipse Tribrid	60708_TMT32_PBMCs_Target4_B1.raw	2025-04-11	Target4	B1	LC1	127D	40	26.8	monocyte_0	monocyte_0
60708_TMT32_PBMCs_Target4_B1_127N	Homo sapiens	Peripheral Blood Mononuclear Cells	TMT32	ThermoFisher Orbitrap Eclipse Tribrid	60708_TMT32_PBMCs_Target4_B1.raw	2025-04-11	Target4	B1	LC1	127N	40	8.4	CD4T_1_2	NA
60708_TMT32_PBMCs_Target4_B1_128C	Homo sapiens	Peripheral Blood Mononuclear Cells	TMT32	ThermoFisher Orbitrap Eclipse Tribrid	60708_TMT32_PBMCs_Target4_B1.raw	2025-04-11	Target4	B1	LC1	128C	40	11.4	CD4T_1_2	NA
60708_TMT32_PBMCs_Target4_B1_128CD	Homo sapiens	Peripheral Blood Mononuclear Cells	TMT32	ThermoFisher Orbitrap Eclipse Tribrid	60708_TMT32_PBMCs_Target4_B1.raw	2025-04-11	Target4	B1	LC1	128CD	40	9.8	CD4T_1_2	NA
60708_TMT32_PBMCs_Target4_B1_128N	Homo sapiens	Peripheral Blood Mononuclear Cells	TMT32	ThermoFisher Orbitrap Eclipse Tribrid	60708_TMT32_PBMCs_Target4_B1.raw	2025-04-11	Target4	B1	LC1	128N	40	20.5	CD4T_1	CD4T_1
60708_TMT32_PBMCs_Target4_B1_128ND	Homo sapiens	Peripheral Blood Mononuclear Cells	TMT32	ThermoFisher Orbitrap Eclipse Tribrid	60708_TMT32_PBMCs_Target4_B1.raw	2025-04-11	Target4	B1	LC1	128ND	40	9.8	CD4T_1	CD4T_1
60708_TMT32_PBMCs_Target4_B1_129C	Homo sapiens	Peripheral Blood Mononuclear Cells	TMT32	ThermoFisher Orbitrap Eclipse Tribrid	60708_TMT32_PBMCs_Target4_B1.raw	2025-04-11	Target4	B1	LC1	129C	40	19.8	CD4T_1	CD8T_2
60708_TMT32_PBMCs_Target4_B1_129CD	Homo sapiens	Peripheral Blood Mononuclear Cells	TMT32	ThermoFisher Orbitrap Eclipse Tribrid	60708_TMT32_PBMCs_Target4_B1.raw	2025-04-11	Target4	B1	LC1	129CD	40	8.8	CD4T_1_2	NA
60708_TMT32_PBMCs_Target4_B1_129N	Homo sapiens	Peripheral Blood Mononuclear Cells	TMT32	ThermoFisher Orbitrap Eclipse Tribrid	60708_TMT32_PBMCs_Target4_B1.raw	2025-04-11	Target4	B1	LC1	129N	40	30.7	monocyte_0	monocyte_0
60708_TMT32_PBMCs_Target4_B1_129ND	Homo sapiens	Peripheral Blood Mononuclear Cells	TMT32	ThermoFisher Orbitrap Eclipse Tribrid	60708_TMT32_PBMCs_Target4_B1.raw	2025-04-11	Target4	B1	LC1	129ND	40	17.1	CD4T_1	CD4T_1
60708_TMT32_PBMCs_Target4_B1_130C	Homo sapiens	Peripheral Blood Mononuclear Cells	TMT32	ThermoFisher Orbitrap Eclipse Tribrid	60708_TMT32_PBMCs_Target4_B1.raw	2025-04-11	Target4	B1	LC1	130C	40	10.4	CD4T_1_2	NA
60708_TMT32_PBMCs_Target4_B1_130CD	Homo sapiens	Peripheral Blood Mononuclear Cells	TMT32	ThermoFisher Orbitrap Eclipse Tribrid	60708_TMT32_PBMCs_Target4_B1.raw	2025-04-11	Target4	B1	LC1	130CD	40	11.5	monocyte_0_2	NA
60708_TMT32_PBMCs_Target4_B1_130N	Homo sapiens	Peripheral Blood Mononuclear Cells	TMT32	ThermoFisher Orbitrap Eclipse Tribrid	60708_TMT32_PBMCs_Target4_B1.raw	2025-04-11	Target4	B1	LC1	130N	40	14.4	CD4T_1_2	NA
60708_TMT32_PBMCs_Target4_B1_130ND	Homo sapiens	Peripheral Blood Mononuclear Cells	TMT32	ThermoFisher Orbitrap Eclipse Tribrid	60708_TMT32_PBMCs_Target4_B1.raw	2025-04-11	Target4	B1	LC1	130ND	40	11.6	CD4T_1_2	NA
60708_TMT32_PBMCs_Target4_B1_131C	Homo sapiens	Peripheral Blood Mononuclear Cells	TMT32	ThermoFisher Orbitrap Eclipse Tribrid	60708_TMT32_PBMCs_Target4_B1.raw	2025-04-11	Target4	B1	LC1	131C	40	33.8	monocyte_0	DC_5
60708_TMT32_PBMCs_Target4_B1_131CD	Homo sapiens	Peripheral Blood Mononuclear Cells	TMT32	ThermoFisher Orbitrap Eclipse Tribrid	60708_TMT32_PBMCs_Target4_B1.raw	2025-04-11	Target4	B1	LC1	131CD	40	8.5	CD4T_1_2	NA
60708_TMT32_PBMCs_Target4_B1_131N	Homo sapiens	Peripheral Blood Mononuclear Cells	TMT32	ThermoFisher Orbitrap Eclipse Tribrid	60708_TMT32_PBMCs_Target4_B1.raw	2025-04-11	Target4	B1	LC1	131N	40	23	NK_4	NK_3
60708_TMT32_PBMCs_Target4_B1_131ND	Homo sapiens	Peripheral Blood Mononuclear Cells	TMT32	ThermoFisher Orbitrap Eclipse Tribrid	60708_TMT32_PBMCs_Target4_B1.raw	2025-04-11	Target4	B1	LC1	131ND	40	14	monocyte_0	monocyte_0
60708_TMT32_PBMCs_Target4_B1_132C	Homo sapiens	Peripheral Blood Mononuclear Cells	TMT32	ThermoFisher Orbitrap Eclipse Tribrid	60708_TMT32_PBMCs_Target4_B1.raw	2025-04-11	Target4	B1	LC1	132C	40	14.1	monocyte_0_2	NA
60708_TMT32_PBMCs_Target4_B1_132CD	Homo sapiens	Peripheral Blood Mononuclear Cells	TMT32	ThermoFisher Orbitrap Eclipse Tribrid	60708_TMT32_PBMCs_Target4_B1.raw	2025-04-11	Target4	B1	LC1	132CD	40	21.9	CD4T_1	CD8T_2
60708_TMT32_PBMCs_Target4_B1_132N	Homo sapiens	Peripheral Blood Mononuclear Cells	TMT32	ThermoFisher Orbitrap Eclipse Tribrid	60708_TMT32_PBMCs_Target4_B1.raw	2025-04-11	Target4	B1	LC1	132N	40	21.2	CD4T_1	CD4T_1
60708_TMT32_PBMCs_Target4_B1_132ND	Homo sapiens	Peripheral Blood Mononuclear Cells	TMT32	ThermoFisher Orbitrap Eclipse Tribrid	60708_TMT32_PBMCs_Target4_B1.raw	2025-04-11	Target4	B1	LC1	132ND	40	19.9	NK_4	NK_3
60708_TMT32_PBMCs_Target4_B1_133C	Homo sapiens	Peripheral Blood Mononuclear Cells	TMT32	ThermoFisher Orbitrap Eclipse Tribrid	60708_TMT32_PBMCs_Target4_B1.raw	2025-04-11	Target4	B1	LC1	133C	40	12.3	CD4T_1	CD4T_1
60708_TMT32_PBMCs_Target4_B1_133CD	Homo sapiens	Peripheral Blood Mononuclear Cells	TMT32	ThermoFisher Orbitrap Eclipse Tribrid	60708_TMT32_PBMCs_Target4_B1.raw	2025-04-11	Target4	B1	LC1	133CD	40	20.9	NK_4	NK_3
60708_TMT32_PBMCs_Target4_B1_133N	Homo sapiens	Peripheral Blood Mononuclear Cells	TMT32	ThermoFisher Orbitrap Eclipse Tribrid	60708_TMT32_PBMCs_Target4_B1.raw	2025-04-11	Target4	B1	LC1	133N	40	20.3	CD4T_1	CD4T_1
60708_TMT32_PBMCs_Target4_B1_133ND	Homo sapiens	Peripheral Blood Mononuclear Cells	TMT32	ThermoFisher Orbitrap Eclipse Tribrid	60708_TMT32_PBMCs_Target4_B1.raw	2025-04-11	Target4	B1	LC1	133ND	40	10.4	CD4T_1_2	NA
60708_TMT32_PBMCs_Target4_B1_134CD	Homo sapiens	Peripheral Blood Mononuclear Cells	TMT32	ThermoFisher Orbitrap Eclipse Tribrid	60708_TMT32_PBMCs_Target4_B1.raw	2025-04-11	Target4	B1	LC1	134CD	40	9.1	CD4T_1_2	NA
60708_TMT32_PBMCs_Target4_B1_134N	Homo sapiens	Peripheral Blood Mononuclear Cells	TMT32	ThermoFisher Orbitrap Eclipse Tribrid	60708_TMT32_PBMCs_Target4_B1.raw	2025-04-11	Target4	B1	LC1	134N	40	24.3	NK_4	NK_3
60708_TMT32_PBMCs_Target4_B1_134ND	Homo sapiens	Peripheral Blood Mononuclear Cells	TMT32	ThermoFisher Orbitrap Eclipse Tribrid	60708_TMT32_PBMCs_Target4_B1.raw	2025-04-11	Target4	B1	LC1	134ND	40	30.1	NK_4	NK_3
60708_TMT32_PBMCs_Target4_B10_127C	Homo sapiens	Peripheral Blood Mononuclear Cells	TMT32	ThermoFisher Orbitrap Eclipse Tribrid	60708_TMT32_PBMCs_Target4_B10.raw	2025-04-12	Target4	B10	LC1	127C	41	20.6	monocyte_0_2	NA
60708_TMT32_PBMCs_Target4_B10_127D	Homo sapiens	Peripheral Blood Mononuclear Cells	TMT32	ThermoFisher Orbitrap Eclipse Tribrid	60708_TMT32_PBMCs_Target4_B10.raw	2025-04-12	Target4	B10	LC1	127D	41	5	CD4T_1_2	NA
60708_TMT32_PBMCs_Target4_B10_127N	Homo sapiens	Peripheral Blood Mononuclear Cells	TMT32	ThermoFisher Orbitrap Eclipse Tribrid	60708_TMT32_PBMCs_Target4_B10.raw	2025-04-12	Target4	B10	LC1	127N	41	11.7	CD4T_1	CD4T_1
60708_TMT32_PBMCs_Target4_B10_128C	Homo sapiens	Peripheral Blood Mononuclear Cells	TMT32	ThermoFisher Orbitrap Eclipse Tribrid	60708_TMT32_PBMCs_Target4_B10.raw	2025-04-12	Target4	B10	LC1	128C	41	22	monocyte_0	monocyte_0
60708_TMT32_PBMCs_Target4_B10_128CD	Homo sapiens	Peripheral Blood Mononuclear Cells	TMT32	ThermoFisher Orbitrap Eclipse Tribrid	60708_TMT32_PBMCs_Target4_B10.raw	2025-04-12	Target4	B10	LC1	128CD	41	10.5	B_5	B_4
60708_TMT32_PBMCs_Target4_B10_128N	Homo sapiens	Peripheral Blood Mononuclear Cells	TMT32	ThermoFisher Orbitrap Eclipse Tribrid	60708_TMT32_PBMCs_Target4_B10.raw	2025-04-12	Target4	B10	LC1	128N	41	7.6	CD4T_1_2	NA
60708_TMT32_PBMCs_Target4_B10_128ND	Homo sapiens	Peripheral Blood Mononuclear Cells	TMT32	ThermoFisher Orbitrap Eclipse Tribrid	60708_TMT32_PBMCs_Target4_B10.raw	2025-04-12	Target4	B10	LC1	128ND	41	21	monocyte_0	DC_5
60708_TMT32_PBMCs_Target4_B10_129C	Homo sapiens	Peripheral Blood Mononuclear Cells	TMT32	ThermoFisher Orbitrap Eclipse Tribrid	60708_TMT32_PBMCs_Target4_B10.raw	2025-04-12	Target4	B10	LC1	129C	41	9.3	monocyte_0_2	NA
60708_TMT32_PBMCs_Target4_B10_129CD	Homo sapiens	Peripheral Blood Mononuclear Cells	TMT32	ThermoFisher Orbitrap Eclipse Tribrid	60708_TMT32_PBMCs_Target4_B10.raw	2025-04-12	Target4	B10	LC1	129CD	41	11.3	monocyte_0_2	NA
60708_TMT32_PBMCs_Target4_B10_129N	Homo sapiens	Peripheral Blood Mononuclear Cells	TMT32	ThermoFisher Orbitrap Eclipse Tribrid	60708_TMT32_PBMCs_Target4_B10.raw	2025-04-12	Target4	B10	LC1	129N	41	24.7	monocyte_0	monocyte_0
60708_TMT32_PBMCs_Target4_B10_129ND	Homo sapiens	Peripheral Blood Mononuclear Cells	TMT32	ThermoFisher Orbitrap Eclipse Tribrid	60708_TMT32_PBMCs_Target4_B10.raw	2025-04-12	Target4	B10	LC1	129ND	41	7.7	CD4T_1_2	NA
60708_TMT32_PBMCs_Target4_B10_130C	Homo sapiens	Peripheral Blood Mononuclear Cells	TMT32	ThermoFisher Orbitrap Eclipse Tribrid	60708_TMT32_PBMCs_Target4_B10.raw	2025-04-12	Target4	B10	LC1	130C	41	8.7	CD4T_1_2	NA
60708_TMT32_PBMCs_Target4_B10_130CD	Homo sapiens	Peripheral Blood Mononuclear Cells	TMT32	ThermoFisher Orbitrap Eclipse Tribrid	60708_TMT32_PBMCs_Target4_B10.raw	2025-04-12	Target4	B10	LC1	130CD	41	11.9	B_5	B_4
60708_TMT32_PBMCs_Target4_B10_130N	Homo sapiens	Peripheral Blood Mononuclear Cells	TMT32	ThermoFisher Orbitrap Eclipse Tribrid	60708_TMT32_PBMCs_Target4_B10.raw	2025-04-12	Target4	B10	LC1	130N	41	10.5	CD4T_1	CD4T_1
60708_TMT32_PBMCs_Target4_B10_130ND	Homo sapiens	Peripheral Blood Mononuclear Cells	TMT32	ThermoFisher Orbitrap Eclipse Tribrid	60708_TMT32_PBMCs_Target4_B10.raw	2025-04-12	Target4	B10	LC1	130ND	41	6.6	CD4T_1_2	NA
60708_TMT32_PBMCs_Target4_B10_131C	Homo sapiens	Peripheral Blood Mononuclear Cells	TMT32	ThermoFisher Orbitrap Eclipse Tribrid	60708_TMT32_PBMCs_Target4_B10.raw	2025-04-12	Target4	B10	LC1	131C	41	6.9	CD4T_1_2	NA
60708_TMT32_PBMCs_Target4_B10_131CD	Homo sapiens	Peripheral Blood Mononuclear Cells	TMT32	ThermoFisher Orbitrap Eclipse Tribrid	60708_TMT32_PBMCs_Target4_B10.raw	2025-04-12	Target4	B10	LC1	131CD	41	24.1	monocyte_0	monocyte_6
60708_TMT32_PBMCs_Target4_B10_131N	Homo sapiens	Peripheral Blood Mononuclear Cells	TMT32	ThermoFisher Orbitrap Eclipse Tribrid	60708_TMT32_PBMCs_Target4_B10.raw	2025-04-12	Target4	B10	LC1	131N	41	17.5	CD4T_1	CD8T_2
60708_TMT32_PBMCs_Target4_B10_131ND	Homo sapiens	Peripheral Blood Mononuclear Cells	TMT32	ThermoFisher Orbitrap Eclipse Tribrid	60708_TMT32_PBMCs_Target4_B10.raw	2025-04-12	Target4	B10	LC1	131ND	41	5.5	monocyte_0_2	NA
60708_TMT32_PBMCs_Target4_B10_132C	Homo sapiens	Peripheral Blood Mononuclear Cells	TMT32	ThermoFisher Orbitrap Eclipse Tribrid	60708_TMT32_PBMCs_Target4_B10.raw	2025-04-12	Target4	B10	LC1	132C	41	7.2	CD4T_1_2	NA
60708_TMT32_PBMCs_Target4_B10_132CD	Homo sapiens	Peripheral Blood Mononuclear Cells	TMT32	ThermoFisher Orbitrap Eclipse Tribrid	60708_TMT32_PBMCs_Target4_B10.raw	2025-04-12	Target4	B10	LC1	132CD	41	8.5	monocyte_0_2	NA
60708_TMT32_PBMCs_Target4_B10_132N	Homo sapiens	Peripheral Blood Mononuclear Cells	TMT32	ThermoFisher Orbitrap Eclipse Tribrid	60708_TMT32_PBMCs_Target4_B10.raw	2025-04-12	Target4	B10	LC1	132N	41	8.7	monocyte_0_2	NA
60708_TMT32_PBMCs_Target4_B10_132ND	Homo sapiens	Peripheral Blood Mononuclear Cells	TMT32	ThermoFisher Orbitrap Eclipse Tribrid	60708_TMT32_PBMCs_Target4_B10.raw	2025-04-12	Target4	B10	LC1	132ND	41	14.7	CD4T_1	CD8T_2
60708_TMT32_PBMCs_Target4_B10_133C	Homo sapiens	Peripheral Blood Mononuclear Cells	TMT32	ThermoFisher Orbitrap Eclipse Tribrid	60708_TMT32_PBMCs_Target4_B10.raw	2025-04-12	Target4	B10	LC1	133C	41	6.9	CD4T_1_2	NA
60708_TMT32_PBMCs_Target4_B10_133CD	Homo sapiens	Peripheral Blood Mononuclear Cells	TMT32	ThermoFisher Orbitrap Eclipse Tribrid	60708_TMT32_PBMCs_Target4_B10.raw	2025-04-12	Target4	B10	LC1	133CD	41	7.2	CD4T_1_2	NA
60708_TMT32_PBMCs_Target4_B10_133N	Homo sapiens	Peripheral Blood Mononuclear Cells	TMT32	ThermoFisher Orbitrap Eclipse Tribrid	60708_TMT32_PBMCs_Target4_B10.raw	2025-04-12	Target4	B10	LC1	133N	41	9.1	monocyte_0_2	NA
60708_TMT32_PBMCs_Target4_B10_133ND	Homo sapiens	Peripheral Blood Mononuclear Cells	TMT32	ThermoFisher Orbitrap Eclipse Tribrid	60708_TMT32_PBMCs_Target4_B10.raw	2025-04-12	Target4	B10	LC1	133ND	41	11.8	CD4T_1	CD4T_1
60708_TMT32_PBMCs_Target4_B10_134CD	Homo sapiens	Peripheral Blood Mononuclear Cells	TMT32	ThermoFisher Orbitrap Eclipse Tribrid	60708_TMT32_PBMCs_Target4_B10.raw	2025-04-12	Target4	B10	LC1	134CD	41	19	monocyte_0	monocyte_0
60708_TMT32_PBMCs_Target4_B10_134N	Homo sapiens	Peripheral Blood Mononuclear Cells	TMT32	ThermoFisher Orbitrap Eclipse Tribrid	60708_TMT32_PBMCs_Target4_B10.raw	2025-04-12	Target4	B10	LC1	134N	41	11.5	monocyte_0_2	NA
60708_TMT32_PBMCs_Target4_B10_134ND	Homo sapiens	Peripheral Blood Mononuclear Cells	TMT32	ThermoFisher Orbitrap Eclipse Tribrid	60708_TMT32_PBMCs_Target4_B10.raw	2025-04-12	Target4	B10	LC1	134ND	41	24.6	NK_4	NK_3
60708_TMT32_PBMCs_Target4_B2_127C	Homo sapiens	Peripheral Blood Mononuclear Cells	TMT32	ThermoFisher Orbitrap Eclipse Tribrid	60708_TMT32_PBMCs_Target4_B2.raw	2025-04-11	Target4	B2	LC2	127C	42	20.8	monocyte_0_2	NA
60708_TMT32_PBMCs_Target4_B2_127D	Homo sapiens	Peripheral Blood Mononuclear Cells	TMT32	ThermoFisher Orbitrap Eclipse Tribrid	60708_TMT32_PBMCs_Target4_B2.raw	2025-04-11	Target4	B2	LC2	127D	42	7.7	CD4T_1_2	NA
60708_TMT32_PBMCs_Target4_B2_127N	Homo sapiens	Peripheral Blood Mononuclear Cells	TMT32	ThermoFisher Orbitrap Eclipse Tribrid	60708_TMT32_PBMCs_Target4_B2.raw	2025-04-11	Target4	B2	LC2	127N	42	18.4	CD4T_1	CD8T_2
60708_TMT32_PBMCs_Target4_B2_128C	Homo sapiens	Peripheral Blood Mononuclear Cells	TMT32	ThermoFisher Orbitrap Eclipse Tribrid	60708_TMT32_PBMCs_Target4_B2.raw	2025-04-11	Target4	B2	LC2	128C	42	10.6	monocyte_0_2	NA
60708_TMT32_PBMCs_Target4_B2_128CD	Homo sapiens	Peripheral Blood Mononuclear Cells	TMT32	ThermoFisher Orbitrap Eclipse Tribrid	60708_TMT32_PBMCs_Target4_B2.raw	2025-04-11	Target4	B2	LC2	128CD	42	18.3	NK_4	NK_3
60708_TMT32_PBMCs_Target4_B2_128N	Homo sapiens	Peripheral Blood Mononuclear Cells	TMT32	ThermoFisher Orbitrap Eclipse Tribrid	60708_TMT32_PBMCs_Target4_B2.raw	2025-04-11	Target4	B2	LC2	128N	42	8.8	CD4T_1_2	NA
60708_TMT32_PBMCs_Target4_B2_128ND	Homo sapiens	Peripheral Blood Mononuclear Cells	TMT32	ThermoFisher Orbitrap Eclipse Tribrid	60708_TMT32_PBMCs_Target4_B2.raw	2025-04-11	Target4	B2	LC2	128ND	42	9.6	monocyte_0_2	NA
60708_TMT32_PBMCs_Target4_B2_129C	Homo sapiens	Peripheral Blood Mononuclear Cells	TMT32	ThermoFisher Orbitrap Eclipse Tribrid	60708_TMT32_PBMCs_Target4_B2.raw	2025-04-11	Target4	B2	LC2	129C	42	19.3	CD4T_1	CD8T_2
60708_TMT32_PBMCs_Target4_B2_129CD	Homo sapiens	Peripheral Blood Mononuclear Cells	TMT32	ThermoFisher Orbitrap Eclipse Tribrid	60708_TMT32_PBMCs_Target4_B2.raw	2025-04-11	Target4	B2	LC2	129CD	42	29.3	CD4T_1_2	NA
60708_TMT32_PBMCs_Target4_B2_129N	Homo sapiens	Peripheral Blood Mononuclear Cells	TMT32	ThermoFisher Orbitrap Eclipse Tribrid	60708_TMT32_PBMCs_Target4_B2.raw	2025-04-11	Target4	B2	LC2	129N	42	13.4	B_5	B_4
60708_TMT32_PBMCs_Target4_B2_129ND	Homo sapiens	Peripheral Blood Mononuclear Cells	TMT32	ThermoFisher Orbitrap Eclipse Tribrid	60708_TMT32_PBMCs_Target4_B2.raw	2025-04-11	Target4	B2	LC2	129ND	42	20.1	CD4T_1	CD8T_2
60708_TMT32_PBMCs_Target4_B2_130C	Homo sapiens	Peripheral Blood Mononuclear Cells	TMT32	ThermoFisher Orbitrap Eclipse Tribrid	60708_TMT32_PBMCs_Target4_B2.raw	2025-04-11	Target4	B2	LC2	130C	42	32.5	monocyte_0	monocyte_0
60708_TMT32_PBMCs_Target4_B2_130CD	Homo sapiens	Peripheral Blood Mononuclear Cells	TMT32	ThermoFisher Orbitrap Eclipse Tribrid	60708_TMT32_PBMCs_Target4_B2.raw	2025-04-11	Target4	B2	LC2	130CD	42	9.4	monocyte_0_2	NA
60708_TMT32_PBMCs_Target4_B2_130N	Homo sapiens	Peripheral Blood Mononuclear Cells	TMT32	ThermoFisher Orbitrap Eclipse Tribrid	60708_TMT32_PBMCs_Target4_B2.raw	2025-04-11	Target4	B2	LC2	130N	42	17.6	CD4T_1	CD4T_1
60708_TMT32_PBMCs_Target4_B2_130ND	Homo sapiens	Peripheral Blood Mononuclear Cells	TMT32	ThermoFisher Orbitrap Eclipse Tribrid	60708_TMT32_PBMCs_Target4_B2.raw	2025-04-11	Target4	B2	LC2	130ND	42	28	CD4T_1	CD8T_2
60708_TMT32_PBMCs_Target4_B2_131C	Homo sapiens	Peripheral Blood Mononuclear Cells	TMT32	ThermoFisher Orbitrap Eclipse Tribrid	60708_TMT32_PBMCs_Target4_B2.raw	2025-04-11	Target4	B2	LC2	131C	42	21.6	CD4T_1	CD8T_2
60708_TMT32_PBMCs_Target4_B2_131CD	Homo sapiens	Peripheral Blood Mononuclear Cells	TMT32	ThermoFisher Orbitrap Eclipse Tribrid	60708_TMT32_PBMCs_Target4_B2.raw	2025-04-11	Target4	B2	LC2	131CD	42	9.2	monocyte_0_2	NA
60708_TMT32_PBMCs_Target4_B2_131N	Homo sapiens	Peripheral Blood Mononuclear Cells	TMT32	ThermoFisher Orbitrap Eclipse Tribrid	60708_TMT32_PBMCs_Target4_B2.raw	2025-04-11	Target4	B2	LC2	131N	42	34.8	monocyte_0	monocyte_0
60708_TMT32_PBMCs_Target4_B2_131ND	Homo sapiens	Peripheral Blood Mononuclear Cells	TMT32	ThermoFisher Orbitrap Eclipse Tribrid	60708_TMT32_PBMCs_Target4_B2.raw	2025-04-11	Target4	B2	LC2	131ND	42	13.1	monocyte_0	monocyte_0
60708_TMT32_PBMCs_Target4_B2_132C	Homo sapiens	Peripheral Blood Mononuclear Cells	TMT32	ThermoFisher Orbitrap Eclipse Tribrid	60708_TMT32_PBMCs_Target4_B2.raw	2025-04-11	Target4	B2	LC2	132C	42	33.9	monocyte_0	monocyte_0
60708_TMT32_PBMCs_Target4_B2_132CD	Homo sapiens	Peripheral Blood Mononuclear Cells	TMT32	ThermoFisher Orbitrap Eclipse Tribrid	60708_TMT32_PBMCs_Target4_B2.raw	2025-04-11	Target4	B2	LC2	132CD	42	10.7	monocyte_0_2	NA
60708_TMT32_PBMCs_Target4_B2_132N	Homo sapiens	Peripheral Blood Mononuclear Cells	TMT32	ThermoFisher Orbitrap Eclipse Tribrid	60708_TMT32_PBMCs_Target4_B2.raw	2025-04-11	Target4	B2	LC2	132N	42	13.7	monocyte_0_2	NA
60708_TMT32_PBMCs_Target4_B2_132ND	Homo sapiens	Peripheral Blood Mononuclear Cells	TMT32	ThermoFisher Orbitrap Eclipse Tribrid	60708_TMT32_PBMCs_Target4_B2.raw	2025-04-11	Target4	B2	LC2	132ND	42	15.4	CD4T_1	CD4T_1
60708_TMT32_PBMCs_Target4_B2_133C	Homo sapiens	Peripheral Blood Mononuclear Cells	TMT32	ThermoFisher Orbitrap Eclipse Tribrid	60708_TMT32_PBMCs_Target4_B2.raw	2025-04-11	Target4	B2	LC2	133C	42	19.1	CD4T_1	CD4T_1
60708_TMT32_PBMCs_Target4_B2_133CD	Homo sapiens	Peripheral Blood Mononuclear Cells	TMT32	ThermoFisher Orbitrap Eclipse Tribrid	60708_TMT32_PBMCs_Target4_B2.raw	2025-04-11	Target4	B2	LC2	133CD	42	19.1	B_5	B_4
60708_TMT32_PBMCs_Target4_B2_133N	Homo sapiens	Peripheral Blood Mononuclear Cells	TMT32	ThermoFisher Orbitrap Eclipse Tribrid	60708_TMT32_PBMCs_Target4_B2.raw	2025-04-11	Target4	B2	LC2	133N	42	9.8	CD4T_1_2	NA
60708_TMT32_PBMCs_Target4_B2_133ND	Homo sapiens	Peripheral Blood Mononuclear Cells	TMT32	ThermoFisher Orbitrap Eclipse Tribrid	60708_TMT32_PBMCs_Target4_B2.raw	2025-04-11	Target4	B2	LC2	133ND	42	8.8	CD4T_1_2	NA
60708_TMT32_PBMCs_Target4_B2_134CD	Homo sapiens	Peripheral Blood Mononuclear Cells	TMT32	ThermoFisher Orbitrap Eclipse Tribrid	60708_TMT32_PBMCs_Target4_B2.raw	2025-04-11	Target4	B2	LC2	134CD	42	27.4	monocyte_0	monocyte_0
60708_TMT32_PBMCs_Target4_B2_134N	Homo sapiens	Peripheral Blood Mononuclear Cells	TMT32	ThermoFisher Orbitrap Eclipse Tribrid	60708_TMT32_PBMCs_Target4_B2.raw	2025-04-11	Target4	B2	LC2	134N	42	23.7	CD4T_1	CD8T_2
60708_TMT32_PBMCs_Target4_B2_134ND	Homo sapiens	Peripheral Blood Mononuclear Cells	TMT32	ThermoFisher Orbitrap Eclipse Tribrid	60708_TMT32_PBMCs_Target4_B2.raw	2025-04-11	Target4	B2	LC2	134ND	42	21.8	monocyte_0_2	NA
60708_TMT32_PBMCs_Target4_B4_127C	Homo sapiens	Peripheral Blood Mononuclear Cells	TMT32	ThermoFisher Orbitrap Eclipse Tribrid	60708_TMT32_PBMCs_Target4_B4.raw	2025-04-12	Target4	B4	LC1	127C	43	20.3	CD4T_1_2	NA
60708_TMT32_PBMCs_Target4_B4_127D	Homo sapiens	Peripheral Blood Mononuclear Cells	TMT32	ThermoFisher Orbitrap Eclipse Tribrid	60708_TMT32_PBMCs_Target4_B4.raw	2025-04-12	Target4	B4	LC1	127D	43	16	CD4T_1	CD8T_2
60708_TMT32_PBMCs_Target4_B4_127N	Homo sapiens	Peripheral Blood Mononuclear Cells	TMT32	ThermoFisher Orbitrap Eclipse Tribrid	60708_TMT32_PBMCs_Target4_B4.raw	2025-04-12	Target4	B4	LC1	127N	43	7.4	monocyte_0_2	NA
60708_TMT32_PBMCs_Target4_B4_128C	Homo sapiens	Peripheral Blood Mononuclear Cells	TMT32	ThermoFisher Orbitrap Eclipse Tribrid	60708_TMT32_PBMCs_Target4_B4.raw	2025-04-12	Target4	B4	LC1	128C	43	7.7	CD4T_1_2	NA
60708_TMT32_PBMCs_Target4_B4_128CD	Homo sapiens	Peripheral Blood Mononuclear Cells	TMT32	ThermoFisher Orbitrap Eclipse Tribrid	60708_TMT32_PBMCs_Target4_B4.raw	2025-04-12	Target4	B4	LC1	128CD	43	8.8	monocyte_0_2	NA
60708_TMT32_PBMCs_Target4_B4_128N	Homo sapiens	Peripheral Blood Mononuclear Cells	TMT32	ThermoFisher Orbitrap Eclipse Tribrid	60708_TMT32_PBMCs_Target4_B4.raw	2025-04-12	Target4	B4	LC1	128N	43	15	CD4T_1	CD4T_1
60708_TMT32_PBMCs_Target4_B4_128ND	Homo sapiens	Peripheral Blood Mononuclear Cells	TMT32	ThermoFisher Orbitrap Eclipse Tribrid	60708_TMT32_PBMCs_Target4_B4.raw	2025-04-12	Target4	B4	LC1	128ND	43	12.6	monocyte_0_2	NA
60708_TMT32_PBMCs_Target4_B4_129C	Homo sapiens	Peripheral Blood Mononuclear Cells	TMT32	ThermoFisher Orbitrap Eclipse Tribrid	60708_TMT32_PBMCs_Target4_B4.raw	2025-04-12	Target4	B4	LC1	129C	43	10.5	monocyte_0_2	NA
60708_TMT32_PBMCs_Target4_B4_129CD	Homo sapiens	Peripheral Blood Mononuclear Cells	TMT32	ThermoFisher Orbitrap Eclipse Tribrid	60708_TMT32_PBMCs_Target4_B4.raw	2025-04-12	Target4	B4	LC1	129CD	43	14.6	CD4T_1	CD4T_1
60708_TMT32_PBMCs_Target4_B4_129N	Homo sapiens	Peripheral Blood Mononuclear Cells	TMT32	ThermoFisher Orbitrap Eclipse Tribrid	60708_TMT32_PBMCs_Target4_B4.raw	2025-04-12	Target4	B4	LC1	129N	43	29.9	monocyte_0	monocyte_0
60708_TMT32_PBMCs_Target4_B4_129ND	Homo sapiens	Peripheral Blood Mononuclear Cells	TMT32	ThermoFisher Orbitrap Eclipse Tribrid	60708_TMT32_PBMCs_Target4_B4.raw	2025-04-12	Target4	B4	LC1	129ND	43	28.6	monocyte_0	monocyte_0
60708_TMT32_PBMCs_Target4_B4_130C	Homo sapiens	Peripheral Blood Mononuclear Cells	TMT32	ThermoFisher Orbitrap Eclipse Tribrid	60708_TMT32_PBMCs_Target4_B4.raw	2025-04-12	Target4	B4	LC1	130C	43	33.3	monocyte_0	monocyte_0
60708_TMT32_PBMCs_Target4_B4_130CD	Homo sapiens	Peripheral Blood Mononuclear Cells	TMT32	ThermoFisher Orbitrap Eclipse Tribrid	60708_TMT32_PBMCs_Target4_B4.raw	2025-04-12	Target4	B4	LC1	130CD	43	26.9	monocyte_0	monocyte_0
60708_TMT32_PBMCs_Target4_B4_130N	Homo sapiens	Peripheral Blood Mononuclear Cells	TMT32	ThermoFisher Orbitrap Eclipse Tribrid	60708_TMT32_PBMCs_Target4_B4.raw	2025-04-12	Target4	B4	LC1	130N	43	11.2	monocyte_0_2	NA
60708_TMT32_PBMCs_Target4_B4_130ND	Homo sapiens	Peripheral Blood Mononuclear Cells	TMT32	ThermoFisher Orbitrap Eclipse Tribrid	60708_TMT32_PBMCs_Target4_B4.raw	2025-04-12	Target4	B4	LC1	130ND	43	24.9	monocyte_0	monocyte_6
60708_TMT32_PBMCs_Target4_B4_131C	Homo sapiens	Peripheral Blood Mononuclear Cells	TMT32	ThermoFisher Orbitrap Eclipse Tribrid	60708_TMT32_PBMCs_Target4_B4.raw	2025-04-12	Target4	B4	LC1	131C	43	17.2	CD4T_1	CD4T_1
60708_TMT32_PBMCs_Target4_B4_131CD	Homo sapiens	Peripheral Blood Mononuclear Cells	TMT32	ThermoFisher Orbitrap Eclipse Tribrid	60708_TMT32_PBMCs_Target4_B4.raw	2025-04-12	Target4	B4	LC1	131CD	43	9.7	monocyte_0_2	NA
60708_TMT32_PBMCs_Target4_B4_131N	Homo sapiens	Peripheral Blood Mononuclear Cells	TMT32	ThermoFisher Orbitrap Eclipse Tribrid	60708_TMT32_PBMCs_Target4_B4.raw	2025-04-12	Target4	B4	LC1	131N	43	18.1	NK_4	NK_3
60708_TMT32_PBMCs_Target4_B4_131ND	Homo sapiens	Peripheral Blood Mononuclear Cells	TMT32	ThermoFisher Orbitrap Eclipse Tribrid	60708_TMT32_PBMCs_Target4_B4.raw	2025-04-12	Target4	B4	LC1	131ND	43	6.6	monocyte_0_2	NA
60708_TMT32_PBMCs_Target4_B4_132C	Homo sapiens	Peripheral Blood Mononuclear Cells	TMT32	ThermoFisher Orbitrap Eclipse Tribrid	60708_TMT32_PBMCs_Target4_B4.raw	2025-04-12	Target4	B4	LC1	132C	43	16.8	CD4T_1	CD4T_1
60708_TMT32_PBMCs_Target4_B4_132CD	Homo sapiens	Peripheral Blood Mononuclear Cells	TMT32	ThermoFisher Orbitrap Eclipse Tribrid	60708_TMT32_PBMCs_Target4_B4.raw	2025-04-12	Target4	B4	LC1	132CD	43	11.7	monocyte_0_2	NA
60708_TMT32_PBMCs_Target4_B4_132N	Homo sapiens	Peripheral Blood Mononuclear Cells	TMT32	ThermoFisher Orbitrap Eclipse Tribrid	60708_TMT32_PBMCs_Target4_B4.raw	2025-04-12	Target4	B4	LC1	132N	43	31.6	monocyte_0	monocyte_0
60708_TMT32_PBMCs_Target4_B4_132ND	Homo sapiens	Peripheral Blood Mononuclear Cells	TMT32	ThermoFisher Orbitrap Eclipse Tribrid	60708_TMT32_PBMCs_Target4_B4.raw	2025-04-12	Target4	B4	LC1	132ND	43	7.3	CD4T_1_2	NA
60708_TMT32_PBMCs_Target4_B4_133C	Homo sapiens	Peripheral Blood Mononuclear Cells	TMT32	ThermoFisher Orbitrap Eclipse Tribrid	60708_TMT32_PBMCs_Target4_B4.raw	2025-04-12	Target4	B4	LC1	133C	43	6.4	CD4T_1_2	NA
60708_TMT32_PBMCs_Target4_B4_133CD	Homo sapiens	Peripheral Blood Mononuclear Cells	TMT32	ThermoFisher Orbitrap Eclipse Tribrid	60708_TMT32_PBMCs_Target4_B4.raw	2025-04-12	Target4	B4	LC1	133CD	43	8.3	CD4T_1_2	NA
60708_TMT32_PBMCs_Target4_B4_133N	Homo sapiens	Peripheral Blood Mononuclear Cells	TMT32	ThermoFisher Orbitrap Eclipse Tribrid	60708_TMT32_PBMCs_Target4_B4.raw	2025-04-12	Target4	B4	LC1	133N	43	12.4	monocyte_0_2	NA
60708_TMT32_PBMCs_Target4_B4_133ND	Homo sapiens	Peripheral Blood Mononuclear Cells	TMT32	ThermoFisher Orbitrap Eclipse Tribrid	60708_TMT32_PBMCs_Target4_B4.raw	2025-04-12	Target4	B4	LC1	133ND	43	15.3	monocyte_0_2	NA
60708_TMT32_PBMCs_Target4_B4_134CD	Homo sapiens	Peripheral Blood Mononuclear Cells	TMT32	ThermoFisher Orbitrap Eclipse Tribrid	60708_TMT32_PBMCs_Target4_B4.raw	2025-04-12	Target4	B4	LC1	134CD	43	6.9	CD4T_1_2	NA
60708_TMT32_PBMCs_Target4_B4_134N	Homo sapiens	Peripheral Blood Mononuclear Cells	TMT32	ThermoFisher Orbitrap Eclipse Tribrid	60708_TMT32_PBMCs_Target4_B4.raw	2025-04-12	Target4	B4	LC1	134N	43	23.4	CD4T_1	CD8T_2
60708_TMT32_PBMCs_Target4_B4_134ND	Homo sapiens	Peripheral Blood Mononuclear Cells	TMT32	ThermoFisher Orbitrap Eclipse Tribrid	60708_TMT32_PBMCs_Target4_B4.raw	2025-04-12	Target4	B4	LC1	134ND	43	25.9	CD4T_1	CD4T_1
60708_TMT32_PBMCs_Target4_B5_127C	Homo sapiens	Peripheral Blood Mononuclear Cells	TMT32	ThermoFisher Orbitrap Eclipse Tribrid	60708_TMT32_PBMCs_Target4_B5.raw	2025-04-12	Target4	B5	LC2	127C	44	17	CD4T_1_2	NA
60708_TMT32_PBMCs_Target4_B5_127D	Homo sapiens	Peripheral Blood Mononuclear Cells	TMT32	ThermoFisher Orbitrap Eclipse Tribrid	60708_TMT32_PBMCs_Target4_B5.raw	2025-04-12	Target4	B5	LC2	127D	44	12.8	CD4T_1	CD4T_1
60708_TMT32_PBMCs_Target4_B5_127N	Homo sapiens	Peripheral Blood Mononuclear Cells	TMT32	ThermoFisher Orbitrap Eclipse Tribrid	60708_TMT32_PBMCs_Target4_B5.raw	2025-04-12	Target4	B5	LC2	127N	44	6.4	Unknown_6	Unknown_7
60708_TMT32_PBMCs_Target4_B5_128C	Homo sapiens	Peripheral Blood Mononuclear Cells	TMT32	ThermoFisher Orbitrap Eclipse Tribrid	60708_TMT32_PBMCs_Target4_B5.raw	2025-04-12	Target4	B5	LC2	128C	44	13.7	CD4T_1	CD8T_2
60708_TMT32_PBMCs_Target4_B5_128CD	Homo sapiens	Peripheral Blood Mononuclear Cells	TMT32	ThermoFisher Orbitrap Eclipse Tribrid	60708_TMT32_PBMCs_Target4_B5.raw	2025-04-12	Target4	B5	LC2	128CD	44	7.4	CD4T_1_2	NA
60708_TMT32_PBMCs_Target4_B5_128N	Homo sapiens	Peripheral Blood Mononuclear Cells	TMT32	ThermoFisher Orbitrap Eclipse Tribrid	60708_TMT32_PBMCs_Target4_B5.raw	2025-04-12	Target4	B5	LC2	128N	44	10.9	CD4T_1	CD4T_1
60708_TMT32_PBMCs_Target4_B5_128ND	Homo sapiens	Peripheral Blood Mononuclear Cells	TMT32	ThermoFisher Orbitrap Eclipse Tribrid	60708_TMT32_PBMCs_Target4_B5.raw	2025-04-12	Target4	B5	LC2	128ND	44	8.8	monocyte_0_2	NA
60708_TMT32_PBMCs_Target4_B5_129C	Homo sapiens	Peripheral Blood Mononuclear Cells	TMT32	ThermoFisher Orbitrap Eclipse Tribrid	60708_TMT32_PBMCs_Target4_B5.raw	2025-04-12	Target4	B5	LC2	129C	44	7.1	monocyte_0_2	NA
60708_TMT32_PBMCs_Target4_B5_129CD	Homo sapiens	Peripheral Blood Mononuclear Cells	TMT32	ThermoFisher Orbitrap Eclipse Tribrid	60708_TMT32_PBMCs_Target4_B5.raw	2025-04-12	Target4	B5	LC2	129CD	44	24.3	monocyte_0	monocyte_0
60708_TMT32_PBMCs_Target4_B5_129N	Homo sapiens	Peripheral Blood Mononuclear Cells	TMT32	ThermoFisher Orbitrap Eclipse Tribrid	60708_TMT32_PBMCs_Target4_B5.raw	2025-04-12	Target4	B5	LC2	129N	44	11.7	B_5	B_4
60708_TMT32_PBMCs_Target4_B5_129ND	Homo sapiens	Peripheral Blood Mononuclear Cells	TMT32	ThermoFisher Orbitrap Eclipse Tribrid	60708_TMT32_PBMCs_Target4_B5.raw	2025-04-12	Target4	B5	LC2	129ND	44	12.1	CD4T_1	CD4T_1
60708_TMT32_PBMCs_Target4_B5_130C	Homo sapiens	Peripheral Blood Mononuclear Cells	TMT32	ThermoFisher Orbitrap Eclipse Tribrid	60708_TMT32_PBMCs_Target4_B5.raw	2025-04-12	Target4	B5	LC2	130C	44	14.6	B_5	B_4
60708_TMT32_PBMCs_Target4_B5_130CD	Homo sapiens	Peripheral Blood Mononuclear Cells	TMT32	ThermoFisher Orbitrap Eclipse Tribrid	60708_TMT32_PBMCs_Target4_B5.raw	2025-04-12	Target4	B5	LC2	130CD	44	13.3	CD4T_1	CD8T_2
60708_TMT32_PBMCs_Target4_B5_130N	Homo sapiens	Peripheral Blood Mononuclear Cells	TMT32	ThermoFisher Orbitrap Eclipse Tribrid	60708_TMT32_PBMCs_Target4_B5.raw	2025-04-12	Target4	B5	LC2	130N	44	7.3	CD4T_1_2	NA
60708_TMT32_PBMCs_Target4_B5_130ND	Homo sapiens	Peripheral Blood Mononuclear Cells	TMT32	ThermoFisher Orbitrap Eclipse Tribrid	60708_TMT32_PBMCs_Target4_B5.raw	2025-04-12	Target4	B5	LC2	130ND	44	13.7	CD4T_1	CD4T_1
60708_TMT32_PBMCs_Target4_B5_131C	Homo sapiens	Peripheral Blood Mononuclear Cells	TMT32	ThermoFisher Orbitrap Eclipse Tribrid	60708_TMT32_PBMCs_Target4_B5.raw	2025-04-12	Target4	B5	LC2	131C	44	14	B_5	B_4
60708_TMT32_PBMCs_Target4_B5_131CD	Homo sapiens	Peripheral Blood Mononuclear Cells	TMT32	ThermoFisher Orbitrap Eclipse Tribrid	60708_TMT32_PBMCs_Target4_B5.raw	2025-04-12	Target4	B5	LC2	131CD	44	8	monocyte_0_2	NA
60708_TMT32_PBMCs_Target4_B5_131N	Homo sapiens	Peripheral Blood Mononuclear Cells	TMT32	ThermoFisher Orbitrap Eclipse Tribrid	60708_TMT32_PBMCs_Target4_B5.raw	2025-04-12	Target4	B5	LC2	131N	44	16.3	CD4T_1	CD4T_1
60708_TMT32_PBMCs_Target4_B5_131ND	Homo sapiens	Peripheral Blood Mononuclear Cells	TMT32	ThermoFisher Orbitrap Eclipse Tribrid	60708_TMT32_PBMCs_Target4_B5.raw	2025-04-12	Target4	B5	LC2	131ND	44	10.3	monocyte_0	monocyte_0
60708_TMT32_PBMCs_Target4_B5_132C	Homo sapiens	Peripheral Blood Mononuclear Cells	TMT32	ThermoFisher Orbitrap Eclipse Tribrid	60708_TMT32_PBMCs_Target4_B5.raw	2025-04-12	Target4	B5	LC2	132C	44	17.4	CD4T_1	CD8T_2
60708_TMT32_PBMCs_Target4_B5_132CD	Homo sapiens	Peripheral Blood Mononuclear Cells	TMT32	ThermoFisher Orbitrap Eclipse Tribrid	60708_TMT32_PBMCs_Target4_B5.raw	2025-04-12	Target4	B5	LC2	132CD	44	14.5	CD4T_1	CD4T_1
60708_TMT32_PBMCs_Target4_B5_132N	Homo sapiens	Peripheral Blood Mononuclear Cells	TMT32	ThermoFisher Orbitrap Eclipse Tribrid	60708_TMT32_PBMCs_Target4_B5.raw	2025-04-12	Target4	B5	LC2	132N	44	16	CD4T_1	CD8T_2
60708_TMT32_PBMCs_Target4_B5_132ND	Homo sapiens	Peripheral Blood Mononuclear Cells	TMT32	ThermoFisher Orbitrap Eclipse Tribrid	60708_TMT32_PBMCs_Target4_B5.raw	2025-04-12	Target4	B5	LC2	132ND	44	12.7	CD4T_1	CD4T_1
60708_TMT32_PBMCs_Target4_B5_133C	Homo sapiens	Peripheral Blood Mononuclear Cells	TMT32	ThermoFisher Orbitrap Eclipse Tribrid	60708_TMT32_PBMCs_Target4_B5.raw	2025-04-12	Target4	B5	LC2	133C	44	18	NK_4	NK_3
60708_TMT32_PBMCs_Target4_B5_133CD	Homo sapiens	Peripheral Blood Mononuclear Cells	TMT32	ThermoFisher Orbitrap Eclipse Tribrid	60708_TMT32_PBMCs_Target4_B5.raw	2025-04-12	Target4	B5	LC2	133CD	44	13.1	NK_4	CD8T_2
60708_TMT32_PBMCs_Target4_B5_133N	Homo sapiens	Peripheral Blood Mononuclear Cells	TMT32	ThermoFisher Orbitrap Eclipse Tribrid	60708_TMT32_PBMCs_Target4_B5.raw	2025-04-12	Target4	B5	LC2	133N	44	8.8	monocyte_0_2	NA
60708_TMT32_PBMCs_Target4_B5_133ND	Homo sapiens	Peripheral Blood Mononuclear Cells	TMT32	ThermoFisher Orbitrap Eclipse Tribrid	60708_TMT32_PBMCs_Target4_B5.raw	2025-04-12	Target4	B5	LC2	133ND	44	8.6	CD4T_1_2	NA
60708_TMT32_PBMCs_Target4_B5_134CD	Homo sapiens	Peripheral Blood Mononuclear Cells	TMT32	ThermoFisher Orbitrap Eclipse Tribrid	60708_TMT32_PBMCs_Target4_B5.raw	2025-04-12	Target4	B5	LC2	134CD	44	6.4	CD4T_1_2	NA
60708_TMT32_PBMCs_Target4_B5_134N	Homo sapiens	Peripheral Blood Mononuclear Cells	TMT32	ThermoFisher Orbitrap Eclipse Tribrid	60708_TMT32_PBMCs_Target4_B5.raw	2025-04-12	Target4	B5	LC2	134N	44	21.2	CD4T_1	CD8T_2
60708_TMT32_PBMCs_Target4_B5_134ND	Homo sapiens	Peripheral Blood Mononuclear Cells	TMT32	ThermoFisher Orbitrap Eclipse Tribrid	60708_TMT32_PBMCs_Target4_B5.raw	2025-04-12	Target4	B5	LC2	134ND	44	16	CD4T_1_2	NA
60708_TMT32_PBMCs_Target4_B6_127C	Homo sapiens	Peripheral Blood Mononuclear Cells	TMT32	ThermoFisher Orbitrap Eclipse Tribrid	60708_TMT32_PBMCs_Target4_B6.raw	2025-04-12	Target4	B6	LC1	127C	45	16.8	CD4T_1_2	NA
60708_TMT32_PBMCs_Target4_B6_127D	Homo sapiens	Peripheral Blood Mononuclear Cells	TMT32	ThermoFisher Orbitrap Eclipse Tribrid	60708_TMT32_PBMCs_Target4_B6.raw	2025-04-12	Target4	B6	LC1	127D	45	10.5	B_5	B_4
60708_TMT32_PBMCs_Target4_B6_127N	Homo sapiens	Peripheral Blood Mononuclear Cells	TMT32	ThermoFisher Orbitrap Eclipse Tribrid	60708_TMT32_PBMCs_Target4_B6.raw	2025-04-12	Target4	B6	LC1	127N	45	6.4	CD4T_1_2	NA
60708_TMT32_PBMCs_Target4_B6_128C	Homo sapiens	Peripheral Blood Mononuclear Cells	TMT32	ThermoFisher Orbitrap Eclipse Tribrid	60708_TMT32_PBMCs_Target4_B6.raw	2025-04-12	Target4	B6	LC1	128C	45	7.4	CD4T_1_2	NA
60708_TMT32_PBMCs_Target4_B6_128CD	Homo sapiens	Peripheral Blood Mononuclear Cells	TMT32	ThermoFisher Orbitrap Eclipse Tribrid	60708_TMT32_PBMCs_Target4_B6.raw	2025-04-12	Target4	B6	LC1	128CD	45	6.6	CD4T_1_2	NA
60708_TMT32_PBMCs_Target4_B6_128N	Homo sapiens	Peripheral Blood Mononuclear Cells	TMT32	ThermoFisher Orbitrap Eclipse Tribrid	60708_TMT32_PBMCs_Target4_B6.raw	2025-04-12	Target4	B6	LC1	128N	45	9	monocyte_0_2	NA
60708_TMT32_PBMCs_Target4_B6_128ND	Homo sapiens	Peripheral Blood Mononuclear Cells	TMT32	ThermoFisher Orbitrap Eclipse Tribrid	60708_TMT32_PBMCs_Target4_B6.raw	2025-04-12	Target4	B6	LC1	128ND	45	14.2	CD4T_1	CD8T_2
60708_TMT32_PBMCs_Target4_B6_129C	Homo sapiens	Peripheral Blood Mononuclear Cells	TMT32	ThermoFisher Orbitrap Eclipse Tribrid	60708_TMT32_PBMCs_Target4_B6.raw	2025-04-12	Target4	B6	LC1	129C	45	18	B_5	B_4
60708_TMT32_PBMCs_Target4_B6_129CD	Homo sapiens	Peripheral Blood Mononuclear Cells	TMT32	ThermoFisher Orbitrap Eclipse Tribrid	60708_TMT32_PBMCs_Target4_B6.raw	2025-04-12	Target4	B6	LC1	129CD	45	22.7	monocyte_0	monocyte_0
60708_TMT32_PBMCs_Target4_B6_129N	Homo sapiens	Peripheral Blood Mononuclear Cells	TMT32	ThermoFisher Orbitrap Eclipse Tribrid	60708_TMT32_PBMCs_Target4_B6.raw	2025-04-12	Target4	B6	LC1	129N	45	28.1	monocyte_0	monocyte_0
60708_TMT32_PBMCs_Target4_B6_129ND	Homo sapiens	Peripheral Blood Mononuclear Cells	TMT32	ThermoFisher Orbitrap Eclipse Tribrid	60708_TMT32_PBMCs_Target4_B6.raw	2025-04-12	Target4	B6	LC1	129ND	45	9.4	monocyte_0_2	NA
60708_TMT32_PBMCs_Target4_B6_130C	Homo sapiens	Peripheral Blood Mononuclear Cells	TMT32	ThermoFisher Orbitrap Eclipse Tribrid	60708_TMT32_PBMCs_Target4_B6.raw	2025-04-12	Target4	B6	LC1	130C	45	19.4	CD4T_1	CD8T_2
60708_TMT32_PBMCs_Target4_B6_130CD	Homo sapiens	Peripheral Blood Mononuclear Cells	TMT32	ThermoFisher Orbitrap Eclipse Tribrid	60708_TMT32_PBMCs_Target4_B6.raw	2025-04-12	Target4	B6	LC1	130CD	45	22.8	monocyte_0	monocyte_0
60708_TMT32_PBMCs_Target4_B6_130N	Homo sapiens	Peripheral Blood Mononuclear Cells	TMT32	ThermoFisher Orbitrap Eclipse Tribrid	60708_TMT32_PBMCs_Target4_B6.raw	2025-04-12	Target4	B6	LC1	130N	45	15.5	B_5	B_4
60708_TMT32_PBMCs_Target4_B6_130ND	Homo sapiens	Peripheral Blood Mononuclear Cells	TMT32	ThermoFisher Orbitrap Eclipse Tribrid	60708_TMT32_PBMCs_Target4_B6.raw	2025-04-12	Target4	B6	LC1	130ND	45	9.1	monocyte_0_2	NA
60708_TMT32_PBMCs_Target4_B6_131C	Homo sapiens	Peripheral Blood Mononuclear Cells	TMT32	ThermoFisher Orbitrap Eclipse Tribrid	60708_TMT32_PBMCs_Target4_B6.raw	2025-04-12	Target4	B6	LC1	131C	45	24.2	monocyte_0	monocyte_0
60708_TMT32_PBMCs_Target4_B6_131CD	Homo sapiens	Peripheral Blood Mononuclear Cells	TMT32	ThermoFisher Orbitrap Eclipse Tribrid	60708_TMT32_PBMCs_Target4_B6.raw	2025-04-12	Target4	B6	LC1	131CD	45	13.3	CD4T_1	CD4T_1
60708_TMT32_PBMCs_Target4_B6_131N	Homo sapiens	Peripheral Blood Mononuclear Cells	TMT32	ThermoFisher Orbitrap Eclipse Tribrid	60708_TMT32_PBMCs_Target4_B6.raw	2025-04-12	Target4	B6	LC1	131N	45	9.6	CD4T_1_2	NA
60708_TMT32_PBMCs_Target4_B6_131ND	Homo sapiens	Peripheral Blood Mononuclear Cells	TMT32	ThermoFisher Orbitrap Eclipse Tribrid	60708_TMT32_PBMCs_Target4_B6.raw	2025-04-12	Target4	B6	LC1	131ND	45	10.9	monocyte_0	DC_5
60708_TMT32_PBMCs_Target4_B6_132C	Homo sapiens	Peripheral Blood Mononuclear Cells	TMT32	ThermoFisher Orbitrap Eclipse Tribrid	60708_TMT32_PBMCs_Target4_B6.raw	2025-04-12	Target4	B6	LC1	132C	45	18	CD4T_1	CD8T_2
60708_TMT32_PBMCs_Target4_B6_132CD	Homo sapiens	Peripheral Blood Mononuclear Cells	TMT32	ThermoFisher Orbitrap Eclipse Tribrid	60708_TMT32_PBMCs_Target4_B6.raw	2025-04-12	Target4	B6	LC1	132CD	45	8.8	monocyte_0_2	NA
60708_TMT32_PBMCs_Target4_B6_132N	Homo sapiens	Peripheral Blood Mononuclear Cells	TMT32	ThermoFisher Orbitrap Eclipse Tribrid	60708_TMT32_PBMCs_Target4_B6.raw	2025-04-12	Target4	B6	LC1	132N	45	28.2	monocyte_0	monocyte_0
60708_TMT32_PBMCs_Target4_B6_132ND	Homo sapiens	Peripheral Blood Mononuclear Cells	TMT32	ThermoFisher Orbitrap Eclipse Tribrid	60708_TMT32_PBMCs_Target4_B6.raw	2025-04-12	Target4	B6	LC1	132ND	45	26.2	monocyte_0	monocyte_0
60708_TMT32_PBMCs_Target4_B6_133C	Homo sapiens	Peripheral Blood Mononuclear Cells	TMT32	ThermoFisher Orbitrap Eclipse Tribrid	60708_TMT32_PBMCs_Target4_B6.raw	2025-04-12	Target4	B6	LC1	133C	45	9.2	CD4T_1_2	NA
60708_TMT32_PBMCs_Target4_B6_133CD	Homo sapiens	Peripheral Blood Mononuclear Cells	TMT32	ThermoFisher Orbitrap Eclipse Tribrid	60708_TMT32_PBMCs_Target4_B6.raw	2025-04-12	Target4	B6	LC1	133CD	45	15	NK_4	NK_3
60708_TMT32_PBMCs_Target4_B6_133N	Homo sapiens	Peripheral Blood Mononuclear Cells	TMT32	ThermoFisher Orbitrap Eclipse Tribrid	60708_TMT32_PBMCs_Target4_B6.raw	2025-04-12	Target4	B6	LC1	133N	45	16.7	CD4T_1	CD4T_1
60708_TMT32_PBMCs_Target4_B6_133ND	Homo sapiens	Peripheral Blood Mononuclear Cells	TMT32	ThermoFisher Orbitrap Eclipse Tribrid	60708_TMT32_PBMCs_Target4_B6.raw	2025-04-12	Target4	B6	LC1	133ND	45	8.2	CD4T_1_2	NA
60708_TMT32_PBMCs_Target4_B6_134CD	Homo sapiens	Peripheral Blood Mononuclear Cells	TMT32	ThermoFisher Orbitrap Eclipse Tribrid	60708_TMT32_PBMCs_Target4_B6.raw	2025-04-12	Target4	B6	LC1	134CD	45	15	CD4T_1	CD8T_2
60708_TMT32_PBMCs_Target4_B6_134N	Homo sapiens	Peripheral Blood Mononuclear Cells	TMT32	ThermoFisher Orbitrap Eclipse Tribrid	60708_TMT32_PBMCs_Target4_B6.raw	2025-04-12	Target4	B6	LC1	134N	45	12.8	monocyte_0_2	NA
60708_TMT32_PBMCs_Target4_B6_134ND	Homo sapiens	Peripheral Blood Mononuclear Cells	TMT32	ThermoFisher Orbitrap Eclipse Tribrid	60708_TMT32_PBMCs_Target4_B6.raw	2025-04-12	Target4	B6	LC1	134ND	45	24.3	NK_4	NK_3
60708_TMT32_PBMCs_Target4_B7_127C	Homo sapiens	Peripheral Blood Mononuclear Cells	TMT32	ThermoFisher Orbitrap Eclipse Tribrid	60708_TMT32_PBMCs_Target4_B7.raw	2025-04-12	Target4	B7	LC2	127C	46	15.6	CD4T_1_2	NA
60708_TMT32_PBMCs_Target4_B7_127D	Homo sapiens	Peripheral Blood Mononuclear Cells	TMT32	ThermoFisher Orbitrap Eclipse Tribrid	60708_TMT32_PBMCs_Target4_B7.raw	2025-04-12	Target4	B7	LC2	127D	46	5.9	Unknown_6	Unknown_7
60708_TMT32_PBMCs_Target4_B7_127N	Homo sapiens	Peripheral Blood Mononuclear Cells	TMT32	ThermoFisher Orbitrap Eclipse Tribrid	60708_TMT32_PBMCs_Target4_B7.raw	2025-04-12	Target4	B7	LC2	127N	46	19.5	monocyte_0	monocyte_6
60708_TMT32_PBMCs_Target4_B7_128C	Homo sapiens	Peripheral Blood Mononuclear Cells	TMT32	ThermoFisher Orbitrap Eclipse Tribrid	60708_TMT32_PBMCs_Target4_B7.raw	2025-04-12	Target4	B7	LC2	128C	46	12.6	CD4T_1	CD4T_1
60708_TMT32_PBMCs_Target4_B7_128CD	Homo sapiens	Peripheral Blood Mononuclear Cells	TMT32	ThermoFisher Orbitrap Eclipse Tribrid	60708_TMT32_PBMCs_Target4_B7.raw	2025-04-12	Target4	B7	LC2	128CD	46	6.3	CD4T_1_2	NA
60708_TMT32_PBMCs_Target4_B7_128N	Homo sapiens	Peripheral Blood Mononuclear Cells	TMT32	ThermoFisher Orbitrap Eclipse Tribrid	60708_TMT32_PBMCs_Target4_B7.raw	2025-04-12	Target4	B7	LC2	128N	46	21.1	monocyte_0	monocyte_0
60708_TMT32_PBMCs_Target4_B7_128ND	Homo sapiens	Peripheral Blood Mononuclear Cells	TMT32	ThermoFisher Orbitrap Eclipse Tribrid	60708_TMT32_PBMCs_Target4_B7.raw	2025-04-12	Target4	B7	LC2	128ND	46	12.4	NK_4	CD8T_2
60708_TMT32_PBMCs_Target4_B7_129C	Homo sapiens	Peripheral Blood Mononuclear Cells	TMT32	ThermoFisher Orbitrap Eclipse Tribrid	60708_TMT32_PBMCs_Target4_B7.raw	2025-04-12	Target4	B7	LC2	129C	46	10.6	CD4T_1_2	NA
60708_TMT32_PBMCs_Target4_B7_129CD	Homo sapiens	Peripheral Blood Mononuclear Cells	TMT32	ThermoFisher Orbitrap Eclipse Tribrid	60708_TMT32_PBMCs_Target4_B7.raw	2025-04-12	Target4	B7	LC2	129CD	46	11.9	CD4T_1	CD4T_1
60708_TMT32_PBMCs_Target4_B7_129N	Homo sapiens	Peripheral Blood Mononuclear Cells	TMT32	ThermoFisher Orbitrap Eclipse Tribrid	60708_TMT32_PBMCs_Target4_B7.raw	2025-04-12	Target4	B7	LC2	129N	46	8.6	CD4T_1_2	NA
60708_TMT32_PBMCs_Target4_B7_129ND	Homo sapiens	Peripheral Blood Mononuclear Cells	TMT32	ThermoFisher Orbitrap Eclipse Tribrid	60708_TMT32_PBMCs_Target4_B7.raw	2025-04-12	Target4	B7	LC2	129ND	46	13	CD4T_1	CD4T_1
60708_TMT32_PBMCs_Target4_B7_130C	Homo sapiens	Peripheral Blood Mononuclear Cells	TMT32	ThermoFisher Orbitrap Eclipse Tribrid	60708_TMT32_PBMCs_Target4_B7.raw	2025-04-12	Target4	B7	LC2	130C	46	28.2	monocyte_0	monocyte_6
60708_TMT32_PBMCs_Target4_B7_130CD	Homo sapiens	Peripheral Blood Mononuclear Cells	TMT32	ThermoFisher Orbitrap Eclipse Tribrid	60708_TMT32_PBMCs_Target4_B7.raw	2025-04-12	Target4	B7	LC2	130CD	46	6.1	CD4T_1_2	NA
60708_TMT32_PBMCs_Target4_B7_130N	Homo sapiens	Peripheral Blood Mononuclear Cells	TMT32	ThermoFisher Orbitrap Eclipse Tribrid	60708_TMT32_PBMCs_Target4_B7.raw	2025-04-12	Target4	B7	LC2	130N	46	10.5	monocyte_0_2	NA
60708_TMT32_PBMCs_Target4_B7_130ND	Homo sapiens	Peripheral Blood Mononuclear Cells	TMT32	ThermoFisher Orbitrap Eclipse Tribrid	60708_TMT32_PBMCs_Target4_B7.raw	2025-04-12	Target4	B7	LC2	130ND	46	6.9	CD4T_1_2	NA
60708_TMT32_PBMCs_Target4_B7_131C	Homo sapiens	Peripheral Blood Mononuclear Cells	TMT32	ThermoFisher Orbitrap Eclipse Tribrid	60708_TMT32_PBMCs_Target4_B7.raw	2025-04-12	Target4	B7	LC2	131C	46	14.4	B_5	B_4
60708_TMT32_PBMCs_Target4_B7_131CD	Homo sapiens	Peripheral Blood Mononuclear Cells	TMT32	ThermoFisher Orbitrap Eclipse Tribrid	60708_TMT32_PBMCs_Target4_B7.raw	2025-04-12	Target4	B7	LC2	131CD	46	8.1	monocyte_0_2	NA
60708_TMT32_PBMCs_Target4_B7_131N	Homo sapiens	Peripheral Blood Mononuclear Cells	TMT32	ThermoFisher Orbitrap Eclipse Tribrid	60708_TMT32_PBMCs_Target4_B7.raw	2025-04-12	Target4	B7	LC2	131N	46	29	monocyte_0	monocyte_6
60708_TMT32_PBMCs_Target4_B7_131ND	Homo sapiens	Peripheral Blood Mononuclear Cells	TMT32	ThermoFisher Orbitrap Eclipse Tribrid	60708_TMT32_PBMCs_Target4_B7.raw	2025-04-12	Target4	B7	LC2	131ND	46	10.1	monocyte_0	monocyte_6
60708_TMT32_PBMCs_Target4_B7_132C	Homo sapiens	Peripheral Blood Mononuclear Cells	TMT32	ThermoFisher Orbitrap Eclipse Tribrid	60708_TMT32_PBMCs_Target4_B7.raw	2025-04-12	Target4	B7	LC2	132C	46	9.5	CD4T_1_2	NA
60708_TMT32_PBMCs_Target4_B7_132CD	Homo sapiens	Peripheral Blood Mononuclear Cells	TMT32	ThermoFisher Orbitrap Eclipse Tribrid	60708_TMT32_PBMCs_Target4_B7.raw	2025-04-12	Target4	B7	LC2	132CD	46	23	monocyte_0	monocyte_0
60708_TMT32_PBMCs_Target4_B7_132N	Homo sapiens	Peripheral Blood Mononuclear Cells	TMT32	ThermoFisher Orbitrap Eclipse Tribrid	60708_TMT32_PBMCs_Target4_B7.raw	2025-04-12	Target4	B7	LC2	132N	46	7.4	CD4T_1_2	NA
60708_TMT32_PBMCs_Target4_B7_132ND	Homo sapiens	Peripheral Blood Mononuclear Cells	TMT32	ThermoFisher Orbitrap Eclipse Tribrid	60708_TMT32_PBMCs_Target4_B7.raw	2025-04-12	Target4	B7	LC2	132ND	46	6.6	CD4T_1_2	NA
60708_TMT32_PBMCs_Target4_B7_133C	Homo sapiens	Peripheral Blood Mononuclear Cells	TMT32	ThermoFisher Orbitrap Eclipse Tribrid	60708_TMT32_PBMCs_Target4_B7.raw	2025-04-12	Target4	B7	LC2	133C	46	24.6	monocyte_0	monocyte_0
60708_TMT32_PBMCs_Target4_B7_133CD	Homo sapiens	Peripheral Blood Mononuclear Cells	TMT32	ThermoFisher Orbitrap Eclipse Tribrid	60708_TMT32_PBMCs_Target4_B7.raw	2025-04-12	Target4	B7	LC2	133CD	46	17.1	CD4T_1	CD8T_2
60708_TMT32_PBMCs_Target4_B7_133N	Homo sapiens	Peripheral Blood Mononuclear Cells	TMT32	ThermoFisher Orbitrap Eclipse Tribrid	60708_TMT32_PBMCs_Target4_B7.raw	2025-04-12	Target4	B7	LC2	133N	46	10.2	monocyte_0_2	NA
60708_TMT32_PBMCs_Target4_B7_133ND	Homo sapiens	Peripheral Blood Mononuclear Cells	TMT32	ThermoFisher Orbitrap Eclipse Tribrid	60708_TMT32_PBMCs_Target4_B7.raw	2025-04-12	Target4	B7	LC2	133ND	46	8	CD4T_1_2	NA
60708_TMT32_PBMCs_Target4_B7_134CD	Homo sapiens	Peripheral Blood Mononuclear Cells	TMT32	ThermoFisher Orbitrap Eclipse Tribrid	60708_TMT32_PBMCs_Target4_B7.raw	2025-04-12	Target4	B7	LC2	134CD	46	24.8	monocyte_0	monocyte_0
60708_TMT32_PBMCs_Target4_B7_134N	Homo sapiens	Peripheral Blood Mononuclear Cells	TMT32	ThermoFisher Orbitrap Eclipse Tribrid	60708_TMT32_PBMCs_Target4_B7.raw	2025-04-12	Target4	B7	LC2	134N	46	9.1	monocyte_0_2	NA
60708_TMT32_PBMCs_Target4_B7_134ND	Homo sapiens	Peripheral Blood Mononuclear Cells	TMT32	ThermoFisher Orbitrap Eclipse Tribrid	60708_TMT32_PBMCs_Target4_B7.raw	2025-04-12	Target4	B7	LC2	134ND	46	21.5	B_5	B_4
60708_TMT32_PBMCs_Target4_B8_127C	Homo sapiens	Peripheral Blood Mononuclear Cells	TMT32	ThermoFisher Orbitrap Eclipse Tribrid	60708_TMT32_PBMCs_Target4_B8.raw	2025-04-12	Target4	B8	LC1	127C	47	37	monocyte_0	monocyte_0
60708_TMT32_PBMCs_Target4_B8_127D	Homo sapiens	Peripheral Blood Mononuclear Cells	TMT32	ThermoFisher Orbitrap Eclipse Tribrid	60708_TMT32_PBMCs_Target4_B8.raw	2025-04-12	Target4	B8	LC1	127D	47	6.6	CD4T_1_2	NA
60708_TMT32_PBMCs_Target4_B8_127N	Homo sapiens	Peripheral Blood Mononuclear Cells	TMT32	ThermoFisher Orbitrap Eclipse Tribrid	60708_TMT32_PBMCs_Target4_B8.raw	2025-04-12	Target4	B8	LC1	127N	47	9.1	monocyte_0_2	NA
60708_TMT32_PBMCs_Target4_B8_128C	Homo sapiens	Peripheral Blood Mononuclear Cells	TMT32	ThermoFisher Orbitrap Eclipse Tribrid	60708_TMT32_PBMCs_Target4_B8.raw	2025-04-12	Target4	B8	LC1	128C	47	11.8	CD4T_1_2	NA
60708_TMT32_PBMCs_Target4_B8_128CD	Homo sapiens	Peripheral Blood Mononuclear Cells	TMT32	ThermoFisher Orbitrap Eclipse Tribrid	60708_TMT32_PBMCs_Target4_B8.raw	2025-04-12	Target4	B8	LC1	128CD	47	13.1	CD4T_1	CD4T_1
60708_TMT32_PBMCs_Target4_B8_128N	Homo sapiens	Peripheral Blood Mononuclear Cells	TMT32	ThermoFisher Orbitrap Eclipse Tribrid	60708_TMT32_PBMCs_Target4_B8.raw	2025-04-12	Target4	B8	LC1	128N	47	10.7	Unknown_6	Unknown_7
60708_TMT32_PBMCs_Target4_B8_128ND	Homo sapiens	Peripheral Blood Mononuclear Cells	TMT32	ThermoFisher Orbitrap Eclipse Tribrid	60708_TMT32_PBMCs_Target4_B8.raw	2025-04-12	Target4	B8	LC1	128ND	47	18.4	monocyte_0	monocyte_6
60708_TMT32_PBMCs_Target4_B8_129C	Homo sapiens	Peripheral Blood Mononuclear Cells	TMT32	ThermoFisher Orbitrap Eclipse Tribrid	60708_TMT32_PBMCs_Target4_B8.raw	2025-04-12	Target4	B8	LC1	129C	47	17.6	CD4T_1	CD8T_2
60708_TMT32_PBMCs_Target4_B8_129CD	Homo sapiens	Peripheral Blood Mononuclear Cells	TMT32	ThermoFisher Orbitrap Eclipse Tribrid	60708_TMT32_PBMCs_Target4_B8.raw	2025-04-12	Target4	B8	LC1	129CD	47	27.2	monocyte_0	monocyte_0
60708_TMT32_PBMCs_Target4_B8_129N	Homo sapiens	Peripheral Blood Mononuclear Cells	TMT32	ThermoFisher Orbitrap Eclipse Tribrid	60708_TMT32_PBMCs_Target4_B8.raw	2025-04-12	Target4	B8	LC1	129N	47	26.5	monocyte_0	monocyte_0
60708_TMT32_PBMCs_Target4_B8_129ND	Homo sapiens	Peripheral Blood Mononuclear Cells	TMT32	ThermoFisher Orbitrap Eclipse Tribrid	60708_TMT32_PBMCs_Target4_B8.raw	2025-04-12	Target4	B8	LC1	129ND	47	16.3	NK_4	NK_3
60708_TMT32_PBMCs_Target4_B8_130C	Homo sapiens	Peripheral Blood Mononuclear Cells	TMT32	ThermoFisher Orbitrap Eclipse Tribrid	60708_TMT32_PBMCs_Target4_B8.raw	2025-04-12	Target4	B8	LC1	130C	47	8.6	CD4T_1_2	NA
60708_TMT32_PBMCs_Target4_B8_130CD	Homo sapiens	Peripheral Blood Mononuclear Cells	TMT32	ThermoFisher Orbitrap Eclipse Tribrid	60708_TMT32_PBMCs_Target4_B8.raw	2025-04-12	Target4	B8	LC1	130CD	47	15	CD4T_1	CD4T_1
60708_TMT32_PBMCs_Target4_B8_130N	Homo sapiens	Peripheral Blood Mononuclear Cells	TMT32	ThermoFisher Orbitrap Eclipse Tribrid	60708_TMT32_PBMCs_Target4_B8.raw	2025-04-12	Target4	B8	LC1	130N	47	16.5	B_5	B_4
60708_TMT32_PBMCs_Target4_B8_130ND	Homo sapiens	Peripheral Blood Mononuclear Cells	TMT32	ThermoFisher Orbitrap Eclipse Tribrid	60708_TMT32_PBMCs_Target4_B8.raw	2025-04-12	Target4	B8	LC1	130ND	47	16.6	NK_4	NK_3
60708_TMT32_PBMCs_Target4_B8_131C	Homo sapiens	Peripheral Blood Mononuclear Cells	TMT32	ThermoFisher Orbitrap Eclipse Tribrid	60708_TMT32_PBMCs_Target4_B8.raw	2025-04-12	Target4	B8	LC1	131C	47	10.2	Unknown_6	Unknown_7
60708_TMT32_PBMCs_Target4_B8_131CD	Homo sapiens	Peripheral Blood Mononuclear Cells	TMT32	ThermoFisher Orbitrap Eclipse Tribrid	60708_TMT32_PBMCs_Target4_B8.raw	2025-04-12	Target4	B8	LC1	131CD	47	14.5	CD4T_1	CD4T_1
60708_TMT32_PBMCs_Target4_B8_131N	Homo sapiens	Peripheral Blood Mononuclear Cells	TMT32	ThermoFisher Orbitrap Eclipse Tribrid	60708_TMT32_PBMCs_Target4_B8.raw	2025-04-12	Target4	B8	LC1	131N	47	9.9	monocyte_0_2	NA
60708_TMT32_PBMCs_Target4_B8_131ND	Homo sapiens	Peripheral Blood Mononuclear Cells	TMT32	ThermoFisher Orbitrap Eclipse Tribrid	60708_TMT32_PBMCs_Target4_B8.raw	2025-04-12	Target4	B8	LC1	131ND	47	5.9	CD4T_1	CD4T_1
60708_TMT32_PBMCs_Target4_B8_132C	Homo sapiens	Peripheral Blood Mononuclear Cells	TMT32	ThermoFisher Orbitrap Eclipse Tribrid	60708_TMT32_PBMCs_Target4_B8.raw	2025-04-12	Target4	B8	LC1	132C	47	29.5	monocyte_0	monocyte_0
60708_TMT32_PBMCs_Target4_B8_132CD	Homo sapiens	Peripheral Blood Mononuclear Cells	TMT32	ThermoFisher Orbitrap Eclipse Tribrid	60708_TMT32_PBMCs_Target4_B8.raw	2025-04-12	Target4	B8	LC1	132CD	47	16.3	CD4T_1	CD8T_2
60708_TMT32_PBMCs_Target4_B8_132N	Homo sapiens	Peripheral Blood Mononuclear Cells	TMT32	ThermoFisher Orbitrap Eclipse Tribrid	60708_TMT32_PBMCs_Target4_B8.raw	2025-04-12	Target4	B8	LC1	132N	47	11.6	monocyte_0_2	NA
60708_TMT32_PBMCs_Target4_B8_132ND	Homo sapiens	Peripheral Blood Mononuclear Cells	TMT32	ThermoFisher Orbitrap Eclipse Tribrid	60708_TMT32_PBMCs_Target4_B8.raw	2025-04-12	Target4	B8	LC1	132ND	47	7.2	Unknown_6	Unknown_7
60708_TMT32_PBMCs_Target4_B8_133C	Homo sapiens	Peripheral Blood Mononuclear Cells	TMT32	ThermoFisher Orbitrap Eclipse Tribrid	60708_TMT32_PBMCs_Target4_B8.raw	2025-04-12	Target4	B8	LC1	133C	47	7.1	CD4T_1_2	NA
60708_TMT32_PBMCs_Target4_B8_133CD	Homo sapiens	Peripheral Blood Mononuclear Cells	TMT32	ThermoFisher Orbitrap Eclipse Tribrid	60708_TMT32_PBMCs_Target4_B8.raw	2025-04-12	Target4	B8	LC1	133CD	47	15.4	NK_4	NK_3
60708_TMT32_PBMCs_Target4_B8_133N	Homo sapiens	Peripheral Blood Mononuclear Cells	TMT32	ThermoFisher Orbitrap Eclipse Tribrid	60708_TMT32_PBMCs_Target4_B8.raw	2025-04-12	Target4	B8	LC1	133N	47	8.5	CD4T_1_2	NA
60708_TMT32_PBMCs_Target4_B8_133ND	Homo sapiens	Peripheral Blood Mononuclear Cells	TMT32	ThermoFisher Orbitrap Eclipse Tribrid	60708_TMT32_PBMCs_Target4_B8.raw	2025-04-12	Target4	B8	LC1	133ND	47	9.4	monocyte_0_2	NA
60708_TMT32_PBMCs_Target4_B8_134CD	Homo sapiens	Peripheral Blood Mononuclear Cells	TMT32	ThermoFisher Orbitrap Eclipse Tribrid	60708_TMT32_PBMCs_Target4_B8.raw	2025-04-12	Target4	B8	LC1	134CD	47	13.4	CD4T_1	CD4T_1
60708_TMT32_PBMCs_Target4_B8_134N	Homo sapiens	Peripheral Blood Mononuclear Cells	TMT32	ThermoFisher Orbitrap Eclipse Tribrid	60708_TMT32_PBMCs_Target4_B8.raw	2025-04-12	Target4	B8	LC1	134N	47	15.4	CD4T_1	CD4T_1
60708_TMT32_PBMCs_Target4_B8_134ND	Homo sapiens	Peripheral Blood Mononuclear Cells	TMT32	ThermoFisher Orbitrap Eclipse Tribrid	60708_TMT32_PBMCs_Target4_B8.raw	2025-04-12	Target4	B8	LC1	134ND	47	15.8	CD4T_1_2	NA
60708_TMT32_PBMCs_Target4_B9_127C	Homo sapiens	Peripheral Blood Mononuclear Cells	TMT32	ThermoFisher Orbitrap Eclipse Tribrid	60708_TMT32_PBMCs_Target4_B9.raw	2025-04-12	Target4	B9	LC2	127C	48	24.6	B_5	B_4
60708_TMT32_PBMCs_Target4_B9_127D	Homo sapiens	Peripheral Blood Mononuclear Cells	TMT32	ThermoFisher Orbitrap Eclipse Tribrid	60708_TMT32_PBMCs_Target4_B9.raw	2025-04-12	Target4	B9	LC2	127D	48	5.5	CD4T_1_2	NA
60708_TMT32_PBMCs_Target4_B9_127N	Homo sapiens	Peripheral Blood Mononuclear Cells	TMT32	ThermoFisher Orbitrap Eclipse Tribrid	60708_TMT32_PBMCs_Target4_B9.raw	2025-04-12	Target4	B9	LC2	127N	48	10.1	CD4T_1	CD4T_1
60708_TMT32_PBMCs_Target4_B9_128C	Homo sapiens	Peripheral Blood Mononuclear Cells	TMT32	ThermoFisher Orbitrap Eclipse Tribrid	60708_TMT32_PBMCs_Target4_B9.raw	2025-04-12	Target4	B9	LC2	128C	48	6.4	CD4T_1_2	NA
60708_TMT32_PBMCs_Target4_B9_128CD	Homo sapiens	Peripheral Blood Mononuclear Cells	TMT32	ThermoFisher Orbitrap Eclipse Tribrid	60708_TMT32_PBMCs_Target4_B9.raw	2025-04-12	Target4	B9	LC2	128CD	48	19.7	monocyte_0	monocyte_0
60708_TMT32_PBMCs_Target4_B9_128N	Homo sapiens	Peripheral Blood Mononuclear Cells	TMT32	ThermoFisher Orbitrap Eclipse Tribrid	60708_TMT32_PBMCs_Target4_B9.raw	2025-04-12	Target4	B9	LC2	128N	48	6.8	CD4T_1_2	NA
60708_TMT32_PBMCs_Target4_B9_128ND	Homo sapiens	Peripheral Blood Mononuclear Cells	TMT32	ThermoFisher Orbitrap Eclipse Tribrid	60708_TMT32_PBMCs_Target4_B9.raw	2025-04-12	Target4	B9	LC2	128ND	48	7	CD4T_1_2	NA
60708_TMT32_PBMCs_Target4_B9_129C	Homo sapiens	Peripheral Blood Mononuclear Cells	TMT32	ThermoFisher Orbitrap Eclipse Tribrid	60708_TMT32_PBMCs_Target4_B9.raw	2025-04-12	Target4	B9	LC2	129C	48	7.3	CD4T_1_2	NA
60708_TMT32_PBMCs_Target4_B9_129CD	Homo sapiens	Peripheral Blood Mononuclear Cells	TMT32	ThermoFisher Orbitrap Eclipse Tribrid	60708_TMT32_PBMCs_Target4_B9.raw	2025-04-12	Target4	B9	LC2	129CD	48	12.3	CD4T_1	CD4T_1
60708_TMT32_PBMCs_Target4_B9_129N	Homo sapiens	Peripheral Blood Mononuclear Cells	TMT32	ThermoFisher Orbitrap Eclipse Tribrid	60708_TMT32_PBMCs_Target4_B9.raw	2025-04-12	Target4	B9	LC2	129N	48	11.6	B_5	B_4
60708_TMT32_PBMCs_Target4_B9_129ND	Homo sapiens	Peripheral Blood Mononuclear Cells	TMT32	ThermoFisher Orbitrap Eclipse Tribrid	60708_TMT32_PBMCs_Target4_B9.raw	2025-04-12	Target4	B9	LC2	129ND	48	9.6	NK_4	NK_3
60708_TMT32_PBMCs_Target4_B9_130C	Homo sapiens	Peripheral Blood Mononuclear Cells	TMT32	ThermoFisher Orbitrap Eclipse Tribrid	60708_TMT32_PBMCs_Target4_B9.raw	2025-04-12	Target4	B9	LC2	130C	48	7.2	CD4T_1_2	NA
60708_TMT32_PBMCs_Target4_B9_130CD	Homo sapiens	Peripheral Blood Mononuclear Cells	TMT32	ThermoFisher Orbitrap Eclipse Tribrid	60708_TMT32_PBMCs_Target4_B9.raw	2025-04-12	Target4	B9	LC2	130CD	48	8.7	CD4T_1	CD4T_1
60708_TMT32_PBMCs_Target4_B9_130N	Homo sapiens	Peripheral Blood Mononuclear Cells	TMT32	ThermoFisher Orbitrap Eclipse Tribrid	60708_TMT32_PBMCs_Target4_B9.raw	2025-04-12	Target4	B9	LC2	130N	48	15.1	NK_4	NK_3
60708_TMT32_PBMCs_Target4_B9_130ND	Homo sapiens	Peripheral Blood Mononuclear Cells	TMT32	ThermoFisher Orbitrap Eclipse Tribrid	60708_TMT32_PBMCs_Target4_B9.raw	2025-04-12	Target4	B9	LC2	130ND	48	5.7	CD4T_1_2	NA
60708_TMT32_PBMCs_Target4_B9_131C	Homo sapiens	Peripheral Blood Mononuclear Cells	TMT32	ThermoFisher Orbitrap Eclipse Tribrid	60708_TMT32_PBMCs_Target4_B9.raw	2025-04-12	Target4	B9	LC2	131C	48	15	monocyte_0_2	NA
60708_TMT32_PBMCs_Target4_B9_131CD	Homo sapiens	Peripheral Blood Mononuclear Cells	TMT32	ThermoFisher Orbitrap Eclipse Tribrid	60708_TMT32_PBMCs_Target4_B9.raw	2025-04-12	Target4	B9	LC2	131CD	48	8.3	monocyte_0_2	NA
60708_TMT32_PBMCs_Target4_B9_131N	Homo sapiens	Peripheral Blood Mononuclear Cells	TMT32	ThermoFisher Orbitrap Eclipse Tribrid	60708_TMT32_PBMCs_Target4_B9.raw	2025-04-12	Target4	B9	LC2	131N	48	7.4	CD4T_1_2	NA
60708_TMT32_PBMCs_Target4_B9_131ND	Homo sapiens	Peripheral Blood Mononuclear Cells	TMT32	ThermoFisher Orbitrap Eclipse Tribrid	60708_TMT32_PBMCs_Target4_B9.raw	2025-04-12	Target4	B9	LC2	131ND	48	3.6	CD4T_1_2	NA
60708_TMT32_PBMCs_Target4_B9_132C	Homo sapiens	Peripheral Blood Mononuclear Cells	TMT32	ThermoFisher Orbitrap Eclipse Tribrid	60708_TMT32_PBMCs_Target4_B9.raw	2025-04-12	Target4	B9	LC2	132C	48	9.1	monocyte_0_2	NA
60708_TMT32_PBMCs_Target4_B9_132CD	Homo sapiens	Peripheral Blood Mononuclear Cells	TMT32	ThermoFisher Orbitrap Eclipse Tribrid	60708_TMT32_PBMCs_Target4_B9.raw	2025-04-12	Target4	B9	LC2	132CD	48	12.5	monocyte_0_2	NA
60708_TMT32_PBMCs_Target4_B9_132N	Homo sapiens	Peripheral Blood Mononuclear Cells	TMT32	ThermoFisher Orbitrap Eclipse Tribrid	60708_TMT32_PBMCs_Target4_B9.raw	2025-04-12	Target4	B9	LC2	132N	48	9.5	monocyte_0_2	NA
60708_TMT32_PBMCs_Target4_B9_132ND	Homo sapiens	Peripheral Blood Mononuclear Cells	TMT32	ThermoFisher Orbitrap Eclipse Tribrid	60708_TMT32_PBMCs_Target4_B9.raw	2025-04-12	Target4	B9	LC2	132ND	48	10.6	B_5	B_4
60708_TMT32_PBMCs_Target4_B9_133C	Homo sapiens	Peripheral Blood Mononuclear Cells	TMT32	ThermoFisher Orbitrap Eclipse Tribrid	60708_TMT32_PBMCs_Target4_B9.raw	2025-04-12	Target4	B9	LC2	133C	48	6.7	CD4T_1_2	NA
60708_TMT32_PBMCs_Target4_B9_133CD	Homo sapiens	Peripheral Blood Mononuclear Cells	TMT32	ThermoFisher Orbitrap Eclipse Tribrid	60708_TMT32_PBMCs_Target4_B9.raw	2025-04-12	Target4	B9	LC2	133CD	48	10.7	B_5	B_4
60708_TMT32_PBMCs_Target4_B9_133N	Homo sapiens	Peripheral Blood Mononuclear Cells	TMT32	ThermoFisher Orbitrap Eclipse Tribrid	60708_TMT32_PBMCs_Target4_B9.raw	2025-04-12	Target4	B9	LC2	133N	48	12.1	CD4T_1	CD4T_1
60708_TMT32_PBMCs_Target4_B9_133ND	Homo sapiens	Peripheral Blood Mononuclear Cells	TMT32	ThermoFisher Orbitrap Eclipse Tribrid	60708_TMT32_PBMCs_Target4_B9.raw	2025-04-12	Target4	B9	LC2	133ND	48	11.5	monocyte_0_2	NA
60708_TMT32_PBMCs_Target4_B9_134CD	Homo sapiens	Peripheral Blood Mononuclear Cells	TMT32	ThermoFisher Orbitrap Eclipse Tribrid	60708_TMT32_PBMCs_Target4_B9.raw	2025-04-12	Target4	B9	LC2	134CD	48	7.8	CD4T_1_2	NA
60708_TMT32_PBMCs_Target4_B9_134N	Homo sapiens	Peripheral Blood Mononuclear Cells	TMT32	ThermoFisher Orbitrap Eclipse Tribrid	60708_TMT32_PBMCs_Target4_B9.raw	2025-04-12	Target4	B9	LC2	134N	48	11.6	monocyte_0_2	NA
60708_TMT32_PBMCs_Target4_B9_134ND	Homo sapiens	Peripheral Blood Mononuclear Cells	TMT32	ThermoFisher Orbitrap Eclipse Tribrid	60708_TMT32_PBMCs_Target4_B9.raw	2025-04-12	Target4	B9	LC2	134ND	48	15.3	CD4T_1_2	NA
60708_TMT32_PBMCs_Target4_C10_127C	Homo sapiens	Peripheral Blood Mononuclear Cells	TMT32	ThermoFisher Orbitrap Eclipse Tribrid	60708_TMT32_PBMCs_Target4_C10.raw	2025-04-12	Target4	C10	LC1	127C	49	38.8	monocyte_0	monocyte_0
60708_TMT32_PBMCs_Target4_C10_127D	Homo sapiens	Peripheral Blood Mononuclear Cells	TMT32	ThermoFisher Orbitrap Eclipse Tribrid	60708_TMT32_PBMCs_Target4_C10.raw	2025-04-12	Target4	C10	LC1	127D	49	6.5	monocyte_0_2	NA
60708_TMT32_PBMCs_Target4_C10_127N	Homo sapiens	Peripheral Blood Mononuclear Cells	TMT32	ThermoFisher Orbitrap Eclipse Tribrid	60708_TMT32_PBMCs_Target4_C10.raw	2025-04-12	Target4	C10	LC1	127N	49	12.3	CD4T_1	CD4T_1
60708_TMT32_PBMCs_Target4_C10_128C	Homo sapiens	Peripheral Blood Mononuclear Cells	TMT32	ThermoFisher Orbitrap Eclipse Tribrid	60708_TMT32_PBMCs_Target4_C10.raw	2025-04-12	Target4	C10	LC1	128C	49	11.9	monocyte_0_2	NA
60708_TMT32_PBMCs_Target4_C10_128CD	Homo sapiens	Peripheral Blood Mononuclear Cells	TMT32	ThermoFisher Orbitrap Eclipse Tribrid	60708_TMT32_PBMCs_Target4_C10.raw	2025-04-12	Target4	C10	LC1	128CD	49	13.3	monocyte_0_2	NA
60708_TMT32_PBMCs_Target4_C10_128N	Homo sapiens	Peripheral Blood Mononuclear Cells	TMT32	ThermoFisher Orbitrap Eclipse Tribrid	60708_TMT32_PBMCs_Target4_C10.raw	2025-04-12	Target4	C10	LC1	128N	49	7.1	Unknown_6	Unknown_7
60708_TMT32_PBMCs_Target4_C10_128ND	Homo sapiens	Peripheral Blood Mononuclear Cells	TMT32	ThermoFisher Orbitrap Eclipse Tribrid	60708_TMT32_PBMCs_Target4_C10.raw	2025-04-12	Target4	C10	LC1	128ND	49	9.1	monocyte_0_2	NA
60708_TMT32_PBMCs_Target4_C10_129C	Homo sapiens	Peripheral Blood Mononuclear Cells	TMT32	ThermoFisher Orbitrap Eclipse Tribrid	60708_TMT32_PBMCs_Target4_C10.raw	2025-04-12	Target4	C10	LC1	129C	49	6.7	CD4T_1_2	NA
60708_TMT32_PBMCs_Target4_C10_129CD	Homo sapiens	Peripheral Blood Mononuclear Cells	TMT32	ThermoFisher Orbitrap Eclipse Tribrid	60708_TMT32_PBMCs_Target4_C10.raw	2025-04-12	Target4	C10	LC1	129CD	49	60.6	CD4T_1_2	NA
60708_TMT32_PBMCs_Target4_C10_129N	Homo sapiens	Peripheral Blood Mononuclear Cells	TMT32	ThermoFisher Orbitrap Eclipse Tribrid	60708_TMT32_PBMCs_Target4_C10.raw	2025-04-12	Target4	C10	LC1	129N	49	9.6	CD4T_1	CD4T_1
60708_TMT32_PBMCs_Target4_C10_129ND	Homo sapiens	Peripheral Blood Mononuclear Cells	TMT32	ThermoFisher Orbitrap Eclipse Tribrid	60708_TMT32_PBMCs_Target4_C10.raw	2025-04-12	Target4	C10	LC1	129ND	49	6.3	monocyte_0_2	NA
60708_TMT32_PBMCs_Target4_C10_130C	Homo sapiens	Peripheral Blood Mononuclear Cells	TMT32	ThermoFisher Orbitrap Eclipse Tribrid	60708_TMT32_PBMCs_Target4_C10.raw	2025-04-12	Target4	C10	LC1	130C	49	8	monocyte_0_2	NA
60708_TMT32_PBMCs_Target4_C10_130CD	Homo sapiens	Peripheral Blood Mononuclear Cells	TMT32	ThermoFisher Orbitrap Eclipse Tribrid	60708_TMT32_PBMCs_Target4_C10.raw	2025-04-12	Target4	C10	LC1	130CD	49	16.1	monocyte_0_2	NA
60708_TMT32_PBMCs_Target4_C10_130N	Homo sapiens	Peripheral Blood Mononuclear Cells	TMT32	ThermoFisher Orbitrap Eclipse Tribrid	60708_TMT32_PBMCs_Target4_C10.raw	2025-04-12	Target4	C10	LC1	130N	49	9.5	monocyte_0_2	NA
60708_TMT32_PBMCs_Target4_C10_130ND	Homo sapiens	Peripheral Blood Mononuclear Cells	TMT32	ThermoFisher Orbitrap Eclipse Tribrid	60708_TMT32_PBMCs_Target4_C10.raw	2025-04-12	Target4	C10	LC1	130ND	49	12.6	CD4T_1	CD4T_1
60708_TMT32_PBMCs_Target4_C10_131C	Homo sapiens	Peripheral Blood Mononuclear Cells	TMT32	ThermoFisher Orbitrap Eclipse Tribrid	60708_TMT32_PBMCs_Target4_C10.raw	2025-04-12	Target4	C10	LC1	131C	49	7.3	CD4T_1_2	NA
60708_TMT32_PBMCs_Target4_C10_131CD	Homo sapiens	Peripheral Blood Mononuclear Cells	TMT32	ThermoFisher Orbitrap Eclipse Tribrid	60708_TMT32_PBMCs_Target4_C10.raw	2025-04-12	Target4	C10	LC1	131CD	49	12.7	CD4T_1	CD4T_1
60708_TMT32_PBMCs_Target4_C10_131N	Homo sapiens	Peripheral Blood Mononuclear Cells	TMT32	ThermoFisher Orbitrap Eclipse Tribrid	60708_TMT32_PBMCs_Target4_C10.raw	2025-04-12	Target4	C10	LC1	131N	49	24.8	monocyte_0	monocyte_0
60708_TMT32_PBMCs_Target4_C10_131ND	Homo sapiens	Peripheral Blood Mononuclear Cells	TMT32	ThermoFisher Orbitrap Eclipse Tribrid	60708_TMT32_PBMCs_Target4_C10.raw	2025-04-12	Target4	C10	LC1	131ND	49	11.1	monocyte_0	monocyte_0
60708_TMT32_PBMCs_Target4_C10_132C	Homo sapiens	Peripheral Blood Mononuclear Cells	TMT32	ThermoFisher Orbitrap Eclipse Tribrid	60708_TMT32_PBMCs_Target4_C10.raw	2025-04-12	Target4	C10	LC1	132C	49	21.4	NK_4	NK_3
60708_TMT32_PBMCs_Target4_C10_132CD	Homo sapiens	Peripheral Blood Mononuclear Cells	TMT32	ThermoFisher Orbitrap Eclipse Tribrid	60708_TMT32_PBMCs_Target4_C10.raw	2025-04-12	Target4	C10	LC1	132CD	49	23.9	monocyte_0	monocyte_0
60708_TMT32_PBMCs_Target4_C10_132N	Homo sapiens	Peripheral Blood Mononuclear Cells	TMT32	ThermoFisher Orbitrap Eclipse Tribrid	60708_TMT32_PBMCs_Target4_C10.raw	2025-04-12	Target4	C10	LC1	132N	49	29.1	monocyte_0	monocyte_0
60708_TMT32_PBMCs_Target4_C10_132ND	Homo sapiens	Peripheral Blood Mononuclear Cells	TMT32	ThermoFisher Orbitrap Eclipse Tribrid	60708_TMT32_PBMCs_Target4_C10.raw	2025-04-12	Target4	C10	LC1	132ND	49	10.9	CD4T_1	CD4T_1
60708_TMT32_PBMCs_Target4_C10_133C	Homo sapiens	Peripheral Blood Mononuclear Cells	TMT32	ThermoFisher Orbitrap Eclipse Tribrid	60708_TMT32_PBMCs_Target4_C10.raw	2025-04-12	Target4	C10	LC1	133C	49	9.5	monocyte_0_2	NA
60708_TMT32_PBMCs_Target4_C10_133CD	Homo sapiens	Peripheral Blood Mononuclear Cells	TMT32	ThermoFisher Orbitrap Eclipse Tribrid	60708_TMT32_PBMCs_Target4_C10.raw	2025-04-12	Target4	C10	LC1	133CD	49	6.3	CD4T_1_2	NA
60708_TMT32_PBMCs_Target4_C10_133N	Homo sapiens	Peripheral Blood Mononuclear Cells	TMT32	ThermoFisher Orbitrap Eclipse Tribrid	60708_TMT32_PBMCs_Target4_C10.raw	2025-04-12	Target4	C10	LC1	133N	49	26.8	monocyte_0	monocyte_6
60708_TMT32_PBMCs_Target4_C10_133ND	Homo sapiens	Peripheral Blood Mononuclear Cells	TMT32	ThermoFisher Orbitrap Eclipse Tribrid	60708_TMT32_PBMCs_Target4_C10.raw	2025-04-12	Target4	C10	LC1	133ND	49	14.3	CD4T_1	CD4T_1
60708_TMT32_PBMCs_Target4_C10_134CD	Homo sapiens	Peripheral Blood Mononuclear Cells	TMT32	ThermoFisher Orbitrap Eclipse Tribrid	60708_TMT32_PBMCs_Target4_C10.raw	2025-04-12	Target4	C10	LC1	134CD	49	6.3	CD4T_1_2	NA
60708_TMT32_PBMCs_Target4_C10_134N	Homo sapiens	Peripheral Blood Mononuclear Cells	TMT32	ThermoFisher Orbitrap Eclipse Tribrid	60708_TMT32_PBMCs_Target4_C10.raw	2025-04-12	Target4	C10	LC1	134N	49	18.1	NK_4	CD8T_2
60708_TMT32_PBMCs_Target4_C10_134ND	Homo sapiens	Peripheral Blood Mononuclear Cells	TMT32	ThermoFisher Orbitrap Eclipse Tribrid	60708_TMT32_PBMCs_Target4_C10.raw	2025-04-12	Target4	C10	LC1	134ND	49	15.7	CD4T_1_2	NA
60708_TMT32_PBMCs_Target4_C11_127C	Homo sapiens	Peripheral Blood Mononuclear Cells	TMT32	ThermoFisher Orbitrap Eclipse Tribrid	60708_TMT32_PBMCs_Target4_C11.raw	2025-04-12	Target4	C11	LC2	127C	50	18.7	monocyte_0_2	NA
60708_TMT32_PBMCs_Target4_C11_127D	Homo sapiens	Peripheral Blood Mononuclear Cells	TMT32	ThermoFisher Orbitrap Eclipse Tribrid	60708_TMT32_PBMCs_Target4_C11.raw	2025-04-12	Target4	C11	LC2	127D	50	18.3	monocyte_0	monocyte_0
60708_TMT32_PBMCs_Target4_C11_127N	Homo sapiens	Peripheral Blood Mononuclear Cells	TMT32	ThermoFisher Orbitrap Eclipse Tribrid	60708_TMT32_PBMCs_Target4_C11.raw	2025-04-12	Target4	C11	LC2	127N	50	5.1	CD4T_1_2	NA
60708_TMT32_PBMCs_Target4_C11_128C	Homo sapiens	Peripheral Blood Mononuclear Cells	TMT32	ThermoFisher Orbitrap Eclipse Tribrid	60708_TMT32_PBMCs_Target4_C11.raw	2025-04-12	Target4	C11	LC2	128C	50	20.2	monocyte_0	monocyte_0
60708_TMT32_PBMCs_Target4_C11_128CD	Homo sapiens	Peripheral Blood Mononuclear Cells	TMT32	ThermoFisher Orbitrap Eclipse Tribrid	60708_TMT32_PBMCs_Target4_C11.raw	2025-04-12	Target4	C11	LC2	128CD	50	9.7	B_5	B_4
60708_TMT32_PBMCs_Target4_C11_128N	Homo sapiens	Peripheral Blood Mononuclear Cells	TMT32	ThermoFisher Orbitrap Eclipse Tribrid	60708_TMT32_PBMCs_Target4_C11.raw	2025-04-12	Target4	C11	LC2	128N	50	6.2	CD4T_1_2	NA
60708_TMT32_PBMCs_Target4_C11_128ND	Homo sapiens	Peripheral Blood Mononuclear Cells	TMT32	ThermoFisher Orbitrap Eclipse Tribrid	60708_TMT32_PBMCs_Target4_C11.raw	2025-04-12	Target4	C11	LC2	128ND	50	4.9	CD4T_1_2	NA
60708_TMT32_PBMCs_Target4_C11_129C	Homo sapiens	Peripheral Blood Mononuclear Cells	TMT32	ThermoFisher Orbitrap Eclipse Tribrid	60708_TMT32_PBMCs_Target4_C11.raw	2025-04-12	Target4	C11	LC2	129C	50	8.9	monocyte_0_2	NA
60708_TMT32_PBMCs_Target4_C11_129CD	Homo sapiens	Peripheral Blood Mononuclear Cells	TMT32	ThermoFisher Orbitrap Eclipse Tribrid	60708_TMT32_PBMCs_Target4_C11.raw	2025-04-12	Target4	C11	LC2	129CD	50	17.1	monocyte_0	DC_5
60708_TMT32_PBMCs_Target4_C11_129N	Homo sapiens	Peripheral Blood Mononuclear Cells	TMT32	ThermoFisher Orbitrap Eclipse Tribrid	60708_TMT32_PBMCs_Target4_C11.raw	2025-04-12	Target4	C11	LC2	129N	50	19.4	monocyte_0	DC_5
60708_TMT32_PBMCs_Target4_C11_129ND	Homo sapiens	Peripheral Blood Mononuclear Cells	TMT32	ThermoFisher Orbitrap Eclipse Tribrid	60708_TMT32_PBMCs_Target4_C11.raw	2025-04-12	Target4	C11	LC2	129ND	50	18.6	monocyte_0	monocyte_0
60708_TMT32_PBMCs_Target4_C11_130C	Homo sapiens	Peripheral Blood Mononuclear Cells	TMT32	ThermoFisher Orbitrap Eclipse Tribrid	60708_TMT32_PBMCs_Target4_C11.raw	2025-04-12	Target4	C11	LC2	130C	50	13.4	NK_4	NK_3
60708_TMT32_PBMCs_Target4_C11_130CD	Homo sapiens	Peripheral Blood Mononuclear Cells	TMT32	ThermoFisher Orbitrap Eclipse Tribrid	60708_TMT32_PBMCs_Target4_C11.raw	2025-04-12	Target4	C11	LC2	130CD	50	17.7	monocyte_0	monocyte_0
60708_TMT32_PBMCs_Target4_C11_130N	Homo sapiens	Peripheral Blood Mononuclear Cells	TMT32	ThermoFisher Orbitrap Eclipse Tribrid	60708_TMT32_PBMCs_Target4_C11.raw	2025-04-12	Target4	C11	LC2	130N	50	10.2	monocyte_0_2	NA
60708_TMT32_PBMCs_Target4_C11_130ND	Homo sapiens	Peripheral Blood Mononuclear Cells	TMT32	ThermoFisher Orbitrap Eclipse Tribrid	60708_TMT32_PBMCs_Target4_C11.raw	2025-04-12	Target4	C11	LC2	130ND	50	6.5	CD4T_1_2	NA
60708_TMT32_PBMCs_Target4_C11_131C	Homo sapiens	Peripheral Blood Mononuclear Cells	TMT32	ThermoFisher Orbitrap Eclipse Tribrid	60708_TMT32_PBMCs_Target4_C11.raw	2025-04-12	Target4	C11	LC2	131C	50	9.1	CD4T_1	CD4T_1
60708_TMT32_PBMCs_Target4_C11_131CD	Homo sapiens	Peripheral Blood Mononuclear Cells	TMT32	ThermoFisher Orbitrap Eclipse Tribrid	60708_TMT32_PBMCs_Target4_C11.raw	2025-04-12	Target4	C11	LC2	131CD	50	6	CD4T_1_2	NA
60708_TMT32_PBMCs_Target4_C11_131N	Homo sapiens	Peripheral Blood Mononuclear Cells	TMT32	ThermoFisher Orbitrap Eclipse Tribrid	60708_TMT32_PBMCs_Target4_C11.raw	2025-04-12	Target4	C11	LC2	131N	50	11.9	B_5	B_4
60708_TMT32_PBMCs_Target4_C11_131ND	Homo sapiens	Peripheral Blood Mononuclear Cells	TMT32	ThermoFisher Orbitrap Eclipse Tribrid	60708_TMT32_PBMCs_Target4_C11.raw	2025-04-12	Target4	C11	LC2	131ND	50	3.9	CD4T_1_2	NA
60708_TMT32_PBMCs_Target4_C11_132C	Homo sapiens	Peripheral Blood Mononuclear Cells	TMT32	ThermoFisher Orbitrap Eclipse Tribrid	60708_TMT32_PBMCs_Target4_C11.raw	2025-04-12	Target4	C11	LC2	132C	50	6.6	CD4T_1_2	NA
60708_TMT32_PBMCs_Target4_C11_132CD	Homo sapiens	Peripheral Blood Mononuclear Cells	TMT32	ThermoFisher Orbitrap Eclipse Tribrid	60708_TMT32_PBMCs_Target4_C11.raw	2025-04-12	Target4	C11	LC2	132CD	50	8.5	B_5	CD4T_1
60708_TMT32_PBMCs_Target4_C11_132N	Homo sapiens	Peripheral Blood Mononuclear Cells	TMT32	ThermoFisher Orbitrap Eclipse Tribrid	60708_TMT32_PBMCs_Target4_C11.raw	2025-04-12	Target4	C11	LC2	132N	50	20.7	monocyte_0	monocyte_0
60708_TMT32_PBMCs_Target4_C11_132ND	Homo sapiens	Peripheral Blood Mononuclear Cells	TMT32	ThermoFisher Orbitrap Eclipse Tribrid	60708_TMT32_PBMCs_Target4_C11.raw	2025-04-12	Target4	C11	LC2	132ND	50	6	CD4T_1_2	NA
60708_TMT32_PBMCs_Target4_C11_133C	Homo sapiens	Peripheral Blood Mononuclear Cells	TMT32	ThermoFisher Orbitrap Eclipse Tribrid	60708_TMT32_PBMCs_Target4_C11.raw	2025-04-12	Target4	C11	LC2	133C	50	6.5	CD4T_1_2	NA
60708_TMT32_PBMCs_Target4_C11_133CD	Homo sapiens	Peripheral Blood Mononuclear Cells	TMT32	ThermoFisher Orbitrap Eclipse Tribrid	60708_TMT32_PBMCs_Target4_C11.raw	2025-04-12	Target4	C11	LC2	133CD	50	6.8	CD4T_1_2	NA
60708_TMT32_PBMCs_Target4_C11_133N	Homo sapiens	Peripheral Blood Mononuclear Cells	TMT32	ThermoFisher Orbitrap Eclipse Tribrid	60708_TMT32_PBMCs_Target4_C11.raw	2025-04-12	Target4	C11	LC2	133N	50	18	NK_4	CD8T_2
60708_TMT32_PBMCs_Target4_C11_133ND	Homo sapiens	Peripheral Blood Mononuclear Cells	TMT32	ThermoFisher Orbitrap Eclipse Tribrid	60708_TMT32_PBMCs_Target4_C11.raw	2025-04-12	Target4	C11	LC2	133ND	50	9.2	B_5	B_4
60708_TMT32_PBMCs_Target4_C11_134CD	Homo sapiens	Peripheral Blood Mononuclear Cells	TMT32	ThermoFisher Orbitrap Eclipse Tribrid	60708_TMT32_PBMCs_Target4_C11.raw	2025-04-12	Target4	C11	LC2	134CD	50	19.5	monocyte_0	monocyte_0
60708_TMT32_PBMCs_Target4_C11_134N	Homo sapiens	Peripheral Blood Mononuclear Cells	TMT32	ThermoFisher Orbitrap Eclipse Tribrid	60708_TMT32_PBMCs_Target4_C11.raw	2025-04-12	Target4	C11	LC2	134N	50	14.7	CD4T_1	CD4T_1
60708_TMT32_PBMCs_Target4_C11_134ND	Homo sapiens	Peripheral Blood Mononuclear Cells	TMT32	ThermoFisher Orbitrap Eclipse Tribrid	60708_TMT32_PBMCs_Target4_C11.raw	2025-04-12	Target4	C11	LC2	134ND	50	14.4	CD4T_1_2	NA
60708_TMT32_PBMCs_Target4_C12_127C	Homo sapiens	Peripheral Blood Mononuclear Cells	TMT32	ThermoFisher Orbitrap Eclipse Tribrid	60708_TMT32_PBMCs_Target4_C12.raw	2025-04-12	Target4	C12	LC1	127C	51	33.7	monocyte_0	monocyte_0
60708_TMT32_PBMCs_Target4_C12_127D	Homo sapiens	Peripheral Blood Mononuclear Cells	TMT32	ThermoFisher Orbitrap Eclipse Tribrid	60708_TMT32_PBMCs_Target4_C12.raw	2025-04-12	Target4	C12	LC1	127D	51	6.1	CD4T_1_2	NA
60708_TMT32_PBMCs_Target4_C12_127N	Homo sapiens	Peripheral Blood Mononuclear Cells	TMT32	ThermoFisher Orbitrap Eclipse Tribrid	60708_TMT32_PBMCs_Target4_C12.raw	2025-04-12	Target4	C12	LC1	127N	51	10.1	CD4T_1	CD4T_1
60708_TMT32_PBMCs_Target4_C12_128C	Homo sapiens	Peripheral Blood Mononuclear Cells	TMT32	ThermoFisher Orbitrap Eclipse Tribrid	60708_TMT32_PBMCs_Target4_C12.raw	2025-04-12	Target4	C12	LC1	128C	51	12.1	CD4T_1	CD4T_1
60708_TMT32_PBMCs_Target4_C12_128CD	Homo sapiens	Peripheral Blood Mononuclear Cells	TMT32	ThermoFisher Orbitrap Eclipse Tribrid	60708_TMT32_PBMCs_Target4_C12.raw	2025-04-12	Target4	C12	LC1	128CD	51	12.4	B_5	B_4
60708_TMT32_PBMCs_Target4_C12_128N	Homo sapiens	Peripheral Blood Mononuclear Cells	TMT32	ThermoFisher Orbitrap Eclipse Tribrid	60708_TMT32_PBMCs_Target4_C12.raw	2025-04-12	Target4	C12	LC1	128N	51	7	CD4T_1_2	NA
60708_TMT32_PBMCs_Target4_C12_128ND	Homo sapiens	Peripheral Blood Mononuclear Cells	TMT32	ThermoFisher Orbitrap Eclipse Tribrid	60708_TMT32_PBMCs_Target4_C12.raw	2025-04-12	Target4	C12	LC1	128ND	51	13.2	NK_4	NK_3
60708_TMT32_PBMCs_Target4_C12_129C	Homo sapiens	Peripheral Blood Mononuclear Cells	TMT32	ThermoFisher Orbitrap Eclipse Tribrid	60708_TMT32_PBMCs_Target4_C12.raw	2025-04-12	Target4	C12	LC1	129C	51	15.9	CD4T_1	CD8T_2
60708_TMT32_PBMCs_Target4_C12_129CD	Homo sapiens	Peripheral Blood Mononuclear Cells	TMT32	ThermoFisher Orbitrap Eclipse Tribrid	60708_TMT32_PBMCs_Target4_C12.raw	2025-04-12	Target4	C12	LC1	129CD	51	9.4	monocyte_0_2	NA
60708_TMT32_PBMCs_Target4_C12_129N	Homo sapiens	Peripheral Blood Mononuclear Cells	TMT32	ThermoFisher Orbitrap Eclipse Tribrid	60708_TMT32_PBMCs_Target4_C12.raw	2025-04-12	Target4	C12	LC1	129N	51	8.5	CD4T_1_2	NA
60708_TMT32_PBMCs_Target4_C12_129ND	Homo sapiens	Peripheral Blood Mononuclear Cells	TMT32	ThermoFisher Orbitrap Eclipse Tribrid	60708_TMT32_PBMCs_Target4_C12.raw	2025-04-12	Target4	C12	LC1	129ND	51	7.2	CD4T_1_2	NA
60708_TMT32_PBMCs_Target4_C12_130C	Homo sapiens	Peripheral Blood Mononuclear Cells	TMT32	ThermoFisher Orbitrap Eclipse Tribrid	60708_TMT32_PBMCs_Target4_C12.raw	2025-04-12	Target4	C12	LC1	130C	51	16.2	CD4T_1	CD8T_2
60708_TMT32_PBMCs_Target4_C12_130CD	Homo sapiens	Peripheral Blood Mononuclear Cells	TMT32	ThermoFisher Orbitrap Eclipse Tribrid	60708_TMT32_PBMCs_Target4_C12.raw	2025-04-12	Target4	C12	LC1	130CD	51	7.8	monocyte_0_2	NA
60708_TMT32_PBMCs_Target4_C12_130N	Homo sapiens	Peripheral Blood Mononuclear Cells	TMT32	ThermoFisher Orbitrap Eclipse Tribrid	60708_TMT32_PBMCs_Target4_C12.raw	2025-04-12	Target4	C12	LC1	130N	51	8.1	CD4T_1_2	NA
60708_TMT32_PBMCs_Target4_C12_130ND	Homo sapiens	Peripheral Blood Mononuclear Cells	TMT32	ThermoFisher Orbitrap Eclipse Tribrid	60708_TMT32_PBMCs_Target4_C12.raw	2025-04-12	Target4	C12	LC1	130ND	51	24	monocyte_0	DC_5
60708_TMT32_PBMCs_Target4_C12_131C	Homo sapiens	Peripheral Blood Mononuclear Cells	TMT32	ThermoFisher Orbitrap Eclipse Tribrid	60708_TMT32_PBMCs_Target4_C12.raw	2025-04-12	Target4	C12	LC1	131C	51	22.3	monocyte_0	monocyte_0
60708_TMT32_PBMCs_Target4_C12_131CD	Homo sapiens	Peripheral Blood Mononuclear Cells	TMT32	ThermoFisher Orbitrap Eclipse Tribrid	60708_TMT32_PBMCs_Target4_C12.raw	2025-04-12	Target4	C12	LC1	131CD	51	11	B_5	B_4
60708_TMT32_PBMCs_Target4_C12_131N	Homo sapiens	Peripheral Blood Mononuclear Cells	TMT32	ThermoFisher Orbitrap Eclipse Tribrid	60708_TMT32_PBMCs_Target4_C12.raw	2025-04-12	Target4	C12	LC1	131N	51	11.3	monocyte_0_2	NA
60708_TMT32_PBMCs_Target4_C12_131ND	Homo sapiens	Peripheral Blood Mononuclear Cells	TMT32	ThermoFisher Orbitrap Eclipse Tribrid	60708_TMT32_PBMCs_Target4_C12.raw	2025-04-12	Target4	C12	LC1	131ND	51	12.3	monocyte_0	monocyte_0
60708_TMT32_PBMCs_Target4_C12_132C	Homo sapiens	Peripheral Blood Mononuclear Cells	TMT32	ThermoFisher Orbitrap Eclipse Tribrid	60708_TMT32_PBMCs_Target4_C12.raw	2025-04-12	Target4	C12	LC1	132C	51	14.8	CD4T_1	CD4T_1
60708_TMT32_PBMCs_Target4_C12_132CD	Homo sapiens	Peripheral Blood Mononuclear Cells	TMT32	ThermoFisher Orbitrap Eclipse Tribrid	60708_TMT32_PBMCs_Target4_C12.raw	2025-04-12	Target4	C12	LC1	132CD	51	10.8	B_5	B_4
60708_TMT32_PBMCs_Target4_C12_132N	Homo sapiens	Peripheral Blood Mononuclear Cells	TMT32	ThermoFisher Orbitrap Eclipse Tribrid	60708_TMT32_PBMCs_Target4_C12.raw	2025-04-12	Target4	C12	LC1	132N	51	8.1	CD4T_1_2	NA
60708_TMT32_PBMCs_Target4_C12_132ND	Homo sapiens	Peripheral Blood Mononuclear Cells	TMT32	ThermoFisher Orbitrap Eclipse Tribrid	60708_TMT32_PBMCs_Target4_C12.raw	2025-04-12	Target4	C12	LC1	132ND	51	19.5	monocyte_0	monocyte_0
60708_TMT32_PBMCs_Target4_C12_133C	Homo sapiens	Peripheral Blood Mononuclear Cells	TMT32	ThermoFisher Orbitrap Eclipse Tribrid	60708_TMT32_PBMCs_Target4_C12.raw	2025-04-12	Target4	C12	LC1	133C	51	8.3	CD4T_1_2	NA
60708_TMT32_PBMCs_Target4_C12_133CD	Homo sapiens	Peripheral Blood Mononuclear Cells	TMT32	ThermoFisher Orbitrap Eclipse Tribrid	60708_TMT32_PBMCs_Target4_C12.raw	2025-04-12	Target4	C12	LC1	133CD	51	11.5	B_5	B_4
60708_TMT32_PBMCs_Target4_C12_133N	Homo sapiens	Peripheral Blood Mononuclear Cells	TMT32	ThermoFisher Orbitrap Eclipse Tribrid	60708_TMT32_PBMCs_Target4_C12.raw	2025-04-12	Target4	C12	LC1	133N	51	25.8	monocyte_0	monocyte_0
60708_TMT32_PBMCs_Target4_C12_133ND	Homo sapiens	Peripheral Blood Mononuclear Cells	TMT32	ThermoFisher Orbitrap Eclipse Tribrid	60708_TMT32_PBMCs_Target4_C12.raw	2025-04-12	Target4	C12	LC1	133ND	51	9.7	monocyte_0_2	NA
60708_TMT32_PBMCs_Target4_C12_134CD	Homo sapiens	Peripheral Blood Mononuclear Cells	TMT32	ThermoFisher Orbitrap Eclipse Tribrid	60708_TMT32_PBMCs_Target4_C12.raw	2025-04-12	Target4	C12	LC1	134CD	51	19.8	monocyte_0	monocyte_0
60708_TMT32_PBMCs_Target4_C12_134N	Homo sapiens	Peripheral Blood Mononuclear Cells	TMT32	ThermoFisher Orbitrap Eclipse Tribrid	60708_TMT32_PBMCs_Target4_C12.raw	2025-04-12	Target4	C12	LC1	134N	51	10.5	CD4T_1_2	NA
60708_TMT32_PBMCs_Target4_C12_134ND	Homo sapiens	Peripheral Blood Mononuclear Cells	TMT32	ThermoFisher Orbitrap Eclipse Tribrid	60708_TMT32_PBMCs_Target4_C12.raw	2025-04-12	Target4	C12	LC1	134ND	51	16	CD4T_1_2	NA
60708_TMT32_PBMCs_Target4_C2_127C	Homo sapiens	Peripheral Blood Mononuclear Cells	TMT32	ThermoFisher Orbitrap Eclipse Tribrid	60708_TMT32_PBMCs_Target4_C2.raw	2025-04-12	Target4	C2	LC1	127C	52	19.7	CD4T_1_2	NA
60708_TMT32_PBMCs_Target4_C2_127D	Homo sapiens	Peripheral Blood Mononuclear Cells	TMT32	ThermoFisher Orbitrap Eclipse Tribrid	60708_TMT32_PBMCs_Target4_C2.raw	2025-04-12	Target4	C2	LC1	127D	52	26.4	monocyte_0	monocyte_0
60708_TMT32_PBMCs_Target4_C2_127N	Homo sapiens	Peripheral Blood Mononuclear Cells	TMT32	ThermoFisher Orbitrap Eclipse Tribrid	60708_TMT32_PBMCs_Target4_C2.raw	2025-04-12	Target4	C2	LC1	127N	52	9.6	CD4T_1_2	NA
60708_TMT32_PBMCs_Target4_C2_128C	Homo sapiens	Peripheral Blood Mononuclear Cells	TMT32	ThermoFisher Orbitrap Eclipse Tribrid	60708_TMT32_PBMCs_Target4_C2.raw	2025-04-12	Target4	C2	LC1	128C	52	17.6	NK_4	NK_3
60708_TMT32_PBMCs_Target4_C2_128CD	Homo sapiens	Peripheral Blood Mononuclear Cells	TMT32	ThermoFisher Orbitrap Eclipse Tribrid	60708_TMT32_PBMCs_Target4_C2.raw	2025-04-12	Target4	C2	LC1	128CD	52	16.5	monocyte_0_2	NA
60708_TMT32_PBMCs_Target4_C2_128N	Homo sapiens	Peripheral Blood Mononuclear Cells	TMT32	ThermoFisher Orbitrap Eclipse Tribrid	60708_TMT32_PBMCs_Target4_C2.raw	2025-04-12	Target4	C2	LC1	128N	52	9	monocyte_0_2	NA
60708_TMT32_PBMCs_Target4_C2_128ND	Homo sapiens	Peripheral Blood Mononuclear Cells	TMT32	ThermoFisher Orbitrap Eclipse Tribrid	60708_TMT32_PBMCs_Target4_C2.raw	2025-04-12	Target4	C2	LC1	128ND	52	16.4	CD4T_1	CD4T_1
60708_TMT32_PBMCs_Target4_C2_129C	Homo sapiens	Peripheral Blood Mononuclear Cells	TMT32	ThermoFisher Orbitrap Eclipse Tribrid	60708_TMT32_PBMCs_Target4_C2.raw	2025-04-12	Target4	C2	LC1	129C	52	31	monocyte_0	DC_5
60708_TMT32_PBMCs_Target4_C2_129CD	Homo sapiens	Peripheral Blood Mononuclear Cells	TMT32	ThermoFisher Orbitrap Eclipse Tribrid	60708_TMT32_PBMCs_Target4_C2.raw	2025-04-12	Target4	C2	LC1	129CD	52	10.1	monocyte_0_2	NA
60708_TMT32_PBMCs_Target4_C2_129N	Homo sapiens	Peripheral Blood Mononuclear Cells	TMT32	ThermoFisher Orbitrap Eclipse Tribrid	60708_TMT32_PBMCs_Target4_C2.raw	2025-04-12	Target4	C2	LC1	129N	52	17	monocyte_0_2	NA
60708_TMT32_PBMCs_Target4_C2_129ND	Homo sapiens	Peripheral Blood Mononuclear Cells	TMT32	ThermoFisher Orbitrap Eclipse Tribrid	60708_TMT32_PBMCs_Target4_C2.raw	2025-04-12	Target4	C2	LC1	129ND	52	18.4	B_5	B_4
60708_TMT32_PBMCs_Target4_C2_130C	Homo sapiens	Peripheral Blood Mononuclear Cells	TMT32	ThermoFisher Orbitrap Eclipse Tribrid	60708_TMT32_PBMCs_Target4_C2.raw	2025-04-12	Target4	C2	LC1	130C	52	13.7	monocyte_0_2	NA
60708_TMT32_PBMCs_Target4_C2_130CD	Homo sapiens	Peripheral Blood Mononuclear Cells	TMT32	ThermoFisher Orbitrap Eclipse Tribrid	60708_TMT32_PBMCs_Target4_C2.raw	2025-04-12	Target4	C2	LC1	130CD	52	8.3	monocyte_0_2	NA
60708_TMT32_PBMCs_Target4_C2_130N	Homo sapiens	Peripheral Blood Mononuclear Cells	TMT32	ThermoFisher Orbitrap Eclipse Tribrid	60708_TMT32_PBMCs_Target4_C2.raw	2025-04-12	Target4	C2	LC1	130N	52	19.8	CD4T_1	CD8T_2
60708_TMT32_PBMCs_Target4_C2_130ND	Homo sapiens	Peripheral Blood Mononuclear Cells	TMT32	ThermoFisher Orbitrap Eclipse Tribrid	60708_TMT32_PBMCs_Target4_C2.raw	2025-04-12	Target4	C2	LC1	130ND	52	8.1	CD4T_1_2	NA
60708_TMT32_PBMCs_Target4_C2_131C	Homo sapiens	Peripheral Blood Mononuclear Cells	TMT32	ThermoFisher Orbitrap Eclipse Tribrid	60708_TMT32_PBMCs_Target4_C2.raw	2025-04-12	Target4	C2	LC1	131C	52	17.2	CD4T_1	CD4T_1
60708_TMT32_PBMCs_Target4_C2_131CD	Homo sapiens	Peripheral Blood Mononuclear Cells	TMT32	ThermoFisher Orbitrap Eclipse Tribrid	60708_TMT32_PBMCs_Target4_C2.raw	2025-04-12	Target4	C2	LC1	131CD	52	17.5	monocyte_0_2	NA
60708_TMT32_PBMCs_Target4_C2_131N	Homo sapiens	Peripheral Blood Mononuclear Cells	TMT32	ThermoFisher Orbitrap Eclipse Tribrid	60708_TMT32_PBMCs_Target4_C2.raw	2025-04-12	Target4	C2	LC1	131N	52	10.3	monocyte_0_2	NA
60708_TMT32_PBMCs_Target4_C2_131ND	Homo sapiens	Peripheral Blood Mononuclear Cells	TMT32	ThermoFisher Orbitrap Eclipse Tribrid	60708_TMT32_PBMCs_Target4_C2.raw	2025-04-12	Target4	C2	LC1	131ND	52	15	monocyte_0	monocyte_0
60708_TMT32_PBMCs_Target4_C2_132C	Homo sapiens	Peripheral Blood Mononuclear Cells	TMT32	ThermoFisher Orbitrap Eclipse Tribrid	60708_TMT32_PBMCs_Target4_C2.raw	2025-04-12	Target4	C2	LC1	132C	52	10.8	CD4T_1_2	NA
60708_TMT32_PBMCs_Target4_C2_132CD	Homo sapiens	Peripheral Blood Mononuclear Cells	TMT32	ThermoFisher Orbitrap Eclipse Tribrid	60708_TMT32_PBMCs_Target4_C2.raw	2025-04-12	Target4	C2	LC1	132CD	52	17.9	CD4T_1	CD8T_2
60708_TMT32_PBMCs_Target4_C2_132N	Homo sapiens	Peripheral Blood Mononuclear Cells	TMT32	ThermoFisher Orbitrap Eclipse Tribrid	60708_TMT32_PBMCs_Target4_C2.raw	2025-04-12	Target4	C2	LC1	132N	52	9.1	CD4T_1_2	NA
60708_TMT32_PBMCs_Target4_C2_132ND	Homo sapiens	Peripheral Blood Mononuclear Cells	TMT32	ThermoFisher Orbitrap Eclipse Tribrid	60708_TMT32_PBMCs_Target4_C2.raw	2025-04-12	Target4	C2	LC1	132ND	52	8.1	CD4T_1_2	NA
60708_TMT32_PBMCs_Target4_C2_133C	Homo sapiens	Peripheral Blood Mononuclear Cells	TMT32	ThermoFisher Orbitrap Eclipse Tribrid	60708_TMT32_PBMCs_Target4_C2.raw	2025-04-12	Target4	C2	LC1	133C	52	9.4	monocyte_0_2	NA
60708_TMT32_PBMCs_Target4_C2_133CD	Homo sapiens	Peripheral Blood Mononuclear Cells	TMT32	ThermoFisher Orbitrap Eclipse Tribrid	60708_TMT32_PBMCs_Target4_C2.raw	2025-04-12	Target4	C2	LC1	133CD	52	17.7	CD4T_1	CD8T_2
60708_TMT32_PBMCs_Target4_C2_133N	Homo sapiens	Peripheral Blood Mononuclear Cells	TMT32	ThermoFisher Orbitrap Eclipse Tribrid	60708_TMT32_PBMCs_Target4_C2.raw	2025-04-12	Target4	C2	LC1	133N	52	22.2	NK_4	NK_3
60708_TMT32_PBMCs_Target4_C2_133ND	Homo sapiens	Peripheral Blood Mononuclear Cells	TMT32	ThermoFisher Orbitrap Eclipse Tribrid	60708_TMT32_PBMCs_Target4_C2.raw	2025-04-12	Target4	C2	LC1	133ND	52	18.4	CD4T_1	CD4T_1
60708_TMT32_PBMCs_Target4_C2_134CD	Homo sapiens	Peripheral Blood Mononuclear Cells	TMT32	ThermoFisher Orbitrap Eclipse Tribrid	60708_TMT32_PBMCs_Target4_C2.raw	2025-04-12	Target4	C2	LC1	134CD	52	7.5	CD4T_1_2	NA
60708_TMT32_PBMCs_Target4_C2_134N	Homo sapiens	Peripheral Blood Mononuclear Cells	TMT32	ThermoFisher Orbitrap Eclipse Tribrid	60708_TMT32_PBMCs_Target4_C2.raw	2025-04-12	Target4	C2	LC1	134N	52	12.9	monocyte_0_2	NA
60708_TMT32_PBMCs_Target4_C2_134ND	Homo sapiens	Peripheral Blood Mononuclear Cells	TMT32	ThermoFisher Orbitrap Eclipse Tribrid	60708_TMT32_PBMCs_Target4_C2.raw	2025-04-12	Target4	C2	LC1	134ND	52	43.2	monocyte_0	monocyte_0
60708_TMT32_PBMCs_Target4_C3_127C	Homo sapiens	Peripheral Blood Mononuclear Cells	TMT32	ThermoFisher Orbitrap Eclipse Tribrid	60708_TMT32_PBMCs_Target4_C3.raw	2025-04-12	Target4	C3	LC2	127C	53	39.4	monocyte_0	monocyte_0
60708_TMT32_PBMCs_Target4_C3_127D	Homo sapiens	Peripheral Blood Mononuclear Cells	TMT32	ThermoFisher Orbitrap Eclipse Tribrid	60708_TMT32_PBMCs_Target4_C3.raw	2025-04-12	Target4	C3	LC2	127D	53	26.3	monocyte_0	monocyte_0
60708_TMT32_PBMCs_Target4_C3_127N	Homo sapiens	Peripheral Blood Mononuclear Cells	TMT32	ThermoFisher Orbitrap Eclipse Tribrid	60708_TMT32_PBMCs_Target4_C3.raw	2025-04-12	Target4	C3	LC2	127N	53	23.1	monocyte_0	monocyte_0
60708_TMT32_PBMCs_Target4_C3_128C	Homo sapiens	Peripheral Blood Mononuclear Cells	TMT32	ThermoFisher Orbitrap Eclipse Tribrid	60708_TMT32_PBMCs_Target4_C3.raw	2025-04-12	Target4	C3	LC2	128C	53	12.4	monocyte_0_2	NA
60708_TMT32_PBMCs_Target4_C3_128CD	Homo sapiens	Peripheral Blood Mononuclear Cells	TMT32	ThermoFisher Orbitrap Eclipse Tribrid	60708_TMT32_PBMCs_Target4_C3.raw	2025-04-12	Target4	C3	LC2	128CD	53	15	NK_4	NK_3
60708_TMT32_PBMCs_Target4_C3_128N	Homo sapiens	Peripheral Blood Mononuclear Cells	TMT32	ThermoFisher Orbitrap Eclipse Tribrid	60708_TMT32_PBMCs_Target4_C3.raw	2025-04-12	Target4	C3	LC2	128N	53	8.2	CD4T_1_2	NA
60708_TMT32_PBMCs_Target4_C3_128ND	Homo sapiens	Peripheral Blood Mononuclear Cells	TMT32	ThermoFisher Orbitrap Eclipse Tribrid	60708_TMT32_PBMCs_Target4_C3.raw	2025-04-12	Target4	C3	LC2	128ND	53	26.9	monocyte_0	monocyte_0
60708_TMT32_PBMCs_Target4_C3_129C	Homo sapiens	Peripheral Blood Mononuclear Cells	TMT32	ThermoFisher Orbitrap Eclipse Tribrid	60708_TMT32_PBMCs_Target4_C3.raw	2025-04-12	Target4	C3	LC2	129C	53	17.4	monocyte_0_2	NA
60708_TMT32_PBMCs_Target4_C3_129CD	Homo sapiens	Peripheral Blood Mononuclear Cells	TMT32	ThermoFisher Orbitrap Eclipse Tribrid	60708_TMT32_PBMCs_Target4_C3.raw	2025-04-12	Target4	C3	LC2	129CD	53	12.4	CD4T_1	CD4T_1
60708_TMT32_PBMCs_Target4_C3_129N	Homo sapiens	Peripheral Blood Mononuclear Cells	TMT32	ThermoFisher Orbitrap Eclipse Tribrid	60708_TMT32_PBMCs_Target4_C3.raw	2025-04-12	Target4	C3	LC2	129N	53	13.3	monocyte_0_2	NA
60708_TMT32_PBMCs_Target4_C3_129ND	Homo sapiens	Peripheral Blood Mononuclear Cells	TMT32	ThermoFisher Orbitrap Eclipse Tribrid	60708_TMT32_PBMCs_Target4_C3.raw	2025-04-12	Target4	C3	LC2	129ND	53	16.6	monocyte_0_2	NA
60708_TMT32_PBMCs_Target4_C3_130C	Homo sapiens	Peripheral Blood Mononuclear Cells	TMT32	ThermoFisher Orbitrap Eclipse Tribrid	60708_TMT32_PBMCs_Target4_C3.raw	2025-04-12	Target4	C3	LC2	130C	53	68	monocyte_0	DC_5
60708_TMT32_PBMCs_Target4_C3_130CD	Homo sapiens	Peripheral Blood Mononuclear Cells	TMT32	ThermoFisher Orbitrap Eclipse Tribrid	60708_TMT32_PBMCs_Target4_C3.raw	2025-04-12	Target4	C3	LC2	130CD	53	7.2	CD4T_1_2	NA
60708_TMT32_PBMCs_Target4_C3_130N	Homo sapiens	Peripheral Blood Mononuclear Cells	TMT32	ThermoFisher Orbitrap Eclipse Tribrid	60708_TMT32_PBMCs_Target4_C3.raw	2025-04-12	Target4	C3	LC2	130N	53	17.3	NK_4	NK_3
60708_TMT32_PBMCs_Target4_C3_130ND	Homo sapiens	Peripheral Blood Mononuclear Cells	TMT32	ThermoFisher Orbitrap Eclipse Tribrid	60708_TMT32_PBMCs_Target4_C3.raw	2025-04-12	Target4	C3	LC2	130ND	53	6.1	CD4T_1_2	NA
60708_TMT32_PBMCs_Target4_C3_131C	Homo sapiens	Peripheral Blood Mononuclear Cells	TMT32	ThermoFisher Orbitrap Eclipse Tribrid	60708_TMT32_PBMCs_Target4_C3.raw	2025-04-12	Target4	C3	LC2	131C	53	11.4	monocyte_0_2	NA
60708_TMT32_PBMCs_Target4_C3_131CD	Homo sapiens	Peripheral Blood Mononuclear Cells	TMT32	ThermoFisher Orbitrap Eclipse Tribrid	60708_TMT32_PBMCs_Target4_C3.raw	2025-04-12	Target4	C3	LC2	131CD	53	26.1	monocyte_0	monocyte_0
60708_TMT32_PBMCs_Target4_C3_131N	Homo sapiens	Peripheral Blood Mononuclear Cells	TMT32	ThermoFisher Orbitrap Eclipse Tribrid	60708_TMT32_PBMCs_Target4_C3.raw	2025-04-12	Target4	C3	LC2	131N	53	31	monocyte_0	monocyte_0
60708_TMT32_PBMCs_Target4_C3_131ND	Homo sapiens	Peripheral Blood Mononuclear Cells	TMT32	ThermoFisher Orbitrap Eclipse Tribrid	60708_TMT32_PBMCs_Target4_C3.raw	2025-04-12	Target4	C3	LC2	131ND	53	4.4	CD4T_1_2	NA
60708_TMT32_PBMCs_Target4_C3_132C	Homo sapiens	Peripheral Blood Mononuclear Cells	TMT32	ThermoFisher Orbitrap Eclipse Tribrid	60708_TMT32_PBMCs_Target4_C3.raw	2025-04-12	Target4	C3	LC2	132C	53	16.1	B_5	B_4
60708_TMT32_PBMCs_Target4_C3_132CD	Homo sapiens	Peripheral Blood Mononuclear Cells	TMT32	ThermoFisher Orbitrap Eclipse Tribrid	60708_TMT32_PBMCs_Target4_C3.raw	2025-04-12	Target4	C3	LC2	132CD	53	7.3	CD4T_1_2	NA
60708_TMT32_PBMCs_Target4_C3_132N	Homo sapiens	Peripheral Blood Mononuclear Cells	TMT32	ThermoFisher Orbitrap Eclipse Tribrid	60708_TMT32_PBMCs_Target4_C3.raw	2025-04-12	Target4	C3	LC2	132N	53	17.1	NK_4	CD8T_2
60708_TMT32_PBMCs_Target4_C3_132ND	Homo sapiens	Peripheral Blood Mononuclear Cells	TMT32	ThermoFisher Orbitrap Eclipse Tribrid	60708_TMT32_PBMCs_Target4_C3.raw	2025-04-12	Target4	C3	LC2	132ND	53	8	monocyte_0_2	NA
60708_TMT32_PBMCs_Target4_C3_133C	Homo sapiens	Peripheral Blood Mononuclear Cells	TMT32	ThermoFisher Orbitrap Eclipse Tribrid	60708_TMT32_PBMCs_Target4_C3.raw	2025-04-12	Target4	C3	LC2	133C	53	33.9	monocyte_0	monocyte_0
60708_TMT32_PBMCs_Target4_C3_133CD	Homo sapiens	Peripheral Blood Mononuclear Cells	TMT32	ThermoFisher Orbitrap Eclipse Tribrid	60708_TMT32_PBMCs_Target4_C3.raw	2025-04-12	Target4	C3	LC2	133CD	53	6.1	CD4T_1_2	NA
60708_TMT32_PBMCs_Target4_C3_133N	Homo sapiens	Peripheral Blood Mononuclear Cells	TMT32	ThermoFisher Orbitrap Eclipse Tribrid	60708_TMT32_PBMCs_Target4_C3.raw	2025-04-12	Target4	C3	LC2	133N	53	18.6	monocyte_0_2	NA
60708_TMT32_PBMCs_Target4_C3_133ND	Homo sapiens	Peripheral Blood Mononuclear Cells	TMT32	ThermoFisher Orbitrap Eclipse Tribrid	60708_TMT32_PBMCs_Target4_C3.raw	2025-04-12	Target4	C3	LC2	133ND	53	11	B_5	CD4T_1
60708_TMT32_PBMCs_Target4_C3_134CD	Homo sapiens	Peripheral Blood Mononuclear Cells	TMT32	ThermoFisher Orbitrap Eclipse Tribrid	60708_TMT32_PBMCs_Target4_C3.raw	2025-04-12	Target4	C3	LC2	134CD	53	11.8	B_5	B_4
60708_TMT32_PBMCs_Target4_C3_134N	Homo sapiens	Peripheral Blood Mononuclear Cells	TMT32	ThermoFisher Orbitrap Eclipse Tribrid	60708_TMT32_PBMCs_Target4_C3.raw	2025-04-12	Target4	C3	LC2	134N	53	37.3	monocyte_0	monocyte_0
60708_TMT32_PBMCs_Target4_C3_134ND	Homo sapiens	Peripheral Blood Mononuclear Cells	TMT32	ThermoFisher Orbitrap Eclipse Tribrid	60708_TMT32_PBMCs_Target4_C3.raw	2025-04-12	Target4	C3	LC2	134ND	53	14.8	CD4T_1_2	NA
60708_TMT32_PBMCs_Target4_C4_127C	Homo sapiens	Peripheral Blood Mononuclear Cells	TMT32	ThermoFisher Orbitrap Eclipse Tribrid	60708_TMT32_PBMCs_Target4_C4.raw	2025-04-12	Target4	C4	LC1	127C	54	20.1	monocyte_0_2	NA
60708_TMT32_PBMCs_Target4_C4_127D	Homo sapiens	Peripheral Blood Mononuclear Cells	TMT32	ThermoFisher Orbitrap Eclipse Tribrid	60708_TMT32_PBMCs_Target4_C4.raw	2025-04-12	Target4	C4	LC1	127D	54	7.1	monocyte_0_2	NA
60708_TMT32_PBMCs_Target4_C4_127N	Homo sapiens	Peripheral Blood Mononuclear Cells	TMT32	ThermoFisher Orbitrap Eclipse Tribrid	60708_TMT32_PBMCs_Target4_C4.raw	2025-04-12	Target4	C4	LC1	127N	54	7.9	CD4T_1_2	NA
60708_TMT32_PBMCs_Target4_C4_128C	Homo sapiens	Peripheral Blood Mononuclear Cells	TMT32	ThermoFisher Orbitrap Eclipse Tribrid	60708_TMT32_PBMCs_Target4_C4.raw	2025-04-12	Target4	C4	LC1	128C	54	26.8	monocyte_0	monocyte_0
60708_TMT32_PBMCs_Target4_C4_128CD	Homo sapiens	Peripheral Blood Mononuclear Cells	TMT32	ThermoFisher Orbitrap Eclipse Tribrid	60708_TMT32_PBMCs_Target4_C4.raw	2025-04-12	Target4	C4	LC1	128CD	54	6.9	CD4T_1_2	NA
60708_TMT32_PBMCs_Target4_C4_128N	Homo sapiens	Peripheral Blood Mononuclear Cells	TMT32	ThermoFisher Orbitrap Eclipse Tribrid	60708_TMT32_PBMCs_Target4_C4.raw	2025-04-12	Target4	C4	LC1	128N	54	7.3	CD4T_1_2	NA
60708_TMT32_PBMCs_Target4_C4_128ND	Homo sapiens	Peripheral Blood Mononuclear Cells	TMT32	ThermoFisher Orbitrap Eclipse Tribrid	60708_TMT32_PBMCs_Target4_C4.raw	2025-04-12	Target4	C4	LC1	128ND	54	29.1	monocyte_0	monocyte_6
60708_TMT32_PBMCs_Target4_C4_129C	Homo sapiens	Peripheral Blood Mononuclear Cells	TMT32	ThermoFisher Orbitrap Eclipse Tribrid	60708_TMT32_PBMCs_Target4_C4.raw	2025-04-12	Target4	C4	LC1	129C	54	29.4	monocyte_0	monocyte_0
60708_TMT32_PBMCs_Target4_C4_129CD	Homo sapiens	Peripheral Blood Mononuclear Cells	TMT32	ThermoFisher Orbitrap Eclipse Tribrid	60708_TMT32_PBMCs_Target4_C4.raw	2025-04-12	Target4	C4	LC1	129CD	54	31.9	monocyte_0	monocyte_0
60708_TMT32_PBMCs_Target4_C4_129N	Homo sapiens	Peripheral Blood Mononuclear Cells	TMT32	ThermoFisher Orbitrap Eclipse Tribrid	60708_TMT32_PBMCs_Target4_C4.raw	2025-04-12	Target4	C4	LC1	129N	54	15.5	CD4T_1	CD4T_1
60708_TMT32_PBMCs_Target4_C4_129ND	Homo sapiens	Peripheral Blood Mononuclear Cells	TMT32	ThermoFisher Orbitrap Eclipse Tribrid	60708_TMT32_PBMCs_Target4_C4.raw	2025-04-12	Target4	C4	LC1	129ND	54	12.2	monocyte_0_2	NA
60708_TMT32_PBMCs_Target4_C4_130C	Homo sapiens	Peripheral Blood Mononuclear Cells	TMT32	ThermoFisher Orbitrap Eclipse Tribrid	60708_TMT32_PBMCs_Target4_C4.raw	2025-04-12	Target4	C4	LC1	130C	54	16.4	CD4T_1	CD8T_2
60708_TMT32_PBMCs_Target4_C4_130CD	Homo sapiens	Peripheral Blood Mononuclear Cells	TMT32	ThermoFisher Orbitrap Eclipse Tribrid	60708_TMT32_PBMCs_Target4_C4.raw	2025-04-12	Target4	C4	LC1	130CD	54	11.5	monocyte_0_2	NA
60708_TMT32_PBMCs_Target4_C4_130N	Homo sapiens	Peripheral Blood Mononuclear Cells	TMT32	ThermoFisher Orbitrap Eclipse Tribrid	60708_TMT32_PBMCs_Target4_C4.raw	2025-04-12	Target4	C4	LC1	130N	54	29.4	monocyte_0	monocyte_0
60708_TMT32_PBMCs_Target4_C4_130ND	Homo sapiens	Peripheral Blood Mononuclear Cells	TMT32	ThermoFisher Orbitrap Eclipse Tribrid	60708_TMT32_PBMCs_Target4_C4.raw	2025-04-12	Target4	C4	LC1	130ND	54	23.2	monocyte_0	monocyte_0
60708_TMT32_PBMCs_Target4_C4_131C	Homo sapiens	Peripheral Blood Mononuclear Cells	TMT32	ThermoFisher Orbitrap Eclipse Tribrid	60708_TMT32_PBMCs_Target4_C4.raw	2025-04-12	Target4	C4	LC1	131C	54	13.3	NK_4	NK_3
60708_TMT32_PBMCs_Target4_C4_131CD	Homo sapiens	Peripheral Blood Mononuclear Cells	TMT32	ThermoFisher Orbitrap Eclipse Tribrid	60708_TMT32_PBMCs_Target4_C4.raw	2025-04-12	Target4	C4	LC1	131CD	54	16.7	NK_4	NK_3
60708_TMT32_PBMCs_Target4_C4_131N	Homo sapiens	Peripheral Blood Mononuclear Cells	TMT32	ThermoFisher Orbitrap Eclipse Tribrid	60708_TMT32_PBMCs_Target4_C4.raw	2025-04-12	Target4	C4	LC1	131N	54	17.9	CD4T_1	CD4T_1
60708_TMT32_PBMCs_Target4_C4_131ND	Homo sapiens	Peripheral Blood Mononuclear Cells	TMT32	ThermoFisher Orbitrap Eclipse Tribrid	60708_TMT32_PBMCs_Target4_C4.raw	2025-04-12	Target4	C4	LC1	131ND	54	7.8	CD4T_1	CD4T_1
60708_TMT32_PBMCs_Target4_C4_132C	Homo sapiens	Peripheral Blood Mononuclear Cells	TMT32	ThermoFisher Orbitrap Eclipse Tribrid	60708_TMT32_PBMCs_Target4_C4.raw	2025-04-12	Target4	C4	LC1	132C	54	15.7	CD4T_1	CD8T_2
60708_TMT32_PBMCs_Target4_C4_132CD	Homo sapiens	Peripheral Blood Mononuclear Cells	TMT32	ThermoFisher Orbitrap Eclipse Tribrid	60708_TMT32_PBMCs_Target4_C4.raw	2025-04-12	Target4	C4	LC1	132CD	54	8.2	monocyte_0_2	NA
60708_TMT32_PBMCs_Target4_C4_132N	Homo sapiens	Peripheral Blood Mononuclear Cells	TMT32	ThermoFisher Orbitrap Eclipse Tribrid	60708_TMT32_PBMCs_Target4_C4.raw	2025-04-12	Target4	C4	LC1	132N	54	19.5	CD4T_1	CD4T_1
60708_TMT32_PBMCs_Target4_C4_132ND	Homo sapiens	Peripheral Blood Mononuclear Cells	TMT32	ThermoFisher Orbitrap Eclipse Tribrid	60708_TMT32_PBMCs_Target4_C4.raw	2025-04-12	Target4	C4	LC1	132ND	54	17.3	CD4T_1	CD8T_2
60708_TMT32_PBMCs_Target4_C4_133C	Homo sapiens	Peripheral Blood Mononuclear Cells	TMT32	ThermoFisher Orbitrap Eclipse Tribrid	60708_TMT32_PBMCs_Target4_C4.raw	2025-04-12	Target4	C4	LC1	133C	54	18.5	B_5	B_4
60708_TMT32_PBMCs_Target4_C4_133CD	Homo sapiens	Peripheral Blood Mononuclear Cells	TMT32	ThermoFisher Orbitrap Eclipse Tribrid	60708_TMT32_PBMCs_Target4_C4.raw	2025-04-12	Target4	C4	LC1	133CD	54	7.5	CD4T_1_2	NA
60708_TMT32_PBMCs_Target4_C4_133N	Homo sapiens	Peripheral Blood Mononuclear Cells	TMT32	ThermoFisher Orbitrap Eclipse Tribrid	60708_TMT32_PBMCs_Target4_C4.raw	2025-04-12	Target4	C4	LC1	133N	54	32.9	monocyte_0	monocyte_0
60708_TMT32_PBMCs_Target4_C4_133ND	Homo sapiens	Peripheral Blood Mononuclear Cells	TMT32	ThermoFisher Orbitrap Eclipse Tribrid	60708_TMT32_PBMCs_Target4_C4.raw	2025-04-12	Target4	C4	LC1	133ND	54	7.7	CD4T_1_2	NA
60708_TMT32_PBMCs_Target4_C4_134CD	Homo sapiens	Peripheral Blood Mononuclear Cells	TMT32	ThermoFisher Orbitrap Eclipse Tribrid	60708_TMT32_PBMCs_Target4_C4.raw	2025-04-12	Target4	C4	LC1	134CD	54	5.9	monocyte_0_2	NA
60708_TMT32_PBMCs_Target4_C4_134N	Homo sapiens	Peripheral Blood Mononuclear Cells	TMT32	ThermoFisher Orbitrap Eclipse Tribrid	60708_TMT32_PBMCs_Target4_C4.raw	2025-04-12	Target4	C4	LC1	134N	54	23.8	NK_4	NK_3
60708_TMT32_PBMCs_Target4_C4_134ND	Homo sapiens	Peripheral Blood Mononuclear Cells	TMT32	ThermoFisher Orbitrap Eclipse Tribrid	60708_TMT32_PBMCs_Target4_C4.raw	2025-04-12	Target4	C4	LC1	134ND	54	28.2	CD4T_1	CD8T_2
60708_TMT32_PBMCs_Target4_C5_127C	Homo sapiens	Peripheral Blood Mononuclear Cells	TMT32	ThermoFisher Orbitrap Eclipse Tribrid	60708_TMT32_PBMCs_Target4_C5.raw	2025-04-12	Target4	C5	LC2	127C	55	37.9	monocyte_0	monocyte_0
60708_TMT32_PBMCs_Target4_C5_127D	Homo sapiens	Peripheral Blood Mononuclear Cells	TMT32	ThermoFisher Orbitrap Eclipse Tribrid	60708_TMT32_PBMCs_Target4_C5.raw	2025-04-12	Target4	C5	LC2	127D	55	5.4	CD4T_1_2	NA
60708_TMT32_PBMCs_Target4_C5_127N	Homo sapiens	Peripheral Blood Mononuclear Cells	TMT32	ThermoFisher Orbitrap Eclipse Tribrid	60708_TMT32_PBMCs_Target4_C5.raw	2025-04-12	Target4	C5	LC2	127N	55	14.7	NK_4	NK_3
60708_TMT32_PBMCs_Target4_C5_128C	Homo sapiens	Peripheral Blood Mononuclear Cells	TMT32	ThermoFisher Orbitrap Eclipse Tribrid	60708_TMT32_PBMCs_Target4_C5.raw	2025-04-12	Target4	C5	LC2	128C	55	9	monocyte_0_2	NA
60708_TMT32_PBMCs_Target4_C5_128CD	Homo sapiens	Peripheral Blood Mononuclear Cells	TMT32	ThermoFisher Orbitrap Eclipse Tribrid	60708_TMT32_PBMCs_Target4_C5.raw	2025-04-12	Target4	C5	LC2	128CD	55	11.1	CD4T_1	CD4T_1
60708_TMT32_PBMCs_Target4_C5_128N	Homo sapiens	Peripheral Blood Mononuclear Cells	TMT32	ThermoFisher Orbitrap Eclipse Tribrid	60708_TMT32_PBMCs_Target4_C5.raw	2025-04-12	Target4	C5	LC2	128N	55	23	monocyte_0	monocyte_0
60708_TMT32_PBMCs_Target4_C5_128ND	Homo sapiens	Peripheral Blood Mononuclear Cells	TMT32	ThermoFisher Orbitrap Eclipse Tribrid	60708_TMT32_PBMCs_Target4_C5.raw	2025-04-12	Target4	C5	LC2	128ND	55	19	monocyte_0	monocyte_0
60708_TMT32_PBMCs_Target4_C5_129C	Homo sapiens	Peripheral Blood Mononuclear Cells	TMT32	ThermoFisher Orbitrap Eclipse Tribrid	60708_TMT32_PBMCs_Target4_C5.raw	2025-04-12	Target4	C5	LC2	129C	55	7.8	CD4T_1_2	NA
60708_TMT32_PBMCs_Target4_C5_129CD	Homo sapiens	Peripheral Blood Mononuclear Cells	TMT32	ThermoFisher Orbitrap Eclipse Tribrid	60708_TMT32_PBMCs_Target4_C5.raw	2025-04-12	Target4	C5	LC2	129CD	55	22	monocyte_0	monocyte_0
60708_TMT32_PBMCs_Target4_C5_129N	Homo sapiens	Peripheral Blood Mononuclear Cells	TMT32	ThermoFisher Orbitrap Eclipse Tribrid	60708_TMT32_PBMCs_Target4_C5.raw	2025-04-12	Target4	C5	LC2	129N	55	15.3	B_5	B_4
60708_TMT32_PBMCs_Target4_C5_129ND	Homo sapiens	Peripheral Blood Mononuclear Cells	TMT32	ThermoFisher Orbitrap Eclipse Tribrid	60708_TMT32_PBMCs_Target4_C5.raw	2025-04-12	Target4	C5	LC2	129ND	55	8	monocyte_0_2	NA
60708_TMT32_PBMCs_Target4_C5_130C	Homo sapiens	Peripheral Blood Mononuclear Cells	TMT32	ThermoFisher Orbitrap Eclipse Tribrid	60708_TMT32_PBMCs_Target4_C5.raw	2025-04-12	Target4	C5	LC2	130C	55	10.5	monocyte_0_2	NA
60708_TMT32_PBMCs_Target4_C5_130CD	Homo sapiens	Peripheral Blood Mononuclear Cells	TMT32	ThermoFisher Orbitrap Eclipse Tribrid	60708_TMT32_PBMCs_Target4_C5.raw	2025-04-12	Target4	C5	LC2	130CD	55	12.7	NK_4	NK_3
60708_TMT32_PBMCs_Target4_C5_130N	Homo sapiens	Peripheral Blood Mononuclear Cells	TMT32	ThermoFisher Orbitrap Eclipse Tribrid	60708_TMT32_PBMCs_Target4_C5.raw	2025-04-12	Target4	C5	LC2	130N	55	80.2	CD4T_1_2	NA
60708_TMT32_PBMCs_Target4_C5_130ND	Homo sapiens	Peripheral Blood Mononuclear Cells	TMT32	ThermoFisher Orbitrap Eclipse Tribrid	60708_TMT32_PBMCs_Target4_C5.raw	2025-04-12	Target4	C5	LC2	130ND	55	12.6	CD4T_1	CD8T_2
60708_TMT32_PBMCs_Target4_C5_131C	Homo sapiens	Peripheral Blood Mononuclear Cells	TMT32	ThermoFisher Orbitrap Eclipse Tribrid	60708_TMT32_PBMCs_Target4_C5.raw	2025-04-12	Target4	C5	LC2	131C	55	6.6	CD4T_1_2	NA
60708_TMT32_PBMCs_Target4_C5_131CD	Homo sapiens	Peripheral Blood Mononuclear Cells	TMT32	ThermoFisher Orbitrap Eclipse Tribrid	60708_TMT32_PBMCs_Target4_C5.raw	2025-04-12	Target4	C5	LC2	131CD	55	7.4	monocyte_0_2	NA
60708_TMT32_PBMCs_Target4_C5_131N	Homo sapiens	Peripheral Blood Mononuclear Cells	TMT32	ThermoFisher Orbitrap Eclipse Tribrid	60708_TMT32_PBMCs_Target4_C5.raw	2025-04-12	Target4	C5	LC2	131N	55	23.9	NK_4	NK_3
60708_TMT32_PBMCs_Target4_C5_131ND	Homo sapiens	Peripheral Blood Mononuclear Cells	TMT32	ThermoFisher Orbitrap Eclipse Tribrid	60708_TMT32_PBMCs_Target4_C5.raw	2025-04-12	Target4	C5	LC2	131ND	55	4.2	CD4T_1_2	NA
60708_TMT32_PBMCs_Target4_C5_132C	Homo sapiens	Peripheral Blood Mononuclear Cells	TMT32	ThermoFisher Orbitrap Eclipse Tribrid	60708_TMT32_PBMCs_Target4_C5.raw	2025-04-12	Target4	C5	LC2	132C	55	7.7	monocyte_0_2	NA
60708_TMT32_PBMCs_Target4_C5_132CD	Homo sapiens	Peripheral Blood Mononuclear Cells	TMT32	ThermoFisher Orbitrap Eclipse Tribrid	60708_TMT32_PBMCs_Target4_C5.raw	2025-04-12	Target4	C5	LC2	132CD	55	6.6	CD4T_1_2	NA
60708_TMT32_PBMCs_Target4_C5_132N	Homo sapiens	Peripheral Blood Mononuclear Cells	TMT32	ThermoFisher Orbitrap Eclipse Tribrid	60708_TMT32_PBMCs_Target4_C5.raw	2025-04-12	Target4	C5	LC2	132N	55	7.8	CD4T_1_2	NA
60708_TMT32_PBMCs_Target4_C5_132ND	Homo sapiens	Peripheral Blood Mononuclear Cells	TMT32	ThermoFisher Orbitrap Eclipse Tribrid	60708_TMT32_PBMCs_Target4_C5.raw	2025-04-12	Target4	C5	LC2	132ND	55	8.4	CD4T_1	CD4T_1
60708_TMT32_PBMCs_Target4_C5_133C	Homo sapiens	Peripheral Blood Mononuclear Cells	TMT32	ThermoFisher Orbitrap Eclipse Tribrid	60708_TMT32_PBMCs_Target4_C5.raw	2025-04-12	Target4	C5	LC2	133C	55	7	CD4T_1_2	NA
60708_TMT32_PBMCs_Target4_C5_133CD	Homo sapiens	Peripheral Blood Mononuclear Cells	TMT32	ThermoFisher Orbitrap Eclipse Tribrid	60708_TMT32_PBMCs_Target4_C5.raw	2025-04-12	Target4	C5	LC2	133CD	55	20.3	monocyte_0	monocyte_0
60708_TMT32_PBMCs_Target4_C5_133N	Homo sapiens	Peripheral Blood Mononuclear Cells	TMT32	ThermoFisher Orbitrap Eclipse Tribrid	60708_TMT32_PBMCs_Target4_C5.raw	2025-04-12	Target4	C5	LC2	133N	55	17.3	CD4T_1	CD8T_2
60708_TMT32_PBMCs_Target4_C5_133ND	Homo sapiens	Peripheral Blood Mononuclear Cells	TMT32	ThermoFisher Orbitrap Eclipse Tribrid	60708_TMT32_PBMCs_Target4_C5.raw	2025-04-12	Target4	C5	LC2	133ND	55	12.6	CD4T_1	CD4T_1
60708_TMT32_PBMCs_Target4_C5_134CD	Homo sapiens	Peripheral Blood Mononuclear Cells	TMT32	ThermoFisher Orbitrap Eclipse Tribrid	60708_TMT32_PBMCs_Target4_C5.raw	2025-04-12	Target4	C5	LC2	134CD	55	13.3	B_5	B_4
60708_TMT32_PBMCs_Target4_C5_134N	Homo sapiens	Peripheral Blood Mononuclear Cells	TMT32	ThermoFisher Orbitrap Eclipse Tribrid	60708_TMT32_PBMCs_Target4_C5.raw	2025-04-12	Target4	C5	LC2	134N	55	9.5	CD4T_1_2	NA
60708_TMT32_PBMCs_Target4_C5_134ND	Homo sapiens	Peripheral Blood Mononuclear Cells	TMT32	ThermoFisher Orbitrap Eclipse Tribrid	60708_TMT32_PBMCs_Target4_C5.raw	2025-04-12	Target4	C5	LC2	134ND	55	21	CD4T_1	CD4T_1
60708_TMT32_PBMCs_Target4_C6_127C	Homo sapiens	Peripheral Blood Mononuclear Cells	TMT32	ThermoFisher Orbitrap Eclipse Tribrid	60708_TMT32_PBMCs_Target4_C6.raw	2025-04-12	Target4	C6	LC1	127C	56	28.5	NK_4	NK_3
60708_TMT32_PBMCs_Target4_C6_127D	Homo sapiens	Peripheral Blood Mononuclear Cells	TMT32	ThermoFisher Orbitrap Eclipse Tribrid	60708_TMT32_PBMCs_Target4_C6.raw	2025-04-12	Target4	C6	LC1	127D	56	22.2	monocyte_0	monocyte_0
60708_TMT32_PBMCs_Target4_C6_127N	Homo sapiens	Peripheral Blood Mononuclear Cells	TMT32	ThermoFisher Orbitrap Eclipse Tribrid	60708_TMT32_PBMCs_Target4_C6.raw	2025-04-12	Target4	C6	LC1	127N	56	11.4	B_5	B_4
60708_TMT32_PBMCs_Target4_C6_128C	Homo sapiens	Peripheral Blood Mononuclear Cells	TMT32	ThermoFisher Orbitrap Eclipse Tribrid	60708_TMT32_PBMCs_Target4_C6.raw	2025-04-12	Target4	C6	LC1	128C	56	17.8	CD4T_1	CD8T_2
60708_TMT32_PBMCs_Target4_C6_128CD	Homo sapiens	Peripheral Blood Mononuclear Cells	TMT32	ThermoFisher Orbitrap Eclipse Tribrid	60708_TMT32_PBMCs_Target4_C6.raw	2025-04-12	Target4	C6	LC1	128CD	56	28.4	monocyte_0	monocyte_0
60708_TMT32_PBMCs_Target4_C6_128N	Homo sapiens	Peripheral Blood Mononuclear Cells	TMT32	ThermoFisher Orbitrap Eclipse Tribrid	60708_TMT32_PBMCs_Target4_C6.raw	2025-04-12	Target4	C6	LC1	128N	56	17.4	NK_4	NK_3
60708_TMT32_PBMCs_Target4_C6_128ND	Homo sapiens	Peripheral Blood Mononuclear Cells	TMT32	ThermoFisher Orbitrap Eclipse Tribrid	60708_TMT32_PBMCs_Target4_C6.raw	2025-04-12	Target4	C6	LC1	128ND	56	8	monocyte_0_2	NA
60708_TMT32_PBMCs_Target4_C6_129C	Homo sapiens	Peripheral Blood Mononuclear Cells	TMT32	ThermoFisher Orbitrap Eclipse Tribrid	60708_TMT32_PBMCs_Target4_C6.raw	2025-04-12	Target4	C6	LC1	129C	56	12.7	CD4T_1	CD4T_1
60708_TMT32_PBMCs_Target4_C6_129CD	Homo sapiens	Peripheral Blood Mononuclear Cells	TMT32	ThermoFisher Orbitrap Eclipse Tribrid	60708_TMT32_PBMCs_Target4_C6.raw	2025-04-12	Target4	C6	LC1	129CD	56	13.8	monocyte_0_2	NA
60708_TMT32_PBMCs_Target4_C6_129N	Homo sapiens	Peripheral Blood Mononuclear Cells	TMT32	ThermoFisher Orbitrap Eclipse Tribrid	60708_TMT32_PBMCs_Target4_C6.raw	2025-04-12	Target4	C6	LC1	129N	56	29.5	monocyte_0	monocyte_0
60708_TMT32_PBMCs_Target4_C6_129ND	Homo sapiens	Peripheral Blood Mononuclear Cells	TMT32	ThermoFisher Orbitrap Eclipse Tribrid	60708_TMT32_PBMCs_Target4_C6.raw	2025-04-12	Target4	C6	LC1	129ND	56	6.4	CD4T_1_2	NA
60708_TMT32_PBMCs_Target4_C6_130C	Homo sapiens	Peripheral Blood Mononuclear Cells	TMT32	ThermoFisher Orbitrap Eclipse Tribrid	60708_TMT32_PBMCs_Target4_C6.raw	2025-04-12	Target4	C6	LC1	130C	56	32.1	monocyte_0	monocyte_0
60708_TMT32_PBMCs_Target4_C6_130CD	Homo sapiens	Peripheral Blood Mononuclear Cells	TMT32	ThermoFisher Orbitrap Eclipse Tribrid	60708_TMT32_PBMCs_Target4_C6.raw	2025-04-12	Target4	C6	LC1	130CD	56	9.4	CD4T_1_2	NA
60708_TMT32_PBMCs_Target4_C6_130N	Homo sapiens	Peripheral Blood Mononuclear Cells	TMT32	ThermoFisher Orbitrap Eclipse Tribrid	60708_TMT32_PBMCs_Target4_C6.raw	2025-04-12	Target4	C6	LC1	130N	56	32.7	monocyte_0	monocyte_0
60708_TMT32_PBMCs_Target4_C6_130ND	Homo sapiens	Peripheral Blood Mononuclear Cells	TMT32	ThermoFisher Orbitrap Eclipse Tribrid	60708_TMT32_PBMCs_Target4_C6.raw	2025-04-12	Target4	C6	LC1	130ND	56	6.2	CD4T_1_2	NA
60708_TMT32_PBMCs_Target4_C6_131C	Homo sapiens	Peripheral Blood Mononuclear Cells	TMT32	ThermoFisher Orbitrap Eclipse Tribrid	60708_TMT32_PBMCs_Target4_C6.raw	2025-04-12	Target4	C6	LC1	131C	56	14.9	CD4T_1	CD4T_1
60708_TMT32_PBMCs_Target4_C6_131CD	Homo sapiens	Peripheral Blood Mononuclear Cells	TMT32	ThermoFisher Orbitrap Eclipse Tribrid	60708_TMT32_PBMCs_Target4_C6.raw	2025-04-12	Target4	C6	LC1	131CD	56	22.9	monocyte_0	monocyte_6
60708_TMT32_PBMCs_Target4_C6_131N	Homo sapiens	Peripheral Blood Mononuclear Cells	TMT32	ThermoFisher Orbitrap Eclipse Tribrid	60708_TMT32_PBMCs_Target4_C6.raw	2025-04-12	Target4	C6	LC1	131N	56	22.1	NK_4	NK_3
60708_TMT32_PBMCs_Target4_C6_131ND	Homo sapiens	Peripheral Blood Mononuclear Cells	TMT32	ThermoFisher Orbitrap Eclipse Tribrid	60708_TMT32_PBMCs_Target4_C6.raw	2025-04-12	Target4	C6	LC1	131ND	56	12.9	B_5	DC_5
60708_TMT32_PBMCs_Target4_C6_132C	Homo sapiens	Peripheral Blood Mononuclear Cells	TMT32	ThermoFisher Orbitrap Eclipse Tribrid	60708_TMT32_PBMCs_Target4_C6.raw	2025-04-12	Target4	C6	LC1	132C	56	20.3	B_5	CD4T_1
60708_TMT32_PBMCs_Target4_C6_132CD	Homo sapiens	Peripheral Blood Mononuclear Cells	TMT32	ThermoFisher Orbitrap Eclipse Tribrid	60708_TMT32_PBMCs_Target4_C6.raw	2025-04-12	Target4	C6	LC1	132CD	56	8.5	CD4T_1_2	NA
60708_TMT32_PBMCs_Target4_C6_132N	Homo sapiens	Peripheral Blood Mononuclear Cells	TMT32	ThermoFisher Orbitrap Eclipse Tribrid	60708_TMT32_PBMCs_Target4_C6.raw	2025-04-12	Target4	C6	LC1	132N	56	32.3	monocyte_0	monocyte_0
60708_TMT32_PBMCs_Target4_C6_132ND	Homo sapiens	Peripheral Blood Mononuclear Cells	TMT32	ThermoFisher Orbitrap Eclipse Tribrid	60708_TMT32_PBMCs_Target4_C6.raw	2025-04-12	Target4	C6	LC1	132ND	56	25.9	monocyte_0	monocyte_0
60708_TMT32_PBMCs_Target4_C6_133C	Homo sapiens	Peripheral Blood Mononuclear Cells	TMT32	ThermoFisher Orbitrap Eclipse Tribrid	60708_TMT32_PBMCs_Target4_C6.raw	2025-04-12	Target4	C6	LC1	133C	56	17.6	B_5	B_4
60708_TMT32_PBMCs_Target4_C6_133CD	Homo sapiens	Peripheral Blood Mononuclear Cells	TMT32	ThermoFisher Orbitrap Eclipse Tribrid	60708_TMT32_PBMCs_Target4_C6.raw	2025-04-12	Target4	C6	LC1	133CD	56	9.1	monocyte_0_2	NA
60708_TMT32_PBMCs_Target4_C6_133N	Homo sapiens	Peripheral Blood Mononuclear Cells	TMT32	ThermoFisher Orbitrap Eclipse Tribrid	60708_TMT32_PBMCs_Target4_C6.raw	2025-04-12	Target4	C6	LC1	133N	56	35.3	monocyte_0	monocyte_0
60708_TMT32_PBMCs_Target4_C6_133ND	Homo sapiens	Peripheral Blood Mononuclear Cells	TMT32	ThermoFisher Orbitrap Eclipse Tribrid	60708_TMT32_PBMCs_Target4_C6.raw	2025-04-12	Target4	C6	LC1	133ND	56	27.2	monocyte_0	monocyte_6
60708_TMT32_PBMCs_Target4_C6_134CD	Homo sapiens	Peripheral Blood Mononuclear Cells	TMT32	ThermoFisher Orbitrap Eclipse Tribrid	60708_TMT32_PBMCs_Target4_C6.raw	2025-04-12	Target4	C6	LC1	134CD	56	17.2	B_5	B_4
60708_TMT32_PBMCs_Target4_C6_134N	Homo sapiens	Peripheral Blood Mononuclear Cells	TMT32	ThermoFisher Orbitrap Eclipse Tribrid	60708_TMT32_PBMCs_Target4_C6.raw	2025-04-12	Target4	C6	LC1	134N	56	21.5	CD4T_1	CD4T_1
60708_TMT32_PBMCs_Target4_C6_134ND	Homo sapiens	Peripheral Blood Mononuclear Cells	TMT32	ThermoFisher Orbitrap Eclipse Tribrid	60708_TMT32_PBMCs_Target4_C6.raw	2025-04-12	Target4	C6	LC1	134ND	56	19.1	CD4T_1_2	NA
60708_TMT32_PBMCs_Target4_C7_127C	Homo sapiens	Peripheral Blood Mononuclear Cells	TMT32	ThermoFisher Orbitrap Eclipse Tribrid	60708_TMT32_PBMCs_Target4_C7.raw	2025-04-12	Target4	C7	LC2	127C	57	34.1	monocyte_0	monocyte_0
60708_TMT32_PBMCs_Target4_C7_127D	Homo sapiens	Peripheral Blood Mononuclear Cells	TMT32	ThermoFisher Orbitrap Eclipse Tribrid	60708_TMT32_PBMCs_Target4_C7.raw	2025-04-12	Target4	C7	LC2	127D	57	6.9	monocyte_0_2	NA
60708_TMT32_PBMCs_Target4_C7_127N	Homo sapiens	Peripheral Blood Mononuclear Cells	TMT32	ThermoFisher Orbitrap Eclipse Tribrid	60708_TMT32_PBMCs_Target4_C7.raw	2025-04-12	Target4	C7	LC2	127N	57	5.1	monocyte_0_2	NA
60708_TMT32_PBMCs_Target4_C7_128C	Homo sapiens	Peripheral Blood Mononuclear Cells	TMT32	ThermoFisher Orbitrap Eclipse Tribrid	60708_TMT32_PBMCs_Target4_C7.raw	2025-04-12	Target4	C7	LC2	128C	57	20.8	monocyte_0	monocyte_0
60708_TMT32_PBMCs_Target4_C7_128CD	Homo sapiens	Peripheral Blood Mononuclear Cells	TMT32	ThermoFisher Orbitrap Eclipse Tribrid	60708_TMT32_PBMCs_Target4_C7.raw	2025-04-12	Target4	C7	LC2	128CD	57	5.9	monocyte_0_2	NA
60708_TMT32_PBMCs_Target4_C7_128N	Homo sapiens	Peripheral Blood Mononuclear Cells	TMT32	ThermoFisher Orbitrap Eclipse Tribrid	60708_TMT32_PBMCs_Target4_C7.raw	2025-04-12	Target4	C7	LC2	128N	57	8.8	CD4T_1	CD4T_1
60708_TMT32_PBMCs_Target4_C7_128ND	Homo sapiens	Peripheral Blood Mononuclear Cells	TMT32	ThermoFisher Orbitrap Eclipse Tribrid	60708_TMT32_PBMCs_Target4_C7.raw	2025-04-12	Target4	C7	LC2	128ND	57	18.2	monocyte_0	monocyte_0
60708_TMT32_PBMCs_Target4_C7_129C	Homo sapiens	Peripheral Blood Mononuclear Cells	TMT32	ThermoFisher Orbitrap Eclipse Tribrid	60708_TMT32_PBMCs_Target4_C7.raw	2025-04-12	Target4	C7	LC2	129C	57	23.7	monocyte_0	monocyte_0
60708_TMT32_PBMCs_Target4_C7_129CD	Homo sapiens	Peripheral Blood Mononuclear Cells	TMT32	ThermoFisher Orbitrap Eclipse Tribrid	60708_TMT32_PBMCs_Target4_C7.raw	2025-04-12	Target4	C7	LC2	129CD	57	11.2	NK_4	NK_3
60708_TMT32_PBMCs_Target4_C7_129N	Homo sapiens	Peripheral Blood Mononuclear Cells	TMT32	ThermoFisher Orbitrap Eclipse Tribrid	60708_TMT32_PBMCs_Target4_C7.raw	2025-04-12	Target4	C7	LC2	129N	57	7.5	CD4T_1_2	NA
60708_TMT32_PBMCs_Target4_C7_129ND	Homo sapiens	Peripheral Blood Mononuclear Cells	TMT32	ThermoFisher Orbitrap Eclipse Tribrid	60708_TMT32_PBMCs_Target4_C7.raw	2025-04-12	Target4	C7	LC2	129ND	57	10.5	B_5	B_4
60708_TMT32_PBMCs_Target4_C7_130C	Homo sapiens	Peripheral Blood Mononuclear Cells	TMT32	ThermoFisher Orbitrap Eclipse Tribrid	60708_TMT32_PBMCs_Target4_C7.raw	2025-04-12	Target4	C7	LC2	130C	57	14.6	B_5	B_4
60708_TMT32_PBMCs_Target4_C7_130CD	Homo sapiens	Peripheral Blood Mononuclear Cells	TMT32	ThermoFisher Orbitrap Eclipse Tribrid	60708_TMT32_PBMCs_Target4_C7.raw	2025-04-12	Target4	C7	LC2	130CD	57	6.3	monocyte_0_2	NA
60708_TMT32_PBMCs_Target4_C7_130N	Homo sapiens	Peripheral Blood Mononuclear Cells	TMT32	ThermoFisher Orbitrap Eclipse Tribrid	60708_TMT32_PBMCs_Target4_C7.raw	2025-04-12	Target4	C7	LC2	130N	57	26.8	monocyte_0	monocyte_0
60708_TMT32_PBMCs_Target4_C7_130ND	Homo sapiens	Peripheral Blood Mononuclear Cells	TMT32	ThermoFisher Orbitrap Eclipse Tribrid	60708_TMT32_PBMCs_Target4_C7.raw	2025-04-12	Target4	C7	LC2	130ND	57	7.6	CD4T_1	CD4T_1
60708_TMT32_PBMCs_Target4_C7_131C	Homo sapiens	Peripheral Blood Mononuclear Cells	TMT32	ThermoFisher Orbitrap Eclipse Tribrid	60708_TMT32_PBMCs_Target4_C7.raw	2025-04-12	Target4	C7	LC2	131C	57	20.3	monocyte_0	monocyte_0
60708_TMT32_PBMCs_Target4_C7_131CD	Homo sapiens	Peripheral Blood Mononuclear Cells	TMT32	ThermoFisher Orbitrap Eclipse Tribrid	60708_TMT32_PBMCs_Target4_C7.raw	2025-04-12	Target4	C7	LC2	131CD	57	6.2	monocyte_0_2	NA
60708_TMT32_PBMCs_Target4_C7_131N	Homo sapiens	Peripheral Blood Mononuclear Cells	TMT32	ThermoFisher Orbitrap Eclipse Tribrid	60708_TMT32_PBMCs_Target4_C7.raw	2025-04-12	Target4	C7	LC2	131N	57	9.5	monocyte_0_2	NA
60708_TMT32_PBMCs_Target4_C7_131ND	Homo sapiens	Peripheral Blood Mononuclear Cells	TMT32	ThermoFisher Orbitrap Eclipse Tribrid	60708_TMT32_PBMCs_Target4_C7.raw	2025-04-12	Target4	C7	LC2	131ND	57	4.1	CD4T_1_2	NA
60708_TMT32_PBMCs_Target4_C7_132C	Homo sapiens	Peripheral Blood Mononuclear Cells	TMT32	ThermoFisher Orbitrap Eclipse Tribrid	60708_TMT32_PBMCs_Target4_C7.raw	2025-04-12	Target4	C7	LC2	132C	57	12.6	CD4T_1	CD4T_1
60708_TMT32_PBMCs_Target4_C7_132CD	Homo sapiens	Peripheral Blood Mononuclear Cells	TMT32	ThermoFisher Orbitrap Eclipse Tribrid	60708_TMT32_PBMCs_Target4_C7.raw	2025-04-12	Target4	C7	LC2	132CD	57	9.5	CD4T_1	CD4T_1
60708_TMT32_PBMCs_Target4_C7_132N	Homo sapiens	Peripheral Blood Mononuclear Cells	TMT32	ThermoFisher Orbitrap Eclipse Tribrid	60708_TMT32_PBMCs_Target4_C7.raw	2025-04-12	Target4	C7	LC2	132N	57	7.1	CD4T_1_2	NA
60708_TMT32_PBMCs_Target4_C7_132ND	Homo sapiens	Peripheral Blood Mononuclear Cells	TMT32	ThermoFisher Orbitrap Eclipse Tribrid	60708_TMT32_PBMCs_Target4_C7.raw	2025-04-12	Target4	C7	LC2	132ND	57	24.2	CD4T_1	CD8T_2
60708_TMT32_PBMCs_Target4_C7_133C	Homo sapiens	Peripheral Blood Mononuclear Cells	TMT32	ThermoFisher Orbitrap Eclipse Tribrid	60708_TMT32_PBMCs_Target4_C7.raw	2025-04-12	Target4	C7	LC2	133C	57	7.6	monocyte_0_2	NA
60708_TMT32_PBMCs_Target4_C7_133CD	Homo sapiens	Peripheral Blood Mononuclear Cells	TMT32	ThermoFisher Orbitrap Eclipse Tribrid	60708_TMT32_PBMCs_Target4_C7.raw	2025-04-12	Target4	C7	LC2	133CD	57	6.2	monocyte_0_2	NA
60708_TMT32_PBMCs_Target4_C7_133N	Homo sapiens	Peripheral Blood Mononuclear Cells	TMT32	ThermoFisher Orbitrap Eclipse Tribrid	60708_TMT32_PBMCs_Target4_C7.raw	2025-04-12	Target4	C7	LC2	133N	57	18.8	CD4T_1	CD8T_2
60708_TMT32_PBMCs_Target4_C7_133ND	Homo sapiens	Peripheral Blood Mononuclear Cells	TMT32	ThermoFisher Orbitrap Eclipse Tribrid	60708_TMT32_PBMCs_Target4_C7.raw	2025-04-12	Target4	C7	LC2	133ND	57	14.2	CD4T_1	CD8T_2
60708_TMT32_PBMCs_Target4_C7_134CD	Homo sapiens	Peripheral Blood Mononuclear Cells	TMT32	ThermoFisher Orbitrap Eclipse Tribrid	60708_TMT32_PBMCs_Target4_C7.raw	2025-04-12	Target4	C7	LC2	134CD	57	10.8	NK_4	CD8T_2
60708_TMT32_PBMCs_Target4_C7_134N	Homo sapiens	Peripheral Blood Mononuclear Cells	TMT32	ThermoFisher Orbitrap Eclipse Tribrid	60708_TMT32_PBMCs_Target4_C7.raw	2025-04-12	Target4	C7	LC2	134N	57	15.2	monocyte_0_2	NA
60708_TMT32_PBMCs_Target4_C7_134ND	Homo sapiens	Peripheral Blood Mononuclear Cells	TMT32	ThermoFisher Orbitrap Eclipse Tribrid	60708_TMT32_PBMCs_Target4_C7.raw	2025-04-12	Target4	C7	LC2	134ND	57	14.4	CD4T_1_2	NA
60708_TMT32_PBMCs_Target4_C8_127C	Homo sapiens	Peripheral Blood Mononuclear Cells	TMT32	ThermoFisher Orbitrap Eclipse Tribrid	60708_TMT32_PBMCs_Target4_C8.raw	2025-04-12	Target4	C8	LC1	127C	58	25.3	CD4T_1	CD4T_1
60708_TMT32_PBMCs_Target4_C8_127D	Homo sapiens	Peripheral Blood Mononuclear Cells	TMT32	ThermoFisher Orbitrap Eclipse Tribrid	60708_TMT32_PBMCs_Target4_C8.raw	2025-04-12	Target4	C8	LC1	127D	58	22.5	monocyte_0	monocyte_0
60708_TMT32_PBMCs_Target4_C8_127N	Homo sapiens	Peripheral Blood Mononuclear Cells	TMT32	ThermoFisher Orbitrap Eclipse Tribrid	60708_TMT32_PBMCs_Target4_C8.raw	2025-04-12	Target4	C8	LC1	127N	58	11.5	B_5	B_4
60708_TMT32_PBMCs_Target4_C8_128C	Homo sapiens	Peripheral Blood Mononuclear Cells	TMT32	ThermoFisher Orbitrap Eclipse Tribrid	60708_TMT32_PBMCs_Target4_C8.raw	2025-04-12	Target4	C8	LC1	128C	58	26.6	monocyte_0	monocyte_0
60708_TMT32_PBMCs_Target4_C8_128CD	Homo sapiens	Peripheral Blood Mononuclear Cells	TMT32	ThermoFisher Orbitrap Eclipse Tribrid	60708_TMT32_PBMCs_Target4_C8.raw	2025-04-12	Target4	C8	LC1	128CD	58	25.2	monocyte_0	monocyte_0
60708_TMT32_PBMCs_Target4_C8_128N	Homo sapiens	Peripheral Blood Mononuclear Cells	TMT32	ThermoFisher Orbitrap Eclipse Tribrid	60708_TMT32_PBMCs_Target4_C8.raw	2025-04-12	Target4	C8	LC1	128N	58	6.8	CD4T_1_2	NA
60708_TMT32_PBMCs_Target4_C8_128ND	Homo sapiens	Peripheral Blood Mononuclear Cells	TMT32	ThermoFisher Orbitrap Eclipse Tribrid	60708_TMT32_PBMCs_Target4_C8.raw	2025-04-12	Target4	C8	LC1	128ND	58	12.4	CD4T_1	CD4T_1
60708_TMT32_PBMCs_Target4_C8_129C	Homo sapiens	Peripheral Blood Mononuclear Cells	TMT32	ThermoFisher Orbitrap Eclipse Tribrid	60708_TMT32_PBMCs_Target4_C8.raw	2025-04-12	Target4	C8	LC1	129C	58	15.3	CD4T_1	CD4T_1
60708_TMT32_PBMCs_Target4_C8_129CD	Homo sapiens	Peripheral Blood Mononuclear Cells	TMT32	ThermoFisher Orbitrap Eclipse Tribrid	60708_TMT32_PBMCs_Target4_C8.raw	2025-04-12	Target4	C8	LC1	129CD	58	8.8	CD4T_1_2	NA
60708_TMT32_PBMCs_Target4_C8_129N	Homo sapiens	Peripheral Blood Mononuclear Cells	TMT32	ThermoFisher Orbitrap Eclipse Tribrid	60708_TMT32_PBMCs_Target4_C8.raw	2025-04-12	Target4	C8	LC1	129N	58	14.7	CD4T_1	CD4T_1
60708_TMT32_PBMCs_Target4_C8_129ND	Homo sapiens	Peripheral Blood Mononuclear Cells	TMT32	ThermoFisher Orbitrap Eclipse Tribrid	60708_TMT32_PBMCs_Target4_C8.raw	2025-04-12	Target4	C8	LC1	129ND	58	7.4	CD4T_1_2	NA
60708_TMT32_PBMCs_Target4_C8_130C	Homo sapiens	Peripheral Blood Mononuclear Cells	TMT32	ThermoFisher Orbitrap Eclipse Tribrid	60708_TMT32_PBMCs_Target4_C8.raw	2025-04-12	Target4	C8	LC1	130C	58	17.3	CD4T_1	CD8T_2
60708_TMT32_PBMCs_Target4_C8_130CD	Homo sapiens	Peripheral Blood Mononuclear Cells	TMT32	ThermoFisher Orbitrap Eclipse Tribrid	60708_TMT32_PBMCs_Target4_C8.raw	2025-04-12	Target4	C8	LC1	130CD	58	12.1	B_5	B_4
60708_TMT32_PBMCs_Target4_C8_130N	Homo sapiens	Peripheral Blood Mononuclear Cells	TMT32	ThermoFisher Orbitrap Eclipse Tribrid	60708_TMT32_PBMCs_Target4_C8.raw	2025-04-12	Target4	C8	LC1	130N	58	28.9	monocyte_0	monocyte_0
60708_TMT32_PBMCs_Target4_C8_130ND	Homo sapiens	Peripheral Blood Mononuclear Cells	TMT32	ThermoFisher Orbitrap Eclipse Tribrid	60708_TMT32_PBMCs_Target4_C8.raw	2025-04-12	Target4	C8	LC1	130ND	58	15	CD4T_1	CD8T_2
60708_TMT32_PBMCs_Target4_C8_131C	Homo sapiens	Peripheral Blood Mononuclear Cells	TMT32	ThermoFisher Orbitrap Eclipse Tribrid	60708_TMT32_PBMCs_Target4_C8.raw	2025-04-12	Target4	C8	LC1	131C	58	14.2	CD4T_1	CD8T_2
60708_TMT32_PBMCs_Target4_C8_131CD	Homo sapiens	Peripheral Blood Mononuclear Cells	TMT32	ThermoFisher Orbitrap Eclipse Tribrid	60708_TMT32_PBMCs_Target4_C8.raw	2025-04-12	Target4	C8	LC1	131CD	58	7.1	CD4T_1_2	NA
60708_TMT32_PBMCs_Target4_C8_131N	Homo sapiens	Peripheral Blood Mononuclear Cells	TMT32	ThermoFisher Orbitrap Eclipse Tribrid	60708_TMT32_PBMCs_Target4_C8.raw	2025-04-12	Target4	C8	LC1	131N	58	10.9	CD4T_1_2	NA
60708_TMT32_PBMCs_Target4_C8_131ND	Homo sapiens	Peripheral Blood Mononuclear Cells	TMT32	ThermoFisher Orbitrap Eclipse Tribrid	60708_TMT32_PBMCs_Target4_C8.raw	2025-04-12	Target4	C8	LC1	131ND	58	8.5	NK_4	NK_3
60708_TMT32_PBMCs_Target4_C8_132C	Homo sapiens	Peripheral Blood Mononuclear Cells	TMT32	ThermoFisher Orbitrap Eclipse Tribrid	60708_TMT32_PBMCs_Target4_C8.raw	2025-04-12	Target4	C8	LC1	132C	58	6.7	monocyte_0	monocyte_0
60708_TMT32_PBMCs_Target4_C8_132CD	Homo sapiens	Peripheral Blood Mononuclear Cells	TMT32	ThermoFisher Orbitrap Eclipse Tribrid	60708_TMT32_PBMCs_Target4_C8.raw	2025-04-12	Target4	C8	LC1	132CD	58	13.6	NK_4	NK_3
60708_TMT32_PBMCs_Target4_C8_132N	Homo sapiens	Peripheral Blood Mononuclear Cells	TMT32	ThermoFisher Orbitrap Eclipse Tribrid	60708_TMT32_PBMCs_Target4_C8.raw	2025-04-12	Target4	C8	LC1	132N	58	10.3	monocyte_0_2	NA
60708_TMT32_PBMCs_Target4_C8_132ND	Homo sapiens	Peripheral Blood Mononuclear Cells	TMT32	ThermoFisher Orbitrap Eclipse Tribrid	60708_TMT32_PBMCs_Target4_C8.raw	2025-04-12	Target4	C8	LC1	132ND	58	9.6	monocyte_0_2	NA
60708_TMT32_PBMCs_Target4_C8_133C	Homo sapiens	Peripheral Blood Mononuclear Cells	TMT32	ThermoFisher Orbitrap Eclipse Tribrid	60708_TMT32_PBMCs_Target4_C8.raw	2025-04-12	Target4	C8	LC1	133C	58	26.2	monocyte_0	monocyte_0
60708_TMT32_PBMCs_Target4_C8_133CD	Homo sapiens	Peripheral Blood Mononuclear Cells	TMT32	ThermoFisher Orbitrap Eclipse Tribrid	60708_TMT32_PBMCs_Target4_C8.raw	2025-04-12	Target4	C8	LC1	133CD	58	23.2	monocyte_0	monocyte_0
60708_TMT32_PBMCs_Target4_C8_133N	Homo sapiens	Peripheral Blood Mononuclear Cells	TMT32	ThermoFisher Orbitrap Eclipse Tribrid	60708_TMT32_PBMCs_Target4_C8.raw	2025-04-12	Target4	C8	LC1	133N	58	30.6	monocyte_0	monocyte_0
60708_TMT32_PBMCs_Target4_C8_133ND	Homo sapiens	Peripheral Blood Mononuclear Cells	TMT32	ThermoFisher Orbitrap Eclipse Tribrid	60708_TMT32_PBMCs_Target4_C8.raw	2025-04-12	Target4	C8	LC1	133ND	58	7.3	CD4T_1_2	NA
60708_TMT32_PBMCs_Target4_C8_134CD	Homo sapiens	Peripheral Blood Mononuclear Cells	TMT32	ThermoFisher Orbitrap Eclipse Tribrid	60708_TMT32_PBMCs_Target4_C8.raw	2025-04-12	Target4	C8	LC1	134CD	58	7.9	monocyte_0_2	NA
60708_TMT32_PBMCs_Target4_C8_134N	Homo sapiens	Peripheral Blood Mononuclear Cells	TMT32	ThermoFisher Orbitrap Eclipse Tribrid	60708_TMT32_PBMCs_Target4_C8.raw	2025-04-12	Target4	C8	LC1	134N	58	19.8	CD4T_1	CD4T_1
60708_TMT32_PBMCs_Target4_C8_134ND	Homo sapiens	Peripheral Blood Mononuclear Cells	TMT32	ThermoFisher Orbitrap Eclipse Tribrid	60708_TMT32_PBMCs_Target4_C8.raw	2025-04-12	Target4	C8	LC1	134ND	58	16.9	monocyte_0_2	NA
60708_TMT32_PBMCs_Target4_C9_127C	Homo sapiens	Peripheral Blood Mononuclear Cells	TMT32	ThermoFisher Orbitrap Eclipse Tribrid	60708_TMT32_PBMCs_Target4_C9.raw	2025-04-12	Target4	C9	LC2	127C	59	19.8	B_5	B_4
60708_TMT32_PBMCs_Target4_C9_127D	Homo sapiens	Peripheral Blood Mononuclear Cells	TMT32	ThermoFisher Orbitrap Eclipse Tribrid	60708_TMT32_PBMCs_Target4_C9.raw	2025-04-12	Target4	C9	LC2	127D	59	4.5	CD4T_1_2	NA
60708_TMT32_PBMCs_Target4_C9_127N	Homo sapiens	Peripheral Blood Mononuclear Cells	TMT32	ThermoFisher Orbitrap Eclipse Tribrid	60708_TMT32_PBMCs_Target4_C9.raw	2025-04-12	Target4	C9	LC2	127N	59	7.9	B_5	B_4
60708_TMT32_PBMCs_Target4_C9_128C	Homo sapiens	Peripheral Blood Mononuclear Cells	TMT32	ThermoFisher Orbitrap Eclipse Tribrid	60708_TMT32_PBMCs_Target4_C9.raw	2025-04-12	Target4	C9	LC2	128C	59	6.4	monocyte_0_2	NA
60708_TMT32_PBMCs_Target4_C9_128CD	Homo sapiens	Peripheral Blood Mononuclear Cells	TMT32	ThermoFisher Orbitrap Eclipse Tribrid	60708_TMT32_PBMCs_Target4_C9.raw	2025-04-12	Target4	C9	LC2	128CD	59	6.8	CD4T_1	CD4T_1
60708_TMT32_PBMCs_Target4_C9_128N	Homo sapiens	Peripheral Blood Mononuclear Cells	TMT32	ThermoFisher Orbitrap Eclipse Tribrid	60708_TMT32_PBMCs_Target4_C9.raw	2025-04-12	Target4	C9	LC2	128N	59	12.7	CD4T_1	CD8T_2
60708_TMT32_PBMCs_Target4_C9_128ND	Homo sapiens	Peripheral Blood Mononuclear Cells	TMT32	ThermoFisher Orbitrap Eclipse Tribrid	60708_TMT32_PBMCs_Target4_C9.raw	2025-04-12	Target4	C9	LC2	128ND	59	5.7	CD4T_1_2	NA
60708_TMT32_PBMCs_Target4_C9_129C	Homo sapiens	Peripheral Blood Mononuclear Cells	TMT32	ThermoFisher Orbitrap Eclipse Tribrid	60708_TMT32_PBMCs_Target4_C9.raw	2025-04-12	Target4	C9	LC2	129C	59	7.6	monocyte_0_2	NA
60708_TMT32_PBMCs_Target4_C9_129CD	Homo sapiens	Peripheral Blood Mononuclear Cells	TMT32	ThermoFisher Orbitrap Eclipse Tribrid	60708_TMT32_PBMCs_Target4_C9.raw	2025-04-12	Target4	C9	LC2	129CD	59	10.4	NK_4	NK_3
60708_TMT32_PBMCs_Target4_C9_129N	Homo sapiens	Peripheral Blood Mononuclear Cells	TMT32	ThermoFisher Orbitrap Eclipse Tribrid	60708_TMT32_PBMCs_Target4_C9.raw	2025-04-12	Target4	C9	LC2	129N	59	16.8	monocyte_0	DC_5
60708_TMT32_PBMCs_Target4_C9_129ND	Homo sapiens	Peripheral Blood Mononuclear Cells	TMT32	ThermoFisher Orbitrap Eclipse Tribrid	60708_TMT32_PBMCs_Target4_C9.raw	2025-04-12	Target4	C9	LC2	129ND	59	10.1	NK_4	NK_3
60708_TMT32_PBMCs_Target4_C9_130C	Homo sapiens	Peripheral Blood Mononuclear Cells	TMT32	ThermoFisher Orbitrap Eclipse Tribrid	60708_TMT32_PBMCs_Target4_C9.raw	2025-04-12	Target4	C9	LC2	130C	59	15.3	NK_4	NK_3
60708_TMT32_PBMCs_Target4_C9_130CD	Homo sapiens	Peripheral Blood Mononuclear Cells	TMT32	ThermoFisher Orbitrap Eclipse Tribrid	60708_TMT32_PBMCs_Target4_C9.raw	2025-04-12	Target4	C9	LC2	130CD	59	6.8	monocyte_0_2	NA
60708_TMT32_PBMCs_Target4_C9_130N	Homo sapiens	Peripheral Blood Mononuclear Cells	TMT32	ThermoFisher Orbitrap Eclipse Tribrid	60708_TMT32_PBMCs_Target4_C9.raw	2025-04-12	Target4	C9	LC2	130N	59	8.9	CD4T_1_2	NA
60708_TMT32_PBMCs_Target4_C9_130ND	Homo sapiens	Peripheral Blood Mononuclear Cells	TMT32	ThermoFisher Orbitrap Eclipse Tribrid	60708_TMT32_PBMCs_Target4_C9.raw	2025-04-12	Target4	C9	LC2	130ND	59	4.9	CD4T_1_2	NA
60708_TMT32_PBMCs_Target4_C9_131C	Homo sapiens	Peripheral Blood Mononuclear Cells	TMT32	ThermoFisher Orbitrap Eclipse Tribrid	60708_TMT32_PBMCs_Target4_C9.raw	2025-04-12	Target4	C9	LC2	131C	59	9.9	CD4T_1	CD4T_1
60708_TMT32_PBMCs_Target4_C9_131CD	Homo sapiens	Peripheral Blood Mononuclear Cells	TMT32	ThermoFisher Orbitrap Eclipse Tribrid	60708_TMT32_PBMCs_Target4_C9.raw	2025-04-12	Target4	C9	LC2	131CD	59	7.6	CD4T_1	CD4T_1
60708_TMT32_PBMCs_Target4_C9_131N	Homo sapiens	Peripheral Blood Mononuclear Cells	TMT32	ThermoFisher Orbitrap Eclipse Tribrid	60708_TMT32_PBMCs_Target4_C9.raw	2025-04-12	Target4	C9	LC2	131N	59	22	monocyte_0	monocyte_0
60708_TMT32_PBMCs_Target4_C9_131ND	Homo sapiens	Peripheral Blood Mononuclear Cells	TMT32	ThermoFisher Orbitrap Eclipse Tribrid	60708_TMT32_PBMCs_Target4_C9.raw	2025-04-12	Target4	C9	LC2	131ND	59	3.3	CD4T_1_2	NA
60708_TMT32_PBMCs_Target4_C9_132C	Homo sapiens	Peripheral Blood Mononuclear Cells	TMT32	ThermoFisher Orbitrap Eclipse Tribrid	60708_TMT32_PBMCs_Target4_C9.raw	2025-04-12	Target4	C9	LC2	132C	59	6.4	CD4T_1_2	NA
60708_TMT32_PBMCs_Target4_C9_132CD	Homo sapiens	Peripheral Blood Mononuclear Cells	TMT32	ThermoFisher Orbitrap Eclipse Tribrid	60708_TMT32_PBMCs_Target4_C9.raw	2025-04-12	Target4	C9	LC2	132CD	59	16.3	monocyte_0	monocyte_0
60708_TMT32_PBMCs_Target4_C9_132N	Homo sapiens	Peripheral Blood Mononuclear Cells	TMT32	ThermoFisher Orbitrap Eclipse Tribrid	60708_TMT32_PBMCs_Target4_C9.raw	2025-04-12	Target4	C9	LC2	132N	59	14.2	NK_4	CD8T_2
60708_TMT32_PBMCs_Target4_C9_132ND	Homo sapiens	Peripheral Blood Mononuclear Cells	TMT32	ThermoFisher Orbitrap Eclipse Tribrid	60708_TMT32_PBMCs_Target4_C9.raw	2025-04-12	Target4	C9	LC2	132ND	59	12.5	CD4T_1	CD4T_1
60708_TMT32_PBMCs_Target4_C9_133C	Homo sapiens	Peripheral Blood Mononuclear Cells	TMT32	ThermoFisher Orbitrap Eclipse Tribrid	60708_TMT32_PBMCs_Target4_C9.raw	2025-04-12	Target4	C9	LC2	133C	59	6.2	CD4T_1_2	NA
60708_TMT32_PBMCs_Target4_C9_133CD	Homo sapiens	Peripheral Blood Mononuclear Cells	TMT32	ThermoFisher Orbitrap Eclipse Tribrid	60708_TMT32_PBMCs_Target4_C9.raw	2025-04-12	Target4	C9	LC2	133CD	59	5.2	monocyte_0_2	NA
60708_TMT32_PBMCs_Target4_C9_133N	Homo sapiens	Peripheral Blood Mononuclear Cells	TMT32	ThermoFisher Orbitrap Eclipse Tribrid	60708_TMT32_PBMCs_Target4_C9.raw	2025-04-12	Target4	C9	LC2	133N	59	20.5	monocyte_0	monocyte_0
60708_TMT32_PBMCs_Target4_C9_133ND	Homo sapiens	Peripheral Blood Mononuclear Cells	TMT32	ThermoFisher Orbitrap Eclipse Tribrid	60708_TMT32_PBMCs_Target4_C9.raw	2025-04-12	Target4	C9	LC2	133ND	59	6.3	CD4T_1_2	NA
60708_TMT32_PBMCs_Target4_C9_134CD	Homo sapiens	Peripheral Blood Mononuclear Cells	TMT32	ThermoFisher Orbitrap Eclipse Tribrid	60708_TMT32_PBMCs_Target4_C9.raw	2025-04-12	Target4	C9	LC2	134CD	59	4.5	CD4T_1_2	NA
60708_TMT32_PBMCs_Target4_C9_134N	Homo sapiens	Peripheral Blood Mononuclear Cells	TMT32	ThermoFisher Orbitrap Eclipse Tribrid	60708_TMT32_PBMCs_Target4_C9.raw	2025-04-12	Target4	C9	LC2	134N	59	9.5	CD4T_1_2	NA
60708_TMT32_PBMCs_Target4_C9_134ND	Homo sapiens	Peripheral Blood Mononuclear Cells	TMT32	ThermoFisher Orbitrap Eclipse Tribrid	60708_TMT32_PBMCs_Target4_C9.raw	2025-04-12	Target4	C9	LC2	134ND	59	13	CD4T_1_2	NA
60708_TMT32_PBMCs_Target4_D1_127C	Homo sapiens	Peripheral Blood Mononuclear Cells	TMT32	ThermoFisher Orbitrap Eclipse Tribrid	60708_TMT32_PBMCs_Target4_D1.raw	2025-04-12	Target4	D1	LC2	127C	60	28.3	NK_4	NK_3
60708_TMT32_PBMCs_Target4_D1_127D	Homo sapiens	Peripheral Blood Mononuclear Cells	TMT32	ThermoFisher Orbitrap Eclipse Tribrid	60708_TMT32_PBMCs_Target4_D1.raw	2025-04-12	Target4	D1	LC2	127D	60	7.1	monocyte_0_2	NA
60708_TMT32_PBMCs_Target4_D1_127N	Homo sapiens	Peripheral Blood Mononuclear Cells	TMT32	ThermoFisher Orbitrap Eclipse Tribrid	60708_TMT32_PBMCs_Target4_D1.raw	2025-04-12	Target4	D1	LC2	127N	60	13.1	CD4T_1	CD4T_1
60708_TMT32_PBMCs_Target4_D1_128C	Homo sapiens	Peripheral Blood Mononuclear Cells	TMT32	ThermoFisher Orbitrap Eclipse Tribrid	60708_TMT32_PBMCs_Target4_D1.raw	2025-04-12	Target4	D1	LC2	128C	60	10.1	monocyte_0_2	NA
60708_TMT32_PBMCs_Target4_D1_128CD	Homo sapiens	Peripheral Blood Mononuclear Cells	TMT32	ThermoFisher Orbitrap Eclipse Tribrid	60708_TMT32_PBMCs_Target4_D1.raw	2025-04-12	Target4	D1	LC2	128CD	60	8.1	monocyte_0_2	NA
60708_TMT32_PBMCs_Target4_D1_128N	Homo sapiens	Peripheral Blood Mononuclear Cells	TMT32	ThermoFisher Orbitrap Eclipse Tribrid	60708_TMT32_PBMCs_Target4_D1.raw	2025-04-12	Target4	D1	LC2	128N	60	28.2	monocyte_0	monocyte_0
60708_TMT32_PBMCs_Target4_D1_128ND	Homo sapiens	Peripheral Blood Mononuclear Cells	TMT32	ThermoFisher Orbitrap Eclipse Tribrid	60708_TMT32_PBMCs_Target4_D1.raw	2025-04-12	Target4	D1	LC2	128ND	60	18.7	monocyte_0	monocyte_0
60708_TMT32_PBMCs_Target4_D1_129C	Homo sapiens	Peripheral Blood Mononuclear Cells	TMT32	ThermoFisher Orbitrap Eclipse Tribrid	60708_TMT32_PBMCs_Target4_D1.raw	2025-04-12	Target4	D1	LC2	129C	60	29.9	monocyte_0	DC_5
60708_TMT32_PBMCs_Target4_D1_129CD	Homo sapiens	Peripheral Blood Mononuclear Cells	TMT32	ThermoFisher Orbitrap Eclipse Tribrid	60708_TMT32_PBMCs_Target4_D1.raw	2025-04-12	Target4	D1	LC2	129CD	60	6.5	CD4T_1_2	NA
60708_TMT32_PBMCs_Target4_D1_129N	Homo sapiens	Peripheral Blood Mononuclear Cells	TMT32	ThermoFisher Orbitrap Eclipse Tribrid	60708_TMT32_PBMCs_Target4_D1.raw	2025-04-12	Target4	D1	LC2	129N	60	8.3	CD4T_1_2	NA
60708_TMT32_PBMCs_Target4_D1_129ND	Homo sapiens	Peripheral Blood Mononuclear Cells	TMT32	ThermoFisher Orbitrap Eclipse Tribrid	60708_TMT32_PBMCs_Target4_D1.raw	2025-04-12	Target4	D1	LC2	129ND	60	7.6	CD4T_1_2	NA
60708_TMT32_PBMCs_Target4_D1_130C	Homo sapiens	Peripheral Blood Mononuclear Cells	TMT32	ThermoFisher Orbitrap Eclipse Tribrid	60708_TMT32_PBMCs_Target4_D1.raw	2025-04-12	Target4	D1	LC2	130C	60	30.4	monocyte_0	DC_5
60708_TMT32_PBMCs_Target4_D1_130CD	Homo sapiens	Peripheral Blood Mononuclear Cells	TMT32	ThermoFisher Orbitrap Eclipse Tribrid	60708_TMT32_PBMCs_Target4_D1.raw	2025-04-12	Target4	D1	LC2	130CD	60	6.6	monocyte_0_2	NA
60708_TMT32_PBMCs_Target4_D1_130N	Homo sapiens	Peripheral Blood Mononuclear Cells	TMT32	ThermoFisher Orbitrap Eclipse Tribrid	60708_TMT32_PBMCs_Target4_D1.raw	2025-04-12	Target4	D1	LC2	130N	60	11.2	monocyte_0_2	NA
60708_TMT32_PBMCs_Target4_D1_130ND	Homo sapiens	Peripheral Blood Mononuclear Cells	TMT32	ThermoFisher Orbitrap Eclipse Tribrid	60708_TMT32_PBMCs_Target4_D1.raw	2025-04-12	Target4	D1	LC2	130ND	60	25.7	monocyte_0	DC_5
60708_TMT32_PBMCs_Target4_D1_131C	Homo sapiens	Peripheral Blood Mononuclear Cells	TMT32	ThermoFisher Orbitrap Eclipse Tribrid	60708_TMT32_PBMCs_Target4_D1.raw	2025-04-12	Target4	D1	LC2	131C	60	29.2	monocyte_0	monocyte_0
60708_TMT32_PBMCs_Target4_D1_131CD	Homo sapiens	Peripheral Blood Mononuclear Cells	TMT32	ThermoFisher Orbitrap Eclipse Tribrid	60708_TMT32_PBMCs_Target4_D1.raw	2025-04-12	Target4	D1	LC2	131CD	60	8.2	monocyte_0_2	NA
60708_TMT32_PBMCs_Target4_D1_131N	Homo sapiens	Peripheral Blood Mononuclear Cells	TMT32	ThermoFisher Orbitrap Eclipse Tribrid	60708_TMT32_PBMCs_Target4_D1.raw	2025-04-12	Target4	D1	LC2	131N	60	38	monocyte_0	monocyte_0
60708_TMT32_PBMCs_Target4_D1_131ND	Homo sapiens	Peripheral Blood Mononuclear Cells	TMT32	ThermoFisher Orbitrap Eclipse Tribrid	60708_TMT32_PBMCs_Target4_D1.raw	2025-04-12	Target4	D1	LC2	131ND	60	4.2	CD4T_1_2	NA
60708_TMT32_PBMCs_Target4_D1_132C	Homo sapiens	Peripheral Blood Mononuclear Cells	TMT32	ThermoFisher Orbitrap Eclipse Tribrid	60708_TMT32_PBMCs_Target4_D1.raw	2025-04-12	Target4	D1	LC2	132C	60	16.1	CD4T_1	CD4T_1
60708_TMT32_PBMCs_Target4_D1_132CD	Homo sapiens	Peripheral Blood Mononuclear Cells	TMT32	ThermoFisher Orbitrap Eclipse Tribrid	60708_TMT32_PBMCs_Target4_D1.raw	2025-04-12	Target4	D1	LC2	132CD	60	16.5	NK_4	CD8T_2
60708_TMT32_PBMCs_Target4_D1_132N	Homo sapiens	Peripheral Blood Mononuclear Cells	TMT32	ThermoFisher Orbitrap Eclipse Tribrid	60708_TMT32_PBMCs_Target4_D1.raw	2025-04-12	Target4	D1	LC2	132N	60	18.5	NK_4	NK_3
60708_TMT32_PBMCs_Target4_D1_132ND	Homo sapiens	Peripheral Blood Mononuclear Cells	TMT32	ThermoFisher Orbitrap Eclipse Tribrid	60708_TMT32_PBMCs_Target4_D1.raw	2025-04-12	Target4	D1	LC2	132ND	60	14.1	B_5	B_4
60708_TMT32_PBMCs_Target4_D1_133C	Homo sapiens	Peripheral Blood Mononuclear Cells	TMT32	ThermoFisher Orbitrap Eclipse Tribrid	60708_TMT32_PBMCs_Target4_D1.raw	2025-04-12	Target4	D1	LC2	133C	60	26.8	monocyte_0	monocyte_0
60708_TMT32_PBMCs_Target4_D1_133CD	Homo sapiens	Peripheral Blood Mononuclear Cells	TMT32	ThermoFisher Orbitrap Eclipse Tribrid	60708_TMT32_PBMCs_Target4_D1.raw	2025-04-12	Target4	D1	LC2	133CD	60	14.3	NK_4	NK_3
60708_TMT32_PBMCs_Target4_D1_133N	Homo sapiens	Peripheral Blood Mononuclear Cells	TMT32	ThermoFisher Orbitrap Eclipse Tribrid	60708_TMT32_PBMCs_Target4_D1.raw	2025-04-12	Target4	D1	LC2	133N	60	12	Unknown_6	Unknown_7
60708_TMT32_PBMCs_Target4_D1_133ND	Homo sapiens	Peripheral Blood Mononuclear Cells	TMT32	ThermoFisher Orbitrap Eclipse Tribrid	60708_TMT32_PBMCs_Target4_D1.raw	2025-04-12	Target4	D1	LC2	133ND	60	18.2	NK_4	NK_3
60708_TMT32_PBMCs_Target4_D1_134CD	Homo sapiens	Peripheral Blood Mononuclear Cells	TMT32	ThermoFisher Orbitrap Eclipse Tribrid	60708_TMT32_PBMCs_Target4_D1.raw	2025-04-12	Target4	D1	LC2	134CD	60	25.1	monocyte_0	monocyte_6
60708_TMT32_PBMCs_Target4_D1_134N	Homo sapiens	Peripheral Blood Mononuclear Cells	TMT32	ThermoFisher Orbitrap Eclipse Tribrid	60708_TMT32_PBMCs_Target4_D1.raw	2025-04-12	Target4	D1	LC2	134N	60	23.9	NK_4	NK_3
60708_TMT32_PBMCs_Target4_D1_134ND	Homo sapiens	Peripheral Blood Mononuclear Cells	TMT32	ThermoFisher Orbitrap Eclipse Tribrid	60708_TMT32_PBMCs_Target4_D1.raw	2025-04-12	Target4	D1	LC2	134ND	60	53.2	monocyte_0	monocyte_0
60708_TMT32_PBMCs_Target4_D10_127C	Homo sapiens	Peripheral Blood Mononuclear Cells	TMT32	ThermoFisher Orbitrap Eclipse Tribrid	60708_TMT32_PBMCs_Target4_D10.raw	2025-04-13	Target4	D10	LC1	127C	61	19.3	CD4T_1_2	NA
60708_TMT32_PBMCs_Target4_D10_127D	Homo sapiens	Peripheral Blood Mononuclear Cells	TMT32	ThermoFisher Orbitrap Eclipse Tribrid	60708_TMT32_PBMCs_Target4_D10.raw	2025-04-13	Target4	D10	LC1	127D	61	3.8	CD4T_1_2	NA
60708_TMT32_PBMCs_Target4_D10_127N	Homo sapiens	Peripheral Blood Mononuclear Cells	TMT32	ThermoFisher Orbitrap Eclipse Tribrid	60708_TMT32_PBMCs_Target4_D10.raw	2025-04-13	Target4	D10	LC1	127N	61	14.4	CD4T_1	CD8T_2
60708_TMT32_PBMCs_Target4_D10_128C	Homo sapiens	Peripheral Blood Mononuclear Cells	TMT32	ThermoFisher Orbitrap Eclipse Tribrid	60708_TMT32_PBMCs_Target4_D10.raw	2025-04-13	Target4	D10	LC1	128C	61	6.8	CD4T_1_2	NA
60708_TMT32_PBMCs_Target4_D10_128CD	Homo sapiens	Peripheral Blood Mononuclear Cells	TMT32	ThermoFisher Orbitrap Eclipse Tribrid	60708_TMT32_PBMCs_Target4_D10.raw	2025-04-13	Target4	D10	LC1	128CD	61	12.2	NK_4	NK_3
60708_TMT32_PBMCs_Target4_D10_128N	Homo sapiens	Peripheral Blood Mononuclear Cells	TMT32	ThermoFisher Orbitrap Eclipse Tribrid	60708_TMT32_PBMCs_Target4_D10.raw	2025-04-13	Target4	D10	LC1	128N	61	27.5	monocyte_0	monocyte_0
60708_TMT32_PBMCs_Target4_D10_128ND	Homo sapiens	Peripheral Blood Mononuclear Cells	TMT32	ThermoFisher Orbitrap Eclipse Tribrid	60708_TMT32_PBMCs_Target4_D10.raw	2025-04-13	Target4	D10	LC1	128ND	61	13.7	CD4T_1	CD8T_2
60708_TMT32_PBMCs_Target4_D10_129C	Homo sapiens	Peripheral Blood Mononuclear Cells	TMT32	ThermoFisher Orbitrap Eclipse Tribrid	60708_TMT32_PBMCs_Target4_D10.raw	2025-04-13	Target4	D10	LC1	129C	61	7.2	CD4T_1_2	NA
60708_TMT32_PBMCs_Target4_D10_129CD	Homo sapiens	Peripheral Blood Mononuclear Cells	TMT32	ThermoFisher Orbitrap Eclipse Tribrid	60708_TMT32_PBMCs_Target4_D10.raw	2025-04-13	Target4	D10	LC1	129CD	61	21.8	monocyte_0	monocyte_0
60708_TMT32_PBMCs_Target4_D10_129N	Homo sapiens	Peripheral Blood Mononuclear Cells	TMT32	ThermoFisher Orbitrap Eclipse Tribrid	60708_TMT32_PBMCs_Target4_D10.raw	2025-04-13	Target4	D10	LC1	129N	61	11.1	CD4T_1_2	NA
60708_TMT32_PBMCs_Target4_D10_129ND	Homo sapiens	Peripheral Blood Mononuclear Cells	TMT32	ThermoFisher Orbitrap Eclipse Tribrid	60708_TMT32_PBMCs_Target4_D10.raw	2025-04-13	Target4	D10	LC1	129ND	61	6.9	CD4T_1_2	NA
60708_TMT32_PBMCs_Target4_D10_130C	Homo sapiens	Peripheral Blood Mononuclear Cells	TMT32	ThermoFisher Orbitrap Eclipse Tribrid	60708_TMT32_PBMCs_Target4_D10.raw	2025-04-13	Target4	D10	LC1	130C	61	27.5	monocyte_0	monocyte_0
60708_TMT32_PBMCs_Target4_D10_130CD	Homo sapiens	Peripheral Blood Mononuclear Cells	TMT32	ThermoFisher Orbitrap Eclipse Tribrid	60708_TMT32_PBMCs_Target4_D10.raw	2025-04-13	Target4	D10	LC1	130CD	61	23.8	monocyte_0	monocyte_0
60708_TMT32_PBMCs_Target4_D10_130N	Homo sapiens	Peripheral Blood Mononuclear Cells	TMT32	ThermoFisher Orbitrap Eclipse Tribrid	60708_TMT32_PBMCs_Target4_D10.raw	2025-04-13	Target4	D10	LC1	130N	61	13.5	CD4T_1	CD4T_1
60708_TMT32_PBMCs_Target4_D10_130ND	Homo sapiens	Peripheral Blood Mononuclear Cells	TMT32	ThermoFisher Orbitrap Eclipse Tribrid	60708_TMT32_PBMCs_Target4_D10.raw	2025-04-13	Target4	D10	LC1	130ND	61	7.7	monocyte_0_2	NA
60708_TMT32_PBMCs_Target4_D10_131C	Homo sapiens	Peripheral Blood Mononuclear Cells	TMT32	ThermoFisher Orbitrap Eclipse Tribrid	60708_TMT32_PBMCs_Target4_D10.raw	2025-04-13	Target4	D10	LC1	131C	61	27.2	monocyte_0	monocyte_0
60708_TMT32_PBMCs_Target4_D10_131CD	Homo sapiens	Peripheral Blood Mononuclear Cells	TMT32	ThermoFisher Orbitrap Eclipse Tribrid	60708_TMT32_PBMCs_Target4_D10.raw	2025-04-13	Target4	D10	LC1	131CD	61	7.9	CD4T_1_2	NA
60708_TMT32_PBMCs_Target4_D10_131N	Homo sapiens	Peripheral Blood Mononuclear Cells	TMT32	ThermoFisher Orbitrap Eclipse Tribrid	60708_TMT32_PBMCs_Target4_D10.raw	2025-04-13	Target4	D10	LC1	131N	61	15.8	CD4T_1	CD8T_2
60708_TMT32_PBMCs_Target4_D10_131ND	Homo sapiens	Peripheral Blood Mononuclear Cells	TMT32	ThermoFisher Orbitrap Eclipse Tribrid	60708_TMT32_PBMCs_Target4_D10.raw	2025-04-13	Target4	D10	LC1	131ND	61	6	B_5	B_4
60708_TMT32_PBMCs_Target4_D10_132C	Homo sapiens	Peripheral Blood Mononuclear Cells	TMT32	ThermoFisher Orbitrap Eclipse Tribrid	60708_TMT32_PBMCs_Target4_D10.raw	2025-04-13	Target4	D10	LC1	132C	61	26.5	monocyte_0	monocyte_0
60708_TMT32_PBMCs_Target4_D10_132CD	Homo sapiens	Peripheral Blood Mononuclear Cells	TMT32	ThermoFisher Orbitrap Eclipse Tribrid	60708_TMT32_PBMCs_Target4_D10.raw	2025-04-13	Target4	D10	LC1	132CD	61	6.5	monocyte_0_2	NA
60708_TMT32_PBMCs_Target4_D10_132N	Homo sapiens	Peripheral Blood Mononuclear Cells	TMT32	ThermoFisher Orbitrap Eclipse Tribrid	60708_TMT32_PBMCs_Target4_D10.raw	2025-04-13	Target4	D10	LC1	132N	61	14.2	NK_4	NK_3
60708_TMT32_PBMCs_Target4_D10_132ND	Homo sapiens	Peripheral Blood Mononuclear Cells	TMT32	ThermoFisher Orbitrap Eclipse Tribrid	60708_TMT32_PBMCs_Target4_D10.raw	2025-04-13	Target4	D10	LC1	132ND	61	10.4	B_5	B_4
60708_TMT32_PBMCs_Target4_D10_133C	Homo sapiens	Peripheral Blood Mononuclear Cells	TMT32	ThermoFisher Orbitrap Eclipse Tribrid	60708_TMT32_PBMCs_Target4_D10.raw	2025-04-13	Target4	D10	LC1	133C	61	14.5	CD4T_1	CD4T_1
60708_TMT32_PBMCs_Target4_D10_133CD	Homo sapiens	Peripheral Blood Mononuclear Cells	TMT32	ThermoFisher Orbitrap Eclipse Tribrid	60708_TMT32_PBMCs_Target4_D10.raw	2025-04-13	Target4	D10	LC1	133CD	61	11.2	CD4T_1	CD4T_1
60708_TMT32_PBMCs_Target4_D10_133N	Homo sapiens	Peripheral Blood Mononuclear Cells	TMT32	ThermoFisher Orbitrap Eclipse Tribrid	60708_TMT32_PBMCs_Target4_D10.raw	2025-04-13	Target4	D10	LC1	133N	61	8	CD4T_1_2	NA
60708_TMT32_PBMCs_Target4_D10_133ND	Homo sapiens	Peripheral Blood Mononuclear Cells	TMT32	ThermoFisher Orbitrap Eclipse Tribrid	60708_TMT32_PBMCs_Target4_D10.raw	2025-04-13	Target4	D10	LC1	133ND	61	11.3	B_5	B_4
60708_TMT32_PBMCs_Target4_D10_134CD	Homo sapiens	Peripheral Blood Mononuclear Cells	TMT32	ThermoFisher Orbitrap Eclipse Tribrid	60708_TMT32_PBMCs_Target4_D10.raw	2025-04-13	Target4	D10	LC1	134CD	61	13.2	CD4T_1	CD8T_2
60708_TMT32_PBMCs_Target4_D10_134N	Homo sapiens	Peripheral Blood Mononuclear Cells	TMT32	ThermoFisher Orbitrap Eclipse Tribrid	60708_TMT32_PBMCs_Target4_D10.raw	2025-04-13	Target4	D10	LC1	134N	61	17.3	CD4T_1	B_4
60708_TMT32_PBMCs_Target4_D10_134ND	Homo sapiens	Peripheral Blood Mononuclear Cells	TMT32	ThermoFisher Orbitrap Eclipse Tribrid	60708_TMT32_PBMCs_Target4_D10.raw	2025-04-13	Target4	D10	LC1	134ND	61	19.6	CD4T_1_2	NA
60708_TMT32_PBMCs_Target4_D11_127C	Homo sapiens	Peripheral Blood Mononuclear Cells	TMT32	ThermoFisher Orbitrap Eclipse Tribrid	60708_TMT32_PBMCs_Target4_D11.raw	2025-04-13	Target4	D11	LC2	127C	62	31	monocyte_0	monocyte_0
60708_TMT32_PBMCs_Target4_D11_127D	Homo sapiens	Peripheral Blood Mononuclear Cells	TMT32	ThermoFisher Orbitrap Eclipse Tribrid	60708_TMT32_PBMCs_Target4_D11.raw	2025-04-13	Target4	D11	LC2	127D	62	6	CD4T_1_2	NA
60708_TMT32_PBMCs_Target4_D11_127N	Homo sapiens	Peripheral Blood Mononuclear Cells	TMT32	ThermoFisher Orbitrap Eclipse Tribrid	60708_TMT32_PBMCs_Target4_D11.raw	2025-04-13	Target4	D11	LC2	127N	62	9.2	CD4T_1	CD4T_1
60708_TMT32_PBMCs_Target4_D11_128C	Homo sapiens	Peripheral Blood Mononuclear Cells	TMT32	ThermoFisher Orbitrap Eclipse Tribrid	60708_TMT32_PBMCs_Target4_D11.raw	2025-04-13	Target4	D11	LC2	128C	62	7.2	CD4T_1_2	NA
60708_TMT32_PBMCs_Target4_D11_128CD	Homo sapiens	Peripheral Blood Mononuclear Cells	TMT32	ThermoFisher Orbitrap Eclipse Tribrid	60708_TMT32_PBMCs_Target4_D11.raw	2025-04-13	Target4	D11	LC2	128CD	62	9.2	B_5	B_4
60708_TMT32_PBMCs_Target4_D11_128N	Homo sapiens	Peripheral Blood Mononuclear Cells	TMT32	ThermoFisher Orbitrap Eclipse Tribrid	60708_TMT32_PBMCs_Target4_D11.raw	2025-04-13	Target4	D11	LC2	128N	62	18.5	monocyte_0	monocyte_0
60708_TMT32_PBMCs_Target4_D11_128ND	Homo sapiens	Peripheral Blood Mononuclear Cells	TMT32	ThermoFisher Orbitrap Eclipse Tribrid	60708_TMT32_PBMCs_Target4_D11.raw	2025-04-13	Target4	D11	LC2	128ND	62	10.9	NK_4	NK_3
60708_TMT32_PBMCs_Target4_D11_129C	Homo sapiens	Peripheral Blood Mononuclear Cells	TMT32	ThermoFisher Orbitrap Eclipse Tribrid	60708_TMT32_PBMCs_Target4_D11.raw	2025-04-13	Target4	D11	LC2	129C	62	20.7	monocyte_0	monocyte_0
60708_TMT32_PBMCs_Target4_D11_129CD	Homo sapiens	Peripheral Blood Mononuclear Cells	TMT32	ThermoFisher Orbitrap Eclipse Tribrid	60708_TMT32_PBMCs_Target4_D11.raw	2025-04-13	Target4	D11	LC2	129CD	62	20	monocyte_0	monocyte_0
60708_TMT32_PBMCs_Target4_D11_129N	Homo sapiens	Peripheral Blood Mononuclear Cells	TMT32	ThermoFisher Orbitrap Eclipse Tribrid	60708_TMT32_PBMCs_Target4_D11.raw	2025-04-13	Target4	D11	LC2	129N	62	13.9	CD4T_1	CD4T_1
60708_TMT32_PBMCs_Target4_D11_129ND	Homo sapiens	Peripheral Blood Mononuclear Cells	TMT32	ThermoFisher Orbitrap Eclipse Tribrid	60708_TMT32_PBMCs_Target4_D11.raw	2025-04-13	Target4	D11	LC2	129ND	62	6.2	CD4T_1_2	NA
60708_TMT32_PBMCs_Target4_D11_130C	Homo sapiens	Peripheral Blood Mononuclear Cells	TMT32	ThermoFisher Orbitrap Eclipse Tribrid	60708_TMT32_PBMCs_Target4_D11.raw	2025-04-13	Target4	D11	LC2	130C	62	15	NK_4	NK_3
60708_TMT32_PBMCs_Target4_D11_130CD	Homo sapiens	Peripheral Blood Mononuclear Cells	TMT32	ThermoFisher Orbitrap Eclipse Tribrid	60708_TMT32_PBMCs_Target4_D11.raw	2025-04-13	Target4	D11	LC2	130CD	62	10.6	B_5	B_4
60708_TMT32_PBMCs_Target4_D11_130N	Homo sapiens	Peripheral Blood Mononuclear Cells	TMT32	ThermoFisher Orbitrap Eclipse Tribrid	60708_TMT32_PBMCs_Target4_D11.raw	2025-04-13	Target4	D11	LC2	130N	62	7.5	CD4T_1_2	NA
60708_TMT32_PBMCs_Target4_D11_130ND	Homo sapiens	Peripheral Blood Mononuclear Cells	TMT32	ThermoFisher Orbitrap Eclipse Tribrid	60708_TMT32_PBMCs_Target4_D11.raw	2025-04-13	Target4	D11	LC2	130ND	62	16.9	monocyte_0	monocyte_0
60708_TMT32_PBMCs_Target4_D11_131C	Homo sapiens	Peripheral Blood Mononuclear Cells	TMT32	ThermoFisher Orbitrap Eclipse Tribrid	60708_TMT32_PBMCs_Target4_D11.raw	2025-04-13	Target4	D11	LC2	131C	62	8.7	monocyte_0_2	NA
60708_TMT32_PBMCs_Target4_D11_131CD	Homo sapiens	Peripheral Blood Mononuclear Cells	TMT32	ThermoFisher Orbitrap Eclipse Tribrid	60708_TMT32_PBMCs_Target4_D11.raw	2025-04-13	Target4	D11	LC2	131CD	62	12.3	NK_4	NK_3
60708_TMT32_PBMCs_Target4_D11_131N	Homo sapiens	Peripheral Blood Mononuclear Cells	TMT32	ThermoFisher Orbitrap Eclipse Tribrid	60708_TMT32_PBMCs_Target4_D11.raw	2025-04-13	Target4	D11	LC2	131N	62	21.3	monocyte_0	monocyte_0
[truncated: 282 more rows]
