# Supplementary material for: Single-Cell Proteomics of Human Peripheral Blood Mononuclear Cells Exceeding 600 Cells per Day
Source: bioRxiv. 2026 Feb 3:2026.02.01.703169. Preprint. [Version 1] doi: 10.64898/2026.02.01.703169 (PMC12889610; doi:10.64898/2026.02.01.703169)
Supplement: Supplement 4 [file media-4.csv]

Index	NumberPSM	Gene	MaxPepProb	Protein	Protein ID	Entry Name	Protein Description	Organism	Indistinguishable Proteins	ReferenceIntensity	60708_TMT32_PBMCs_Target3_A11_127N	60708_TMT32_PBMCs_Target3_A11_127C	60708_TMT32_PBMCs_Target3_A11_128N	60708_TMT32_PBMCs_Target3_A11_128C	60708_TMT32_PBMCs_Target3_A11_129N	60708_TMT32_PBMCs_Target3_A11_129C	60708_TMT32_PBMCs_Target3_A11_130N	60708_TMT32_PBMCs_Target3_A11_130C	60708_TMT32_PBMCs_Target3_A11_131N	60708_TMT32_PBMCs_Target3_A11_131C	60708_TMT32_PBMCs_Target3_A11_132N	60708_TMT32_PBMCs_Target3_A11_132C	60708_TMT32_PBMCs_Target3_A11_133N	60708_TMT32_PBMCs_Target3_A11_133C	60708_TMT32_PBMCs_Target3_A11_134N	60708_TMT32_PBMCs_Target3_A11_134C	60708_TMT32_PBMCs_Target3_A11_135N	60708_TMT32_PBMCs_Target3_A11_127D	60708_TMT32_PBMCs_Target3_A11_128ND	60708_TMT32_PBMCs_Target3_A11_128CD	60708_TMT32_PBMCs_Target3_A11_129ND	60708_TMT32_PBMCs_Target3_A11_129CD	60708_TMT32_PBMCs_Target3_A11_130ND	60708_TMT32_PBMCs_Target3_A11_130CD	60708_TMT32_PBMCs_Target3_A11_131ND	60708_TMT32_PBMCs_Target3_A11_131CD	60708_TMT32_PBMCs_Target3_A11_132ND	60708_TMT32_PBMCs_Target3_A11_132CD	60708_TMT32_PBMCs_Target3_A11_133ND	60708_TMT32_PBMCs_Target3_A11_133CD	60708_TMT32_PBMCs_Target3_A11_134ND	60708_TMT32_PBMCs_Target3_A11_134CD	60708_TMT32_PBMCs_Target3_A11_135CD	60708_TMT32_PBMCs_Target3_A12_127N	60708_TMT32_PBMCs_Target3_A12_127C	60708_TMT32_PBMCs_Target3_A12_128N	60708_TMT32_PBMCs_Target3_A12_128C	60708_TMT32_PBMCs_Target3_A12_129N	60708_TMT32_PBMCs_Target3_A12_129C
P62805	1390	H4C1	1	sp|P62805|H4_HUMAN	P62805	H4_HUMAN	Histone H4	Homo sapiens		4.73E+08	5.40E+08	5.66E+08	5.12E+08	5.52E+08	7.97E+08	9.15E+08	5.92E+08	2.49E+09	1.84E+09	9.13E+08	4.62E+08	1.04E+09	7.10E+08	1.02E+09	5.83E+08	2.42E+08	4.84E+08	5.24E+08	3.03E+08	4.28E+08	2.51E+08	3.90E+08	3.53E+08	1.27E+09	2.97E+08	8.03E+08	4.98E+08	2.60E+09	2.13E+08	9.16E+08	3.00E+08	5.92E+08	4.73E+08	1.26E+08	2.48E+08	1.57E+08	2.45E+08	8.38E+07	8.04E+07
Q16777	927	H2AC20	1	sp|Q16777|H2A2C_HUMAN	Q16777	H2A2C_HUMAN	Histone H2A type 2-C	Homo sapiens	sp|Q6FI13|H2A2A_HUMAN	2.65E+08	1.35E+08	2.80E+08	2.65E+08	1.95E+08	4.27E+08	1.83E+08	2.42E+08	3.91E+08	5.43E+08	7.01E+08	2.29E+08	1.07E+09	1.55E+08	4.52E+08	2.27E+08	1.41E+08	2.44E+08	1.88E+08	2.53E+08	5.54E+08	4.67E+08	4.67E+08	2.59E+08	3.18E+08	1.12E+09	2.52E+08	1.67E+08	3.26E+08	1.13E+08	2.23E+08	2.11E+08	2.72E+08	2.51E+08	4.01E+07	1.48E+08	7.30E+08	1.36E+08	7.57E+08	1.37E+08
O60814	2119	H2BC12	1	sp|O60814|H2B1K_HUMAN	O60814	H2B1K_HUMAN	Histone H2B type 1-K	Homo sapiens	sp|P57053|H2BFS_HUMAN, sp|P58876|H2B1D_HUMAN, sp|P62807|H2B1C_HUMAN, sp|Q5QNW6|H2B2F_HUMAN, sp|Q93079|H2B1H_HUMAN, sp|Q99877|H2B1N_HUMAN, sp|Q99879|H2B1M_HUMAN	1.29E+08	1.50E+08	1.58E+08	1.82E+08	2.58E+08	2.49E+08	2.12E+08	1.74E+08	2.62E+08	2.53E+08	2.75E+08	1.82E+08	2.73E+08	2.14E+08	2.86E+08	1.41E+08	1.09E+08	1.36E+08	1.80E+08	1.31E+08	1.63E+08	1.25E+08	1.82E+08	1.39E+08	3.10E+08	2.50E+08	1.68E+08	1.59E+08	2.51E+08	1.09E+08	2.00E+08	1.05E+08	1.87E+08	9.21E+07	1.93E+08	1.64E+08	2.25E+08	3.43E+08	2.37E+08	3.46E+08
P60709	2660	ACTB	1	sp|P60709|ACTB_HUMAN	P60709	ACTB_HUMAN	Actin, cytoplasmic 1	Homo sapiens	sp|P63261|ACTG_HUMAN	1.04E+08	1.37E+08	1.38E+08	9.55E+07	1.12E+08	1.04E+08	1.01E+08	1.12E+08	1.37E+08	1.67E+08	1.19E+08	3.24E+08	2.28E+08	1.21E+08	7.73E+07	9.36E+07	3.73E+07	1.18E+08	1.34E+08	3.48E+08	1.97E+08	1.08E+08	1.15E+08	2.57E+08	1.50E+08	1.39E+08	1.50E+08	3.09E+08	1.47E+08	2.32E+08	1.19E+08	1.21E+08	7.80E+07	1.01E+08	8.49E+07	9.84E+07	1.02E+08	8.75E+07	9.03E+07	6.84E+07
P61626	808	LYZ	1	sp|P61626|LYSC_HUMAN	P61626	LYSC_HUMAN	Lysozyme C	Homo sapiens		8.80E+07	2.29E+07	4.66E+07	4713851.249	7.22E+07	2.44E+07	4.49E+07	7569364.222	2.66E+07	1.88E+07	8.68E+07	4.46E+07	8.48E+07	3.92E+07	3.38E+07	1.88E+07	8.48E+07	9.28E+07	1.22E+07	4.41E+07	2.03E+07	2.11E+07	2.18E+07	3.88E+07	2.20E+07	3.67E+07	1.40E+07	4.73E+07	2.91E+07	2.62E+07	1.63E+07	6.11E+07	8.03E+07	5.76E+07	1.50E+07	3.46E+07	2.65E+07	5.10E+07	2.75E+07	9.70E+07
P84243	281	H3-3A	1	sp|P84243|H33_HUMAN	P84243	H33_HUMAN	Histone H3.3	Homo sapiens		8.69E+07	1.29E+08	1.83E+08	1.17E+08	1.48E+08	2.05E+08	1.23E+08	9.30E+07	2.69E+08	1.41E+08	1.70E+08	5.32E+07	9.85E+07	1.94E+08	9.91E+07	1.03E+08	3.60E+07	6.30E+07	1.09E+08	4.51E+07	6.98E+07	6.12E+07	1.06E+08	5.25E+07	2.49E+08	1.57E+08	1.17E+08	5.80E+07	2.34E+08	6.69E+07	1.98E+08	6.47E+07	1.43E+08	5.94E+07	1.21E+08	1.36E+08	1.95E+08	3.66E+08	2.43E+08	1.04E+08
P16401	717	H1-5	1	sp|P16401|H15_HUMAN	P16401	H15_HUMAN	Histone H1.5	Homo sapiens		7.71E+07	4.56E+07	7.10E+07	2.97E+07	9.60E+07	7.05E+07	1.23E+08	3.20E+07	9.61E+07	4.38E+07	7.40E+07	3.61E+07	7.92E+07	7.86E+07	8.04E+07	3.80E+07	1.06E+08	5.68E+07	3.99E+07	4.11E+07	5.79E+07	4.02E+07	5.02E+07	5.05E+07	1.17E+08	8.14E+07	6.58E+07	4.52E+07	1.09E+08	3.79E+07	1.02E+08	5.56E+07	8.46E+07	7.71E+07	3.36E+07	7.54E+07	1.19E+08	8.17E+07	6.27E+07	4.11E+07
P16403	417	H1-2	1	sp|P16403|H12_HUMAN	P16403	H12_HUMAN	Histone H1.2	Homo sapiens		3.70E+07	2.37E+08	4.11E+08	5.88E+08	5.17E+08	3.46E+08	3.26E+08	2.37E+08	6.10E+08	7.26E+08	3.38E+08	1.84E+08	2.34E+08	6.95E+08	4.43E+08	4.44E+08	NA	NA	1.15E+08	1.70E+08	1.00E+08	1.57E+08	2.87E+08	2.32E+08	7.03E+08	9.88E+08	5.14E+08	1.90E+08	6.77E+08	1.29E+08	2.63E+08	3.91E+07	4.48E+08	NA	3.46E+08	2.00E+08	6.06E+08	6.42E+08	6.81E+08	1.81E+08
P08670	2628	VIM	1	sp|P08670|VIME_HUMAN	P08670	VIME_HUMAN	Vimentin	Homo sapiens		3.62E+07	2.93E+07	2.80E+07	1.86E+07	2.86E+07	9.16E+07	1.12E+07	2.75E+07	2.69E+07	3.80E+07	1.58E+07	3.21E+07	3.47E+07	1.81E+07	1.13E+07	1.73E+07	1.82E+07	2.71E+07	2.82E+07	2.57E+07	2.95E+07	2.38E+07	1.96E+07	3.14E+07	1.88E+07	2.25E+07	2.10E+07	3.03E+07	3.43E+07	2.77E+07	3.00E+07	2.71E+07	7476699.86	3.50E+07	4.67E+07	3.67E+07	2.35E+07	5.27E+07	2.57E+07	2.46E+07
P06702	493	S100A9	1	sp|P06702|S10A9_HUMAN	P06702	S10A9_HUMAN	Protein S100-A9	Homo sapiens		2.73E+07	8705317.71	2.20E+07	6380134.963	6112507.002	8241988.253	1.52E+07	2.10E+07	2.22E+07	3.34E+07	1.37E+07	2.05E+08	7043463.505	1.49E+07	9533181.479	1.35E+07	NA	1.71E+07	6132637.938	1.78E+08	2.34E+07	1.67E+07	8156474.107	1.31E+08	6777766.565	2.43E+07	6877906.986	1.37E+08	9817266.9	2.10E+07	2.45E+07	2.48E+07	4738882.885	2.70E+07	7572585.496	1.46E+07	1.52E+07	1.52E+07	1.08E+07	2.17E+07
P10412	415	H1-4	1	sp|P10412|H14_HUMAN	P10412	H14_HUMAN	Histone H1.4	Homo sapiens		1.72E+07	5361933.842	9318221.478	8393783.25	3359222.027	6580686.934	2193365.404	7558389.68	5550015.224	6044046.252	1539148.968	5681621.364	3522614.218	4612542.119	3397236.546	6470152.476	NA	8.48E+07	9270267.284	4422354.749	5979891.119	5262135.017	9027670.35	6065527.213	5396417.421	7627452.1	5559059.634	6373735.964	4276427.02	6728703.374	4246740.727	1.22E+07	3502777.862	2.27E+07	6813908.857	9440603.454	8836000.218	1.29E+07	5886051.859	4201877.877
P23528	462	CFL1	1	sp|P23528|COF1_HUMAN	P23528	COF1_HUMAN	Cofilin-1	Homo sapiens		1.12E+07	5071644.553	7365662.763	8939942.975	3453577.183	4492408.548	1855033.751	1.36E+07	3366275.013	4215573.792	2544069.03	8823425.314	1418268.448	3775294.657	1612025.004	1.08E+07	NA	1.08E+07	9714618.865	7506842.813	1.12E+07	9081704.204	1.24E+07	1.05E+07	3499200.837	5704453.374	1.16E+07	1.17E+07	2434687.472	6631677.843	2763753.507	9043559.008	3438477.433	8921083.665	1.54E+07	9488957.685	3571163.941	5060214.829	3889357.139	9647643.849
P04406	1401	GAPDH	1	sp|P04406|G3P_HUMAN	P04406	G3P_HUMAN	Glyceraldehyde-3-phosphate dehydrogenase	Homo sapiens		1.12E+07	1.50E+07	1.16E+07	7905619.365	1.09E+07	1.19E+07	1.62E+07	8222284.831	9209233.347	1.44E+07	1.35E+07	1.88E+07	1.62E+07	1.67E+07	8058484.286	8925026.359	1.94E+07	1.21E+07	1.45E+07	2.92E+07	1.34E+07	1.29E+07	9461118.206	1.33E+07	1.45E+07	3.14E+07	1.19E+07	1.94E+07	1.38E+07	1.84E+07	8811672.081	8994440.877	1.09E+07	1.17E+07	1.65E+07	1.30E+07	1.63E+07	1.60E+07	2.54E+07	1.66E+07
Q8N257	233	H2BC26	1	sp|Q8N257|H2B3B_HUMAN	Q8N257	H2B3B_HUMAN	Histone H2B type 3-B	Homo sapiens		1.00E+07	2627174.724	1.48E+07	3.67E+07	4648951.615	3.79E+07	2130931.884	3795962.046	5.37E+07	5.26E+07	6532784.957	2016043.965	2.96E+07	2.51E+07	3613006.865	7385581.869	8611462.32	NA	6084445.131	2197495.802	1536266.867	3102819.101	4809353.574	1778375.731	8924587.135	1.11E+08	4394487.53	1874188.877	9.73E+07	2894645.504	9.11E+07	6672198.097	570404.0793	NA	1.19E+07	5992326.207	8.90E+07	2.59E+08	2.41E+07	7244042.773
P68363	776	TUBA1B	1	sp|P68363|TBA1B_HUMAN	P68363	TBA1B_HUMAN	Tubulin alpha-1B chain	Homo sapiens	sp|Q9BQE3|TBA1C_HUMAN	8208063.562	4563159.752	5566581.67	3510119.84	2817853.469	3658990.973	3291618.952	4707860.875	4480303.041	3333024.126	3164988.505	7820636.555	2865566.675	3729519.719	2298800.368	3135293.271	1424774.626	8491344.648	3858243.565	4203586.805	5835959.744	8398259.204	2787399.626	6686451.829	4100670.263	2821960.684	3318844.575	5127363.851	3442442.383	7151534.156	3766699.847	6715952.04	4119725.024	1321755.153	3739110.689	5745955.835	1803164.872	3488820.66	2720679.861	5703149.198
P05109	451	S100A8	1	sp|P05109|S10A8_HUMAN	P05109	S10A8_HUMAN	Protein S100-A8	Homo sapiens		8120597.695	2881660.839	6977682.349	1789486.046	3395835.614	1976965.333	1739428.325	1216968.237	3924469.778	3268734.569	3087007.811	2620168.762	2762953.053	5125682.454	2077253.997	2599162.013	NA	5721268.152	2372743.713	1808318.364	1964551.981	1384300.356	1443688.088	2212715.394	2742147.412	5626486.813	1870045.731	2581831.486	3568234.375	1581600.57	2893489.941	5077853.981	3382335.396	1.20E+07	1582213.031	4454574.473	2057358.631	2123652.183	1950600.511	2835323.919
P06733	701	ENO1	1	sp|P06733|ENOA_HUMAN	P06733	ENOA_HUMAN	Alpha-enolase	Homo sapiens		7301109.455	3526857.278	4833904.654	5351903.829	2837431.675	3074509.326	1754021.822	7004246.389	2359485.492	3853733.808	1807959.313	9302188.449	1735262.353	4208621.682	1858240.597	6448439.707	8634722.463	6154226.804	4787644.275	1.11E+07	9253482.216	7912548.51	7830937.662	9372748.922	3445909.078	3593370.813	5371489.555	8817623.531	3263313.354	1.02E+07	2501516.964	6274138.591	2247411.69	8290974.522	7524801.552	6897924.477	3421881.258	3052019.013	3001064.467	1.67E+07
P25705	1096	ATP5F1A	1	sp|P25705|ATPA_HUMAN	P25705	ATPA_HUMAN	ATP synthase subunit alpha, mitochondrial	Homo sapiens		6953740.218	5516203.113	8505340.559	6257342.399	1.90E+07	1.17E+07	1.85E+07	9964632.797	1.32E+07	1.27E+07	1.68E+07	6843723.551	1.27E+07	4524431.5	1.40E+07	6661169.348	1.14E+07	7445706.856	1.13E+07	9240208.505	1.08E+07	1.02E+07	9704957.016	9536718.605	2.06E+07	1.58E+07	7745917.272	8834286.076	1.71E+07	8018758.874	1.54E+07	1.04E+07	2.50E+07	3367407.593	9456816.903	7585563.622	1.81E+07	1.25E+07	2.03E+07	8464400.109
P13796	1065	LCP1	1	sp|P13796|PLSL_HUMAN	P13796	PLSL_HUMAN	Plastin-2	Homo sapiens		6132714.463	9222220.618	5578433.623	6049398.406	3648539.372	4217650.123	4029716.21	8165771.868	4960573.344	5412351.005	3906034.341	1.01E+07	2460516.058	5431037.739	3445565.955	6148462.433	6132714.463	3174887.405	7627380.891	8923830.2	7382677.558	8456609.775	6853175.393	9743653.928	4868537.132	6665876.464	7427169.177	7840756.004	3607167.425	9255822.026	3115020.565	5735087.051	4564656.935	5559903.037	7520363.343	5103433.271	3462127.014	3459628.454	6380853.97	8024780.992
P05164	1378	MPO	1	sp|P05164|PERM_HUMAN	P05164	PERM_HUMAN	Myeloperoxidase	Homo sapiens		5851378.193	2770444.373	4007044.792	2024867.243	9275509.273	2637365.154	7288313.721	2592396.528	4444328.235	2772838.51	1.14E+07	5513802.912	1.55E+07	2982047.746	4625388.631	2236421.503	4217083.428	6700118.143	2098258.021	7646000.96	4096922.911	3006501.254	1730685.217	5497819.038	2576880.72	3255305.769	1099782.299	5404227.154	2593869.361	5249151.963	3391179.105	4625748.423	1.30E+07	3602334.526	2523955.496	3501229.159	1.05E+07	3386215.964	5352540.938	4893208.215
P68104	927	EEF1A1	1	sp|P68104|EF1A1_HUMAN	P68104	EF1A1_HUMAN	Elongation factor 1-alpha 1	Homo sapiens	sp|Q5VTE0|EF1A3_HUMAN	5770680.54	4602576.01	5226116.392	4694110.55	2817862.444	4306253.872	3178255.292	4891355.876	9592185.055	5859002.67	5414986.35	1.15E+07	3418422.67	4033803.632	3247600.552	4579467.278	NA	NA	6633771.89	1.10E+07	6590817.761	6519386.659	7743599.581	7599176.567	4168937.586	4885420.065	5614074.436	1.13E+07	2528463.257	8663797.342	2433242.246	5086553.645	4233085.949	NA	7987803.447	5469991.685	2679807.987	5339756.166	5252451.483	6419433.631
P06703	199	S100A6	0.9999	sp|P06703|S10A6_HUMAN	P06703	S10A6_HUMAN	Protein S100-A6	Homo sapiens		5471044.771	1.16E+07	8479421.24	1.07E+07	7168982.298	1.10E+07	7859743.687	2.65E+07	6063747.915	1.37E+07	7945059.667	2.79E+07	6707986.628	8446428.462	5211183.408	1.12E+07	NA	8821655.762	1.95E+07	2.95E+07	3.00E+07	2.70E+07	1.56E+07	3.47E+07	9374732.995	1.43E+07	8912058.451	3.29E+07	9125755.945	2.66E+07	6940215.26	8271605.741	7460558.125	5654950.661	5907295.229	5327565.423	3151671.107	2941891.049	2379019.208	6888488.747
P20700	1330	LMNB1	1	sp|P20700|LMNB1_HUMAN	P20700	LMNB1_HUMAN	Lamin-B1	Homo sapiens		5425419.697	3143225.845	6105433.94	3087486.196	7178221.316	3395252.633	5954953.384	3969915.873	5833751.537	5425419.697	8803137.376	3326492.355	7895930.019	1.08E+07	8744222.027	3507139.367	NA	5974085.103	2219143.07	2556367.69	2896496.339	3028668.917	3246414.933	2857739.528	6346414.269	5744811.255	2932589.416	3492516.89	5302372.761	3113704.403	5427240.009	4084013.052	6327524.346	5092452.728	2286752.587	3991406.363	7292215.88	5635118.97	4046920.377	2985058.639
P63104	538	YWHAZ	1	sp|P63104|1433Z_HUMAN	P63104	1433Z_HUMAN	14-3-3 protein zeta/delta	Homo sapiens		5197942.275	7485698.014	4664664.718	8111360.357	2636320.719	4371790.737	2513449.497	9041638.644	3261113.143	4254591.777	5640151.248	7267907.174	2697616.65	3891979.406	1959162.933	9040299.158	5197942.275	4220240.52	9657130.567	6547240.36	7160522.03	6835760.036	1.06E+07	6706970.37	3469540.17	2968629.773	9883840.442	5736293.409	4394458.277	7127185.029	6145610.297	5410578.097	1926644.631	5197942.275	1.25E+07	7751083.525	3577987.121	4931316.704	3314369.956	8809845.982
P22626	902	HNRNPA2B1	1	sp|P22626|ROA2_HUMAN	P22626	ROA2_HUMAN	Heterogeneous nuclear ribonucleoproteins A2/B1	Homo sapiens		5128448.971	1977970.31	2933673.309	2431845.415	1181610.053	3883840.848	1924042.15	3103954.818	1106524.439	3548385.505	878994.0259	2155423.058	992182.6907	3742311.002	2219369.939	3152104.752	1.39E+07	6071018.699	2912453.65	1801593.988	2834395.536	2402755.887	2773731.133	2523261.964	1085821.681	1845888.288	3100400.89	2176441.03	1599622.587	2409228.784	3694954.656	3354671.779	899167.0689	4890809.627	2213072.04	4016346.179	1527617.957	6552054.031	3099749.066	2670196.416
P07355	1341	ANXA2	1	sp|P07355|ANXA2_HUMAN	P07355	ANXA2_HUMAN	Annexin A2	Homo sapiens		4920096.379	5524287.996	3323305.201	2000983.645	3165631.718	5470044.681	4405920.087	4951568.481	4300635.214	2883474.265	2924512.028	3934622.291	3424602.748	2828032.37	2109181.43	2399576.605	NA	4825681.574	3093586.624	4659122.277	5126831.853	4603111.305	2000308.563	4760215.633	3650338.007	2575633.442	1533042.431	4949755.175	2475274.337	3542226.801	2649733.009	4688680.32	2937002.213	NA	5642398.372	3039902.486	3642896.619	3101330.349	1766651.652	6084415.895
P11142	1012	HSPA8	1	sp|P11142|HSP7C_HUMAN	P11142	HSP7C_HUMAN	Heat shock cognate 71 kDa protein	Homo sapiens		4690229.532	4696590.285	3549513.249	4387220.105	4573256.865	4593598.945	2998241.995	5069478.919	3859795.444	4077149.494	2822344.141	5634100.045	3662210.644	4929941.099	4048626.238	5038972.018	6541845.53	3201604.282	7091902.19	5674846.912	6180058.442	5546915.792	5959090.306	5019500.415	3321465.117	4688975.704	6024983.307	4931784.512	4277757.547	5474063.108	4705043.596	4917626.23	4045834.517	NA	4104925.914	4388581.416	2623981.809	3700668.917	4512177.974	5113117.094
P04264	935	KRT1	1	sp|P04264|K2C1_HUMAN	P04264	K2C1_HUMAN	Keratin, type II cytoskeletal 1	Homo sapiens		4596562.905	3.61E+08	7455386.978	4.18E+07	7747843.34	6889976.789	7037804.314	4490635.654	8084967.95	7176865.005	1.22E+07	4981073.341	7975177.65	9312005.94	7509623.077	5010547.189	NA	NA	1.02E+07	8885461.345	7769827.582	5381043.718	8574773.222	6254847.316	1.31E+07	1.43E+07	1.11E+07	6561810.259	1.36E+07	6400910.529	1.43E+07	1.01E+07	1.23E+07	NA	5.61E+07	6689864.147	1.96E+07	1.22E+07	1.18E+07	4881389.921
P08133	1107	ANXA6	1	sp|P08133|ANXA6_HUMAN	P08133	ANXA6_HUMAN	Annexin A6	Homo sapiens		4561996.278	3750528.122	3333867.265	5561349.698	2027611.64	1920110.486	3686195.056	3917386.597	2251044.075	2344864.38	2765473.455	4880596.31	3187862.439	2871742.638	1779779.395	5733522.112	NA	4540513.361	4311010.481	4606832.513	3270306.782	2835219.341	5035188.913	3700727.681	2632498.367	2319810.809	4444804.764	4179094.325	2119493.258	3677459.57	2081328.928	4123107.125	2591378.615	4334628.721	6093758.704	4556499.988	2901498.147	2949504.137	1770598.685	3006291.121
P16104	324	H2AX	1	sp|P16104|H2AX_HUMAN	P16104	H2AX_HUMAN	Histone H2AX	Homo sapiens		4532467.704	4556917.376	4863466.385	3808001.435	3698110.721	5447607.099	6471025.685	3242121.49	1.21E+07	9252451.069	8056847.59	4419497.004	7683462.77	7049381.722	3950988.992	5070240.335	NA	2437688.684	6208750.675	3780463.766	3371948.407	2980160.604	4093705.222	4466683.572	1.26E+07	7085060.618	3319379.97	3906898.144	4873169.313	2690680.559	7089149.879	3617709.714	7065862.468	NA	2843639.478	4138837.379	6934737.331	6276812.35	5619246.225	2964329.64
P05141	484	SLC25A5	1	sp|P05141|ADT2_HUMAN	P05141	ADT2_HUMAN	ADP/ATP translocase 2	Homo sapiens		4486072.536	1242680.77	2972072.817	1480659.96	485437.2653	1884877.629	2275690.506	1273326.415	2567437.471	1603535.82	2629063.256	816037.8174	1827496.472	466645.6063	956958.8505	1805146.718	2733452.844	3475489.126	1052674.591	936555.5003	1306916.786	1564680.337	1282634.361	1370958.85	2302425.145	1019239.947	735293.6014	1081516.807	1174105.313	1225621.733	1710743.725	3290935.182	1609117.476	4704046.126	1834505.958	2890414.639	4967533.928	3239233.973	3453959.217	2518609.84
P62987	226	UBA52	1	sp|P62987|RL40_HUMAN	P62987	RL40_HUMAN	Ubiquitin-ribosomal protein eL40 fusion protein	Homo sapiens		4118535.082	4722105.772	4480792.769	6410653.6	4954687.633	4559339.031	5068866.959	7225123.439	4905212.444	3976260.354	3395757.408	5904081.266	3095533.26	3901456.443	2197284.11	6156092.666	NA	NA	6391032.049	5231963.942	5342277.169	5047020.78	6198369.903	5658604.49	4563735.578	2641666.7	5601717.369	6490088.138	5056546.546	5841531.694	4365566.204	3940810.372	3685507.882	NA	4143191.528	6462902.522	6109634.976	4310334.511	5233416.309	5091335.186
P14618	872	PKM	1	sp|P14618|KPYM_HUMAN	P14618	KPYM_HUMAN	Pyruvate kinase PKM	Homo sapiens		3984726.778	3689454.696	4639599.038	3483769.077	3879997.7	3027624.947	3213489.337	3681334.008	3434453.306	4316271.601	2306689.859	7251182.612	3553425.051	4790757.649	2747416.542	3841707.86	1409188.451	3351739.059	3405960.925	6257704.877	6143652.258	4880340.39	4841456.934	6819247.209	3587248.686	3488669.458	4158905.597	5651537.3	4894043.22	7336551.469	3521655.33	4222901.219	3291778.782	NA	3990073.343	2759896.74	2641549.358	3715276.875	1699733.301	6146341.835
P35579	2524	MYH9	1	sp|P35579|MYH9_HUMAN	P35579	MYH9_HUMAN	Myosin-9	Homo sapiens		3643916.143	4762887.35	3458302.752	4070044.753	2256273.601	2738378.903	2312132.916	3237842.227	5995590.318	5639663.723	2279324.155	4233362.317	6521988.261	2998437.194	2674723.729	3652043.441	4632632.568	2565039.499	4647813.247	3611153.285	3934805.503	3437061.499	3686970.027	4330354.173	5825145.514	3778411.066	5209049.423	4080158.183	3204217.517	3121797.439	5162816.221	5703367.842	2459716.679	NA	5478295.542	4068174.038	2637871.344	2509925.874	1915684.965	3734070.854
P00558	649	PGK1	1	sp|P00558|PGK1_HUMAN	P00558	PGK1_HUMAN	Phosphoglycerate kinase 1	Homo sapiens		3592565.647	4300994.92	2355618.544	4823862.042	1676707.203	2444817.326	3029435.938	4181148.767	1985939.087	2732373.517	3018136.32	4164228.556	2179952.146	3231243.123	2664603.974	4469408.181	NA	4801532.17	5383808.296	5151310.687	3395922.99	4864994.546	4931344.825	3531088.397	1540373.869	1396857.57	3387525.826	5651709.389	1556207.793	4102804.019	1438936.139	3358059.366	3140368.937	NA	4777502.315	4377753.689	3431666.675	3128210.099	1927896.856	5074786.793
P61604	263	HSPE1	1	sp|P61604|CH10_HUMAN	P61604	CH10_HUMAN	10 kDa heat shock protein, mitochondrial	Homo sapiens		3407047.396	871209.237	3052961.547	1500256.366	1842403.923	2885668.788	1970277.015	1530662.605	2113673.979	3101444.399	1710007.176	990847.6114	2230045.851	365878.9448	2227256.023	2300697.367	2935500.664	3410986.894	1807651.955	918563.508	954736.6934	910882.4271	1657384.343	864659.39	2930566.569	1278916.579	1856580.402	844782.5718	3217392.661	1088222.742	2665738.588	2355393.824	1844164.933	4087325.761	3851032.356	3241597.99	3075686.894	3032458.464	4295377.354	1746613.261
O75367	658	MACROH2A1	1	sp|O75367|H2AY_HUMAN	O75367	H2AY_HUMAN	Core histone macro-H2A.1	Homo sapiens		3341366.508	1121266.231	2901681.2	1800940.123	4264007.484	3392818.938	3005283.89	2063315.117	3451188.395	2707467.025	6688399.719	2409095.779	3071169.667	6148999.327	6419765.728	1501066.933	3328504.807	3545551.799	1993591.545	1918098.991	2256461.794	2266432.879	1362379.116	2348503.7	3372566.925	5024004.185	2102341.066	2004349.671	3230139.068	1865304.58	2074767.782	2716384.431	1938047.976	4249827.099	1058410.911	3168942.279	5139668.864	2437949.132	2156628.574	2096299.329
P40926	409	MDH2	1	sp|P40926|MDHM_HUMAN	P40926	MDHM_HUMAN	Malate dehydrogenase, mitochondrial	Homo sapiens		3331627.454	887299.6693	2746013.032	1564403.147	2774799.059	2631681.038	2085334.105	1428136.931	1800587.609	2679020.471	3270011.412	1009997.143	2715637.434	899850.0333	2323317.337	2120339.594	4045754.141	2675968.686	1342459.618	1144478.882	1246629.696	1060502.584	1475184.651	1653133.718	2232112.272	1427108.061	1453671.513	1104985.054	2228021.812	1321731.417	1880090.231	3288646.032	2599422.533	NA	1877190.108	1746242.917	2287834.389	1853909.112	2622933.806	1554534.726
P31146	631	CORO1A	1	sp|P31146|COR1A_HUMAN	P31146	COR1A_HUMAN	Coronin-1A	Homo sapiens		3331424.25	1387410.616	2038034.395	1817767.303	1076139.926	1233981.184	1135734.059	1992627.651	1138856.312	1394439.347	1125962.809	3104418.133	843095.2193	1432779.239	676187.4827	2215974.173	NA	1598246.49	2035531.188	3399312.138	2561842.397	1457861.936	5782989.813	3185273.17	1206037.792	1283871.164	2500707.517	3165952.155	983548.6691	3058996.403	679957.5488	2557879.682	1387331.756	3915719.074	5267401.035	2378541.231	1805128.353	1593173.37	2914506.932	3059643.198
Q9H299	247	SH3BGRL3	1	sp|Q9H299|SH3L3_HUMAN	Q9H299	SH3L3_HUMAN	SH3 domain-binding glutamic acid-rich-like protein 3	Homo sapiens		3321065.626	3098866.305	3069118.564	2234720.112	4073347.894	3205257.585	3988928.97	4401390.891	2369909.861	1.13E+07	5306345.872	1.29E+07	2930949.896	4014809.257	3284827.788	3637261.985	NA	NA	4874233.866	1.58E+07	1.59E+07	1.02E+07	3201151.884	1.87E+07	6142602.996	9286408.712	3585015.772	1.56E+07	4149927.481	1.37E+07	3236382.427	6778186.395	3159986.057	NA	2.26E+07	1.13E+07	6090816.458	7251829.088	4953432.11	2.14E+07
Q00839	714	HNRNPU	1	sp|Q00839|HNRPU_HUMAN	Q00839	HNRPU_HUMAN	Heterogeneous nuclear ribonucleoprotein U	Homo sapiens		3280238.988	1395972.224	3220885.491	1883692.418	453431.1351	3109166.765	1823859.524	1602884.293	935192.2112	2908688.512	1076814.36	1723339.137	862381.9747	3848659.879	3482512.932	1924383.961	NA	2938524.346	1531585.237	1193757.095	1569680.624	1661271.331	2339412.98	1481964.322	937379.8678	2744765.624	1904044.399	1251540.759	611366.5317	1282186.648	3267277.424	2290341.786	1129322.624	4273714.41	1548124.531	2535707.071	1591096.17	2971083.861	2776234.522	1691821.896
P08246	283	ELANE	1	sp|P08246|ELNE_HUMAN	P08246	ELNE_HUMAN	Neutrophil elastase	Homo sapiens		3233601.848	1445183.252	2463044.365	561839.4281	1207775.321	1219030.374	2078295.979	785165.3392	599506.7016	1693404.35	6010424.855	5820403.554	1.28E+07	2519868.483	669899.5098	1318973.347	3209735.664	3255681.064	1072341.098	8319348.345	1524320.616	1168799.559	367128.8058	2679002.44	147853.8863	1564505.422	423126.2059	5387804.781	775898.0089	2212051.99	2684045.551	2909044.284	9152419.132	1555434.606	1328770.174	3742054.973	3934772.404	2177915.316	1631364.864	527969.6034
P10809	750	HSPD1	1	sp|P10809|CH60_HUMAN	P10809	CH60_HUMAN	60 kDa heat shock protein, mitochondrial	Homo sapiens		3179041.036	1386983.438	3308495.919	2211082.742	2698992.61	3546090.325	2836941.723	2062105.879	3142003.464	3579369.548	2720260.978	1716438.963	3757996.959	1212195.244	3266177.826	2045082.167	1842852.625	3106654.251	2229840.154	1851944.759	2152807.234	1912400.957	2536949.799	1412718.335	2690333.988	3193803.444	2168718.72	1754691.418	2216788.861	2234532.761	2475041.273	2927516.151	3519444.432	NA	1875977.663	2240705.893	2301841.563	2391861.514	2620568.013	1604620.841
P11021	993	HSPA5	1	sp|P11021|BIP_HUMAN	P11021	BIP_HUMAN	Endoplasmic reticulum chaperone BiP	Homo sapiens		3121024.995	2407197.422	2408222.439	1304120.628	4332705.9	2190322.985	4029628.555	1918604.313	1639297.15	2142999.927	3802155.499	2635563.046	3729631.571	1837087.161	4092201.311	1860745.33	NA	NA	2050736.594	2172643.643	2323748.938	2424577.116	1939751.021	2652527.154	1249270.904	1775514.917	1284490.194	2148578.882	2393043.787	2408204.455	1684806.881	2960559.903	5398508.089	NA	1803437.851	2061172.427	2926758.235	2290647.891	2774112.529	2526014.621
Q5TEC6	143	H3-7	1	sp|Q5TEC6|H37_HUMAN	Q5TEC6	H37_HUMAN	Histone H3-7	Homo sapiens		3019706.811	1559513.606	2425895.169	970830.6873	4773011.8	1553069.544	5069147.273	2578142.205	2216369.596	2666590.657	4644470.273	2135219.006	5088491.94	8660044.724	4141697.537	1001242.936	7751030.552	2865258.834	1047972.715	1731707.66	2933434.819	2414565.963	1059990.354	2312916.185	2357159.251	1347848.938	800648.9269	2475979.583	1472336.853	2316471.25	1710254.954	2460448.446	5630811.92	2921666.33	743973.9881	3339993.827	5361094.998	1994545.995	2620296.618	2849910.19
P68032	144	ACTC1	1	sp|P68032|ACTC_HUMAN	P68032	ACTC_HUMAN	Actin, alpha cardiac muscle 1	Homo sapiens		3009385.683	511742.5676	1775001.207	408450.5164	NA	1062588.228	312876.2059	651157.2515	986166.5859	353320.5439	NA	159858.371	252272.4058	693811.8648	281916.6884	1318155.375	NA	3212454.166	696646.4585	146602.5436	906375.1383	461452.4463	541016.864	475087.7652	321941.2961	NA	1562877.525	470360.8124	NA	175750.3292	1001387.854	1652757.586	529079.0724	NA	7510321.086	1.64E+07	1.02E+07	7156072.976	1.44E+07	7540909.726
P04075	772	ALDOA	1	sp|P04075|ALDOA_HUMAN	P04075	ALDOA_HUMAN	Fructose-bisphosphate aldolase A	Homo sapiens		2914710.927	3393462.391	2665991.114	2855298.539	1177887.745	1436321.482	1318260.063	2506836.362	2946703.238	2237633.812	705596.6594	3854015.581	1736794.851	2977958.774	1596208.033	2969218.989	NA	NA	2583260.367	3788699.458	3746199.986	3245597.616	3418516.904	3549578.434	1758312.062	1544096.031	3149221.67	3457944.073	2620537.838	3625724.793	1552533.219	2401334.623	2386377.259	1.36E+07	1380939.034	2502372.375	1362483.039	1372071.155	1036820.401	2417636.412
P62937	321	PPIA	1	sp|P62937|PPIA_HUMAN	P62937	PPIA_HUMAN	Peptidyl-prolyl cis-trans isomerase A	Homo sapiens		2906304.21	1.38E+07	2742574.425	4195109.189	5678547.752	5426349.935	2618791.467	3152659.416	6509857.717	3753720.099	2888125.395	2814181.921	2422057.869	1.18E+07	4362491.243	3892675.4	NA	2616986.145	4646102.905	3543677.21	2422422.473	3295522.869	4193424.313	2760586.231	6938332.163	6707362.362	3023999.341	3245770.497	6192026.463	2320087.903	3931098.982	4415071.531	2938794.327	NA	3520333.417	3925199.774	1272123.145	1277133.489	886163.8854	2838553.515
Q9Y3Z3	822	SAMHD1	1	sp|Q9Y3Z3|SAMH1_HUMAN	Q9Y3Z3	SAMH1_HUMAN	Deoxynucleoside triphosphate triphosphohydrolase SAMHD1	Homo sapiens		2905579.144	2936930.812	2492398.204	3741429.711	1186045.601	2684211.647	836061.6745	4498057.85	3264834.096	3081418.045	1474240.533	3975395.891	1112203.003	2033449.849	1401133.41	3160721.06	2905579.144	2713012.623	4674155.173	3171392.045	4265640.803	4959003.845	3325514.473	3632220.021	950645.391	3055164.028	1626621.693	3268020.932	1058505.134	4312573.637	1341373.202	2480012.37	740919.0771	NA	2591869.908	3417110.673	1975402.309	2883145.242	2069944.48	4823391.348
P30101	852	PDIA3	1	sp|P30101|PDIA3_HUMAN	P30101	PDIA3_HUMAN	Protein disulfide-isomerase A3	Homo sapiens		2895717.889	1051165.231	2583131.044	1011716.864	4410387.904	2605822.631	3114183.176	2196254.664	1018583.207	1952753.074	2720073.545	1585178.202	2424678.26	2170409.421	3652772.676	1339657.97	NA	2607479.428	1993116.251	1298036.26	2039042.759	2104622.192	1331095.823	2302995.761	1275890.67	1060006.902	1085383.402	1251386.653	1837764.833	1787936.595	1496819.599	2724790.361	3158086.709	6906503.355	1734224.086	2325698.874	2772354.575	2250361.93	2070186.637	2107261.907
P60660	247	MYL6	1	sp|P60660|MYL6_HUMAN	P60660	MYL6_HUMAN	Myosin light polypeptide 6	Homo sapiens		2726887.231	5052053.781	2652635.498	3903319.658	2284555.495	2196543.57	991425.1436	5449426.133	8860631.685	5581718.817	2221347.52	5762631.419	6552409.905	1945227.688	2461014.973	6383981.738	1930787.005	2923340.816	5436872.825	5604223.425	6712375.744	5683830.467	4846221.874	5640852.93	3793712.902	2419099.848	5160614.477	6541541.235	2033955.359	5640061.296	5084199.234	8639189.391	1170805.342	NA	6993506.017	3408349.001	2087687.831	3311108.396	2531317.175	5627123.51
P19338	1255	NCL	1	sp|P19338|NUCL_HUMAN	P19338	NUCL_HUMAN	Nucleolin	Homo sapiens		2718501.189	2388641.848	2137579.182	3135500.868	1020387.703	3481619.375	1908350.613	2379110.287	1326388.789	3929677.349	868243.8165	2180052.625	1771860.873	4495081.701	3688542.726	4232930.587	NA	2719170.157	3493355.734	1672350.08	2185721.297	2123522.682	3754353.847	2245909.963	1658499.432	3520186.387	3401334.487	1877999.815	1410323.315	1867082.383	4148736.526	2179625.448	1274286.037	NA	3143178.445	3620237.381	1987258.07	4824986.217	5203854.306	2853629.285
P29401	820	TKT	1	sp|P29401|TKT_HUMAN	P29401	TKT_HUMAN	Transketolase	Homo sapiens		2681971.783	1181518.461	2187491.529	1843791.415	1592294.446	1595768.793	1170141.253	3301778.214	1003291.284	1678644.179	1015383.036	3384312.234	886713.7844	2965047.315	1001037.59	2066644.995	2241874.259	1.30E+07	2033473.963	3187507.345	3764881.346	2467514.935	2268669.557	3665606.507	1551471.949	1893899.835	1605346.893	3025639.858	1110838.468	3510735.548	1356231.842	2650378.943	1937199.753	NA	1982164.562	2749386.672	2235194.195	2072239.283	1571314.387	4379738.664
P26447	334	S100A4	1	sp|P26447|S10A4_HUMAN	P26447	S10A4_HUMAN	Protein S100-A4	Homo sapiens		2621592.697	9105939.167	2242687.927	2862607.863	1417087.024	2114948.995	1145744.258	6006329.719	1359911.453	2184849.218	453658.5076	5170254.861	1285983.734	806550.0182	1222228.54	1880496.822	3.10E+07	871355.5187	7281847.695	6661698.262	6870026.723	5361328.673	2113781.322	7115536.868	429856.3279	2681459.756	1338744.783	6387357.138	1842779.528	6715872.259	1178306.099	3165797.027	1334870.152	NA	9852778.849	2595505.437	3089606.771	1768162.393	1398016.734	6133685.294
P27797	495	CALR	1	sp|P27797|CALR_HUMAN	P27797	CALR_HUMAN	Calreticulin	Homo sapiens		2584875.541	670264.263	2064002.022	720794.9558	3451745.428	1248256.439	3287167.455	1672048.675	742841.1421	1617601.775	2663937.278	1779160.755	3104925.149	1284750.055	2780706.816	1086379.674	2746949.356	1968731.744	1049611.332	1791197.952	1746281.819	1692274.84	922596.1159	2037787.124	523820.3519	950905.9609	759561.5367	1669289.653	1262081.135	1944640.857	1161263.917	1649339.407	2321659.788	NA	735433.7909	1150671.609	2340365.799	1381651.227	1041916.768	2222273.322
P31943	328	HNRNPH1	1	sp|P31943|HNRH1_HUMAN	P31943	HNRH1_HUMAN	Heterogeneous nuclear ribonucleoprotein H	Homo sapiens		2553361.946	2191800.708	3015546.039	2046956.462	2767327.577	3910478.627	1751909.871	1603532.445	913758.9999	2063422.527	737430.01	2203446.927	1101454.027	2620927.67	2456913.338	1830498.246	NA	NA	2292347.42	2295115.734	2420201.243	2373348.174	2204915.946	2258368.39	1761806.162	2173613.33	1945269.437	2521765.856	1293284.082	2014870.481	2891430.114	1669300.455	827429.837	NA	2680951.917	2138499.527	2011419.561	2965611.977	3648655.621	2052811.924
P08758	483	ANXA5	1	sp|P08758|ANXA5_HUMAN	P08758	ANXA5_HUMAN	Annexin A5	Homo sapiens		2498949.839	1823433.566	1654111.979	2695978.003	1979266.998	1955191.438	2820884.791	5116426.588	888350.7598	2233320.842	1530421.043	3774853.709	1612855.8	912703.2692	1918598.882	1125610.768	6973588.081	1804935.894	2601313.733	2531387.244	3905849.245	5323211.005	1471264.324	4224967.276	1953813.701	2440992.938	1530035.103	6081428.195	1144710.35	3483582.047	2459878.899	2039612.323	1027601.06	NA	3363343.677	1926202.456	1797086.971	2378740.801	1176713.747	4224874.535
P07437	885	TUBB	1	sp|P07437|TBB5_HUMAN	P07437	TBB5_HUMAN	Tubulin beta chain	Homo sapiens		2458258.597	4443759.452	2872238.71	4155139.547	3514995.858	3945062.525	3803296.942	6143859.372	4831829.453	5426080.437	3953323.114	8046817.266	3545489.215	4119610.597	3111226.815	3504313.679	NA	2458258.597	4068229.732	4564200.791	4737232.286	4039150.084	4398545.142	8665098.356	3914536.899	4168191.772	2568792.429	6643234.74	3736712.52	7909755.298	2408196.644	3014902.49	2511456.411	NA	3652863.332	2800162.886	5375672.186	5201713.16	5141095.444	3826506.19
P31946	235	YWHAB	1	sp|P31946|1433B_HUMAN	P31946	1433B_HUMAN	14-3-3 protein beta/alpha	Homo sapiens		2360440.242	2507175.901	1627774.5	3946742.764	1057508.138	1686169.229	1112844.833	4541610.839	1285743.785	2130209.241	1123263.907	3285193.684	1020302.849	1796866.793	853859.8806	3731877.926	NA	NA	3741343.148	3431940.221	4454227.454	4123074.7	4348642.513	3562025.671	876496.4416	1506678.519	4646500.142	3598150.68	971615.8052	3850879.896	985286.8428	2175190.865	1225698.932	NA	1969700.739	1708857.479	3526780.328	2901060.421	3436464.976	1167704.042
P06748	282	NPM1	1	sp|P06748|NPM_HUMAN	P06748	NPM_HUMAN	Nucleophosmin	Homo sapiens		2326839.734	557402.947	1465258.757	1220964.259	522124.4206	879176.9221	790712.1603	897686.7205	449869.3093	1837918.525	298352.6708	647996.6956	445322.5609	1976560.767	1126215.215	1443400.905	NA	1820636.137	809574.0313	607150.3424	637094.7673	709236.7452	1405282.784	581416.038	603295.4799	1141372.814	975529.0965	620084.092	459518.5794	709347.656	1645830.785	1449177.532	549245.5941	NA	873178.3685	1968552.535	872556.9024	1907830.53	2160494.757	1183116.327
O00299	295	CLIC1	1	sp|O00299|CLIC1_HUMAN	O00299	CLIC1_HUMAN	Chloride intracellular channel protein 1	Homo sapiens		2324484.867	1776477.369	2074411.79	1563512.117	901186.2685	1366490.851	883623.7352	2817585.568	1046173.332	970028.1052	1526160.91	1775248.602	1003974.605	1113944.694	821170.2739	1947507.474	NA	NA	2439686.214	1080855.763	1260297.036	1195117.615	1293878.61	1548547.488	950587.2008	979808.2424	1492218.757	1010170.529	1663005.156	1810249.12	581852.9777	2132643.877	1340531.503	NA	1482063.07	1636943.593	997891.8312	1187978.296	604720.3186	2219484.218
P08311	435	CTSG	1	sp|P08311|CATG_HUMAN	P08311	CATG_HUMAN	Cathepsin G	Homo sapiens		2274083.448	1031186.802	1211514.979	541193.8309	1641065.948	1662043.698	1618568.624	673121.6279	473452.8033	1398859.401	2161057.991	1751237.817	4260564.838	784909.505	384695.3459	883832.9326	3751213.547	2500773.385	595744.021	2351766.533	657380.8401	780305.3109	798024.7298	999433.0686	313121.5985	506240.5483	374192.6217	1243472.099	277378.1299	435223.2073	1366366.266	1619949.027	4029209.133	NA	388103.6551	1065018.015	689905.75	821145.6138	767312.4648	432003.0245
P04083	423	ANXA1	1	sp|P04083|ANXA1_HUMAN	P04083	ANXA1_HUMAN	Annexin A1	Homo sapiens		2265542.653	3799985.612	2303240.914	2451435.058	1187756.089	2730786.105	2276747.159	3138184.89	1282276.298	2040864.016	2366159.353	3184143.802	2048852.861	1445855.77	1108181.547	3333308.485	1404778.882	NA	3244715.331	3162123.371	3649051.018	3437781.9	2156304.584	3793494.163	1243188.397	1922230.664	2191385.856	3774531.229	959889.8153	3236874.008	1325914.895	2208574.763	2228936.19	NA	3084297.719	1325625.35	4648548.412	7584283.19	2454493.758	1435426.075
P62328	98	TMSB4X	0.9959	sp|P62328|TYB4_HUMAN	P62328	TYB4_HUMAN	Thymosin beta-4	Homo sapiens	sp|P63313|TYB10_HUMAN	2252945.622	5765312.568	2612454.711	24307.87705	1243354.63	4100640.558	2179791.839	NA	2461892.987	3778209.431	1995543.706	1.05E+07	1388106.409	2869857.407	1618008.724	8996081.302	1855272.275	1058551.675	9986428.726	1.31E+07	1.58E+07	1.21E+07	9006769.979	1.21E+07	2659427.875	3233370.009	1.31E+07	1.25E+07	3006592.729	1.12E+07	2205896.406	3202471.934	2070453.06	2372257.726	4104703.627	2351630.9	3591294.789	6438239.313	3301545.703	2516695.909
P60174	412	TPI1	1	sp|P60174|TPIS_HUMAN	P60174	TPIS_HUMAN	Triosephosphate isomerase	Homo sapiens		2240500.911	1304519.297	1521781.417	1854113.7	907198.0727	948471.5864	764719.5332	1639684.522	1264586.762	872729.4345	890978.05	1501020.238	813335.4066	1105504.556	644802.3229	2683516.286	NA	1498076.727	1672438.863	1588128.251	1110091.269	1299841.808	1783537.014	1402611.628	682376.9812	798019.6693	1682917.572	1176233.836	957500.5458	1473654.928	600062.2846	1861464.923	659401.3932	NA	2583724.309	2596065.894	1672962.552	1623393.485	1586886.007	2606438.531
Q01518	458	CAP1	1	sp|Q01518|CAP1_HUMAN	Q01518	CAP1_HUMAN	Adenylyl cyclase-associated protein 1	Homo sapiens		2238152.125	2135815.794	2030203.62	2271632.853	862313.9275	1518620.926	940238.6805	3160679.246	1451970.594	1414143.038	818931.6619	2906039.182	799549.304	1469445.482	1030126.188	2620514.356	NA	NA	2266675.836	3030682.719	3101103.407	2662000.862	3270550.812	2776035.5	822849.8732	1586843.809	2764840.561	3152965.616	1477619.605	2553517.38	938999.7583	1949816.8	699737.654	NA	2081449.215	2746282.254	1518115.769	1647295.293	1199222.246	2300086.647
P26038	1444	MSN	1	sp|P26038|MOES_HUMAN	P26038	MOES_HUMAN	Moesin	Homo sapiens		2226716.277	2014971.432	2326176.72	2123213.662	1311819.131	2602108.364	1728566.444	3899652.745	2123807.946	3497443.546	1591605.118	3467016.605	1577602.202	2839276.041	1670849.313	1995177.121	4864255.545	1051294.356	3333302.694	4151068.254	3248538.1	2299824.954	3301817.137	2904574.753	1732164.052	3026549.296	4166761.322	2597205.52	2050952.976	2681349.928	2343187.305	1954967.859	1923257.471	NA	3064121.864	2332724.441	2434830.153	1561013.947	1970495.904	3411238.268
P06576	728	ATP5F1B	1	sp|P06576|ATPB_HUMAN	P06576	ATPB_HUMAN	ATP synthase subunit beta, mitochondrial	Homo sapiens		2207127.764	2200880.479	2891144.571	3065954.081	6325210.163	4686636.645	6007457.197	2401982.992	3823264.244	4249786.649	3996926.207	1703599.468	5792497.984	3019242.049	4312477.002	3152495.791	NA	NA	4385594.286	2202015.812	1984245.617	2009374.264	2003270.268	1778779.093	3004025.956	3174496.806	2582347.741	2904694.641	4180069.767	2861712.273	2924457.266	3552695.251	5579925.881	NA	2255386.539	2829125.351	4740238.813	3192543.181	4083679.679	3028997.017
P00403	260	MT-CO2	1	sp|P00403|COX2_HUMAN	P00403	COX2_HUMAN	Cytochrome c oxidase subunit 2	Homo sapiens		2205843.481	1246407.18	2173217.369	1576497.609	4605317.633	1974933.107	4429607.241	2017744.088	2525448.714	3508163.123	4440493.935	1559647.945	4417670.655	1246627.393	5147428.402	2053635.95	NA	2101420.861	2205145.437	1761374.888	1750194.421	1859614.505	2041549.95	1686435.286	2898624.962	1948941.79	1692475.538	1534506.318	3000446.309	1838238.415	1867073.967	2287431.349	4729122.184	NA	2294476.938	1916296.187	3523841.117	2607825.208	3280639.175	2668766.801
Q14019	353	COTL1	1	sp|Q14019|COTL1_HUMAN	Q14019	COTL1_HUMAN	Coactosin-like protein	Homo sapiens		2185027.774	2561868.632	1631050.033	1651570.512	570726.1352	1383521.246	712651.4269	7668552.547	812014.1404	1514778.679	492568.8026	2534000.154	416537.8478	1180869.838	297869.1351	2806437.367	NA	NA	924148.7166	2398316.09	4028957.945	2956230.455	2617806.71	2592734.235	885699.1423	1065304.063	2395767.023	3094915.761	1019646.296	2296902.929	633627.5328	1972965.403	384916.9895	NA	3784903.827	2263838.022	1461900.062	2195994.834	2557576.22	4167780.206
P21333	1613	FLNA	1	sp|P21333|FLNA_HUMAN	P21333	FLNA_HUMAN	Filamin-A	Homo sapiens		2101821.918	2063144.266	1846932.426	1540200.227	1538422.761	1280904.247	1326479.049	3068619.637	1378583.577	1695438.693	1437151.322	2599887.824	1311215.185	1477533.484	1527782.138	2024944.549	NA	888771.8821	2654704.551	3186891.314	2603041.874	2367807.472	1420701.2	3332836.359	1581432.262	2344483.996	1430007.521	2271881.078	1638880.191	3112179.468	2160018.773	3234541.404	1334293.22	NA	2440706.297	2255078.793	1876602.924	1702372.626	1554265.827	3105959.32
P14625	880	HSP90B1	1	sp|P14625|ENPL_HUMAN	P14625	ENPL_HUMAN	Endoplasmin	Homo sapiens		2070510.845	699474.7008	1926706.203	479776.0728	3343313.207	1306020.646	2638622.674	1140747.08	1827793.049	1015522.356	2051083.347	1816299.573	2772925.535	1429281.582	2847181.731	1009313.166	NA	1455024.249	1109911.263	1754093.65	1825580.686	1464142.46	855471.2627	2059040.225	1094113.179	838034.4676	951903.6136	1676593.575	939058.4597	2028149.386	1032640.54	1931156.027	2631574.868	NA	614336.3423	1398958.355	1919241.743	790739.4529	1253665.436	1809523.633
P05107	419	ITGB2	1	sp|P05107|ITB2_HUMAN	P05107	ITB2_HUMAN	Integrin beta-2	Homo sapiens		1999708.071	1440324.962	1368163.27	866126.3374	4106384.61	629477.7717	3431816.321	952572.2381	604275.7166	815528.8061	3394905.515	2002592.659	2383100.792	1255723.519	3112949.224	826990.9609	NA	2134372.44	710231.9146	1940841.269	1078608.556	1320466.649	502993.14	1629397.383	1345006.872	597054.7316	678404.3612	1594876.322	659616.2831	1277704.278	836733.8384	1453784.803	3087689.594	NA	276708.8376	945739.4993	3977102.442	378177.3382	923955.895	1035762.596
P52566	212	ARHGDIB	1	sp|P52566|GDIR2_HUMAN	P52566	GDIR2_HUMAN	Rho GDP-dissociation inhibitor 2	Homo sapiens		1951202.136	4465303.844	2503733.071	7361583.227	2268612.587	4309842.47	2089121.558	8528129.729	3762781.17	3130696.026	1549255.736	7017815.18	2813621.829	3624230.597	1257260.264	7880609.461	244501.7777	1998281.795	7116600.317	6993010.987	6857262.496	6432909.545	1.15E+07	7533857.451	3254953.074	2680566.715	1.25E+07	7575201.451	2731898.548	6669490.754	1758759.172	2903470.8	1430391.585	NA	2438664.965	2395520.152	948916.9247	1606419.516	1586231.313	1514466.256
P42167	429	TMPO	1	sp|P42167|LAP2B_HUMAN	P42167	LAP2B_HUMAN	Lamina-associated polypeptide 2, isoforms beta/gamma	Homo sapiens		1939760.5	3296918.779	2912180.428	1972303.091	1470305.715	1559240.258	2044488.472	1258712.262	2551450.886	2356235.394	1786417.134	1253946.515	2274694.358	3841672.41	1788283.433	1872447.266	NA	NA	1391276.59	1008767.886	1105789.382	1048198.419	1388631.318	1201650.203	1658648.29	1655609.014	1294661.879	1157915.359	1688835.416	941871.2584	2456648.976	1370766.989	2012917.098	NA	1331968.606	1417610.328	2092294.819	1858412.95	1785331.722	1146998.53
P07900	816	HSP90AA1	1	sp|P07900|HS90A_HUMAN	P07900	HS90A_HUMAN	Heat shock protein HSP 90-alpha	Homo sapiens		1912615.398	1119756.547	1944564.246	1530157.955	1185551.384	902877.9262	780783.6317	2104832.126	809004.5027	1170105.722	1272252.309	1768841.943	1015550.232	1493127.353	1066915.366	1625656.994	NA	2542503.216	1954335.259	1702132.211	1908049.092	1804677.39	1827115.254	1988467.677	823507.1952	1842763.591	1964901.886	1640684.792	1146982.538	1573698.002	1180341.698	1705852.446	917476.1797	NA	1692578.801	1471742.882	1062235.777	768160.6761	990209.9112	1637055.849
P04899	329	GNAI2	1	sp|P04899|GNAI2_HUMAN	P04899	GNAI2_HUMAN	Guanine nucleotide-binding protein G(i) subunit alpha-2	Homo sapiens		1875672.142	3142919.581	2402171.695	4639945.244	4469538.792	4061557.05	4303100.263	2752128.774	2464326.257	4154212.643	3300536.034	3881243.47	7267447.204	2222173.57	2807370.513	2194416.446	NA	6750515.281	1813325.667	4734234.721	3809165.081	1638133.107	3552843.248	2025565.235	5500432.414	1512432.863	2404798.802	2407353.853	3137301.265	1900060.641	4460425.125	1856174.365	3923429.271	NA	883278.9917	1246662.499	2102784.396	1670798.12	1305838.999	1186021.614
P00367	505	GLUD1	1	sp|P00367|DHE3_HUMAN	P00367	DHE3_HUMAN	Glutamate dehydrogenase 1, mitochondrial	Homo sapiens		1864046.007	1002333.69	1506947.239	1237710.529	2104731.294	2894665.039	1842509.486	1115577.567	1447459.009	2163481.597	2253341.337	823080.8344	1917312.385	788858.6749	1987992.04	1320305.144	1492239.507	765039.8329	1572297.081	787692.6989	809942.7312	730562.2268	1213966.388	767599.4364	1638334.151	1821190.164	993659.3493	923300.3159	1979788.443	696210.2528	1887790.312	1650120.193	1469191.58	NA	1751359.42	1567352.814	1863758.626	1868886.63	2818629.749	972783.4083
P41218	806	MNDA	1	sp|P41218|MNDA_HUMAN	P41218	MNDA_HUMAN	Myeloid cell nuclear differentiation antigen	Homo sapiens		1811847.061	1228194.533	1550062.839	1209221.116	1079729.805	2295343.278	2231705.923	1675539.46	1392872.208	1293125.451	1337631.83	3379212.239	1124410.237	7714599.086	3023434.388	956268.9461	NA	NA	787225.7808	2723713.159	3423901.087	2265893.337	1174205.427	3176882.778	1102893.163	1052244.627	1359268.925	3388003.523	1894182.675	2557744.887	1625315.166	1726672.353	1200008.37	NA	578070.0239	772508.1064	1755570.572	1971766.671	633227.7186	1695795.703
P84103	182	SRSF3	1	sp|P84103|SRSF3_HUMAN	P84103	SRSF3_HUMAN	Serine/arginine-rich splicing factor 3	Homo sapiens		1795940.246	876354.5481	1279074.317	1548636.607	453242.4394	1024808.097	371713.1347	1260299.026	490428.2695	1279319.371	298474.668	954357.3107	293162.5141	789915.4713	597628.2026	1646010.827	NA	2584479.162	1313019.291	986500.7756	1029371.583	982028.4407	1288574.408	951609.0795	509599.4384	918073.1298	1488168.909	857912.06	185506.3899	904061.4441	948835.1096	1403387.474	649205.3229	NA	3113756.341	3465132.998	1180056.611	3757304.505	3016452.823	2351808.193
P13639	541	EEF2	1	sp|P13639|EF2_HUMAN	P13639	EF2_HUMAN	Elongation factor 2	Homo sapiens		1739744.179	1334078.121	1087960.636	1620930.846	1040276.097	861589.6663	821697.0354	1776937.866	1390275.853	1130047.111	905844.4904	1555425.872	830819.0057	933642.8013	846750.8311	2056205.035	NA	1550780.064	1675896.116	1570670.672	1792913.553	1792772.243	1717756.937	1463278.818	787389.0876	1018437.433	2347396.133	1690418.126	753589.4112	1649822.911	1072344.808	1660565.307	1044942.751	NA	4071262.713	3127164.733	1679465.976	1769225.076	1470378.095	3884886.099
P31949	120	S100A11	1	sp|P31949|S10AB_HUMAN	P31949	S10AB_HUMAN	Protein S100-A11	Homo sapiens		1735826.895	1036746.123	950302.1046	419040.4019	684743.7173	707266.3895	697487.7881	1528713.195	477198.8529	430831.8219	711270.9413	1333026.89	549300.7609	563528.6398	295929.8804	582810.3643	NA	NA	798516.9589	1252261.71	1594520.489	1397283.523	704706.0285	1725840.972	576045.627	568032.5536	427832.8572	913880.8176	386177.3948	1597016.43	423371.5255	1391911.049	588680.8617	NA	851481.9515	802206.2388	615829.134	616062.4637	899507.1709	1284550.638
P59998	281	ARPC4	1	sp|P59998|ARPC4_HUMAN	P59998	ARPC4_HUMAN	Actin-related protein 2/3 complex subunit 4	Homo sapiens		1696755.939	2039737.211	1391032.357	2935711.25	1309291.95	961356.7267	1004023.844	2904352.188	1310316.158	1303153.897	874867.5676	1631744.158	868831.1658	846308.9302	1393104.945	2445602.603	NA	NA	2537376.507	2040565.675	1899681.897	2096316.771	2478690.024	1814887.715	1748152.451	911431.9038	2851629.427	1746356.632	1655355.181	1606195.203	1777757.188	1836037.061	658510.9992	NA	3551667.196	2111618.368	1572991.782	1468275.507	1218936.705	1857428.974
P49411	425	TUFM	1	sp|P49411|EFTU_HUMAN	P49411	EFTU_HUMAN	Elongation factor Tu, mitochondrial	Homo sapiens		1693757.647	1026121.12	1918414.113	1220351.605	3577154.577	2846455.234	2639321.043	1187934.978	1366693.353	2011703.106	3532519.883	824467.1458	2523655.33	470585.5032	2497285.773	1248711.148	NA	1296431.898	1710975.251	805849.7746	878814.862	1052909.12	1141418.764	937336.0036	2733566.918	2783319.269	1230749.533	861711.0161	2666337.685	1125915.254	2385308.578	1512153.142	3023950.223	NA	1168776.053	1322160.201	1490539.529	1096019.139	1231329.018	815443.4692
P52272	737	HNRNPM	1	sp|P52272|HNRPM_HUMAN	P52272	HNRPM_HUMAN	Heterogeneous nuclear ribonucleoprotein M	Homo sapiens		1683627.526	1172731.808	1431390.158	1305094.506	1337685.591	1683477.698	656649.7275	1253650.428	1178079.945	1761371.301	698107.0494	1093723.802	644945.4335	1767020.798	2408845.22	1523251.223	NA	1879466.495	1473007.664	1018298.165	1231109.17	1176758.346	1765606.203	1269546.089	773527.8127	1442804.926	1693874.396	1203151.786	1041751.529	1332552.993	1629732.026	1235037.608	528151.8935	NA	930909.6675	1366449.432	931160.0035	1370066.738	1646514.488	1089969.615
P07737	399	PFN1	1	sp|P07737|PROF1_HUMAN	P07737	PROF1_HUMAN	Profilin-1	Homo sapiens		1666551.452	2182100.889	1722941.186	1830466.493	1134880.116	739458.4833	944034.05	1273177.6	3326838.111	1494506.672	1139511.219	2710903.337	846761.0138	1536393.637	1089290.942	1614817.544	NA	NA	1188959.369	3296410.906	1602692.688	1490822.027	1573282.983	2592500.507	1067941.48	1589395.517	2645174.313	2517467.341	1063606.074	2097265.027	604072.2352	1308510.747	1869055.362	NA	1516476.665	1530782.27	981453.0542	644882.0779	1780290.205	3421277.074
P09669	118	COX6C	0.9999	sp|P09669|COX6C_HUMAN	P09669	COX6C_HUMAN	Cytochrome c oxidase subunit 6C	Homo sapiens		1613164.845	533538.3792	1213139.284	769233.6188	1839560.596	576812.2567	1439906.902	997475.4358	970253.6843	1618455.015	2016485.792	585722.7922	1185005.583	385334.9145	1708507.447	1368732.408	2124711.788	1442098.744	1000254.775	475394.2434	727950.328	696261.8251	917388.4883	671679.4586	659674.1724	1579238.532	697026.5815	505269.988	888051.9285	725628.3244	748468.5746	1565234.142	1021207.72	NA	658718.0834	945403.9565	1352424.758	895408.0127	1303475.805	488595.1764
Q15084	377	PDIA6	1	sp|Q15084|PDIA6_HUMAN	Q15084	PDIA6_HUMAN	Protein disulfide-isomerase A6	Homo sapiens		1602727.157	573986.87	689693.7431	277245.8997	917869.9053	659054.5106	732500.2816	630138.033	950771.6408	272228.7714	965118.8957	598499.8884	1077863.999	662419.2699	1100997.945	361640.3214	NA	NA	533813.055	707438.3645	1035142.193	904306.1278	410451.5246	1028747.227	317236.1016	842541.6181	450309.899	664279.774	NA	658917.1926	556891.6293	1167727.988	1209935.933	NA	664511.3702	670687.2064	1791702.034	925498.354	1192503.777	1664080.071
Q14739	124	LBR	1	sp|Q14739|LBR_HUMAN	Q14739	LBR_HUMAN	Delta(14)-sterol reductase LBR	Homo sapiens		1598093.852	665563.6128	1595071.473	1341138.781	1613276.481	1337032.055	1363576.28	774064.3966	1708278.782	1417990.447	1646500.011	1242645.587	2015183.94	3041416.221	1504700.022	1195648.882	NA	NA	1187406.737	922878.9441	1221028.608	1014751.742	1130037.943	1118081.993	1504060.349	1641464.379	1223310.331	1521291.314	1672781.624	1146361.254	1496757.372	1749867.734	1074641.269	NA	1990152.178	3150535.824	5669318.524	3850245.66	1633925.041	1980394.856
Q06830	358	PRDX1	1	sp|Q06830|PRDX1_HUMAN	Q06830	PRDX1_HUMAN	Peroxiredoxin-1	Homo sapiens		1584404.651	1722971.246	1113986.813	1986848.706	1000250.753	643344.4686	653193.0364	2256598.757	992864.0317	1104213.541	600103.9464	1942408.718	636442.8999	694107.5797	815713.7317	2189289.936	NA	1830442.724	1832672.619	1678048.084	1861945.346	1821687.849	2441173.885	1798056.03	657648.691	728359.6899	2687091.135	1647761.608	713564.924	1773326.544	770877.2478	1243251.15	683263.1319	NA	3353695.498	2718128.171	1461106.944	1169712.085	832727.6186	2394129.135
P35908	311	KRT2	1	sp|P35908|K22E_HUMAN	P35908	K22E_HUMAN	Keratin, type II cytoskeletal 2 epidermal	Homo sapiens		1582737.672	2.10E+08	2354891.301	1.17E+07	1566879.56	1115296.504	1296413.056	688462.472	1362703.269	763030.0726	1957707.004	1396405.648	2077578.614	1948237.988	1279566.023	906085.3355	NA	NA	2745201.894	3728415.731	1950807.631	1480625.186	1707530.191	2584758.073	7075005.939	6590369.629	1907503.078	2116592.143	2680724.725	1724731.795	2068608.792	2763047.641	3026792.302	NA	3.02E+07	1736908.95	5173674.163	2243149.007	1843049.228	1374261.982
P26583	235	HMGB2	1	sp|P26583|HMGB2_HUMAN	P26583	HMGB2_HUMAN	High mobility group protein B2	Homo sapiens		1580986.467	234426.8441	760441.6429	670924.5996	212394.8769	290867.0285	159832.2875	196258.8015	NA	329904.4213	NA	618957.328	138412.7019	424077.5693	145783.528	434320.9043	NA	NA	292047.5171	738506.1082	325031.2004	440547.0905	552336.2893	624590.9731	NA	584230.2272	270885.5234	478566.2679	NA	623917.998	139404.7989	926146.7448	190639.9556	NA	436758.963	771883.6364	442200.328	304712.7504	361771.1058	560702.8687
P09382	244	LGALS1	1	sp|P09382|LEG1_HUMAN	P09382	LEG1_HUMAN	Galectin-1	Homo sapiens		1562204.519	779813.0924	867806.105	399346.3244	179769.5394	511429.3146	351277.9615	1328893.36	709992.2387	547277.1619	854212.7072	1497943.398	532177.0222	499610.0976	703004.5394	405691.0397	NA	1410760.108	375207.7906	1553011.498	1913827.437	1569228.726	358031.8463	2209238.665	194934.8239	304974.1659	97351.85747	1683954.605	211679.6568	2112049.463	319781.6935	1050119.458	148680.2363	NA	209892.2517	1209351.572	1174728.441	2376348.261	421505.5972	2931323.288
P07237	623	P4HB	1	sp|P07237|PDIA1_HUMAN	P07237	PDIA1_HUMAN	Protein disulfide-isomerase	Homo sapiens		1536335.339	553270.0376	1281014.597	278485.1844	2119940.851	921835.789	2032986.267	711347.2841	625906.4815	764463.7386	1969435.537	1306669.6	2139568.727	935185.2704	1572125.5	632043.5115	NA	1656444.196	745059.7729	1187435.47	1110650.18	919415.2177	463555.2428	1369197.199	407308.3105	508226.7793	344273.1891	1285462.721	664867.9294	1193616.487	748815.1932	1273943.984	1632601.658	NA	622550.6583	826120.4368	922970.068	994212.9933	405005.0142	834425.7999
P15311	389	EZR	1	sp|P15311|EZRI_HUMAN	P15311	EZRI_HUMAN	Ezrin	Homo sapiens		1524645.009	2076926.965	1036033.215	2153777.765	919714.0743	1426279.103	877310.2415	2526311.399	643078.9817	1136346.134	825742.833	1525885.171	359351.3875	670374.041	599090.5455	1895828.006	NA	1967536.437	3257614.689	1248688.783	1632661.5	1853729.561	2013416.751	1661026.39	796762.9161	928697.9475	1929224.001	1433926.759	696707.1722	1885245.158	486080.6834	1223970.365	596448.0476	NA	2736195.023	2001090.172	717507.8413	931541.2811	603970.0263	1429023.297
O43707	594	ACTN4	1	sp|O43707|ACTN4_HUMAN	O43707	ACTN4_HUMAN	Alpha-actinin-4	Homo sapiens		1499809.352	1242374.37	948666.4023	714627.1199	1145368.906	856165.8115	609796.6264	890859.1654	539677.6964	1005803.157	1333226.577	984191.4045	510076.5158	1463393.638	550715.4046	921726.4451	NA	1117635.134	1385812.994	796525.3054	985910.4462	1311203.324	514609.6717	990939.2716	918317.6722	2268757.162	1421421.557	1193288.812	1342121.498	853729.043	1835124.088	1240494.08	666707.3825	NA	993401.8309	818312.5223	1378121.346	1380178.147	733463.1026	1252214.005
P14406	71	COX7A2	1	sp|P14406|CX7A2_HUMAN	P14406	CX7A2_HUMAN	Cytochrome c oxidase subunit 7A2, mitochondrial	Homo sapiens		1492892.635	560725.783	1609750.664	572745.5279	1483259.65	1225194.552	1315625.352	763636.1678	1631654.179	1192067.554	NA	625610.5808	1742918.398	667631.3447	2460020.026	936952.2715	NA	NA	1338591.544	730398.5209	892635.4162	839349.4077	1338567.292	1141356.871	2287511.533	1071269.27	987100.8924	991562.7602	1066720.576	870462.2794	NA	1062264.646	2157435.907	NA	968270.7297	653352.9995	1062060.981	917536.3866	1127868.813	559984.282
P37837	436	TALDO1	1	sp|P37837|TALDO_HUMAN	P37837	TALDO_HUMAN	Transaldolase	Homo sapiens		1475525.754	562554.2746	1102694.561	1209555.297	630033.984	756154.7784	447829.9597	1312113.567	626202.572	666625.3494	572907.9902	1254015.13	425424.0006	1227214.283	384474.9439	1149433.086	NA	NA	1011255.604	1738226.997	1694262.708	1326346.303	1808662.908	1481366.531	744603.2842	585792.7198	1138479.901	1605189.847	586977.4557	1539017.041	435950.9674	1087761.847	632842.8556	NA	703877.0587	827322.3848	779751.8183	909333.7097	499342.6305	1217821.137
Q14697	829	GANAB	1	sp|Q14697|GANAB_HUMAN	Q14697	GANAB_HUMAN	Neutral alpha-glucosidase AB	Homo sapiens		1473955.693	1064991.934	1382416.35	925256.937	2342101.102	1364498.657	2332374.916	904534.058	1249194.477	1405190.85	1985621.126	1477986.003	1995042.848	1458919.24	2194849.255	855546.9272	NA	1336383.693	1250401.72	1098727.768	1037662.417	903803.8922	751646.6565	1070175.446	899573.7447	1128028.946	823190.2174	1198246.896	1516288.233	1091484.384	1558676.921	1163836.204	1683235.294	NA	833738.8238	1289625.577	1590787.112	1162226.279	1336698.074	973302.935
P13645	501	KRT10	1	sp|P13645|K1C10_HUMAN	P13645	K1C10_HUMAN	Keratin, type I cytoskeletal 10	Homo sapiens		1469385.814	3.66E+08	2099292.64	2.17E+07	2635435.047	1804254.19	1419638.209	1159474.952	1975328.311	1018713.059	1895463.017	867367.4535	2873733.434	2317316.419	1136833.637	1221908.003	NA	NA	2566912.248	3253106.624	1856167.471	1439302.181	1288635.382	1920859.985	3702044.591	3694873.953	1883125.305	1911142.583	2961979.049	1923866.785	3949354.601	1972146.327	4346666.827	NA	1.33E+08	2609078.632	1.83E+07	4902076.631	3086756.905	2128392.194
P48735	477	IDH2	1	sp|P48735|IDHP_HUMAN	P48735	IDHP_HUMAN	Isocitrate dehydrogenase [NADP], mitochondrial	Homo sapiens		1466179.009	714886.0782	1713782.567	786470.6689	4197774.222	1838480.938	3454665.116	1199078.357	1392629.384	1456987.484	3874191.594	1442982.265	3457291.49	977849.9665	3488289.525	1140878.104	2883281.28	NA	1448416.95	1165831.521	1265589.478	1377122.862	903053.6168	1466995.34	2374854.02	2316237.589	1021192.933	1255759.24	1858856.49	1585517.254	1609433.139	2547517.019	3929588.651	NA	957681.1204	1128150.89	3174929.227	2509399.577	2468179.318	1164709.299
P30048	149	PRDX3	1	sp|P30048|PRDX3_HUMAN	P30048	PRDX3_HUMAN	Thioredoxin-dependent peroxide reductase, mitochondrial	Homo sapiens		1435043.413	411757.1068	1294364.056	665767.2299	3509894.155	1278097.381	2596973.703	1106596.995	966963.4314	1290883.108	3589188.173	852352.2853	2754516.933	345035.8629	2326691.304	814306.2611	1453457.734	679116.0093	552094.6411	942789.3434	975527.5213	1047099.611	645853.4797	905711.8771	1242712.151	1342031.897	549523.363	932907.5376	1234787.533	1107248.237	938586.3645	1625717.09	3121496.063	1750431.38	712138.2603	863620.7898	1666967.031	1066643.199	1249944.364	1099575.621
P38646	534	HSPA9	1	sp|P38646|GRP75_HUMAN	P38646	GRP75_HUMAN	Stress-70 protein, mitochondrial	Homo sapiens		1434306.937	544454.8263	840519.2461	593244.9694	783127.799	1013783.228	742718.6248	535595.4191	792451.5556	944201.0754	1115787.043	391496.3892	1159459.267	371263.2431	1052838.549	500611.2663	NA	NA	653680.3471	531606.8103	549276.5037	390911.0988	617410.2314	556908.9024	1285991.075	591527.2329	652192.9877	564997.6604	1036507.143	654969.3063	566859.6613	1143120.932	1331436.791	NA	1228585.276	1066978.856	1777647.738	1624664.788	1541177.968	1005095.228
P35527	686	KRT9	1	sp|P35527|K1C9_HUMAN	P35527	K1C9_HUMAN	Keratin, type I cytoskeletal 9	Homo sapiens		1403730.695	2735439.439	2940088.693	2641846.684	3797010.274	3398807.693	3231137.467	914861.272	4227966.261	2846364.705	1.39E+07	1510968.48	2626348.387	3988609.806	3001296.019	2046773.641	2657369.226	1838061.09	1900519.83	1250939.724	1302110.437	1306691.396	2297268.931	1416705.886	5420535.145	3443371.377	2652709.536	1270532.412	4348793.925	1259144.494	3980715.781	3864133.302	3777772.261	NA	2743463.499	3068479.937	5941617.922	5983349.12	4955843.412	2385424.777
Q15365	414	PCBP1	1	sp|Q15365|PCBP1_HUMAN	Q15365	PCBP1_HUMAN	Poly(rC)-binding protein 1	Homo sapiens		1402838.317	835603.2908	1153076.331	817411.9472	460709.6794	878419.3712	565767.16	719142.462	1006998.807	764555.6848	413158.6684	1665726.364	703458.7212	581621.9602	586957.8327	1030622.323	NA	1288247.278	877141.8237	1165154.19	1335688.653	882782.3063	730340.409	1434430.576	503323.3674	322487.7647	864252.357	1177333.781	591459.6122	1473011.69	443204.5576	1002987.474	496444.4741	NA	1158191.964	1369007.533	475118.3972	600367.6439	565730.6932	1496622.247
Q09666	1131	AHNAK	1	sp|Q09666|AHNK_HUMAN	Q09666	AHNK_HUMAN	Neuroblast differentiation-associated protein AHNAK	Homo sapiens		1348871.038	1588144.769	1252528.266	817740.3035	1046861.076	2302412.193	2599887.622	1580236.46	847109.6236	1205802.025	765904.5166	1518193.933	1077286.313	956814.2154	923732.9725	1017617.711	NA	NA	1562397.284	1401008.97	1986138.09	1585149.845	950299.495	1966670.501	932582.1171	1004945.838	629331.2316	1329361.126	968967.3248	1665721.236	798283.2556	1310426.247	1129570.707	NA	1587507.804	1189496.367	1837645.899	1348693.316	826025.3234	2121500.667
Q92522	330	H1-10	1	sp|Q92522|H1X_HUMAN	Q92522	H1X_HUMAN	Histone H1.10	Homo sapiens		1347399.116	8626452.59	6172841.694	7362324.122	5260784.955	6233852.975	5767837.748	3855778.123	6478366.883	6104351.698	5912980.875	4829744.689	3416843.465	9265612.879	5.01E+07	5567435.253	NA	1.53E+07	4968033.837	4713576.389	3426352.86	3358007.666	6407395.283	3531691.552	8327599.541	5446476.753	6869832.383	5099778.734	6.45E+07	4564898.179	1.23E+07	3055402.216	3558584.34	NA	332166.7108	953613.7966	653108.5555	857496.5786	704302.8346	355417.4502
P23284	398	PPIB	1	sp|P23284|PPIB_HUMAN	P23284	PPIB_HUMAN	Peptidyl-prolyl cis-trans isomerase B	Homo sapiens		1338253.535	695972.2611	1222979.661	987267.472	2431120.545	2473921.633	2334821.792	1264771.402	661928.8134	837798.4367	2407588.266	1277733.178	1899280.119	1240343.065	2135269.66	631255.3339	NA	895143.7395	1130550.533	833370.442	1061271.528	1052443.048	857408.179	1080831.133	476222.0365	628070.2459	658045.4833	846848.7314	728368.1175	1403123.613	775397.267	1277183.499	2151103.711	NA	687790.0303	1116105.47	1532347.775	1810221.064	3601038.223	844033.2601
P33241	380	LSP1	1	sp|P33241|LSP1_HUMAN	P33241	LSP1_HUMAN	Lymphocyte-specific protein 1	Homo sapiens		1326013.544	434032.8104	1793822.739	475602.619	670628.068	364597.6247	600576.635	698107.4704	622643.1213	365437.2277	1450016.344	571328.4867	625669.9081	531067.5171	527690.0074	613861.8154	NA	NA	866914.6147	453147.6699	671612.0047	485547.7823	609042.2085	645867.2254	614546.3072	871041.3701	560866.4225	714547.6901	637574.3188	508986.6825	601276.3699	1029699.669	528462.9013	NA	796053.8473	930626.2735	1147183.923	1316656.01	1182419.428	999323.5829
P07910	569	HNRNPC	1	sp|P07910|HNRPC_HUMAN	P07910	HNRPC_HUMAN	Heterogeneous nuclear ribonucleoproteins C1/C2	Homo sapiens		1291051.763	2241118.741	1066620.755	2391070.643	2133737.347	3862754.543	1415468.454	1496567.244	4436173.096	3153271.083	1243913.138	1769244.954	1785617.175	2999253.924	5138562.056	2890282.711	NA	NA	2435432.535	1544574.289	2041341.713	1579107.557	2389973.954	1920188.515	2847492.053	3407479.686	1186643.056	1561160.583	1930149.709	1881528.22	2787572.656	1714068.602	1458279.173	NA	1527768.698	2281715.425	1261029.578	3353468.382	4239213.117	2815839.164
P0DMV8	422	HSPA1A	1	sp|P0DMV8|HS71A_HUMAN	P0DMV8	HS71A_HUMAN	Heat shock 70 kDa protein 1A	Homo sapiens	sp|P0DMV9|HS71B_HUMAN	1284461.731	1346116.076	1276607.67	1763685.26	1761788.447	2228056.489	1421849.638	1834558.169	1783429.051	1464100.919	1305996.035	2255752.983	1598808.412	2066020.2	1597354.984	1411268.058	NA	1728446.902	1180117.782	1836496.938	1677177.536	1442185.238	1722344.771	1774008.112	1419741.704	3243818.158	1320371.327	2004526.559	1670060.182	1625734.127	1315331.041	1373612.055	1179704.169	NA	2715976.305	1700574.199	1872510.727	1575236.378	2911696.209	5841874.953
P54819	275	AK2	1	sp|P54819|KAD2_HUMAN	P54819	KAD2_HUMAN	Adenylate kinase 2, mitochondrial	Homo sapiens		1277145.925	682344.2946	1159741.174	1008295.865	970759.5049	1154100.981	1076324.028	697519.0314	1613374.896	1674299.764	2120356.934	582931.6961	1337655.663	1310219.05	1771556.465	688926.1311	NA	6138137.705	1419895.513	894961.1666	997439.0535	1813017.029	1039985.436	893633.6222	1858273.417	1897584.268	1216664.972	731193.1091	1920657.786	1805166.805	1620706.279	1497185.132	2013011.406	NA	413947.8067	804580.1234	1116302.213	1333207.124	1159612.052	917001.3662
Q99798	462	ACO2	1	sp|Q99798|ACON_HUMAN	Q99798	ACON_HUMAN	Aconitate hydratase, mitochondrial	Homo sapiens		1275673.709	786565.8189	1037507.837	840167.782	1074920.262	956636.2022	1002751.082	1002430.097	621856.0837	990062.4042	1130631.06	734312.7723	921425.4615	828685.7686	1186771.878	832013.5285	NA	NA	858883.9147	743398.8846	686031.6678	682470.6053	818973.1921	573814.2224	1088023.15	890194.9378	595625.6903	788748.294	788190.4443	648837.0388	1219188.809	1263345.962	1177814.991	NA	857282.1846	973078.4714	882772.1511	1422114.161	1244793.334	855947.6845
P08575	519	PTPRC	1	sp|P08575|PTPRC_HUMAN	P08575	PTPRC_HUMAN	Receptor-type tyrosine-protein phosphatase C	Homo sapiens		1272136.318	716908.7877	1314495.594	1035561.24	1663321.1	1773796.764	2061400.839	1176825.411	1272485.552	1102861.101	1082824.312	792225.6983	1119866.774	1296533.819	1518114.541	1109865.367	NA	NA	1345398.065	855031.0449	769339.7794	661602.4327	1005606.532	825068.1389	1808300.756	3253271.933	1280376.464	879276.4481	1286147.889	865386.0227	1702093.952	947851.0518	1161970.691	NA	1218008.241	1254883.264	1600579.553	1469071.562	1364797.261	884378.8854
P21796	296	VDAC1	1	sp|P21796|VDAC1_HUMAN	P21796	VDAC1_HUMAN	Non-selective voltage-gated ion channel VDAC1	Homo sapiens		1247595.071	1867622.871	1701827.053	1009365.022	1969067.564	1766315.348	1173876.538	929149.0877	1037701.931	1921174.448	2005335.143	804401.2459	947639.9626	884923.4795	1690509.017	1292306.309	NA	1632130.275	869334.8519	729803.4047	675666.0317	669645.7937	1246592.64	864847.9728	1431982.959	2327706.231	701479.7228	657969.7635	1562973.262	889378.5462	1135711.547	1145677.281	2434322.283	NA	1326988.431	1070474.214	1249063.018	1255843.455	1486959.22	1181792.754
P04839	300	CYBB	1	sp|P04839|CY24B_HUMAN	P04839	CY24B_HUMAN	Cytochrome b-245 heavy chain	Homo sapiens		1240892.744	295067.1591	761872.5879	172077.7888	1438672.924	454314.9355	1275899.22	672060.0997	269487.0664	467999.114	1074414.66	930098.9303	1499951.393	444699.5473	1725396.749	346444.6984	NA	NA	239290.8258	834733.1334	837324.7089	577626.8226	200687.8235	1104888.987	250648.4348	701718.1279	152598.5993	785674.745	281803.9109	868623.9775	265183.0098	986200.6167	1234794.35	NA	133214.8211	522047.5482	3201792.478	249182.9445	121449.2939	1075391.767
O15143	203	ARPC1B	1	sp|O15143|ARC1B_HUMAN	O15143	ARC1B_HUMAN	Actin-related protein 2/3 complex subunit 1B	Homo sapiens		1229217.769	878494.2256	1164895.395	1363339.832	775775.5877	667318.5881	939684.6087	1009736.125	512464.7818	600796.5628	531657.8312	1111027.189	492913.449	530385.7517	686132.1367	1334475.653	NA	NA	853946.5056	1267901.143	910013.0378	662338.4073	1344524.373	884641.9137	1832204.966	755913.1109	1554224.593	1068995.823	1004214.469	1054426.901	1044953.357	1328910.822	467387.7686	NA	1439445.138	1270193.134	978572.4326	666943.2693	605945.1263	1172327.9
P00338	196	LDHA	1	sp|P00338|LDHA_HUMAN	P00338	LDHA_HUMAN	L-lactate dehydrogenase A chain	Homo sapiens		1227130.173	1424166.891	1293103.923	2470591.808	684483.4032	1189383.152	872480.3929	1590859.731	944422.3038	960576.7583	772517.9043	2488050.311	939104.4619	969336.0544	448920.8292	1933004.421	NA	1177404.285	1368083.429	2307735.524	2414303.382	2640883.713	2595620.919	2529153.863	1245293.714	1254842.942	1923298.665	2380975.596	747008.373	2505721.571	600711.4881	1262222.985	1122556.292	NA	622801.8785	1342564.913	405006.2189	NA	NA	439370.2509
P20674	185	COX5A	1	sp|P20674|COX5A_HUMAN	P20674	COX5A_HUMAN	Cytochrome c oxidase subunit 5A, mitochondrial	Homo sapiens		1207597.316	663637.7761	1271704.315	599651.06	2793956.436	715045.4936	2103884.11	828666.1504	1159853.118	1072775.407	1673686.846	736515.1395	1262042.488	588456.8405	2434187.807	1000793.451	NA	941728.1246	695171.791	791812.3561	1013605.318	725668.4849	872844.9365	667367.6498	1382896.652	1398708.866	769732.7681	477654.4865	820691.8691	660709.3295	1308142.96	848580.4183	1653526.086	NA	923387.5777	859367.5613	1948611.383	1232991.098	1942044.883	991379.5791
Q14980	429	NUMA1	1	sp|Q14980|NUMA1_HUMAN	Q14980	NUMA1_HUMAN	Nuclear mitotic apparatus protein 1	Homo sapiens		1199216.906	723678.0061	1128890.678	762524.329	1075630.328	2096982.621	1199216.906	546109.9005	2046745.879	1769280.811	NA	639041.8745	1735665.647	1958187.835	1463728.998	1468659.264	1.30E+07	NA	1175550.239	448310.2195	667230.3013	945414.6206	834524.0168	598873.501	1166558.402	2105447.375	1390987.496	560335.9194	2271590.498	750607.5055	1479304.447	910346.5429	751975.1655	NA	746527.5311	1029412.174	1703639.365	1962766.762	1502862.034	779489.223
P46781	352	RPS9	1	sp|P46781|RS9_HUMAN	P46781	RS9_HUMAN	Small ribosomal subunit protein uS4	Homo sapiens		1193163.37	1311407.535	1181521.352	1523414.478	778347.6575	1155874.113	1027635.537	1244720.877	1405056.713	719888.6766	540864.6717	1373704.133	515234.7344	556211.3288	503716.1189	1546647.97	NA	1340653.826	1317882.39	1690604.944	1503140.131	1916752.854	2234180.519	1662286.947	1061891.073	3778577.682	1749611.805	1762571.803	4808260.114	1608450.966	1925369.252	1052201.196	1230729.647	NA	2512838.708	1523016.52	729525.2064	1377761.212	455349.4394	1669791.428
Q86V81	174	ALYREF	1	sp|Q86V81|THOC4_HUMAN	Q86V81	THOC4_HUMAN	THO complex subunit 4	Homo sapiens		1192414.912	591626.7992	961993.3075	801072.7552	147592.2575	932034.3646	102331.5436	777857.2478	223082.914	478296.3192	140136.6534	539015.3261	288563.5631	48020.64001	105306.2756	657243.6991	NA	650870.2047	665423.3	513870.3621	637912.9825	486213.5931	608133.6908	400959.5905	267392.2309	198886.0035	681201.3868	487128.3815	191610.6527	441289.1356	695508.5621	716309.6501	268214.1982	NA	1009272.994	421218.3328	808310.849	302258.6021	420378.8139	103642.0318
P61224	151	RAP1B	1	sp|P61224|RAP1B_HUMAN	P61224	RAP1B_HUMAN	Ras-related protein Rap-1b	Homo sapiens	sp|P62834|RAP1A_HUMAN	1191917.352	516745.4273	1241092.63	1326593.173	861056.4867	1586769.766	1611857.163	2884636.58	958672.8188	914657.0276	1368926.054	1343149.485	1797143.34	510445.7334	530354.8243	968750.4509	NA	NA	1305678.512	1766254.089	2009030.472	1316462.7	1334188.25	1769499.411	486298.9763	390369.1207	1886775.38	1276241.911	NA	1320754.309	428565.6331	1431184.89	628414.7476	NA	1882291.212	1271437.816	689309.7237	1747578.182	88222.05781	1759254.991
P61978	568	HNRNPK	1	sp|P61978|HNRPK_HUMAN	P61978	HNRPK_HUMAN	Heterogeneous nuclear ribonucleoprotein K	Homo sapiens		1188174.519	1665324.319	958166.2718	1774260.688	1162952.505	1697703.807	576330.8105	1344776.339	1542976.451	1522896.99	900838.1286	1749199.396	988872.0025	1349729.171	1617953.191	1588263.003	NA	NA	2236359.35	1987165.314	1556872.958	1960379.418	1989268.512	1843506.321	1048061.985	952988.2374	1345010.244	1473291.359	957281.5778	1621152.216	1101977.701	1466710.435	665175.0519	NA	811890.7234	876731.6788	872332.076	897546.6308	939210.394	744685.0516
P23246	488	SFPQ	1	sp|P23246|SFPQ_HUMAN	P23246	SFPQ_HUMAN	Splicing factor, proline- and glutamine-rich	Homo sapiens		1164174.071	1013407.277	638919.6119	1089722.433	506009.1806	1214762.874	1617888.925	1511896.062	520451.1532	921090.195	284750.7131	1196385.987	429179.0084	1361520.058	1529178.183	1097479.075	NA	NA	1283071.938	1003641.583	1315319.992	923888.3211	1650928.418	1083394.847	1140779.909	1130907.421	972256.8317	1160348.927	277090.8817	806701.9068	1021412.112	1044716.857	587542.0115	NA	475886.2333	806613.7462	358494.795	622748.4939	539231.2613	517983.2839
P10606	230	COX5B	1	sp|P10606|COX5B_HUMAN	P10606	COX5B_HUMAN	Cytochrome c oxidase subunit 5B, mitochondrial	Homo sapiens		1157804.262	366305.3263	663604.748	436903.2153	1035283.703	504453.1428	697026.2658	420874.2775	720298.7605	937775.4657	1206481.366	398955.7389	1019947.259	278808.2227	862817.9654	651878.6968	NA	1284806.892	577998.6469	367263.0323	352763.6923	435902.366	486181.2597	489904.9767	513923.0722	441814.4199	467644.0672	430203.8163	769378.2709	407427.4853	622923.5548	1152659.416	1142378.844	NA	997801.3002	1272590.944	2086375.182	2014091.844	1552540.716	1033135.506
Q03252	674	LMNB2	1	sp|Q03252|LMNB2_HUMAN	Q03252	LMNB2_HUMAN	Lamin-B2	Homo sapiens		1134358.332	714459.983	1913972.17	1103951.322	991285.0541	2112876.512	859771.4593	882061.1121	2325701.461	1625279.424	1288868.346	503372.5208	995620.608	1222674.973	1004644.973	929449.6694	NA	NA	1267742.761	329885.0275	470552.2314	488016.1243	1262980.112	434122.3338	2128799.425	2156996.208	1393218.334	428842.1083	2185553.17	422458.5477	2081221.357	921344.9061	1038870.103	NA	742538.6239	784099.6154	845174.844	1305932.619	1348729.998	365586.9872
P38159	554	RBMX	1	sp|P38159|RBMX_HUMAN	P38159	RBMX_HUMAN	RNA-binding motif protein, X chromosome	Homo sapiens		1123085.729	897804.9425	744767.5324	625421.4944	394380.7087	846936.6033	257417.5212	704024.1609	365690.1007	1078764.771	265093.1904	499827.5653	353635.8573	374878.777	679980.5173	760510.1573	NA	NA	772099.8563	504643.027	693032.9982	679562.5741	640319.1448	542111.7087	445075.3108	1013797	835889.2409	577634.418	512501.913	618147.3534	1155417.305	897305.7649	436827.7041	NA	579141.7026	1153512.605	508186.8956	906759.1594	1331238.843	814620.9715
P23396	343	RPS3	1	sp|P23396|RS3_HUMAN	P23396	RS3_HUMAN	Small ribosomal subunit protein uS3	Homo sapiens		1119773.773	915145.2116	781787.3417	2017387.697	716353.2209	1146162.262	808838.3779	1237936.268	753792.4263	1153896.14	1542693.907	1651195.748	1170609.953	845532.884	1512940.282	2271406.44	NA	1006251.627	1923366.992	1920313.45	1796925.043	1711779.045	2310680.639	1801213.669	1901797.122	1404478.841	2494092.628	1580238.314	979433.5952	1848478.048	1566260.943	1265307.76	2263571.619	NA	2393499.851	1232598.871	484354.3015	634680.2357	304170.456	1459175.716
P24158	244	PRTN3	1	sp|P24158|PRTN3_HUMAN	P24158	PRTN3_HUMAN	Myeloblastin	Homo sapiens		1114542.724	209146.5571	851175.8733	469957.6498	440417.2242	839151.9796	884931.0823	198008.2067	611703.7767	386603.5512	1015698.869	1010909.357	1578293.387	235076.2277	645280.3963	838180.5257	NA	NA	231274.6082	1232300.656	271282.0794	250148.2354	445765.7539	577364.5878	1821539.695	491084.9591	377631.6096	1147118.697	690243.9248	479605.0197	813323.0534	803813.4688	3058281.15	NA	372422.806	478421.675	721081.5597	414623.3712	151156.5666	177229.5602
P99999	154	CYCS	1	sp|P99999|CYC_HUMAN	P99999	CYC_HUMAN	Cytochrome c	Homo sapiens		1111061.918	4104442.145	7091506.833	5808162.524	8660750.367	9539633.28	9084158.3	3504157.521	4.06E+07	6912530.968	9024664.814	4587300.314	8273722.669	7961188.753	4604514.07	4051566.644	4823764.934	NA	5448239.458	3234570.904	2270489.119	2588965.246	3131208.241	3563660.298	3.70E+07	1.26E+07	4045852.963	2781169.543	3.27E+07	2511768.283	5819827.443	2984343.552	6322063.797	NA	1.30E+07	1.16E+07	3.38E+07	3.24E+07	3.62E+07	1.20E+07
Q9Y490	1115	TLN1	1	sp|Q9Y490|TLN1_HUMAN	Q9Y490	TLN1_HUMAN	Talin-1	Homo sapiens		1099009.056	688201.4647	853042.8603	570720.193	610960.282	567493.2138	400401.8295	1045084.98	733306.4099	651980.9316	491833.2825	953367.0784	325344.5941	599850.987	449993.8249	650105.7192	NA	NA	737350.2775	695824.1323	998972.352	864631.0441	577751.2024	795341.5147	478344.047	608267.6072	638940.7004	952933.0989	614332.2464	882442.2982	488626.0759	1134886.1	405337.8923	NA	782732.8965	885986.2761	806375.4696	632566.9051	696039.3381	1115257.045
P09211	154	GSTP1	1	sp|P09211|GSTP1_HUMAN	P09211	GSTP1_HUMAN	Glutathione S-transferase P	Homo sapiens		1085446.65	434452.0717	1143798.657	2855451.924	3126735.445	1163932.125	922212.9123	1404044.986	1232065.566	516960.2531	1167722.39	1777594.868	2031254.435	462163.8581	1537842.336	730154.3016	NA	NA	562597.8274	2804633.005	1662470.15	1540914.608	802898.2762	1950205.486	2843033.887	745173.9115	926269.6312	2025423.511	2440884.992	2246401.271	1003289.49	1264714.491	1273007.745	NA	287197.8772	562672.8689	253553.301	387893.1861	1216773.96	1581957.158
P45880	314	VDAC2	1	sp|P45880|VDAC2_HUMAN	P45880	VDAC2_HUMAN	Voltage-dependent anion-selective channel protein 2	Homo sapiens		1068822.04	2282344.564	1094141.419	850849.3274	2148515.321	2665845.376	1867244.664	1477555.385	1815395.193	2046172.014	1849244.288	965234.8585	1760159.891	2279858.939	2402714.643	1027508.729	NA	NA	847451.9797	948032.0494	1435454.27	638831.6289	1895498.668	646001.8795	2818253.64	2040549.647	1375529.57	881265.0378	1323653.443	905616.0245	1611979.515	1133130.279	2553914.565	NA	676702.5511	993672.3934	1208814.51	1160777.212	1699558.579	705312.5583
P50395	346	GDI2	1	sp|P50395|GDIB_HUMAN	P50395	GDIB_HUMAN	Rab GDP dissociation inhibitor beta	Homo sapiens		1066859.001	832018.4669	619659.5941	841353.6506	522006.0693	448679.4078	767375.1677	967482.7983	825386.2747	450259.2142	742820.1733	939253.8364	652201.5912	1179896.944	382772.3428	902039.2061	NA	951118.5599	1003720.814	1203589.109	1122223.575	1097163.571	769583.0405	1037048.916	574803.3171	981537.906	739047.1715	1016657.284	695820.1844	1120014.768	620008.4707	757213.7024	428079.5994	NA	1647364.944	904497.1214	624949.1597	816510.4215	1257202.882	1333956.5
P14866	229	HNRNPL	1	sp|P14866|HNRPL_HUMAN	P14866	HNRPL_HUMAN	Heterogeneous nuclear ribonucleoprotein L	Homo sapiens		1060309.984	525075.1612	852666.2867	579690.0185	769845.7307	721640.8631	502038.327	614997.2056	336652.6717	798231.7812	853229.7753	712024.3988	608321.3815	1136842.121	961387.9481	624343.4676	NA	NA	620992.4895	781707.5587	656660.0274	713785.3858	690742.1344	661721.2648	127591.0445	531165.6346	509440.8198	560463.0107	394460.276	504310.283	761004.75	944645.4954	681526.438	NA	974263.5126	1371608.171	795948.8583	1768734.524	1875614.731	1057662.318
Q99497	334	PARK7	1	sp|Q99497|PARK7_HUMAN	Q99497	PARK7_HUMAN	Parkinson disease protein 7	Homo sapiens		1050411.979	1694506.232	1174460.398	2231569.211	804234.5934	1453696.732	371653.597	1999836.08	714841.6855	1231395.971	1364850.352	2050755.106	934014.8149	1223173.253	540006.4265	1579814.394	NA	746041.7526	1796810.92	1615260.415	1943116.123	1672149.532	2406806.601	1882425.946	1066197.33	1454449.372	1733869.199	1697003.132	1493741.582	1973773.649	571189.3231	1211504.694	1007363.155	NA	1045847.064	1267657.82	703064.8865	902219.6356	834402.4886	1709345.031
Q00610	670	CLTC	1	sp|Q00610|CLH1_HUMAN	Q00610	CLH1_HUMAN	Clathrin heavy chain 1	Homo sapiens		1044431.918	470942.2629	580020.4572	624884.9602	528153.7866	490502.1381	571969.0414	663556.5319	379934.8601	393086.3872	669135.7732	612379.6743	623097.3086	555818.2943	396093.1203	728258.4351	NA	NA	611042.5956	628622.1363	707046.836	668276.7549	466645.3555	716941.5715	388491.3108	507986.6544	362979.4537	704237.9588	431788.1495	601181.0953	448550.4113	1099466.481	385905.0834	NA	553867.744	679841.5551	581224.1639	651781.501	448798.8431	873292.4576
P40939	408	HADHA	1	sp|P40939|ECHA_HUMAN	P40939	ECHA_HUMAN	Trifunctional enzyme subunit alpha, mitochondrial	Homo sapiens		1021134.092	906450.0753	1092213.721	772804.3997	1206547.079	832471.8348	1184462.092	909108.4002	860632.4232	1540340.328	1497803.963	1004208.593	1591247.661	948941.5486	1298402.445	1088164.743	1021134.092	726838.1666	989608.5303	796674.5594	762680.4471	675273.0897	869262.9289	949964.949	1180842.771	1068748.002	835145.1494	904139.6308	1013933.679	907004.7581	1150315.033	1018265.85	1056440.158	NA	607975.8051	753381.6678	1292671.593	708649.978	829401.1483	444603.2818
Q16629	129	SRSF7	1	sp|Q16629|SRSF7_HUMAN	Q16629	SRSF7_HUMAN	Serine/arginine-rich splicing factor 7	Homo sapiens		1020106.561	331809.5552	558162.3754	726101.3078	90527.57362	817562.7831	253526.5599	566841.0289	295612.137	984624.6678	NA	343372.4095	232283.0158	853907.4578	919700.714	951428.7911	NA	1042424.173	613867.8064	377019.5675	460318.5451	354665.1211	438713.255	350454.7454	168642.202	726542.3072	402394.7976	414201.6933	187669.6351	416853.5608	806416.1085	871389.5583	172549.407	NA	525148.7958	1039094.878	413363.7446	945850.5301	1297171.363	633005.5981
P08238	345	HSP90AB1	1	sp|P08238|HS90B_HUMAN	P08238	HS90B_HUMAN	Heat shock protein HSP 90-beta	Homo sapiens		1014508.155	702933.1956	686636.5826	814288.1373	538778.25	769392.5153	785486.7697	994915.8769	1642322.42	877915.7149	747083.9505	937348.7166	546711.2747	728935.1085	608866.7644	871063.851	NA	NA	1099443.357	998809.852	1285978.08	1319233.655	823246.6449	1125223.462	691368.62	836077.3678	782970.2819	1070806.881	735142.5865	796927.3671	679750.0479	853352.5502	674736.5987	NA	780557.8303	1293771.532	395034.5501	670975.4488	470872.8925	1010261.277
P61158	340	ACTR3	1	sp|P61158|ARP3_HUMAN	P61158	ARP3_HUMAN	Actin-related protein 3	Homo sapiens		1012478.624	1005576.468	1446836.037	1168795.265	2953650.927	4674847.623	3275176.889	1473783.21	4375554.286	2507302.878	1622611.262	1232282.795	1605121.537	2956460.628	2765174.18	1629508.357	NA	1049359.356	3347628.11	2180534.36	2220384.176	1085878.495	3275465.086	4274731.987	6999160.045	2565775.117	1533823.536	2356402.971	5210264.965	1895833.445	4131676.192	1490705.971	1575491.528	NA	1789161.482	1438417.682	1006738.34	3199578.68	1454215.234	2208292.162
P35232	530	PHB1	1	sp|P35232|PHB1_HUMAN	P35232	PHB1_HUMAN	Prohibitin 1	Homo sapiens		999725.4267	574575.0583	909667.0812	598163.9405	1082803.999	810603.7382	841591.6543	511791.7039	874364.6758	915385.3715	919418.244	437792.1722	1053357.918	512555.031	992856.0937	571108.6641	NA	NA	928828.5207	745833.4814	457589.2477	475567.1308	588396.2504	374018.9076	1090674.206	1207266.844	580876.2896	383258.0799	1144933.669	606555.1944	1068280.795	1094273.242	1354895.811	NA	870233.9201	786716.8138	1324215.018	1169100.902	2209985.74	600529.9033
P04843	376	RPN1	1	sp|P04843|RPN1_HUMAN	P04843	RPN1_HUMAN	Dolichyl-diphosphooligosaccharide--protein glycosyltransferase subunit 1	Homo sapiens		996972.7585	441232.9473	694588.0003	413077.6039	2362403.462	903918.8466	1891550.499	756841.1068	935206.9915	1044774.095	2461473.957	725691.862	1248393.447	1368037.649	1991143.129	620189.065	NA	NA	714452.1874	513477.3783	927009.5658	995813.8673	692221.2632	886585.633	749112.2214	866504.2003	656585.7233	728776.7044	912276.6101	1051559.579	471723.8573	1288801.837	1639722.797	NA	543823.4832	628677.5641	1031466.584	478812.3749	650788.8618	736288.0585
P30040	317	ERP29	1	sp|P30040|ERP29_HUMAN	P30040	ERP29_HUMAN	Endoplasmic reticulum resident protein 29	Homo sapiens		989687.7727	802913.2613	1183262.271	883430.1722	1193916.53	821236.9371	932615.6557	845318.962	NA	501766.2323	1124029.372	583678.3766	578340.4063	595470.8908	795183.5372	540190.9387	NA	NA	861685.2346	335910.0037	953207.0209	905564.5464	720769.7657	401429.8897	718790.8052	929891.2201	526835.9859	881163.5488	574616.8756	886508.649	546755.0103	702936.4882	561215.8056	NA	765238.6396	735547.1323	1038494.41	554892.0426	720398.5917	795912.4679
Q07955	157	SRSF1	1	sp|Q07955|SRSF1_HUMAN	Q07955	SRSF1_HUMAN	Serine/arginine-rich splicing factor 1	Homo sapiens		981897.498	447630.8697	591241.4941	769977.8576	255534.3643	842302.1115	145209.0554	837180.3869	276844.9874	636013.7119	174951.5864	662078.8684	123395.8269	237675.5855	632881.8332	1024054.085	NA	NA	1066474.55	681939.6182	725984.1065	861025.652	789830.1671	717630.4696	411206.1963	547894.0274	1006823.796	688364.4865	471008.7527	782918.3954	860803.7965	751324.318	292873.6353	NA	798216.6742	809666.6907	494782.2811	1136579.111	1301133.024	970604.5089
P67936	375	TPM4	1	sp|P67936|TPM4_HUMAN	P67936	TPM4_HUMAN	Tropomyosin alpha-4 chain	Homo sapiens		977848.7184	2446834.215	874453.2135	1511196.406	434147.6098	1208342.724	746254.595	1175509.125	582681.9427	1095381.945	702049.5084	1498268.581	793094.4446	841808.6129	283553.0362	1235647.387	NA	NA	1465089.427	1356924.127	1364846.256	1228101.037	887351.5561	1405356.575	1236092.518	946487.5138	989187.3261	1336598.965	380496.6052	1705483.012	1116561.889	2772240.216	696801.1724	NA	1781215.126	873389.1866	621297.551	317725.0652	560473.5831	1271858.494
P14317	334	HCLS1	1	sp|P14317|HCLS1_HUMAN	P14317	HCLS1_HUMAN	Hematopoietic lineage cell-specific protein	Homo sapiens		971607.9729	587830.2562	626615.2877	480616.253	347871.9713	590916.0828	511020.9534	951753.2966	305571.3945	373465.5345	148809.9994	505491.7372	215103.714	242420.947	207057.2639	569149.6517	NA	NA	929066.2553	752265.5951	927789.6429	819325.2235	663666.3303	822353.6896	512670.8994	535248.1639	762796.942	757546.5368	285447.2232	466443.8198	648087.1997	782408.9189	157631.5895	NA	1091253.599	1339444.153	854993.8515	723197.91	876602.2938	1212406.147
P0C0S5	126	H2AZ1	1	sp|P0C0S5|H2AZ_HUMAN	P0C0S5	H2AZ_HUMAN	Histone H2A.Z	Homo sapiens	sp|Q71UI9|H2AV_HUMAN	968538.1476	NA	NA	NA	NA	NA	NA	NA	NA	NA	NA	NA	NA	NA	NA	NA	NA	NA	NA	NA	NA	NA	NA	NA	NA	NA	NA	NA	NA	NA	NA	NA	NA	NA	1890362.727	1668611.3	2667258.569	2829705.84	2700557.774	1745004.316
P11215	451	ITGAM	1	sp|P11215|ITAM_HUMAN	P11215	ITAM_HUMAN	Integrin alpha-M	Homo sapiens		966968.6349	83277.19219	539260.7706	110337.6146	1640980.069	222821.2163	1844359.312	182080.929	366130.332	357869.9067	1555180.537	1145608.633	1497003.446	255300.3314	1406112.209	186759.9822	NA	NA	244270.2851	919330.7555	421228.8918	442425.316	221836.0347	725279.7869	238157.9162	270699.9156	222791.5233	985690.5192	233605.7023	769192.8928	173791.008	701274.8451	1403038.796	966968.6349	252379.7892	387586.1853	1657722.534	301176.7516	295748.0026	525852.9528
P15153	133	RAC2	1	sp|P15153|RAC2_HUMAN	P15153	RAC2_HUMAN	Ras-related C3 botulinum toxin substrate 2	Homo sapiens		962162.0854	962834.4225	1029387.244	1227121.404	563058.9941	921138.9934	1023493.281	1061953.562	1422073.076	1487428.833	1069998.222	2801534.227	1547257.348	867193.72	421761.7999	1357140.438	NA	NA	1465932.166	3372986.011	1860545.615	1046832.003	1610082.236	2686725.904	756048.4758	1104091.591	1413181.476	3183536.924	276450.4561	2177478.673	477900.9044	971007.4142	640176.784	NA	2432809.102	1480677.933	637995.3473	545035.236	663237.8976	1350938.609
P06396	334	GSN	1	sp|P06396|GELS_HUMAN	P06396	GELS_HUMAN	Gelsolin	Homo sapiens		958516.2001	854652.4429	957176.319	540012.5038	1888740.852	558367.2241	605495.9122	761941.6896	390093.6935	744088.9179	1491093.448	1217926.86	346109.0494	1116892.028	1678562.048	NA	NA	NA	507595.231	853039.3573	1415995.167	1578237.019	428763.5026	1062407.417	1467649.908	957815.0009	346211.666	718195.7002	818305.3829	902225.4073	723760.248	3881272.618	744801.2808	NA	391573.3196	644149.6099	785863.1126	684640.519	856398.8006	740424.0294
P40925	286	MDH1	1	sp|P40925|MDHC_HUMAN	P40925	MDHC_HUMAN	Malate dehydrogenase, cytoplasmic	Homo sapiens		912008.6793	2510011.7	1142699.076	2187137.979	783145.9902	1829487.162	1431864.637	2892149.298	1249707.384	1177561.721	932186.6947	2358312.861	1043098.852	2583479.496	931930.7544	3430240.558	NA	NA	1925091.93	2131810.314	2522993.541	2230773.667	3478088.906	2306509.728	2057518.961	1405722.313	3685512.748	2099892.2	1251942.422	2318301.325	1083745.117	1163090.158	780993.4064	NA	1850000.889	1441500.306	667198.0221	543326.3934	651921.547	1372039.409
P62826	221	RAN	1	sp|P62826|RAN_HUMAN	P62826	RAN_HUMAN	GTP-binding nuclear protein Ran	Homo sapiens		911469.8993	689637.5293	518724.8314	371966.5415	562147.7691	607273.9474	1362726.824	416266.5318	393098.9794	387375.1045	678358.5388	487464.6593	822381.7546	504843.0546	404072.5433	678871.4482	NA	NA	537055.8268	480282.6148	338535.5867	300000.234	289470.2529	489911.6299	NA	1156486.398	545695.0545	535799.0248	384687.0654	438623.3756	1107410.968	721037.4687	536355.5787	NA	702760.6459	1223903.319	1811951.541	1177541.855	939785.8615	705827.3844
O15145	99	ARPC3	0.9993	sp|O15145|ARPC3_HUMAN	O15145	ARPC3_HUMAN	Actin-related protein 2/3 complex subunit 3	Homo sapiens		891364.7715	1164763.319	846693.9922	1462463.961	1028773.418	561676.9662	640494.4792	1335852.939	661756.8744	714031.4439	512029.6708	1141085.691	654032.1646	787311.2417	882069.5053	1657195.735	NA	NA	1468440.26	1424429.464	1100403.036	957218.9459	1468441.56	981938.4619	1308141.424	604210.6511	1461954.618	1172868.915	950793.4974	1061426.647	891065.8053	2101375.928	517189.8941	NA	1246154.818	981117.8604	640873.9853	735516.8186	540993.4954	619726.8443
Q13011	288	ECH1	1	sp|Q13011|ECH1_HUMAN	Q13011	ECH1_HUMAN	Delta(3,5)-Delta(2,4)-dienoyl-CoA isomerase, mitochondrial	Homo sapiens		881781.7361	663315.9835	930265.1513	561509.6085	1216637.112	1025853.4	731988.397	784040.464	495474.1163	815420.1204	973512.9968	579916.3504	1291451.123	735444.9075	924257.8863	613619.8721	NA	NA	752764.5223	663066.9563	557860.1293	670589.4498	582424.7507	604814.5552	462637.5924	512132.107	645223.579	591655.2917	984199.3956	531799.9222	490791.0012	970662.7348	1278113.067	NA	481573.5117	597487.0676	922180.2883	367687.5244	674673.1732	528057.7699
O14773	245	TPP1	1	sp|O14773|TPP1_HUMAN	O14773	TPP1_HUMAN	Tripeptidyl-peptidase 1	Homo sapiens		880925.8607	689531.1748	910423.0766	835060.8608	710401.6972	1021631.934	1357683.678	764524.4488	1117895.278	843130.8158	1656407.939	910612.5865	1151112.684	732438.9646	1182352.298	659948.6662	NA	NA	382194.6796	668032.1071	827163.2521	677053.2673	470207.211	789431.67	1287180.661	3466231.39	986026.0592	507009.0873	1669031.322	642003.8972	1011555.999	900765.3494	1629269.937	NA	1971908.238	1379513.049	3811017.538	3746548.198	4032962.065	2019331.438
P04844	229	RPN2	1	sp|P04844|RPN2_HUMAN	P04844	RPN2_HUMAN	Dolichyl-diphosphooligosaccharide--protein glycosyltransferase subunit 2	Homo sapiens		879899.821	538264.6276	1008587.672	686877.864	2294832.639	908307.1952	1504523.934	501236.0226	1153499.139	868504.479	2056070.804	711591.3209	1646418.384	983659.6383	1883082.902	563127.6138	NA	NA	552357.8885	725000.7444	711433.9721	608363.0458	545716.9554	669870.4656	1120078.284	1137729.859	514016.421	657905.7982	856074.3516	678720.8286	946337.5793	853062.675	1599119.918	NA	712720.905	810247.599	1116206.58	970679.9631	743782.7605	733037.5474
Q15907	234	RAB11B	1	sp|Q15907|RB11B_HUMAN	Q15907	RB11B_HUMAN	Ras-related protein Rab-11B	Homo sapiens		869363.1195	489107.4471	712404.3873	709383.6834	1686800.128	1011252.247	1267639.254	910577.2289	1185238.75	889944.8047	2007354.564	776306.5652	1552070.58	649282.6532	1801772.169	846708.3259	NA	NA	758327.7534	955630.3818	1104865.754	967691.5884	755465.874	991996.8616	855190.6128	686571.5346	578552.7635	905368.1779	610868.8284	1043053.488	848425.7332	2042960.688	1408394.312	NA	849654.3514	727280.5367	1491147.479	884307.5822	1056145.57	966418.3781
P62241	191	RPS8	1	sp|P62241|RS8_HUMAN	P62241	RS8_HUMAN	Small ribosomal subunit protein eS8	Homo sapiens		860709.5235	847601.7183	667801.1023	1213437.47	488801.3583	730771.3344	848123.9213	1205769.825	749994.1346	859716.3428	537226.7187	1315214.106	519685.6601	794419.647	513196.7333	1277792.693	NA	NA	1148698.765	1345891.809	1364887.129	1713687.78	1872443.835	1041998.318	824316.3501	1289526.295	1228626.971	1263364.852	792254.5308	1031656.094	1291933.993	1042896.952	548000.9681	NA	4076085.35	2273816.366	1607150.303	2098828.846	1403004.931	2984529.609
P22695	298	UQCRC2	1	sp|P22695|QCR2_HUMAN	P22695	QCR2_HUMAN	Cytochrome b-c1 complex subunit 2, mitochondrial	Homo sapiens		850112.8769	348660.6044	905604.0033	304146.2894	813580.7989	643356.7109	580363.2845	453285.2449	513731.8135	430463.4678	641701.6877	385740.1937	485039.1889	417697.3072	551176.0237	364455.1831	NA	NA	391787.4263	365493.7381	467263.6835	370408.4938	322766.4917	384840.7117	362656.4178	550513.1613	321385.3163	291524.3239	272553.7751	369588.1998	327779.3903	553844.3707	456488.5134	NA	524353.0144	768480.7637	629556.2196	600387.0443	975482.679	652105.0713
Q04837	169	SSBP1	1	sp|Q04837|SSBP_HUMAN	Q04837	SSBP_HUMAN	Single-stranded DNA-binding protein, mitochondrial	Homo sapiens		847086.7333	367199.6192	810600.8025	244315.1618	402390.6106	546293.3017	472154.9894	299384.3157	460594.0151	387906.8738	389245.9062	152883.8001	707715.3317	406038.9171	440476.876	373879.2561	NA	NA	334428.1946	169455.3528	358540.5779	101816.1746	217759.7756	271682.893	986472.7265	558424.8022	177250.9314	208027.1727	692706.8275	255983.1615	412323.3824	922977.1528	396049.9837	NA	523476.0472	535571.7545	436277.8419	660730.3149	768677.7957	185508.8072
P42765	207	ACAA2	1	sp|P42765|THIM_HUMAN	P42765	THIM_HUMAN	3-ketoacyl-CoA thiolase, mitochondrial	Homo sapiens		842567.5468	1361797.442	1355881.88	1091155.948	918869.3473	1799024.096	745230.7645	982576.9598	1327308.964	824112.7157	1201998.055	1107098.415	976546.8194	1145115.592	1251908.374	1140297.736	NA	NA	1292315.427	955346.6124	746811.4597	990667.9702	944672.8294	807356.4799	1647332.313	1173976.118	756897.2507	773025.1214	1145806.704	1120693.801	1152313.308	1424743.878	2168370.873	NA	257107.6904	333318.474	400695.0066	376791.4416	1259775.099	329197.8582
P17096	207	HMGA1	1	sp|P17096|HMGA1_HUMAN	P17096	HMGA1_HUMAN	High mobility group protein HMG-I/HMG-Y	Homo sapiens		834526.1824	581375.9844	1380331.635	899743.2341	559311.5115	1010008.729	1327471.981	521493.2045	881397.384	1210297.355	2625388.993	279296.1621	327282.8003	738935.5044	622637.494	1041116.69	NA	2.39E+07	983751.172	328869.0897	369473.0092	334617.4826	1261645.02	272809.739	1244070.71	859994.6747	1164732.871	302767.796	848955.0841	381391.9878	1408070.038	834526.1824	317186.0277	NA	1091527.071	1284059.525	876383.938	1956053.673	1206179.863	639261.7486
P60903	106	S100A10	1	sp|P60903|S10AA_HUMAN	P60903	S10AA_HUMAN	Protein S100-A10	Homo sapiens		831235.6886	705608.2554	728123.6097	318507.0949	204240.3969	625835.9565	533787.2526	731907.3453	356767.4158	192220.68	264596.8187	555441.3493	376845.2719	225322.5086	316069.9372	207868.9151	NA	NA	298251.0919	502842.6779	686075.7391	556248.4722	261389.8502	534092.8743	256998.8164	268342.9598	149168.6759	591365.7472	155652.7795	590345.0514	174560.2514	375536.922	159468.7947	NA	526711.9479	417945.5155	449076.6041	431064.6909	139342.0163	876442.2299
Q01130	151	SRSF2	0.9999	sp|Q01130|SRSF2_HUMAN	Q01130	SRSF2_HUMAN	Serine/arginine-rich splicing factor 2	Homo sapiens		828297.4992	521961.5271	740833.2127	330196.1248	164463.3048	290539.122	189291.3137	615652.4698	156292.5713	255752.834	213854.4369	454398.8806	239686.3565	231298.2539	191438.2161	424487.4531	NA	828297.4992	235616.8674	441536.811	480480.9515	429996.4306	281877.3615	571663.71	178886.1429	314463.9002	222869.8117	461559.4557	231609.4134	545659.8055	233571.5297	764944.0712	206746.9368	NA	531960.2963	751929.0973	192289.7688	379528.5023	624376.6162	525663.1671
P62820	254	RAB1A	1	sp|P62820|RAB1A_HUMAN	P62820	RAB1A_HUMAN	Ras-related protein Rab-1A	Homo sapiens		826854.1527	493039.1288	781422.465	473063.1612	1176338.551	635213.0364	711227.3829	805249.6448	642168.8882	706028.2956	1222862.349	640293.7172	1011076.333	572482.9494	921541.384	544344.7124	NA	NA	544106.5471	627710.3348	648387.2998	698317.837	428281.8248	727113.255	513734.9861	299668.9652	554502.563	533176.6816	414324.2587	674892.5336	557738.588	1372475.068	759114.4971	NA	457967.118	505285.7748	1177230.74	726918.1085	630056.6349	641458.6365
P37802	295	TAGLN2	1	sp|P37802|TAGL2_HUMAN	P37802	TAGL2_HUMAN	Transgelin-2	Homo sapiens		823619.9286	5436154.663	858728.9174	2683652.641	787099.0307	1115481.719	863023.7327	3951945.17	731795.7692	823942.5661	725779.6638	2502804.988	780180.9636	847744.6522	727088.9385	3475790.778	NA	NA	3688171.861	1536672.445	3098964.785	2556309.35	2500217.951	2457193.432	415634.2529	1314908.511	1929564.345	1348814.735	810248.3191	1742252.233	636409.6734	797773.8994	902730.2761	NA	3917426.69	2091120.099	1284808.769	1937402.332	974895.8428	2579425.18
P29350	385	PTPN6	1	sp|P29350|PTN6_HUMAN	P29350	PTN6_HUMAN	Tyrosine-protein phosphatase non-receptor type 6	Homo sapiens		793783.7926	430882.3639	830743.5144	501565.6309	390888.8186	557335.4902	376045.8147	1273691.707	997889.865	412593.3327	314338.0792	717455.4337	286020.5666	329694.9894	311367.5721	601309.3797	NA	NA	483490.9915	697388.865	766947.0474	680768.8613	593772.3815	676590.4536	497277.0433	406778.387	592817.4165	713139.9567	263295.4	670298.3241	240887.5987	566163.657	272263.5569	NA	548285.6808	904550.8447	462098.3657	392185.898	420159.4778	906855.3146
Q99623	491	PHB2	1	sp|Q99623|PHB2_HUMAN	Q99623	PHB2_HUMAN	Prohibitin-2	Homo sapiens		789516.3452	502674.4214	919196.2892	712828.6649	960688.4321	618668.5282	735105.3732	681296.7445	850464.09	935586.3633	927054.4876	361785.6609	811113.3607	496065.9022	789516.3452	657643.5544	NA	NA	773935.1604	428445.4023	504481.0476	450807.9137	630054.1394	533461.4101	811565.3161	597713.11	568472.2718	475865.3053	748848.8263	414039.2801	845216.4618	821568.9896	840209.1054	NA	720429.3441	741015.0851	897154.6675	829642.8414	1070433.564	531425.2177
P30740	463	SERPINB1	1	sp|P30740|ILEU_HUMAN	P30740	ILEU_HUMAN	Leukocyte elastase inhibitor	Homo sapiens		789500.4995	548813.871	550845.291	532479.1961	471536.0098	362911.9557	422303.0562	681626.9638	674462.8597	434591.7358	410505.2978	362366.6851	423817.8542	838386.4197	237043.1251	663895.174	NA	NA	348154.7345	734636.2291	773754.8949	572898.8514	511135.9073	856720.6577	782210.0052	771018.9894	909812.936	805878.8449	529329.6658	919884.3035	298331.5225	790356.4544	448895.4826	NA	1137891.392	861675.6353	445247.2626	668075.3902	367738.8684	1014157.481
Q09028	245	RBBP4	1	sp|Q09028|RBBP4_HUMAN	Q09028	RBBP4_HUMAN	Histone-binding protein RBBP4	Homo sapiens		784898.8192	416071.7036	619989.0819	256373.4121	298298.4374	497870.3768	520969.0609	456949.4268	571575.5099	592501.8478	529974.7321	496365.6197	595436.1547	1254969.384	426465.5616	716310.2023	NA	NA	472413.8896	364094.9699	363090.3174	406737.4005	390825.7438	330204.1774	471203.4957	1020581.23	446657.7224	345418.6737	638187.2513	445897.113	374269.0564	753727.9211	672874.5549	NA	514372.6575	733806.0624	591590.7053	812449.5618	777378.6828	708092.9363
P61160	230	ACTR2	1	sp|P61160|ARP2_HUMAN	P61160	ARP2_HUMAN	Actin-related protein 2	Homo sapiens		774127.6076	1607358.862	909506.4422	1335434.785	1668876.878	1588610.766	1040510.7	1116454.555	1664038.76	894862.3081	1079537.463	1383928.704	1306654.365	809185.1662	1280484.781	900609.1322	NA	NA	1479620.144	1014620.242	1016639.741	1505828.456	1796417.308	1230396.031	2625476.151	488644.277	2202433.471	896885.355	2771114.97	1181250.601	1163294.301	1188736.481	2045268.054	NA	663345.1777	684484.9846	609060.6546	990216.9008	1325901.256	475470.6279
P62269	188	RPS18	1	sp|P62269|RS18_HUMAN	P62269	RS18_HUMAN	Small ribosomal subunit protein uS13	Homo sapiens		773799.9934	363308.1918	470176.3973	183704.6515	164519.8778	583934.6554	416976.8504	262085.465	284350.3987	197791.181	521557.2726	156427.1581	331296.1405	654428.1918	443663.1003	257635.8086	NA	NA	125852.8042	173206.6347	381456.0534	212180.8395	203697.7136	171830.4976	782433.2834	1433299.642	168358.0647	278168.492	1289147.512	221021.3926	726395.7358	631747.2997	288511.4868	NA	1578775.687	1029620.539	862053.3742	1093575.906	609688.698	1664402.449
P60842	300	EIF4A1	1	sp|P60842|IF4A1_HUMAN	P60842	IF4A1_HUMAN	Eukaryotic initiation factor 4A-I	Homo sapiens		772058.5045	787207.1407	805730.3521	948045.1612	633661.0314	511746.1509	797417.3736	487520.5493	657545.4362	638280.0956	486305.4314	1074815.019	498269.087	834648.1828	419077.56	664937.0013	NA	NA	683756.6451	1026948.627	680482.5053	441705.8237	386498.0289	770790.8939	564502.2593	806369.7695	484092.6409	904841.9184	596882.5255	923243.698	484514.7479	753316.8684	586161.8358	NA	1254578.468	990424.9814	508202.8585	501406.8602	697506.3138	1136353.031
Q92841	393	DDX17	1	sp|Q92841|DDX17_HUMAN	Q92841	DDX17_HUMAN	Probable ATP-dependent RNA helicase DDX17	Homo sapiens		768346.6859	410626.7348	791792.7427	398380.1223	673430.1342	283940.704	410413.2779	457195.8485	426571.5241	551607.955	1125851.938	408361.3328	531827.8388	493917.5671	707387.755	454064.8878	NA	NA	499932.4874	310799.288	459488.8594	229947.3192	330158.7661	321448.2252	226952.4218	1177778.22	243389.76	264248.2979	NA	223706.5874	290628.3625	506050.841	NA	NA	683404.3881	703483.3999	590270.8425	879775.4618	384017.5273	575641.3872
P13489	286	RNH1	1	sp|P13489|RINI_HUMAN	P13489	RINI_HUMAN	Ribonuclease inhibitor	Homo sapiens		758211.3461	1011852.608	1034465.431	795114.043	773603.3504	956982.0748	737512.1955	945680.1719	749728.394	868053.8434	1142964.886	957955.6645	485843.9817	974351.9353	480928.7343	1179141.015	NA	NA	744568.9275	871684.897	1255708.219	1562314.618	670930.6292	1287905.458	937404.1277	938199.5785	843346.2421	1564309.518	693354.7255	1010451.163	552048.541	1029095.519	518651.0167	NA	881524.2583	754205.8806	620682.0364	575240.8507	789943.7444	1941761.857
P0DP23	245	CALM1	1	sp|P0DP23|CALM1_HUMAN	P0DP23	CALM1_HUMAN	Calmodulin-1	Homo sapiens	sp|P0DP24|CALM2_HUMAN, sp|P0DP25|CALM3_HUMAN	757377.5217	2599194.393	1138564.32	2292024.653	1665421.715	1484198.035	1542742.076	3138718.517	1802760.247	2305927.505	782484.5082	3490838.566	1644827.741	1193474.642	964246.7514	2340847.584	NA	1789456.058	2682540.91	3564077.931	3602707.411	2805489.363	2924980.696	2896870.29	1036976.579	1987369.37	2295480.279	3376537.328	1338752.16	2888140.436	1087455.754	953363.6656	1622383.069	NA	3553984.5	1829525.447	1394401.335	2029052.01	1990023.789	3105745.874
P52565	199	ARHGDIA	1	sp|P52565|GDIR1_HUMAN	P52565	GDIR1_HUMAN	Rho GDP-dissociation inhibitor 1	Homo sapiens		753006.1928	3559368.481	1065436.616	2358547.268	1598579.912	912352.9668	1635393.073	3679858.481	651116.1117	1385429.44	2101474.501	2987002.583	1306360.845	1662641.301	1603599.756	2024287.485	1.61E+07	1.52E+07	2576347.22	2346965.333	2067331.126	2301521.216	2459929.334	2509964.334	1241751.712	1.20E+07	2215899.311	3186504.483	2287675.604	1928920.764	750656.7031	1548172.206	557957.642	5796518.3	1012387.215	799555.9874	416357.7151	283800.6082	494542.1171	719071.2756
P09651	218	HNRNPA1	1	sp|P09651|ROA1_HUMAN	P09651	ROA1_HUMAN	Heterogeneous nuclear ribonucleoprotein A1	Homo sapiens		723644.2781	1340491.409	1352488.493	3405551.859	1325194.925	4664041.374	3032526.221	2480165.391	837420.732	4699493.651	1545649.147	2647848.81	1326874.328	2315455.695	4257159.734	1512220.681	NA	NA	1177055.897	1862702.794	1186853.351	1446927.751	1963332.315	2066656.229	968448.7054	979459.2214	1339250.892	1313401.391	814114.6887	1721061.014	2798235.081	1130901.482	851400.026	NA	1008898.023	808254.1568	342865.6806	1417705.54	1199579.531	1473803.934
P02788	229	LTF	1	sp|P02788|TRFL_HUMAN	P02788	TRFL_HUMAN	Lactotransferrin	Homo sapiens		722370.9319	155506.1265	621332.112	230173.0189	667815.2435	557545.3504	683802.7278	118372.3109	686096.8353	557189.5421	563361.0187	161082.6324	461999.958	454317.9443	488953.3094	412556.9372	1148911.335	NA	357996.8487	125385.1754	153961.7042	197055.336	385929.4188	150621.4571	790204.5292	705071.3508	164349.5859	146767.9279	723945.0192	167233.5387	574922.9395	630617.2908	433466.943	NA	480812.4418	998155.9037	1855663.621	1310502.981	1256039.207	519409.3908
P25774	214	CTSS	1	sp|P25774|CATS_HUMAN	P25774	CATS_HUMAN	Cathepsin S	Homo sapiens		722264.2488	274384.7802	557360.4812	301377.7626	1336555.554	890969.8406	991212.9458	401508.8592	412216.2182	408678.8949	1881317.429	517726.8428	972313.7818	754337.6987	959457.3497	272759.1189	NA	NA	292393.1742	622117.16	519336.2368	543738.4316	173071.2602	481419.7761	NA	819767.1129	193269.8799	590835.3245	503952.3269	446666.2719	414476.7386	616892.624	1961417.396	NA	259762.3338	638769.956	2508473.944	466882.0685	459212.1313	568111.032
P39656	291	DDOST	1	sp|P39656|OST48_HUMAN	P39656	OST48_HUMAN	Dolichyl-diphosphooligosaccharide--protein glycosyltransferase 48 kDa subunit	Homo sapiens		722154.9048	340862.1771	548316.7341	343983.8357	1783468.983	805581.665	1223453.297	629281.6758	471292.2883	868734.5114	1222420.361	590403.3428	971409.6664	1128368.262	1401526.757	296246.2459	NA	NA	860285.4522	539664.9508	706763.8793	693666.3061	353879.5938	775420.5878	765506.4174	492890.1783	281926.5809	499439.0194	749958.266	821440.7544	634469.0485	757322.5864	1381210.012	NA	476883.2139	535363.5519	900305.3247	536513.9651	551282.1024	644818.6538
P27695	203	APEX1	1	sp|P27695|APEX1_HUMAN	P27695	APEX1_HUMAN	DNA repair nuclease/redox regulator APEX1	Homo sapiens		719448.225	447659.5803	459166.3009	728486.8268	387708.6798	351907.4645	380592.7374	443132.2577	NA	374946.8979	424611.8318	252357.3924	NA	350075.2343	201233.1592	647175.7111	NA	NA	556906.3743	358641.9942	378314.3924	323388.2222	561159.6177	307686.2515	313129.2067	459378.6726	575887.3725	286410.3831	390062.3708	353564.7643	213723.6494	594335.5547	331887.7451	NA	780981.7877	601497.7192	504689.1337	368005.3308	430789.5265	392872.6537
P26373	190	RPL13	1	sp|P26373|RL13_HUMAN	P26373	RL13_HUMAN	Large ribosomal subunit protein eL13	Homo sapiens		712637.8557	1084142.218	495932.9467	1749080.672	491807.3604	1155062.723	865735.3721	1069279.681	822390.445	684587.967	551079.9049	1143216.072	971026.3667	587558.7808	389433.1164	1233304.511	NA	NA	1558824.556	1217772.182	1328338.28	1073127.468	1498337.842	1008004.259	563848.3243	733082.0202	1427160.754	1143756.119	478884.3693	1273476.606	1861481.612	610482.0575	741510.1577	NA	1463618.039	1089047.858	600169.4268	953231.4074	589101.5986	1064294.146
P07195	285	LDHB	1	sp|P07195|LDHB_HUMAN	P07195	LDHB_HUMAN	L-lactate dehydrogenase B chain	Homo sapiens		712194.3865	1097168.121	786057.0388	1963744.888	1122622.246	659119.6727	632328.9378	786341.1717	514054.1185	582337.2886	1018480.586	819966.3858	572119.4159	558408.9931	660981.4007	1807506.699	NA	NA	698139.1584	474638.6696	746085.9971	562950.5422	1763245.277	634029.0187	969436.0764	988592.9486	716220.6414	722946.1164	608541.4222	948838.2396	380739.1368	574310.4894	856718.0529	NA	554037.6666	573518.8567	345204.9858	185456.7782	299505.7643	222416.8386
P16402	123	H1-3	0.9994	sp|P16402|H13_HUMAN	P16402	H13_HUMAN	Histone H1.3	Homo sapiens		707676.2379	4790016.239	6640705.11	1.07E+07	3999575.835	1.58E+07	3740634.639	3171624.06	1.93E+07	7279263.647	3277699.833	2191402.501	2779677.192	9300896.686	3762660.338	1.50E+07	NA	1.21E+07	1.59E+07	2131777.664	3039626.284	2726223.175	1.71E+07	2507205.684	1.53E+07	3734214.853	1.85E+07	2418990.111	2.46E+07	2584150.361	2.40E+07	2604948.277	4491486.475	NA	6216721.275	8565176.92	8440942.547	2.62E+07	1.16E+07	3189541.708
P63244	252	RACK1	1	sp|P63244|RACK1_HUMAN	P63244	RACK1_HUMAN	Small ribosomal subunit protein RACK1	Homo sapiens		704005.5074	435115.5804	554619.6921	773720.7863	391193.4791	306290.5279	319643.8395	474001.5726	397383.3263	372953.4305	547065.1493	479313.3595	369500.3421	383388.314	300466.5596	734474.2701	NA	NA	534021.6241	440149.1248	655196.8744	537601.7218	1280241.27	504899.4597	372747.3786	NA	774426.0535	541768.0658	462949.4658	914738.2296	133988.0792	594795.2846	233687.7449	NA	932373.0575	443273.341	356878.3405	235339.6202	185979.1563	603562.8027
P07339	257	CTSD	1	sp|P07339|CATD_HUMAN	P07339	CATD_HUMAN	Cathepsin D	Homo sapiens		701733.9153	8998885.716	1275888.13	1634064.542	8773760.47	2067992.57	5224625.167	1283421.735	2462749.52	2490340.174	1.08E+07	2231603.038	5165417.991	678032.8409	5007953.023	1150760.561	NA	NA	1491268.2	3414516.48	2147970.309	2025876.929	1138216.68	2597921.075	4208364.467	1788453.976	1543994.286	2136118.022	3115363.418	2748808.821	1767926.27	856151.0322	5736504.423	NA	615864.4085	1219431.307	1467553.712	605084.2515	1173053.715	695252.3461
Q15149	1775	PLEC	1	sp|Q15149|PLEC_HUMAN	Q15149	PLEC_HUMAN	Plectin	Homo sapiens		699814.4785	981980.0346	894951.5757	695952.9809	622084.1956	1686941.357	690789.4221	766125.8706	556005.8314	849864.4882	550987.8729	744112.3668	970156.6183	597401.2812	496636.7377	738232.7511	NA	NA	628103.7085	677955.4292	686343.9331	706155.3672	677262.1976	897967.4684	861414.0045	664890.179	754028.9146	893698.0076	624999.8039	738236.4683	991501.5446	645839.8098	391168.5394	1.14E+07	1170679.118	863712.7934	773393.62	1257689.366	743701.654	950229.3574
P62081	180	RPS7	1	sp|P62081|RS7_HUMAN	P62081	RS7_HUMAN	Small ribosomal subunit protein eS7	Homo sapiens		695601.7707	2554684.155	880681.6753	1468710.955	750251.3142	1055282.811	737483.4157	1529541.731	846332.7185	867184.2448	565879.5743	1248271.813	561162.0555	563046.5586	559793.319	1468731.29	NA	NA	1260978.631	1202100.013	1189981.498	1389157.141	975172.2238	1316950.986	497930.9102	603596.9909	1487297.366	1563309.108	699144.6169	1325339.778	1368276.9	723954.1928	979869.5454	NA	1657270.433	1143831.996	611246.8584	782177.5796	346464.8749	1519474.157
P61254	93	RPL26	1	sp|P61254|RL26_HUMAN	P61254	RL26_HUMAN	Large ribosomal subunit protein uL24	Homo sapiens	sp|Q9UNX3|RL26L_HUMAN	691129.5029	4459561.575	1341427.081	4414886.381	4573527.889	1980090.74	1486125.36	2393873.644	1540448.832	1315229.485	5434687.611	2487116.053	841821.8527	1109762.329	599665.7584	3815590.551	NA	NA	2674485.992	3008918.239	2240528.432	2621410.78	3407118.234	2319706.822	921365.4078	661633.8554	2790425.373	2424093.753	3761065.257	2519415.289	3916046.469	1329051.203	690751.3742	NA	833696.3773	576901.0805	368565.054	307102.312	165536.6533	583381.9536
O75390	267	CS	1	sp|O75390|CISY_HUMAN	O75390	CISY_HUMAN	Citrate synthase, mitochondrial	Homo sapiens		688972.8489	395980.0438	554368.6444	434803.7582	434190.1673	497926.7328	609687.3529	509716.6879	620061.263	526077.2218	277658.9256	527290.2362	635635.086	251017.0121	556660.8583	634336.9493	NA	NA	916246.6733	547247.9868	668073.3133	420528.6803	659795.2758	504131.629	NA	385333.4028	515882.899	542666.0947	428096.2208	462600.1803	440491.0834	756036.6645	292881.6665	NA	430967.0888	724282.9152	526742.3602	450605.0489	847056.1106	414344.2352
P19367	422	HK1	1	sp|P19367|HXK1_HUMAN	P19367	HXK1_HUMAN	Hexokinase-1	Homo sapiens		680825.8721	1314678.468	1274088.526	1165280.63	1266336.293	1485896.732	1387134.024	959970.9718	1701567.826	1328671.91	1221587.521	733815.2482	1153823.256	996536.4453	1445027.778	1085323.574	NA	NA	1191013.174	583139.6461	644817.1405	688369.4316	1101618.768	518867.7037	1585664.021	563982.0709	870092.6047	611730.3854	1583231.982	566393.3144	1145585.343	933120.8587	1137447.439	NA	643165.4349	585894.9872	538426.2755	536577.1032	618245.9833	327233.5801
P05387	171	RPLP2	1	sp|P05387|RLA2_HUMAN	P05387	RLA2_HUMAN	Large ribosomal subunit protein P2	Homo sapiens		679063.9168	653642.7672	551926.0626	564796.2103	439940.2598	521404.3106	560093.732	395381.5317	515443.9362	357317.3194	320460.88	669038.7777	422286.3124	407490.0695	292710.4268	566692.02	NA	NA	360546.25	718879.3506	627396.504	423002.4154	443496.0623	622727.6511	679079.1776	636584.6019	424175.357	675688.6924	671169.2824	525519.1321	693130.4626	533542.6328	574983.4195	NA	1411647.787	991780.1338	649506.5723	868708.0225	519671.8634	1350054.99
Q08211	456	DHX9	1	sp|Q08211|DHX9_HUMAN	Q08211	DHX9_HUMAN	ATP-dependent RNA helicase A	Homo sapiens		677428.8005	492226.6609	502137.0004	473794.5762	314544.5274	660331.3581	701610.9154	363176.4654	704084.8449	663899.61	660856.7759	433943.4956	441427.5659	1189513.839	819486.2742	585508.2635	NA	NA	301182.6916	373850.89	401206.6966	319365.5107	317656.9482	417403.2205	859802.4451	798320.0242	559835.4698	454552.2261	487291.0769	347507.3162	759762.0805	630083.9049	526692.597	NA	386425.6049	702239.2253	423648.277	645403.4223	656098.597	380824.6557
P47756	190	CAPZB	1	sp|P47756|CAPZB_HUMAN	P47756	CAPZB_HUMAN	F-actin-capping protein subunit beta	Homo sapiens		672226.3544	1486891.569	508466.2459	1334822.871	679816.6926	981408.3641	1099542.468	1924509.299	778773.5515	1203693.316	724890.0919	1383266.414	1090834.373	250157.706	142788.7616	1565940.192	NA	NA	868573.4451	1206793.604	1306252.952	1086083.762	1381518.85	1296111.245	851804.8054	191712.7467	1383115.636	1206603.215	904254.7763	1136093.875	909271.1967	701362.3955	671008.2609	NA	948581.7096	892903.8661	601952.1924	760632.2756	537429.0453	877468.0089
P13010	392	XRCC5	1	sp|P13010|XRCC5_HUMAN	P13010	XRCC5_HUMAN	X-ray repair cross-complementing protein 5	Homo sapiens		667995.7139	1010417.986	550016.1975	1457108.886	654688.9181	1037972.83	704572.1343	1758572.86	1239440.024	831357.693	766771.1081	985606.9212	768192.5088	1900106.173	1424318.113	1277919.985	NA	NA	1833464.206	990474.1275	1369969.46	1039147.191	1731377.545	976264.6639	1209671.017	1677421.596	1884302.857	1102073.753	858013.5431	1039681.508	1465938.625	786796.4754	600355.2668	NA	1571726.532	1095542.538	837385.93	1112257.97	1978698.93	1228726.181
P08865	250	RPSA	1	sp|P08865|RSSA_HUMAN	P08865	RSSA_HUMAN	Small ribosomal subunit protein uS2	Homo sapiens		657727.0463	1273756.102	1152490.583	2288984.102	1174117.029	790168.5437	805651.0811	1510199.114	1111279.796	769345.29	1107193.806	1366206.382	425260.7834	1787292.439	584301.7909	1471594.742	NA	1018715.487	1371383.81	1229635.081	1774808.979	2037205.185	2728034.717	1282081.902	1280864.783	694805.3517	1531227.517	1114355.456	1294994.504	1231068.836	1157916.775	963278.8828	883599.0043	NA	1865259.59	1111899.883	629764.6155	735759.5611	586642.6117	1426616.1
P23141	251	CES1	1	sp|P23141|EST1_HUMAN	P23141	EST1_HUMAN	Liver carboxylesterase 1	Homo sapiens		649743.068	154098.8617	466622.8537	125198.9251	531894.1216	338960.6393	728277.7783	160108.0999	278665.3622	410742.9056	146470.5982	677593.436	414732.5516	404347.8223	528451.452	242813.7841	NA	NA	191357.7341	141940.9721	331460.9382	395026.1359	210038.008	854985.9331	507750.6559	292850.3663	209592.5212	483569.0442	491426.1836	425374.6864	219706.004	414069.4244	877489.2804	NA	173082.0566	274865.0527	708818.4889	238277.0683	NA	514025.3033
O14950	219	MYL12B	1	sp|O14950|ML12B_HUMAN	O14950	ML12B_HUMAN	Myosin regulatory light chain 12B	Homo sapiens	sp|P19105|ML12A_HUMAN	649306.3742	2384575.028	974683.3471	2796737.944	1741541.873	1313782.639	866355.3171	2658535.946	4355702.487	3667074.885	1334599.988	3102275.922	5089129.64	960792.5923	1361564.258	2806228.57	NA	824352.6552	3136775.233	3050978.522	2924079.355	3203149.445	3414252.879	3586786.16	3749856.54	2210828.168	2602036.125	3220895.138	1885305.948	3406090.548	2266039.429	4173131.842	370549.6986	NA	1934742.985	1372758.654	1232801.324	1239703.04	584398.4686	1528498.983
P62873	146	GNB1	1	sp|P62873|GBB1_HUMAN	P62873	GBB1_HUMAN	Guanine nucleotide-binding protein G(I)/G(S)/G(T) subunit beta-1	Homo sapiens		647573.6302	170410.5325	519518.7271	107994.5925	157635.4356	124233.0733	196695.1604	125182.7732	133206.93	120544.6106	126153.7385	174028.9092	213291.8836	141972.5425	116373.7974	183752.4469	NA	529664.8417	125844.892	149600.512	148807.1506	142277.8734	113242.8632	165188.8972	121542.8912	144645.6862	125249.7748	183655.1021	143401.9542	160049.4601	217459.9718	406875.3948	177110.765	1074347.857	379706.5671	464714.6926	636845.8181	486950.5997	432295.7605	569026.2894
Q00325	258	SLC25A3	1	sp|Q00325|S25A3_HUMAN	Q00325	S25A3_HUMAN	Solute carrier family 25 member 3	Homo sapiens		647497.774	797270.9161	694157.4665	816576.0406	918121.5598	1017968.953	731812.0836	645510.3037	655119.685	721060.762	690315.4807	510582.715	865670.4811	298254.4926	898898.9714	674372.9223	NA	NA	561847.9453	397532.0557	567715.2423	410687.5568	468543.6349	405087.9401	614474.5563	685429.6214	479828.8657	348065.1089	635427.673	404252.9985	630929.6854	597214.0077	695574.8606	NA	629199.4053	535474.2346	849169.7455	522541.5447	945718.8654	641730.4526
P46940	712	IQGAP1	1	sp|P46940|IQGA1_HUMAN	P46940	IQGA1_HUMAN	Ras GTPase-activating-like protein IQGAP1	Homo sapiens		647082.7527	884865.8305	686195.5694	793820.6464	707493.4169	635379.3128	765933.8541	1021966.16	664028.0564	797318.2017	531267.3189	1060397.587	991605.5171	685995.1638	486572.6874	494767.6095	NA	NA	980175.8766	842364.1756	1043553.365	804367.1511	791609.0588	823735.0317	472382.0163	744381.9099	1109651.692	982417.9076	409467.2385	932204.6655	1363645.879	714247.195	709320.0784	NA	522580.7173	610665.0018	923905.7033	440084.361	482172.1391	885385.3518
Q06323	195	PSME1	1	sp|Q06323|PSME1_HUMAN	Q06323	PSME1_HUMAN	Proteasome activator complex subunit 1	Homo sapiens		637012.7483	472124.7601	688079.347	567912.9426	198529.0325	282960.9363	780690.0599	702468.0727	430852.6842	293715.6559	221370.4904	318126.1455	675857.662	253991.1873	310288.6242	506119.3215	NA	NA	663223.0349	408508.3927	741818.6742	484905.6185	826596.2685	434823.2888	465898.5189	752516.4993	748132.1775	544874.1144	271500.0471	552591.5311	410640.924	459985.0325	174766.5548	NA	921209.3575	818315.6736	410521.8202	544636.6789	339709.4453	602635.9448
P62258	174	YWHAE	1	sp|P62258|1433E_HUMAN	P62258	1433E_HUMAN	14-3-3 protein epsilon	Homo sapiens		634438.8515	606532.4949	506501.1139	364834.1423	421150.601	1057914.083	426597.2173	290132.3932	931752.7435	2049007.417	339094.1569	1045696.291	354863.4819	326373.9891	469372.0914	542124.7452	NA	NA	365213.5376	633122.4983	837462.8901	778857.0956	308492.2844	901332.8015	NA	236805.8987	526432.6286	563235.6153	1854174.233	615245.6936	177858.4692	662975.9082	445707.9776	NA	484113.1931	350775.8506	501134.4409	388724.3007	285444.2986	358295.7477
P49748	295	ACADVL	1	sp|P49748|ACADV_HUMAN	P49748	ACADV_HUMAN	Very long-chain specific acyl-CoA dehydrogenase, mitochondrial	Homo sapiens		614923.313	348759.8266	490020.7268	278117.3373	865795.9476	625618.2874	587372.8182	273992.8543	447598.11	499032.4466	483510.3357	390693.3757	654980.7544	391481.2947	642439.9474	186068.311	NA	NA	410972.8523	379863.6206	471236.2282	365215.9754	197211.3891	410987.5592	388904.2228	284628.1304	284415.4294	334246.7713	337723.3006	410157.823	565713.774	530047.5747	674294.8627	NA	657528.3386	732677.4349	909339.929	2106647.622	959634.4519	777629.9817
P30041	236	PRDX6	1	sp|P30041|PRDX6_HUMAN	P30041	PRDX6_HUMAN	Peroxiredoxin-6	Homo sapiens		613423.9897	1055059.975	458242.8693	1408665.577	472640.7665	465216.1169	429466.3965	1197226.811	671243.3603	552244.1878	412132.3361	1014096.002	290241.799	498224.7788	564223.0188	825525.3782	NA	NA	566034.4783	1244415.148	1192859.583	1090492.175	1771331.555	1237392.722	582872.1112	562330.5148	1249589.518	1254137.014	603514.5545	1241854.092	338958.1899	602566.5071	404420.433	NA	930496.5852	895581.8376	511644.417	729707.781	912333.8991	1069239.484
P27824	273	CANX	1	sp|P27824|CALX_HUMAN	P27824	CALX_HUMAN	Calnexin	Homo sapiens		609037.5099	536166.843	448549.0867	319747.4422	3187587.412	853206.0586	1608729.986	747133.482	774694.4007	960862.8789	2513635.283	831703.588	2183206.489	1241646.047	2101380.564	350470.6339	413985.0971	NA	795644.5436	808838.9795	959483.2083	1058774.76	463821.3248	1122083.549	851791.9129	1128396.012	322995.5735	996515.8628	668911.9506	1013247.728	737097.0981	1446951.613	2432689.806	NA	145884.0103	406105.4581	860269.3642	254940.3893	373054.5159	539999.8108
P63218	106	GNG5	0.9999	sp|P63218|GBG5_HUMAN	P63218	GBG5_HUMAN	Guanine nucleotide-binding protein G(I)/G(S)/G(O) subunit gamma-5	Homo sapiens		608578.6173	790195.0259	1291360.058	831304.5698	2750506.048	1411726.765	2783707.422	756261.7973	1831301.784	1557255.704	2856935.598	1356842.713	2853111.864	1348515.809	1654989.087	937145.5214	NA	NA	763309.0412	902861.7328	1058358.708	814055.3923	868541.8125	1030340.939	1650135.6	1695235.165	791233.5414	1048197.21	1323115.669	956851.237	1127816.17	1236218.704	1939926.835	NA	317601.6737	351020.8918	1103925.637	388475.5982	284412.8465	604859.1171
P56385	87	ATP5ME	1	sp|P56385|ATP5I_HUMAN	P56385	ATP5I_HUMAN	ATP synthase subunit e, mitochondrial	Homo sapiens		608323.9231	335733.1522	451505.2214	NA	NA	371957.613	NA	NA	NA	519934.3435	NA	365244.8931	797044.525	NA	395422.8303	NA	NA	NA	446007.6275	884623.4638	NA	NA	NA	526711.5322	NA	NA	NA	325352.4715	NA	NA	NA	1056251.07	929314.9181	NA	119251.8791	476165.0946	NA	NA	NA	75346.71127
P36957	202	DLST	1	sp|P36957|ODO2_HUMAN	P36957	ODO2_HUMAN	Dihydrolipoyllysine-residue succinyltransferase component of 2-oxoglutarate dehydrogenase complex, mitochondrial	Homo sapiens		606100.7177	274732.9334	593622.6458	312115.4547	406129.4772	810654.1561	333630.3652	317840.0777	448323.4564	653858.3889	430144.5189	174315.6276	426008.1964	102667.9833	403316.6214	337584.9248	NA	NA	546004.3704	192496.1532	232748.4618	242122.0414	397405.2541	163264.4188	398840.8204	498503.2251	286256.4884	175225.283	789939.7947	189769.9176	476456.4295	470868.5547	549046.9825	NA	600016.9412	374528.5328	583025.5197	740543.8485	766071.5468	479026.1779
P43243	250	MATR3	1	sp|P43243|MATR3_HUMAN	P43243	MATR3_HUMAN	Matrin-3	Homo sapiens		605996.6213	1285932.471	609464.9481	1186496.49	420991.7716	862564.5301	1253776.209	854698.7215	1065857.308	1163380.539	898700.9207	870783.972	1112966.535	1238497.792	1139505.523	1196452.026	NA	NA	997019.5036	919779.0558	837867.7187	833043.6132	952320.0867	956707.8785	1658780.101	1139329.251	1234881.848	927830.6858	916804.6906	702295.8024	1889765.131	958599.8892	818797.5497	NA	256968.1533	408115.6598	237060.9242	449520.7138	426402.4796	316872.4709
P55084	304	HADHB	1	sp|P55084|ECHB_HUMAN	P55084	ECHB_HUMAN	Trifunctional enzyme subunit beta, mitochondrial	Homo sapiens		602574.7487	920928.9155	437149.5596	452302.5929	1207178.888	898887.4702	1076588.98	583184.8208	632298.421	650547.1438	1451244.673	474135.4938	1512283.864	261479.1819	1150662.781	360423.0901	NA	635436.8234	495928.0414	675864.209	598613.9451	587425.4094	392038.1308	691891.2773	602574.7487	550185.0115	443098.821	559175.6368	669886.9328	652574.6925	489409.4983	637270.9911	876258.6008	NA	680810.0268	857011.435	1774562.569	1482942.266	1531833.784	1061095.775
P13804	204	ETFA	1	sp|P13804|ETFA_HUMAN	P13804	ETFA_HUMAN	Electron transfer flavoprotein subunit alpha, mitochondrial	Homo sapiens		595932.1877	229519.4934	662920.1257	242906.9065	532791.2385	275475.6724	350222.6597	293992.9097	251383.7205	544645.4877	380092.3027	210160.7045	385245.0741	104088.0403	333293.3618	187924.0785	NA	NA	213067.6925	186494.1212	200451.3991	161905.248	193378.5818	217209.6186	423656.3789	909822.6966	164220.3893	176559.6698	565910.8358	211655.8415	268497.4996	464944.2569	341825.9641	NA	105525.2836	524954.6607	697038.7621	534104.4325	510904.2228	397797.2054
Q14847	250	LASP1	1	sp|Q14847|LASP1_HUMAN	Q14847	LASP1_HUMAN	LIM and SH3 domain protein 1	Homo sapiens		595413.3061	434510.6131	455073.093	522128.1736	807803.2065	268709.7314	250600.1848	758751.9204	288108.7383	302287.8169	331807.9338	450351.7236	532922.8506	925614.2358	84423.99889	617052.4666	NA	NA	737569.1687	452670.6492	612448.3356	663190.051	561039.3108	589728.7694	483424.528	439504.8737	559057.1973	544516.4267	724028.1092	539826.8014	264653.5056	491232.8492	662932.0459	NA	738201.5072	959880.9726	266694.6645	301671.7129	672853.4346	734398.5052
Q02878	278	RPL6	1	sp|Q02878|RL6_HUMAN	Q02878	RL6_HUMAN	Large ribosomal subunit protein eL6	Homo sapiens		594615.3687	1256232.819	707128.1581	1561718.324	967242.133	2012559.198	1258247.645	1048011.712	1350150.826	1179254.816	877962.1454	1046725.481	804775.6271	856210.8414	640914.2954	1981499.829	NA	1220222.593	1196610.399	1507370.455	1240618.575	1437540.413	1601869.982	1608681.139	939502.0476	823185.2897	1844983.6	1627233.231	1012593.809	1490676.098	2259760.621	879410.4091	1018142.163	NA	1119170.905	851302.4799	471729.378	1174696.823	809794.2466	814737.5079
P32119	261	PRDX2	1	sp|P32119|PRDX2_HUMAN	P32119	PRDX2_HUMAN	Peroxiredoxin-2	Homo sapiens		587857.1643	1237947.552	452650.7767	1941671.642	333945.9942	338216.3973	190076.2847	680392.1142	540371.4005	370020.1478	207615.4367	401498.6369	189586.0927	415351.4703	131466.5333	1088548.579	NA	NA	865938.0264	353903.4416	545219.9789	494062.4826	1894967.737	430194.4642	456573.2786	285959.5702	1566076.718	303936.6185	195959.5156	373338.2605	219540.5317	450424.458	269433.7593	NA	1252535.548	1110749.068	507810.943	564704.3564	485224.1729	710219.1261
O15511	144	ARPC5	1	sp|O15511|ARPC5_HUMAN	O15511	ARPC5_HUMAN	Actin-related protein 2/3 complex subunit 5	Homo sapiens		584554.8012	629818.8106	412367.7955	930090.6422	521826.8588	344243.4798	273399.1776	887624.9964	374393.2477	284385.2265	285088.9914	655323.0076	322097.6966	247287.4653	457772.9177	922772.5342	NA	504341.4141	711718.3587	866509.0347	828062.9407	756243.9186	860396.0293	801172.3915	589498.0858	365962.4359	1078937.596	757027.6318	518048.0042	713842.9524	491697.3597	795747.3833	312736.2376	NA	649055.2665	500816.75	342966.4609	357734.1746	373337.733	619257.3844
O75083	387	WDR1	1	sp|O75083|WDR1_HUMAN	O75083	WDR1_HUMAN	WD repeat-containing protein 1	Homo sapiens		579931.8741	740141.6127	452220.7906	901688.3232	475487.8651	370002.1718	352060.3908	695717.6461	331876.4945	400195.86	300180.7998	542320.7905	317343.2044	446718.0501	229315.5094	823356.961	NA	NA	607883.8989	520749.9451	604667.4293	531337.7051	745078.0333	491831.4354	460921.6947	414763.9475	1008718.818	516921.6903	402308.5821	604240.637	380457.012	514515.9574	315287.7318	NA	845314.8805	675779.4575	366166.3762	405643.1155	285279.3561	482118.7679
P26599	412	PTBP1	1	sp|P26599|PTBP1_HUMAN	P26599	PTBP1_HUMAN	Polypyrimidine tract-binding protein 1	Homo sapiens		577321.6591	353922.7017	394384.8851	234099.627	265178.391	314616.0789	301338.6453	334796.8223	328705.1206	238469.0245	265922.4985	379404.2844	207939.1633	437120.4665	166722.676	400719.1801	NA	695632.7488	304132.727	420384.9403	330255.6687	317522.6119	323059.0918	332814.8503	258026.2259	306842.5435	351362.4527	391949.7431	268560.2721	309382.6374	322772.1419	436678.9922	469598.7073	NA	392523.3663	496232.5506	255056.7127	357221.496	471289.7812	387477.3068
Q9Y6N5	281	SQOR	1	sp|Q9Y6N5|SQOR_HUMAN	Q9Y6N5	SQOR_HUMAN	Sulfide:quinone oxidoreductase, mitochondrial	Homo sapiens		576974.5478	1182502.253	624697.3314	530613.9783	954067.8834	1208689.679	733774.978	834604.0619	657743.9168	729255.2687	1775983.187	898521.9847	788255.3376	702357.5732	1030129.82	328118.8907	NA	NA	623472.4003	590203.8218	410665.5131	742502.9237	438877.774	316217.8836	1257473.899	1787974.108	532792.9329	400301.6233	2153967.171	623225.1824	513527.7593	826910.238	746592.0387	NA	720960.56	342200.6628	368633.8293	845515.9643	769730.4171	489701.1116
B0I1T2	348	MYO1G	1	sp|B0I1T2|MYO1G_HUMAN	B0I1T2	MYO1G_HUMAN	Unconventional myosin-Ig	Homo sapiens		574568.238	580752.958	433145.0234	423253.1519	631564.3058	1038255.071	684527.4193	418597.3634	306969.6288	1027575.295	301292.4469	516465.1809	846878.5002	217986.8146	720163.2679	600171.7239	NA	NA	418721.358	414035.2989	744247.8179	503583.0693	630054.7507	876318.2617	467845.875	443924.9841	555729.5083	531122.3366	610843.9334	405320.6335	217951.2134	347848.8253	901832.5603	NA	318423.761	287950.4604	522116.0058	502385.2616	742963.0366	299132.5936
P62917	148	RPL8	0.9999	sp|P62917|RL8_HUMAN	P62917	RL8_HUMAN	Large ribosomal subunit protein uL2	Homo sapiens		573666.7843	1012279.995	418281.3699	1074341.936	514212.5365	1286816.445	608099.5035	847316.3103	1090309.143	1075373.282	451227.0057	691672.3968	638168.5473	587964.702	462033.2278	1110256.287	NA	NA	1056797.4	932721.3091	977142.3742	1066768.003	1123834.837	924800.0977	712877.8442	622299.2047	958600.7793	801724.3824	1020794.186	954698.5787	2024763.361	594176.5976	642226.6504	NA	1041563.302	807581.3283	590111.8657	836781.4861	432872.6185	960365.8816
P49189	208	ALDH9A1	1	sp|P49189|AL9A1_HUMAN	P49189	AL9A1_HUMAN	4-trimethylaminobutyraldehyde dehydrogenase	Homo sapiens		571915.0433	421059.7552	625192.0762	777295.8461	447850.5359	608049.1054	340375.34	478233.81	542397.7853	480685.8457	371331.5536	429722.9004	345921.4989	300149.7352	361950.4024	767985.3604	NA	NA	576365.453	354668.8948	357765.8402	416194.1876	789511.0825	415288.8889	537972.6879	521495.9524	709370.6576	374151.2853	646192.5011	361584.3974	479250.0319	450126.8416	340438.8239	NA	643476.7118	647054.6325	612045.7267	555677.8723	845949.539	457830.1918
Q9UBR2	142	CTSZ	1	sp|Q9UBR2|CATZ_HUMAN	Q9UBR2	CATZ_HUMAN	Cathepsin Z	Homo sapiens		564283.7206	531072.3694	744812.8536	288013.5413	853124.89	385181.787	611499.0567	508653.6267	336269.1471	411047.0175	1097335.317	588885.2788	744824.8092	481581.2327	695265.431	417086.8705	NA	NA	426749.7835	528536.2404	507271.77	553631.6171	350681.6243	430680.9633	665275.966	453886.9162	365785.2377	448288.7733	385179.5468	471636.8607	269773.1363	314255.455	713142.691	NA	57534.73522	242521.0954	504408.3701	139692.1985	158559.2137	254758.8249
P51149	195	RAB7A	1	sp|P51149|RAB7A_HUMAN	P51149	RAB7A_HUMAN	Ras-related protein Rab-7a	Homo sapiens		551115.4067	823485.9585	1017744.863	1236306.839	2176824.452	1055100.88	2502260.766	1512050.012	1147110.602	1446995.917	2866266.069	1164075.339	1587940.153	919303.8332	2218712.085	944962.995	NA	NA	1414776.668	1628910.068	2076480.443	2016155.315	1167495.575	1930883.214	1371595.599	1635632.699	1043127.236	1669540.991	1146309.569	1473821.889	1644040.066	1939119.487	973521.5227	NA	325360.6207	530820.8352	748249.0872	492079.213	309536.5974	587878.9335
P62701	203	RPS4X	1	sp|P62701|RS4X_HUMAN	P62701	RS4X_HUMAN	Small ribosomal subunit protein eS4, X isoform	Homo sapiens		550261.2965	496755.1847	519962.3223	630637.4594	346577.5862	453155.9871	305617.5743	511438.8803	NA	524430.4337	386645.5322	532301.6384	350868.4026	NA	NA	585628.3401	NA	NA	220603.5281	578003.1761	566197.7895	396939.8061	869638.5918	605930.6243	NA	NA	794617.1996	488676.4458	540683.4189	657845.3696	407777.1218	437793.8831	324947.1374	NA	644347.4853	567264.9732	266374.3531	452715.8523	165609.9519	544647.9221
P10599	124	TXN	1	sp|P10599|THIO_HUMAN	P10599	THIO_HUMAN	Thioredoxin	Homo sapiens		547291.3469	4455538.071	773075.4731	1341924.701	317473.1536	604498.8275	439615.8425	831196.7908	453931.232	589468.9231	302106.4146	830816.3577	397787.4658	479893.1797	195325.5069	683425.0729	1566103.483	NA	782930.298	983107.0514	841832.5483	938074.5042	612631.9507	935877.4831	538481.1935	508376.8745	657123.9695	1112621.738	413602.9088	918312.7522	563888.5535	416054.4905	281854.6809	NA	1090400.546	710638.5118	704289.0318	758781.6054	528589.1335	1030598.299
P36542	172	ATP5F1C	1	sp|P36542|ATPG_HUMAN	P36542	ATPG_HUMAN	ATP synthase subunit gamma, mitochondrial	Homo sapiens		543576.2921	241961.3136	388464.4714	495348.505	935648.7429	673491.9441	675349.4012	423221.6535	550578.0065	432920.6728	723624.8338	229454.4608	569771.5298	368374.019	936279.3012	358432.2767	NA	NA	291088.1578	298241.0266	256354.045	215459.4726	403941.0366	245394.2654	359415.6971	498734.4761	447231.8136	406316.349	301601.4049	298274.2859	457040.9323	603113.2386	766209.4056	NA	296055.3353	506635.8167	592737.2488	437928.4147	780892.4013	207316.554
O15144	267	ARPC2	1	sp|O15144|ARPC2_HUMAN	O15144	ARPC2_HUMAN	Actin-related protein 2/3 complex subunit 2	Homo sapiens		543312.9088	854255.0064	851130.1052	1001436.063	761631.2434	684076.3664	732001.6402	511623.2468	952225.1491	966997.0517	794347.4992	660926.7874	562985.7774	786507.3438	421355.2517	769021.6337	NA	NA	622706.48	728366.1587	589858.9941	729380.8144	765130.0053	634135.884	1190076.834	682064.079	926526.42	702395.0712	1018663.145	923710.4154	712794.9002	857536.5122	1037278.873	NA	624346.5417	631460.747	606857.0765	539215.3139	565254.8619	591165.6182
Q02218	263	OGDH	1	sp|Q02218|ODO1_HUMAN	Q02218	ODO1_HUMAN	2-oxoglutarate dehydrogenase complex component E1	Homo sapiens		539825.4691	655987.3983	381430.715	555693.3678	1119882.825	870470.4067	736726.1492	688470.2697	631892.7678	759525.6697	624326.1988	445089.2347	844334.9859	407597.7402	447451.0763	613332.2155	NA	NA	579693.2408	587031.145	357624.5954	538594.7828	521878.9156	357166.2922	818991.3007	726756.2365	494756.705	488290.4477	704047.178	373559.029	570495.2425	622984.7365	355306.2596	NA	578694.2496	432963.3607	732910.8584	653470.9437	830565.4517	349459.5616
O00148	225	DDX39A	1	sp|O00148|DX39A_HUMAN	O00148	DX39A_HUMAN	ATP-dependent RNA helicase DDX39A	Homo sapiens		530117.1906	793206.9193	573227.7457	1652785.987	819331.6223	880072.5926	813508.75	1498185.785	1004261.376	948751.3831	725488.9008	1468371.567	644730.8713	1289551.83	761454.498	1746686.244	NA	NA	1808909.175	1449767.327	1449041.492	1445759.456	1818095.96	1490523.212	897932.4132	945239.4745	1508203.128	1430757.609	756052.8303	1570768.497	764903.417	890982.6618	627312.1925	NA	626579.0753	690657.6099	348851.4703	274275.3867	324783.554	864346.6354
P62277	282	RPS13	1	sp|P62277|RS13_HUMAN	P62277	RS13_HUMAN	Small ribosomal subunit protein uS15	Homo sapiens		528752.5721	426914.181	393921.3939	640386.8391	301725.9936	370279.7696	347779.3301	398699.5863	534545.0021	487515.7146	347175.9343	663871.4849	391130.3261	273668.2567	195003.7794	576561.4678	NA	NA	556312.4412	532768.9081	698128.9036	451722.7207	810410.7075	544735.9912	283577.1937	493854.7918	492452.7793	540835.5333	305602.2506	568759.1572	661218.2721	475465.979	240376.2601	NA	1037112.315	1283782.96	680784.1962	844631.215	1197327.868	983249.3996
P09960	310	LTA4H	1	sp|P09960|LKHA4_HUMAN	P09960	LKHA4_HUMAN	Leukotriene A-4 hydrolase	Homo sapiens		522818.6747	320848.5785	569616.6585	405304.2315	379584.8251	515348.1932	574222.7137	951320.0984	430367.4141	489215.9053	337381.4644	710922.609	270222.8167	423425.7458	283605.1011	530645.3349	NA	NA	418473.3373	510387.0277	540729.8712	592306.0296	503328.731	790890.4052	602755.544	528714.666	433991.8051	676117.2908	647247.0223	666508.1218	404016.9526	465993.6907	370442.318	NA	356103.5228	562002.1423	505441.342	264314.0571	341828.6442	667391.28
P04040	285	CAT	1	sp|P04040|CATA_HUMAN	P04040	CATA_HUMAN	Catalase	Homo sapiens		515734.9169	782120.6861	466945.7112	471194.1073	519352.2582	372746.2248	559174.7898	391261.7582	387191.3279	477246.805	965544.1449	923283.8019	593169.0374	717647.6536	304715.1176	354854.0188	NA	NA	279471.7193	899461.2424	524933.3171	628452.0228	324302.4869	805931.3268	429817.3039	557920.6756	322077.6232	810888.6021	465607.3699	671091.2175	307405.2679	448522.1527	484696.2065	NA	192292.3477	380698.1196	419445.5211	259138.6765	126399.3655	604227.2591
P40121	175	CAPG	1	sp|P40121|CAPG_HUMAN	P40121	CAPG_HUMAN	Macrophage-capping protein	Homo sapiens		514283.7972	NA	NA	NA	NA	NA	NA	NA	NA	NA	NA	NA	NA	NA	NA	NA	NA	NA	NA	NA	NA	NA	NA	NA	NA	NA	NA	NA	NA	NA	NA	NA	NA	NA	1179199.953	412600.874	519459.5888	384974.0332	529726.4364	3608343.442
Q8N1B4	71	VPS52	0.9959	sp|Q8N1B4|VPS52_HUMAN	Q8N1B4	VPS52_HUMAN	Vacuolar protein sorting-associated protein 52 homolog	Homo sapiens		512027.5114	608074.5256	494000.8386	559303.2053	345693.5882	307978.7017	251156.936	580275.9383	297126.4731	339648.4445	200009.2593	512883.7392	230005.0488	195663.0964	349909.1286	733352.3422	NA	NA	626656.1857	409279.6271	422193.9941	375443.6672	683989.29	457753.1746	377248.1897	362884.833	533595.1248	417356.1582	213360.2977	401349.1425	437451.5479	539186.653	208745.2211	NA	739891.0838	603087.2517	316326.0939	296644.9695	187697.3815	319498.3895
O75947	99	ATP5PD	1	sp|O75947|ATP5H_HUMAN	O75947	ATP5H_HUMAN	ATP synthase subunit d, mitochondrial	Homo sapiens		511917.8608	44476.10935	487302.0583	49679.26128	320096.4145	126227.0771	327034.5432	119856.7576	122117.1779	158710.4352	283969.2396	160435.5989	347997.3261	94405.04646	305165.1027	166110.8168	NA	NA	77754.71818	108803.2275	92903.26521	118324.9283	53070.2818	116242.825	126672.1067	119642.2637	55287.98707	110244.4629	112825.9312	157153.1933	NA	281464.1114	346757.0082	NA	54389.44147	221256.4364	102937.1644	165961.6321	87939.74033	101447.941
P61247	270	RPS3A	1	sp|P61247|RS3A_HUMAN	P61247	RS3A_HUMAN	Small ribosomal subunit protein eS1	Homo sapiens		511691.4478	395566.2768	381313.0776	457693.0131	NA	217274.7879	214996.5309	487518.4089	342507.0252	243171.4831	247340.8178	512559.4108	370764.0672	486206.2863	74705.85784	717246.4515	NA	NA	738768.1731	614284.3546	715894.8775	518904.8357	569865.3574	520746.83	NA	483391.4123	511823.7185	654743.2029	217941.4028	761384.1274	570254.978	482699.2379	257831.6968	NA	645709.442	489942.9453	337453.7222	788580.5165	402066.7825	514678.3655
Q96C19	225	EFHD2	1	sp|Q96C19|EFHD2_HUMAN	Q96C19	EFHD2_HUMAN	EF-hand domain-containing protein D2	Homo sapiens		506799.0995	943362.1805	988319.574	1225107.22	871833.3281	752086.5198	NA	1351657.678	1298125.921	921630.6934	1149439.242	1088794.399	1326381.23	741427.3271	995392.1171	646046.2823	NA	NA	532821.9937	712850.8678	1095721.816	725358.6221	953332.2611	1027839.813	897263.4994	980115.1177	563453.9073	788809.3984	988433.5739	1021095.725	388499.4732	488236.4398	793296.5772	NA	291936.5425	330090.8305	562241.8606	367234.5106	425378.7034	499066.8871
Q8WWP7	163	GIMAP1	1	sp|Q8WWP7|GIMA1_HUMAN	Q8WWP7	GIMA1_HUMAN	GTPase IMAP family member 1	Homo sapiens		504331.8007	513098.8465	618667.0127	372604.3652	535866.9816	660807.3233	444830.1275	365436.7195	525929.0605	678459.8333	356976.9517	231635.0009	439568.6425	347233.4642	411450.9807	431871.699	NA	NA	453833.034	185080.0446	217303.3989	226044.7963	422638.5262	240460.4612	643205.7342	616592.5702	399290.5285	168018.0306	707609.2916	174279.2718	843788.9697	426468.0857	656234.1545	NA	232114.3544	402737.8548	354538.5262	490141.1615	771830.3331	130128.4931
P02751	184	FN1	1	sp|P02751|FINC_HUMAN	P02751	FINC_HUMAN	Fibronectin	Homo sapiens		501203.5158	1049314.978	307617.7944	710628.8118	201512.1278	596673.1664	236729.9301	235694.5655	607622.4923	616197.7849	563510.3482	207805.0791	415296.0967	249465.7626	331671.6123	239215.4191	NA	NA	336512.078	232709.0687	295269.9364	185516.3293	349369.1282	319850.0269	542233.2966	528253.6304	390078.887	278416.6333	263350.0086	307346.1102	267070.697	404184.9113	231766.797	NA	54560.83403	190881.9902	104635.0388	NA	98636.02854	63892.84251
P12956	217	XRCC6	1	sp|P12956|XRCC6_HUMAN	P12956	XRCC6_HUMAN	X-ray repair cross-complementing protein 6	Homo sapiens		479839.904	895890.6588	470883.3645	708245.8946	336529.4778	303907.3232	234464.6933	357790.2814	582614.4438	270549.1327	193522.6381	441089.7783	211572.8534	520248.3553	455726.1004	512084.0448	NA	NA	616255.6756	469693.6513	473280.8065	272564.7666	515929.2851	513539.4297	306282.0009	345047.2201	346703.9638	555726.5003	249310.5962	556714.9867	535859.5247	485761.095	216767.7225	NA	945838.1709	158987.301	377703.0537	318195.6561	589688.4191	130763.0534
P50990	277	CCT8	1	sp|P50990|TCPQ_HUMAN	P50990	TCPQ_HUMAN	T-complex protein 1 subunit theta	Homo sapiens		466448.5256	539711.6455	358626.7718	532536.5545	275520.0975	292151.9133	140718.332	390623.6484	482877.227	258651.5515	149679.4372	464625.5736	370803.4232	311465.5338	359951.0299	641241.0932	NA	4039142.929	552042.5576	486222.56	524325.7326	492956.5367	634313.9267	391442.9349	291752.4038	719299.8807	698436.5689	412991.0576	281832.159	439189.0672	220610.7159	449581.3303	382621.4505	NA	501977.9278	475859.8964	276143.8853	380837.8211	339222.189	691154.0613
Q13247	166	SRSF6	1	sp|Q13247|SRSF6_HUMAN	Q13247	SRSF6_HUMAN	Serine/arginine-rich splicing factor 6	Homo sapiens		458271.9567	883683.6738	557908.3652	1198463.936	200247.6999	943378.3203	223265.4298	1062761.738	349710.4686	942513.6924	227615.2854	1009638.864	481562.5834	1673989.336	2303657.008	1086881.456	NA	NA	804887.4661	553625.154	793665.2038	766174.5251	937635.0835	695782.0243	312495.3357	1069449.123	808292.8934	596464.833	273109.3895	770465.4034	1129169.371	491651.4002	234571.6335	NA	226462.7651	319071.7438	300739.4347	341009.8416	499290.5883	246507.6133
Q16891	275	IMMT	1	sp|Q16891|MIC60_HUMAN	Q16891	MIC60_HUMAN	MICOS complex subunit MIC60	Homo sapiens		457747.2696	385528.493	537716.393	302334.2616	347340.0359	591736.7308	401140.6036	330203.8025	291744.4978	499524.4108	621483.9818	209418.3308	593875.0871	232404.9191	503280.9909	335448.4251	NA	NA	343762.7162	232959.5488	251612.4427	258776.1774	234060.8355	253228.056	411231.3337	320245.4986	316328.508	223074.7836	488802.7777	176969.5651	354300.0243	530496.9463	590831.553	NA	305284.6822	460539.1194	558840.8453	511636.2247	679247.4741	221459.2344
P11279	110	LAMP1	1	sp|P11279|LAMP1_HUMAN	P11279	LAMP1_HUMAN	Lysosome-associated membrane glycoprotein 1	Homo sapiens		457604.1343	144026.4547	367975.6905	51563.56053	928349.4881	120498.4837	959258.7055	197642.7699	141300.5726	171798.1926	1376443.934	387016.0317	1029837.485	114991.6242	977656.312	135598.9221	NA	431646.6331	91149.43807	524923.4479	337370.634	237121.4191	110914.7216	466298.404	175564.9436	228842.3606	61959.84425	319453.5624	109029.4089	429331.204	137158.1732	538085.1406	1344059.829	NA	96617.93521	276213.174	545170.5981	173104.9405	254122.4347	192989.3133
Q16555	150	DPYSL2	1	sp|Q16555|DPYL2_HUMAN	Q16555	DPYL2_HUMAN	Dihydropyrimidinase-related protein 2	Homo sapiens		456718.8879	365286.4386	666440.8729	221335.8476	654865.6687	494626.2172	424047.8165	532375.2305	NA	293209.4923	429387.1328	477600.7443	286603.2914	521799.8626	371668.1736	417774.5222	NA	NA	259721.9065	592517.1409	443545.2169	457250.4004	271213.4806	517252.4176	NA	NA	319440.5551	448438.5295	616781.7274	440590.4888	305437.8678	400906.3127	NA	NA	130047.7617	294356.3076	149434.7999	288319.0629	152826.4322	745782.0219
Q01105	111	SET	1	sp|Q01105|SET_HUMAN	Q01105	SET_HUMAN	Protein SET	Homo sapiens		456074.1788	202022.0181	387027.3452	334910.345	NA	362741.5545	208734.1328	222441.6217	NA	358916.0699	214652.7497	303808.1983	284695.6778	462928.9317	292527.2848	443415.5953	NA	NA	342809.4897	181881.9099	231587.2389	264947.9452	266240.4255	209274.6636	184747.6837	407669.5881	317377.1788	142381.1555	176165.5086	274300.6972	204891.016	360262.2588	386392.2138	NA	453288.2175	496584.5632	483208.5259	NA	759832.1888	476254.3469
P15880	186	RPS2	1	sp|P15880|RS2_HUMAN	P15880	RS2_HUMAN	Small ribosomal subunit protein uS5	Homo sapiens		455378.7295	553024.4535	476068.0491	641922.9251	207604.9338	417122.9105	398762.6283	466051.1176	501172.0112	265758.0422	355770.8195	576269.5486	328553.3209	404049.3552	308029.4536	666463.7608	NA	NA	680259.3392	477825.0773	388505.5989	552384.2849	513886.7787	370221.2155	448886.9733	227502.0096	613990.1755	438974.8909	253524.486	468509.9654	614048.8015	511204.9992	427487.9683	NA	542750.1385	498727.7033	594104.1713	969537.821	616399.1415	668455.8792
P52209	262	PGD	1	sp|P52209|6PGD_HUMAN	P52209	6PGD_HUMAN	6-phosphogluconate dehydrogenase, decarboxylating	Homo sapiens		451603.2337	284039.5747	472174.9101	233390.7559	297692.1652	350941.6557	238820.4084	508196.3937	334632.8558	408287.6143	394886.8059	2686584.646	435581.5805	478698.214	233569.0333	301819.1969	NA	NA	328996.9935	2320291.238	2230844.73	543910.0656	398487.7805	3171767.868	774801.0518	743207.3059	350322.1861	2380499.285	389886.7165	1985421.034	826264.9118	500693.8308	330182.3659	NA	217085.1991	194420.453	254936.0131	182003.9562	280886.3157	436716.8057
P07954	177	FH	1	sp|P07954|FUMH_HUMAN	P07954	FUMH_HUMAN	Fumarate hydratase, mitochondrial	Homo sapiens		451394.0868	299903.9478	363619.1492	310561.1831	569719.9652	351373.1303	470341.3578	242835.9187	349206.0089	309313.9141	534228.1935	263050.7559	447919.9063	308516.5956	543332.1093	278057.5102	NA	NA	177014.5783	280036.5911	340996.9894	264828.3245	227953.6438	270756.1101	258027.0825	281702.9453	314223.8481	286164.4184	311369.588	233036.4572	304307.366	426517.8717	433929.4053	NA	208596.2326	273495.7925	474066.9071	338014.3396	318376.5541	271757.7191
Q9UMS4	197	PRPF19	1	sp|Q9UMS4|PRP19_HUMAN	Q9UMS4	PRP19_HUMAN	Pre-mRNA-processing factor 19	Homo sapiens		450215.55	183294.4356	243541.2498	190514.9257	100347.9141	230432.1299	54034.42199	142543.7305	52628.42195	279954.6527	174506.0318	154367.3942	163144.0228	289107.847	301069.5691	165148.745	NA	NA	166342.3575	215338.828	102506.7472	147828.2169	160164.9987	184204.4988	185186.4785	223860.6244	117703.74	144268.2704	49323.88288	139249.2835	96735.79228	192225.4546	29963.68742	NA	78114.59686	256446.851	114792.8447	173329.1316	144027.193	127235.3896
P10321	178	HLA-C	1	sp|P10321|HLAC_HUMAN	P10321	HLAC_HUMAN	HLA class I histocompatibility antigen, C alpha chain	Homo sapiens		450060.7516	281705.5716	600937.7512	219323.9176	507727.4574	508536.5822	344761.9033	248075.228	393618.7677	393974.5426	559942.9722	220483.1456	356802.8096	299019.2604	485960.8492	356899.0958	NA	NA	475200.6543	262775.3544	275851.0376	298868.8987	259732.1094	269961.7952	478680.6125	385824.1214	247273.9967	187605.793	443627.8953	186260.2307	364332.0201	967373.4899	437126.9934	NA	522663.3464	410860.9553	915086.9766	627435.9437	467263.173	401539.3959
P18621	186	RPL17	1	sp|P18621|RL17_HUMAN	P18621	RL17_HUMAN	Large ribosomal subunit protein uL22	Homo sapiens		449443.8467	233906.896	526329.3868	231745.654	192306.1294	410517.075	241362.0752	215974.7289	197160.0532	314860.6935	307451.9168	246466.9893	167537.1893	290525.6781	220882.2023	245625.2526	303061.7271	NA	304816.3924	262867.4141	476654.0074	244357.577	303507.132	312273.7954	222710.6388	188861.76	248349.0437	244252.0287	264783.2791	307258.1828	625456.5523	323523.4815	209090.0396	NA	1013559.255	470563.5303	542253.7269	703654.288	477740.4591	986085.2022
Q9H3G5	186	CPVL	1	sp|Q9H3G5|CPVL_HUMAN	Q9H3G5	CPVL_HUMAN	Probable serine carboxypeptidase CPVL	Homo sapiens		448929.093	163562.4521	410587.734	120274.9481	739359.8682	88821.04465	511598.3147	252759.8851	136497.8883	144041.8072	686764.4586	185207.1257	326122.3865	NA	1352295.087	117291.6344	NA	NA	120574.9482	225400.6921	675984.6386	406175.0472	57517.0151	200132.5069	NA	259963.6478	NA	311036.5244	121070.7258	235762.4018	NA	274060.4673	757255.4396	NA	89862.83074	287255.8755	1117247.524	98102.16803	117523.6189	401642.4502
P61313	69	RPL15	1	sp|P61313|RL15_HUMAN	P61313	RL15_HUMAN	Large ribosomal subunit protein eL15	Homo sapiens		442508.5697	369501.5712	490496.402	746123.443	303900.0809	656855.5121	330428.2356	534787.5364	312275.6741	536759.3789	257104.5583	464049.6013	253138.2965	417742.0856	236484.6273	732914.0599	NA	NA	567042.2597	488649.5709	413596.5966	637643.0414	688268.3073	397889.794	NA	243629.301	587402.8042	445718.9754	476498.6357	539509.5841	641170.2848	442983.0488	365413.8408	NA	752480.5502	567765.0525	254163.9426	460203.5466	363215.1125	450370.3457
P39023	179	RPL3	1	sp|P39023|RL3_HUMAN	P39023	RL3_HUMAN	Large ribosomal subunit protein uL3	Homo sapiens		441247.6719	307663.3259	324923.4166	488179.4287	144105.1877	341678.2044	169062.3809	263375.9565	233195.7278	242523.9825	105024.213	298710.7354	106172.9666	134339.5693	98415.48231	465038.445	NA	NA	420242.923	312107.7579	264012.2001	253042.8657	403729.6816	288985.9814	159734.0925	176939.3242	471181.1726	310989.6407	152514.6344	336909.0974	469519.0567	351417.94	156478.774	NA	581105.7012	422114.9492	159655.558	313596.8577	290982.447	342949.4581
Q92945	129	KHSRP	1	sp|Q92945|FUBP2_HUMAN	Q92945	FUBP2_HUMAN	Far upstream element-binding protein 2	Homo sapiens		439331.9302	227398.2342	204536.9136	489800.5348	246869.3906	232622.0554	171665.6429	538241.219	213210.9701	229989.5199	137754.9889	343027.9851	193142.0153	244813.814	227292.8634	503342.6492	NA	NA	394478.966	438314.3889	496449.4599	551395.4255	448113.9628	437085.8585	199476.9522	NA	461324.6432	590338.4778	NA	439331.9302	NA	333039.4836	149099.8032	NA	514108.1666	553879.2839	284120.5936	361948.0402	345389.0562	733252.1401
P08559	177	PDHA1	1	sp|P08559|ODPA_HUMAN	P08559	ODPA_HUMAN	Pyruvate dehydrogenase E1 component subunit alpha, somatic form, mitochondrial	Homo sapiens		435638.4472	129216.0387	364698.8247	174848.576	304044.916	807944.5193	177786.7707	208102.8645	495951.1357	225589.6957	221379.6398	197987.661	237954.4092	139130.9575	682947.6928	229993.1509	NA	NA	134426.7294	171075.9951	146749.9167	339159.5611	182174.8693	178633.8817	580468.1125	568717.0266	314280.3657	129498.9421	707670.8914	138821.9171	526228.9255	401104.2481	222666.5119	NA	520759.0601	428735.2317	535529.0217	502155.5665	763162.3839	303635.7516
P55769	95	SNU13	1	sp|P55769|NH2L1_HUMAN	P55769	NH2L1_HUMAN	NHP2-like protein 1	Homo sapiens		433009.2709	353300.0466	427061.6464	332016.2565	365301.0434	597469.506	356410.5126	355526.8235	330478.3913	401738.2333	301855.21	286019.2817	163725.553	333403.1766	157965.8719	475838.7743	NA	NA	311511.5928	155059.9148	266851.4559	209637.8907	300030.2056	294116.0828	300560.9793	607547.7818	291919.7931	260295.6383	509075.1155	174488.1873	381035.1553	404855.7214	230360.949	NA	228359.695	474854.2919	197272.8394	462343.243	350231.5458	133885.1566
P21912	205	SDHB	1	sp|P21912|SDHB_HUMAN	P21912	SDHB_HUMAN	Succinate dehydrogenase [ubiquinone] iron-sulfur subunit, mitochondrial	Homo sapiens		432192.3344	159048.5006	388534.2457	171399.547	338767.9627	302887.2197	213031.0082	166291.7645	283286.607	272133.3152	185007.4307	106197.1162	287800.7567	177323.2028	259277.6163	167948.9987	NA	NA	235107.1012	134018.7756	140674.3885	191962.9662	173047.3079	155122.6818	353686.7926	214464.7303	189913.5756	166213.3721	423342.5285	140873.9664	332339.2866	405039.2444	300581.5056	NA	169855.1848	213375.1443	190591.9844	241168.6917	382032.4111	128939.4182
Q12906	246	ILF3	1	sp|Q12906|ILF3_HUMAN	Q12906	ILF3_HUMAN	Interleukin enhancer-binding factor 3	Homo sapiens		428527.4945	206415.2399	408156.688	219188.5146	183026.3032	242295.4891	495907.1527	275169.0103	261749.8891	513426.422	173868.8358	636684.0823	410590.2817	607697.0438	349590.7264	255930.8341	NA	704707.7702	285757.6538	630077.035	256655.5201	305566.9463	227595.915	391119.7963	161752.5813	1043237.239	215313.4547	583103.2163	143314.1472	415076.9771	381508.8068	279629.7079	168898.8811	NA	146011.9584	262107.3237	190555.6854	248070.0583	419590.6669	264954.1789
P31930	188	UQCRC1	1	sp|P31930|QCR1_HUMAN	P31930	QCR1_HUMAN	Cytochrome b-c1 complex subunit 1, mitochondrial	Homo sapiens		426385.0252	377065.2591	423639.2287	175530.3284	479635.4303	433077.5555	531336.9601	234716.2202	319341.7581	301803.8183	675113.3345	214182.1974	663709.5364	211907.0419	498062.2025	292736.1459	NA	381254.3363	251860.1141	221424.1751	175715.8017	200791.2324	163346.2097	188573.7982	485509.4028	384129.0666	176562.509	200413.2588	506308.636	219810.8331	397115.8196	302914.5733	823539.8075	NA	107987.8263	258314.3504	423233.3346	1315940.149	699054.2648	172647.4359
Q9NUV9	223	GIMAP4	1	sp|Q9NUV9|GIMA4_HUMAN	Q9NUV9	GIMA4_HUMAN	GTPase IMAP family member 4	Homo sapiens		422822.6796	422439.3014	540137.291	1434949.079	385173.9353	453911.9277	362221.2247	484378.4011	1269706.999	598193.6445	343084.9319	286548.6149	216121.5592	432656.5539	104735.1196	1775224.14	NA	NA	646443.7374	321368.1348	402440.8417	262071.6075	1401254.589	320027.6042	1231358.765	603731.9353	1155497.795	312530.6303	668317.8237	319000.3285	991424.3343	407758.452	428538.5718	NA	1025480.765	606033.6411	377350.1939	510352.6671	247182.7716	475291.2593
Q13813	512	SPTAN1	1	sp|Q13813|SPTN1_HUMAN	Q13813	SPTN1_HUMAN	Spectrin alpha chain, non-erythrocytic 1	Homo sapiens		420461.4833	518550.6385	620303.118	567420.442	176050.239	567301.1844	215591.8065	154691.153	371768.965	515166.0569	161675.1921	212329.8874	215173.6803	282366.1867	114458.5689	672838.6774	NA	NA	408122.4907	255939.1627	202235.0655	214213.8933	516866.1747	247420.4669	668639.2786	1022934.894	645116.2684	252760.2272	335393.7197	264831.2323	1061293.481	331135.0283	268114.1595	NA	355528.5162	476873.5442	694858.7255	856755.238	620977.4836	270567.0948
P31040	128	SDHA	1	sp|P31040|SDHA_HUMAN	P31040	SDHA_HUMAN	Succinate dehydrogenase [ubiquinone] flavoprotein subunit, mitochondrial	Homo sapiens		415463.5436	406956.3571	900576.629	356746.7069	868219.7159	758069.2845	919994.428	445197.9404	938502.6881	882865.1533	1123067.542	506119.9231	1046698.81	3040503.583	673685.3055	643062.1306	NA	NA	444753.3384	428631.7804	339708.6608	406764.4573	526881.1943	506730.9581	1108285.44	1747847.634	389840.3963	317911.9696	1139463.691	441553.6344	877695.7552	428799.9517	1176640.357	NA	350958.9654	478828.8315	665757.5397	467762.0449	749022.8817	521236.0413
A0A0B4J2D5	65	GATD3B	1	sp|A0A0B4J2D5|GAL3B_HUMAN	A0A0B4J2D5	GAL3B_HUMAN	Putative glutamine amidotransferase-like class 1 domain-containing protein 3B, mitochondrial	Homo sapiens	sp|P0DPI2|GAL3A_HUMAN	412442.7516	223518.1784	495980.259	317092.6557	629302.6118	558321.5922	463246.7576	327483.517	483106.7675	501780.9635	893983.9837	191885.5442	424373.1302	330667.1003	499122.3854	481742.485	NA	NA	429774.8752	229563.5847	288590.1084	211897.138	303566.8142	290524.1331	651313.8459	581897.8737	350716.3774	198615.4015	743853.4556	284264.1354	509647.0132	379950.6239	605508.5993	NA	334640.2684	428187.0006	309685.8445	288816.4221	301839.324	227347.4348
Q96AE4	284	FUBP1	1	sp|Q96AE4|FUBP1_HUMAN	Q96AE4	FUBP1_HUMAN	Far upstream element-binding protein 1	Homo sapiens		412348.7777	212352.9014	232574.0294	335494.3439	67556.70439	150913.043	122274.6955	327068.3291	85301.07165	161267.4885	45153.7717	204528.8861	43543.93765	212684.8132	110292.1706	345633.8454	NA	NA	316192.6802	225941.5576	277457.7475	252328.3681	319780.7053	292894.7599	166606.8472	100790.6172	285144.1611	230785.5187	88956.94864	219935.6364	83457.77634	260855.7565	78430.83405	NA	462415.3011	528894.6784	273356.4861	338072.0002	277386.6768	409692.4663
P55072	258	VCP	1	sp|P55072|TERA_HUMAN	P55072	TERA_HUMAN	Transitional endoplasmic reticulum ATPase	Homo sapiens		408268.2839	569023.7292	346986.7566	444123.6277	260017.9087	132408.6662	265858.3739	570711.8465	352694.7374	303790.2802	236879.3037	491791.951	332202.9742	464030.3369	407822.3879	377363.4443	NA	NA	249854.4199	432508.0876	259610.0799	523620.9507	394960.6085	368715.7818	355772.2972	288175.2766	367545.6742	376381.5271	299515.9069	453999.3996	254520.8048	331224.7556	217812.0404	NA	494265.3042	609338.6244	359885.026	849985.3543	731293.2943	834882.8156
P62995	130	TRA2B	1	sp|P62995|TRA2B_HUMAN	P62995	TRA2B_HUMAN	Transformer-2 protein homolog beta	Homo sapiens		405124.3374	343810.7555	396554.3292	725203.9101	481020.0914	720040.586	873126.0684	210301.3812	336288.5188	224674.1942	454949.9842	223438.3841	288701.5242	886389.9443	1290277.582	339836.1698	NA	NA	481247.5677	229528.6254	308948.9682	218264.0092	427858.3523	241827.7201	180905.4609	544557.6631	395884.6611	206418.3304	254298.2909	553200.2362	853713.4754	295318.8331	733861.1441	NA	NA	NA	NA	NA	NA	NA
P24539	212	ATP5PB	1	sp|P24539|AT5F1_HUMAN	P24539	AT5F1_HUMAN	ATP synthase F(0) complex subunit B1, mitochondrial	Homo sapiens		399769.432	220550.4762	353324.8018	240217.4188	205834.7131	403484.85	332297.0954	283193.5267	246919.9795	374898.6091	397619.4985	204639.165	383076.8778	173907.3768	263728.191	203994.2909	NA	NA	291084.3734	232164.1593	162083.9542	196309.2388	185662.4808	272850.4171	217252.3415	NA	151887.8002	244019.154	354535.8854	307982.0688	212479.9996	285652.3772	269586.656	NA	180703.3316	351862.7367	359028.3743	234045.2352	313728.4234	249191.9267
P19971	341	TYMP	1	sp|P19971|TYPH_HUMAN	P19971	TYPH_HUMAN	Thymidine phosphorylase	Homo sapiens		395860.1135	302556.2593	354528.7642	248368.9942	224545.9365	365221.9516	362444.3944	1362784.636	512507.0457	456840.4368	256500.2914	563452.4153	270081.8946	335232.0067	216793.764	231646.2884	NA	NA	230701.0195	877886.4257	1402519.235	937666.3551	269542.3226	808203.8956	324388.346	495790.573	194301.4804	632398.6826	327569.2154	710023.0656	324116.0233	438004.0074	268074.9691	NA	258141.494	372971.9202	944539.4402	774286.3552	183928.2773	1541244.03
P28331	130	NDUFS1	1	sp|P28331|NDUS1_HUMAN	P28331	NDUS1_HUMAN	NADH-ubiquinone oxidoreductase 75 kDa subunit, mitochondrial	Homo sapiens		394423.0296	133978.7158	267993.6931	108738.4901	360727.5949	332538.1962	190035.2881	184217.7702	292833.895	234803.9344	337109.1746	96317.90293	295281.3312	102008.1967	313538.8088	153929.8703	NA	NA	174835.2032	188186.3532	133470.8718	223278.6141	123918.4329	124976.8467	378711.3479	274365.1105	145607.2936	85631.96348	471597.7221	109774.7275	256516.5021	265207.1623	327969.9107	NA	245615.1031	305474.8997	343445.3634	380251.3284	311872.5162	241891.1023
Q9UHD8	157	SEPTIN9	1	sp|Q9UHD8|SEPT9_HUMAN	Q9UHD8	SEPT9_HUMAN	Septin-9	Homo sapiens		391951.0252	440535.0996	225707.4753	930672.7473	495713.5262	478349.0875	238577.9089	650659.014	643924.8469	310779.3154	258451.2275	284940.0911	222172.8891	259116.0093	233903.3841	1082805.502	NA	NA	775682.4435	255161.1902	354934.6876	531417.9612	733359.5833	274997.7699	460250.9558	373115.156	1168110.602	344178.586	562311.6484	309691.2703	278257.7183	374400.8428	310502.9253	NA	488118.4395	567975.1301	258570.5278	347671.8979	634751.8176	246637.2435
O00483	105	NDUFA4	1	sp|O00483|NDUA4_HUMAN	O00483	NDUA4_HUMAN	Cytochrome c oxidase subunit NDUFA4	Homo sapiens		390907.4857	224673.028	481013.0178	299786.6917	653800.7937	250165.5131	470747.3413	319060.0023	386762.4933	555627.4507	532309.2573	164389.417	424713.8404	93275.46831	592853.9875	256121.9651	NA	NA	300575.1388	164026.2919	211179.0899	188704.6943	212105.559	221098.4136	344421.659	272150.8065	149075.44	139113.6815	332006.5613	170423.4045	291667.5941	282638.05	367664.3017	NA	403057.2721	402435.3086	560748.1337	714252.4458	682139.2476	433428.8255
O00567	180	NOP56	1	sp|O00567|NOP56_HUMAN	O00567	NOP56_HUMAN	Nucleolar protein 56	Homo sapiens		389822.7378	369458.9224	549030.482	366562.8034	672074.8107	660512.1273	743493.6244	382887.6123	1117843.467	801989.1524	389822.7378	221037.5416	418991.7449	1047420.221	414775.778	523775.7209	NA	NA	395799.3554	172230.0968	276163.2856	493033.4781	331690.1064	318700.1322	1133207.579	428506.869	225778.9319	269739.2454	574306.0093	210568.5998	455004.2035	389838.4436	NA	NA	376954.4046	333025.0354	578257.6547	416876.0432	524889.9356	183729.0719
P62136	118	PPP1CA	1	sp|P62136|PP1A_HUMAN	P62136	PP1A_HUMAN	Serine/threonine-protein phosphatase PP1-alpha catalytic subunit	Homo sapiens		388755.7631	538376.881	193968.4119	341676.7011	103006.9904	269369.6419	182103.4696	350502.7318	210377.0306	271348.5064	136467.5671	311537.26	207617.8563	130125.8796	153765.887	336638.396	NA	NA	344812.6992	311650.2194	273700.8189	238924.9918	265674.7828	282696.1262	161098.9786	148727.1159	194421.7011	266176.069	159971.6599	275844.3024	189582.3281	322219.7926	165482.6699	NA	673242.0374	235710.7565	195163.3668	176430.125	220466.2229	266131.7234
Q5SSJ5	253	HP1BP3	1	sp|Q5SSJ5|HP1B3_HUMAN	Q5SSJ5	HP1B3_HUMAN	Heterochromatin protein 1-binding protein 3	Homo sapiens		387650.8375	403500.9428	513737.9432	391699.7285	467111.3415	555244.8346	285686.9198	370459.041	433831.54	575923.5059	262346.4385	434457.9588	283785.4322	445872.5371	719712.7972	315144.7783	NA	NA	352245.0982	249379.5695	418678.482	213055.6333	459979.1149	266018.2248	755791.9932	861143.8568	334023.1663	201969.0162	487214.6638	239023.2679	579549.2318	453062.3393	674802.675	NA	444746.5982	433197.7524	672519.4433	622719.9364	487151.8904	285796.7148
Q99829	163	CPNE1	1	sp|Q99829|CPNE1_HUMAN	Q99829	CPNE1_HUMAN	Copine-1	Homo sapiens		386301.4764	304635.993	223181.1455	441548.3052	154918.0216	353016.6153	215127.8963	428563.642	174642.2666	232750.1758	302905.0786	350106.0214	282917.5849	201439.3466	154715.3551	629054.9336	NA	NA	653628.2404	532543.3969	438206.0361	422883.0312	680256.535	436448.5637	137207.1674	108572.7161	523433.2146	459408.6612	NA	440447.8743	311466.1962	497578.2074	338903.2478	NA	1355021.107	703967.7895	322343.5705	365070.6611	270340.7717	866254.8644
P52597	150	HNRNPF	1	sp|P52597|HNRPF_HUMAN	P52597	HNRPF_HUMAN	Heterogeneous nuclear ribonucleoprotein F	Homo sapiens		385803.6165	241516.4407	285370.5182	230233.5253	318141.7353	225917.4932	NA	441417.6619	356367.0804	NA	199410.8144	311986.7512	NA	342739.2863	397430.4355	308398.3838	NA	NA	218506.1847	170990.5579	207559.037	165111.751	401988.0162	166960.2589	NA	NA	184361.7969	443101.7011	NA	298637.217	NA	389133.7356	NA	NA	185684.6884	326499.2912	NA	168773.7947	NA	234779.4885
P68371	71	TUBB4B	1	sp|P68371|TBB4B_HUMAN	P68371	TBB4B_HUMAN	Tubulin beta-4B chain	Homo sapiens		384665.5981	1228659.888	845914.836	1031366.069	659304.3744	759488.737	492580.1407	1830030.029	818511.189	796284.4162	845774.018	1950735.755	733655.6068	1144176.033	525347.5094	1379071.194	NA	NA	1018508.962	1791146.018	1974726.858	2126085.164	1175025.839	2256868.646	NA	537136.5501	761234.273	1753262.115	649690.0322	1942334.641	1303479.657	611101.4548	513121.3665	NA	NA	NA	NA	NA	NA	NA
P06753	119	TPM3	1	sp|P06753|TPM3_HUMAN	P06753	TPM3_HUMAN	Tropomyosin alpha-3 chain	Homo sapiens		381377.749	882499.8664	684714.1477	1171537.717	503143.9839	770045.8106	222210.5159	1150682.184	887715.5242	638751.5129	2180547.699	618089.46	340716.4697	443606.3463	581842.5166	1322400.831	NA	NA	964568.5186	410294.1711	1177246.842	931189.1532	1010104.832	869780.3574	790150.1967	398177.6686	1124810.781	526954.2964	319014.0153	654897.2392	1049398.528	633689.2772	342407.1051	NA	254153.6912	375341.4972	694071.9363	545976.5502	257091.8034	720162.6294
Q92804	168	TAF15	1	sp|Q92804|RBP56_HUMAN	Q92804	RBP56_HUMAN	TATA-binding protein-associated factor 2N	Homo sapiens		379018.562	265254.2029	202900.4637	480208.582	97862.29596	405187.4232	67820.16756	679772.8315	60218.6768	274582.3807	72985.51133	355466.0326	58487.95251	160781.8535	175608.9706	505290.5457	NA	NA	556747.7663	371934.6906	381684.0846	343027.832	423237.8687	348504.732	150240.2092	176974.876	528382.7115	376597.7518	94151.05187	269685.6594	80643.14045	208926.5723	45952.97816	NA	720249.7936	944031.3837	234153.815	1214731.54	308831.1429	682378.8231
Q9Y2Q3	132	GSTK1	1	sp|Q9Y2Q3|GSTK1_HUMAN	Q9Y2Q3	GSTK1_HUMAN	Glutathione S-transferase kappa 1	Homo sapiens		378918.1446	370434.5093	362410.0114	186221.9626	348880.496	537060.7011	217150.7393	180528.5267	112817.0627	311478.6826	498609.8329	208632.5147	341723.528	313508.1459	289671.361	306368.6641	NA	NA	165166.7468	170765.3278	187242.0664	115239.9498	260177.4436	174423.0347	331615.9873	293432.8697	247784.5269	198215.8237	296171.728	234440.7751	208436.7481	307213.1777	350849.1615	NA	309624.1517	234560.2481	697431.3785	338096.148	360103.7586	403961.433
Q15233	225	NONO	1	sp|Q15233|NONO_HUMAN	Q15233	NONO_HUMAN	Non-POU domain-containing octamer-binding protein	Homo sapiens		376881.209	351486.1921	529864.0835	1617665.366	454944.2599	506170.8766	1569302.203	1745407.545	653409.7032	955657.9011	326535.4556	1409210.449	533983.268	2069050.311	2026510.825	1708926.537	NA	NA	1785510.069	578001.3945	600869.4359	1673254.809	2391210.866	1672031.95	688781.961	637069.9333	564309.987	587382.6839	475291.2242	550939.1475	994779.5079	482963.1714	192078.5826	NA	315137.2008	343750.2262	172141.2261	359214.5814	286265.9884	400402.8263
P25789	123	PSMA4	1	sp|P25789|PSA4_HUMAN	P25789	PSA4_HUMAN	Proteasome subunit alpha type-4	Homo sapiens		376647.2294	595887.6123	332629.7501	367949.9917	171123.4515	245154.581	191312.1971	334156.4201	143909.6741	211973.8529	175444.303	260850.2737	154189.3191	392073.2886	322175.9499	307037.0089	NA	607014.5639	267001.2234	365158.016	383673.3004	371569.1273	237378.2325	294318.561	196830.6596	416617.2336	379684.0367	374241.565	160157.363	375909.2615	157581.2882	267682.3894	114392.4925	NA	453551.9311	367228.2005	276024.6999	243062.3191	238755.7955	622776.2198
P0C7P4	189	UQCRFS1P1	1	sp|P0C7P4|UCRIL_HUMAN	P0C7P4	UCRIL_HUMAN	Putative cytochrome b-c1 complex subunit Rieske-like protein 1	Homo sapiens	sp|P47985|UCRI_HUMAN	372758.1745	210954.5866	414322.4073	178714.9484	779948.5766	328008.18	649232.8141	388672.7232	256487.7369	386928.8079	705126.5648	275127.6174	698266.308	143363.5813	781754.0938	172689.5382	NA	NA	79935.98558	284809.3225	261875.6556	290853.0441	181358.3535	239898.3403	340633.7346	381836.9315	156743.4619	298423.8437	334526.147	273751.9301	198049.8103	399351.2828	592405.3482	NA	511232.2295	533224.5688	570692.6426	577672.6343	486543.7914	580752.0667
P20340	79	RAB6A	1	sp|P20340|RAB6A_HUMAN	P20340	RAB6A_HUMAN	Ras-related protein Rab-6A	Homo sapiens		369926.2396	449813.5698	450719.4838	244220.2489	2421677.341	381710.3318	1102662.591	367345.4413	1500417.946	331971.7313	1210055.406	336965.1696	770520.7706	304435.2932	352742.8661	242007.9265	NA	NA	331043.6924	301664.9508	309478.6339	266257.0162	206305.3284	313800.5952	514460.3215	989748.302	217766.6292	360121.4096	572817.667	213654.0439	310409.3449	732769.7246	704362.8133	NA	129841.9382	104858.5688	277779.8211	133899.8789	165334.3636	107434.3547
P78527	483	PRKDC	1	sp|P78527|PRKDC_HUMAN	P78527	PRKDC_HUMAN	DNA-dependent protein kinase catalytic subunit	Homo sapiens		368976.9734	285181.2184	318343.3861	307152.5319	246246.4272	465928.2506	352079.6205	441458.8951	461056.3038	449632.1984	325883.3176	344292.8384	219912.0003	632159.4989	523459.2508	467942.1317	NA	NA	332174.0319	281659.6048	265309.9895	270443.128	283170.5236	275843.7983	706670.2579	607081.1776	269757.7496	257248.5564	691079.3556	274881.8505	416020.5776	301799.6627	435644.0703	NA	387869.9477	390987.7845	251751.9259	469350.2326	644620.2767	315887.9933
Q16836	181	HADH	1	sp|Q16836|HCDH_HUMAN	Q16836	HCDH_HUMAN	Hydroxyacyl-coenzyme A dehydrogenase, mitochondrial	Homo sapiens		368026.7762	764916.0213	253779.7834	440326.0832	389452.7312	290453.6303	221828.9472	91701.52878	267777.8099	240529.1479	365392.8846	156997.7982	176890.4052	119099.6223	249598.4693	145505.6312	NA	NA	171213.1939	157365.6451	144043.7909	155763.716	154411.1746	160077.4668	132087.1453	174779.4885	98050.19267	151530.3533	355299.6752	150824.503	230385.8507	289251.6394	188011.0591	NA	278655.305	432682.5712	390854.3012	314642.8623	680461.6081	310093.7213
P30273	124	FCER1G	1	sp|P30273|FCERG_HUMAN	P30273	FCERG_HUMAN	High affinity immunoglobulin epsilon receptor subunit gamma	Homo sapiens		367627.5408	98551.74821	245244.2122	55323.48669	359486.7041	87690.58179	311034.1043	326883.6125	NA	63722.54823	386161.3369	206247.1487	358334.329	85991.57624	410736.5007	75289.47257	NA	NA	96950.74252	229147.0377	261714.156	152969.0506	96922.26946	230324.1101	NA	122981.6909	45490.48208	172605.813	NA	234726.4123	NA	427137.1823	258795.232	NA	48928.75705	195014.4533	556364.7661	215944.2834	144005.9057	211184.6162
P23368	118	ME2	1	sp|P23368|MAOM_HUMAN	P23368	MAOM_HUMAN	NAD-dependent malic enzyme, mitochondrial	Homo sapiens		366063.0916	320622.3329	365824.3308	275492.6652	857126.5097	636896.5902	482138.1921	396000.8184	275846.2165	555575.5879	748617.6681	285748.7653	848174.5686	243887.1509	863618.8666	369692.8914	NA	NA	309286.2638	261125.1043	306719.9603	218798.742	266491.8029	238671.626	423015.2232	297529.1487	197634.3388	261892.5504	429360.4974	237965.0502	187252.5133	494934.9441	609649.7367	NA	302462.9058	321278.2064	717087.7328	410387.71	628444.774	232232.2946
Q9NX63	96	CHCHD3	1	sp|Q9NX63|MIC19_HUMAN	Q9NX63	MIC19_HUMAN	MICOS complex subunit MIC19	Homo sapiens		358338.233	89757.96564	256605.5128	59886.66165	406550.1506	221410.7771	227489.0531	134287.8887	193261.1929	216340.6193	280144.362	90909.64819	232322.5716	56098.49629	248263.1468	121748.9188	NA	NA	127211.6802	108769.7695	120303.8981	108782.6452	91320.43148	106393.5241	203467.4814	186641.1697	118742.7531	108754.6377	244317.8458	113682.1281	116815.6969	265767.2539	411813.787	NA	NA	NA	NA	NA	NA	NA
O75915	160	ARL6IP5	1	sp|O75915|PRAF3_HUMAN	O75915	PRAF3_HUMAN	PRA1 family protein 3	Homo sapiens		357792.4657	192366.6942	324180.8196	147047.2231	298898.6793	440929.0235	276690.0667	258306.0563	270793.6198	255452.8297	255797.0923	133935.6216	216565.5514	332349.4684	379830.8182	238074.8613	NA	NA	121730.4131	108181.5057	170423.1222	153459.7405	196472.991	158936.232	260374.41	361494.051	168668.2954	183023.6634	251430.9671	134535.4682	261011.594	523940.7289	234554.8771	NA	119354.8323	192835.9907	126089.9425	111585.5101	123150.0763	33204.56263
P07384	193	CAPN1	1	sp|P07384|CAN1_HUMAN	P07384	CAN1_HUMAN	Calpain-1 catalytic subunit	Homo sapiens		357513.553	788121.1267	234920.2073	330010.1801	153561.6774	205474.9289	258406.235	297589.0756	373459.058	352999.9203	110309.4282	274817.4899	146105.9203	300089.3306	188319.2664	347952.0264	NA	NA	236859.4639	345474.9502	339640.4169	297748.3764	227656.2922	375474.2474	219139.0571	320889.0628	243025.819	353786.2175	195054.8834	284660.1279	157773.8593	408249.5896	154983.4119	NA	633089.7187	463565.0059	400745.6238	517466.5309	493601.1591	650352.5342
P50995	209	ANXA11	1	sp|P50995|ANX11_HUMAN	P50995	ANX11_HUMAN	Annexin A11	Homo sapiens		356393.038	992196.6549	718390.5799	1335642.632	301016.0143	323305.0739	837266.9264	626032.9435	508430.4437	355093.8226	813660.5017	809223.6856	666497.9875	837073.7515	689922.6449	1171498.533	NA	NA	1223061.192	1224047.059	829796.404	654260.0083	1381365.569	1180295.328	571295.7163	316172.656	1693993.421	1163666.643	386015.0021	789403.1871	335411.2458	460838.6371	913445.2586	NA	NA	NA	NA	NA	NA	NA
Q9BVC6	93	TMEM109	1	sp|Q9BVC6|TM109_HUMAN	Q9BVC6	TM109_HUMAN	Voltage-gated monoatomic cation channel TMEM109	Homo sapiens		353458.6084	567527.1879	726221.8013	581770.8904	915869.2666	867080.1625	280807.595	478044.6323	419458.4764	652938.3009	748034.5782	312817.6912	382556.9732	802638.2253	517179.9899	508103.9733	NA	NA	746871.35	386132.0021	714856.1019	415958.8945	487538.8729	290166.8359	355324.5089	462174.6324	541010.4358	346147.6931	1074154.543	326699.1756	972322.3761	368533.6189	843765.3328	NA	600467.4296	474742.8672	902963.0534	678725.3559	1155502.072	671876.2328
P62249	246	RPS16	1	sp|P62249|RS16_HUMAN	P62249	RS16_HUMAN	Small ribosomal subunit protein uS9	Homo sapiens		348615.6686	647337.428	363395.5439	830597.7007	299522.5729	390808.4829	265671.664	528983.3786	714013.7724	552799.1777	268612.519	609277.3109	330435.8599	692568.9457	356236.4996	927439.5445	NA	NA	426949.6861	497040.9203	514159.6761	698681.0892	697721.0101	596692.584	474824.1774	568832.851	670668.1887	543211.9528	550370.4313	727548.1033	951554.0272	321324.2872	300648.9512	1992458.442	1083491.88	600425.7962	485478.3167	674476.6244	325037.6948	894977.1392
P13667	271	PDIA4	1	sp|P13667|PDIA4_HUMAN	P13667	PDIA4_HUMAN	Protein disulfide-isomerase A4	Homo sapiens		346677.5412	271600.2789	279978.7878	246384.7822	991807.3884	201057.1138	645286.1416	200175.3243	182957.3148	301338.3098	611672.7339	245763.3318	414487.5969	198155.7544	470019.4177	148638.2152	NA	NA	192351.6431	204615.8986	225943.7419	350561.5618	219246.4065	260301.578	1378919.622	NA	275694.3577	266769.6045	440876.975	413912.8042	454015.9306	432586.2314	358269.1517	NA	222379.9605	214801.2677	328633.0411	272980.4711	341003.6872	286531.5151
P28062	147	PSMB8	1	sp|P28062|PSB8_HUMAN	P28062	PSB8_HUMAN	Proteasome subunit beta type-8	Homo sapiens		343267.2935	382723.0041	411368.7136	235451.5617	200891.7983	160414.9496	342925.4708	229577.8141	316949.975	220869.6513	142683.8731	240129.6812	352034.1353	286763.393	197135.9957	226627.1386	NA	NA	167632.9796	207781.7889	235543.8069	220914.2471	221627.5537	189181.8985	202298.4446	256918.2142	224193.4976	235288.8211	233524.5775	222898.0479	336155.0521	288928.3914	195598.6986	NA	431679.7887	249474.1979	227271.0513	206806.1889	316596.0265	370264.3508
P07741	293	APRT	1	sp|P07741|APT_HUMAN	P07741	APT_HUMAN	Adenine phosphoribosyltransferase	Homo sapiens		340594.235	682195.58	289026.6941	981183.0275	243771.9791	243261.3458	213148.0962	423398.3703	316782.7259	297431.9668	244327.0493	458940.5546	144434.2146	502097.9375	178821.9418	1102874.524	NA	NA	747024.3582	355497.383	408239.7711	407068.9694	707958.8514	420117.1301	251092.3827	216207.8052	830315.8027	355646.8569	223343.0058	294754.4152	155909.1271	278407.8652	292540.2597	NA	2551376.795	2037754.718	1525741.181	770588.964	870726.3203	1172458.922
O00217	73	NDUFS8	1	sp|O00217|NDUS8_HUMAN	O00217	NDUS8_HUMAN	NADH dehydrogenase [ubiquinone] iron-sulfur protein 8, mitochondrial	Homo sapiens		339944.0616	31870.74	131768.1409	66566.83465	NA	105469.5893	NA	71609.04959	74304.41554	106965.0331	NA	18157.38522	52020.51685	NA	NA	95058.72451	NA	NA	NA	46973.53969	30563.05658	51935.27839	42299.30621	31734.95127	NA	52204.95607	61414.27217	22392.20014	NA	47739.68439	35994.0994	220507.1545	NA	NA	120026.9695	102473.8486	NA	101599.928	119193.4935	58505.82261
Q14103	163	HNRNPD	1	sp|Q14103|HNRPD_HUMAN	Q14103	HNRPD_HUMAN	Heterogeneous nuclear ribonucleoprotein D0	Homo sapiens		339476.9604	367419.7501	596911.579	453913.9696	394850.1981	636430.1207	431753.7177	254141.1465	429845.9266	563974.8057	503570.6379	212176.5548	340612.2025	386070.3703	326235.6633	463359.471	NA	NA	434770.396	285791.7599	229509.7264	440364.5501	391751.3034	274398.3366	461520.1681	1702343.389	228958.2814	164798.282	294707.4416	222914.6125	497747.0758	373367.3729	443132.0543	NA	95843.33018	183689.4206	70511.98892	144743.2781	191153.0149	84919.44373
Q9UKM9	210	RALY	1	sp|Q9UKM9|RALY_HUMAN	Q9UKM9	RALY_HUMAN	RNA-binding protein Raly	Homo sapiens		338440.0966	327509.1231	366892.1812	336456.9048	198915.6618	334647.3308	248998.9386	489629.5346	110099.5462	448844.0804	94897.59316	429056.9297	238457.2781	702377.4626	495924.4451	297644.9708	NA	NA	495977.0412	356961.9588	484010.6365	462066.2556	480360.9006	456684.5693	219160.928	261459.4327	460953.0492	359305.3516	348936.682	550976.6727	310269.1869	269518.6632	123235.3109	NA	286545.7916	421842.6804	258319.2479	563593.5397	439634.0803	390687.9693
Q07020	185	RPL18	1	sp|Q07020|RL18_HUMAN	Q07020	RL18_HUMAN	Large ribosomal subunit protein eL18	Homo sapiens		335269.9542	491142.8243	340481.2156	NA	NA	NA	NA	174208.0091	NA	361983.8264	NA	153785.8232	NA	NA	NA	365059.7234	NA	NA	NA	125191.4459	NA	237678.023	NA	NA	NA	NA	NA	NA	NA	124676.789	NA	221408.0255	NA	NA	725840.036	671521.8179	538159.6254	887769.7645	373123.424	782799.302
P62753	101	RPS6	1	sp|P62753|RS6_HUMAN	P62753	RS6_HUMAN	Small ribosomal subunit protein eS6	Homo sapiens		334460.0909	NA	NA	NA	NA	NA	NA	NA	NA	NA	NA	NA	NA	NA	NA	NA	NA	NA	NA	NA	NA	NA	NA	NA	NA	NA	NA	NA	NA	NA	NA	NA	NA	NA	611763.6702	559566.6086	NA	341099.1236	181971.0411	424897.2502
Q9UQ80	195	PA2G4	1	sp|Q9UQ80|PA2G4_HUMAN	Q9UQ80	PA2G4_HUMAN	Proliferation-associated protein 2G4	Homo sapiens		329639.2001	313951.0989	192543.6529	643602.9375	167065.9349	195922.5823	131141.7466	245379.1503	144396.9378	270398.7288	155801.8269	366481.9768	157753.5802	316173.6926	81929.77979	608516.5076	NA	NA	500766.5872	367224.7605	500646.046	490355.181	775433.4803	335902.1117	413952.9133	166099.539	680751.5265	417379.4994	309813.9303	497250.1329	126412.6801	277015.1296	77345.90365	NA	411829.9912	304851.8271	142983.0385	196640.0993	112983.9119	314524.7426
O00160	198	MYO1F	1	sp|O00160|MYO1F_HUMAN	O00160	MYO1F_HUMAN	Unconventional myosin-If	Homo sapiens		326245.4836	270114.6086	242141.4954	116078.7	207855.7395	233529.8616	330051.4669	392818.4834	180852.4958	227272.0092	353543.7635	486908.2365	760575.3467	NA	271473.8841	89949.70125	NA	NA	284765.2031	581512.1021	463174.625	425924.8384	131508.1926	503778.4478	136376.4348	229364.8203	111760.814	380261.668	66908.27049	487446.6243	NA	261540.8634	292355.8696	NA	297457.5526	174355.931	214871.7056	105760.18	84011.36173	398277.2984
Q92882	121	OSTF1	1	sp|Q92882|OSTF1_HUMAN	Q92882	OSTF1_HUMAN	Osteoclast-stimulating factor 1	Homo sapiens		322034.6156	294206.2739	323908.3864	223665.3355	245776.2221	218313.634	224735.65	329961.2255	155614.7	234468.1623	161225.0819	263484.521	145948.157	139860.4391	82919.01508	201545.6703	NA	1049917.273	355177.2798	388394.0456	347468.7344	343102.3955	301539.4527	349628.6632	NA	168095.7267	214951.3316	379817.6876	290167.6609	304215.6776	139514.8826	258109.9567	65209.92125	NA	682373.1183	266012.9077	196955.6238	232315.5594	222738.0607	449840.5945
P25788	175	PSMA3	1	sp|P25788|PSA3_HUMAN	P25788	PSA3_HUMAN	Proteasome subunit alpha type-3	Homo sapiens		319726.2004	721936.2894	189808.9459	329528.1086	129794.2371	232695.9845	122838.6465	356256.097	220752.0271	158187.5519	178206.4868	290009.5636	168689.306	400275.7471	277171.2186	374616.1008	NA	NA	368331.8653	271272.8401	247207.3371	444781.9561	397079.6927	258499.9981	256811.0348	283755.3706	361317.5533	300589.1363	254858.0513	354423.423	167660.9259	336275.4951	262871.9017	NA	564208.269	448391.8514	339199.0573	233836.5706	390877.7903	530479.3268
Q16181	156	SEPTIN7	1	sp|Q16181|SEPT7_HUMAN	Q16181	SEPT7_HUMAN	Septin-7	Homo sapiens		319337.0765	342515.8905	319545.4967	505858.5545	NA	169599.0987	117043.0343	296292.0267	460648.3253	304687.7806	199258.2484	214513.9738	172383.9697	231497.5648	71675.59852	461860.1611	NA	NA	453883.8176	207064.2581	218286.3502	248297.2698	452005.4295	194588.7847	268840.8303	183274.2699	677629.9411	203858.338	142286.233	212875.8531	205432.8419	215355.6069	98160.83359	NA	368096.3836	402652.1174	223401.1765	229633.2655	240668.5307	270174.9811
P38606	172	ATP6V1A	1	sp|P38606|VATA_HUMAN	P38606	VATA_HUMAN	V-type proton ATPase catalytic subunit A	Homo sapiens		319181.355	219840.3525	436660.6084	338514.7001	189067.6315	276903.0982	306082.5001	441761.9967	889873.3565	304380.489	NA	388554.3593	377751.7232	253998.6807	452769.9874	237832.5951	NA	NA	134669.4065	423526.7961	282108.5173	362432.4184	212956.9721	365428.84	504902.2262	290780.7567	169254.8486	317428.8795	NA	448936.584	712315.5675	426211.7252	177830.9206	NA	241066.1536	337872.9202	401004.8835	625403.1823	650072.3846	393280.225
Q1KMD3	210	HNRNPUL2	1	sp|Q1KMD3|HNRL2_HUMAN	Q1KMD3	HNRL2_HUMAN	Heterogeneous nuclear ribonucleoprotein U-like protein 2	Homo sapiens		318358.3732	536241.5087	479267.244	562776.6065	414616.4621	1231853.979	451211.8024	509705.8592	896848.3545	744836.8185	754147.9366	302391.2468	360627.7748	1409308.304	906510.4911	650808.9753	NA	NA	521084.7117	315258.4052	390177.476	365462.7884	401359.1396	397188.2856	173690.1139	640751.1755	478768.2891	426571.5634	256002.5794	426823.1619	693237.4954	236936.7246	131501.9051	NA	711760.0036	677691.3077	964142.3748	1267793.397	1697689.77	601838.9344
P24752	184	ACAT1	1	sp|P24752|THIL_HUMAN	P24752	THIL_HUMAN	Acetyl-CoA acetyltransferase, mitochondrial	Homo sapiens		317798.9527	219681.4472	237177.4796	193429.1373	235881.2296	351157.2759	266953.9857	215480.5446	269086.4656	298184.3462	366207.9379	173973.1354	316388.4796	141711.6528	263894.0747	218703.2936	NA	NA	256108.7738	166886.6244	136716.7051	139617.4558	222268.671	172981.0137	178920.6689	214634.7806	116699.9873	156728.4061	279738.8096	204756.2642	199080.706	223262.0252	258612.1802	NA	279632.924	311937.3398	273831.6119	416368.8921	322249.4516	265608.9273
P05023	190	ATP1A1	1	sp|P05023|AT1A1_HUMAN	P05023	AT1A1_HUMAN	Sodium/potassium-transporting ATPase subunit alpha-1	Homo sapiens		317143.526	286369.3108	548161.1084	113771.3097	NA	222538.2858	NA	122422.0405	NA	253370.6499	NA	206362.5712	NA	NA	NA	NA	NA	NA	NA	110914.1994	132773.0134	136238.2832	255039.0109	230025.5271	NA	NA	128483.5028	NA	NA	262966.4995	NA	338926.2605	585740.9317	NA	260895.2626	259687.2346	283986.2558	298028.6221	327257.4529	160444.0038
P05091	196	ALDH2	1	sp|P05091|ALDH2_HUMAN	P05091	ALDH2_HUMAN	Aldehyde dehydrogenase, mitochondrial	Homo sapiens		316777.2017	101934.9402	279344.9939	26989.50806	550558.7278	70090.83003	780507.6728	288155.6209	78285.51462	117384.6328	744969.5425	308506.6688	694288.9664	63198.25213	863202.2582	89737.48197	NA	NA	NA	192968.7794	272727.6009	238366.7135	96694.48129	402480.6208	27753.43447	220246.316	74989.95155	366331.1166	NA	363951.1659	205410.9484	157214.2447	855388.1821	NA	261598.6467	404302.4291	1047953.504	304371.649	672120.8672	384970.4183
Q9NZK5	208	ADA2	1	sp|Q9NZK5|ADA2_HUMAN	Q9NZK5	ADA2_HUMAN	Adenosine deaminase 2	Homo sapiens		316343.9319	210791.4058	212399.192	256318.6203	1035401.787	276257.7986	669388.1016	213227.038	357817.0132	277308.4138	1159275.889	269941.2333	736845.557	266348.178	698973.3886	209935.5706	NA	NA	269719.2266	514766.6878	514240.2456	406973.1484	287149.0944	586950.4474	553538.5688	131196.0089	289049.0229	592468.6443	2319389.872	637450.466	522653.4269	400402.0858	2853405.628	NA	128818.7613	285237.5683	689264.954	546289.6398	419330.0808	488068.4954
O60234	113	GMFG	1	sp|O60234|GMFG_HUMAN	O60234	GMFG_HUMAN	Glia maturation factor gamma	Homo sapiens		314495.1005	320983.215	350106.3705	287547.6606	223431.2202	255424.6643	246587.4806	339962.8442	248528.8534	193329.8805	152120.1501	304062.0905	155629.4826	230789.9095	233145.3317	301100.923	NA	NA	281931.6984	296758.3814	302039.9961	338620.9681	377985.8372	239775.1869	126635.9762	254734.0252	304773.5795	384026.3992	168849.345	353567.4495	145725.9643	254769.5982	216403.0245	NA	314073.6876	389226.9597	135132.4981	186371.5993	126193.665	297790.2435
Q93084	75	ATP2A3	1	sp|Q93084|AT2A3_HUMAN	Q93084	AT2A3_HUMAN	Sarcoplasmic/endoplasmic reticulum calcium ATPase 3	Homo sapiens		313980.6374	101428.6513	244858.0497	111872.5138	280041.0096	255299.4699	253386.3691	124030.3558	170016.5152	236973.8428	241432.831	153168.5614	267489.2412	206016.1708	233068.7861	182328.9831	NA	NA	113577.473	121942.4968	170025.3336	236318.2323	131774.654	140169.2684	100825.6858	189969.8405	209151.8393	208790.2846	139185.8478	184206.2337	141642.633	1124610.839	271715.152	NA	172565.0501	196193.0718	269922.5633	289261.2757	138825.6911	182699.1255
O00479	106	HMGN4	1	sp|O00479|HMGN4_HUMAN	O00479	HMGN4_HUMAN	High mobility group nucleosome-binding domain-containing protein 4	Homo sapiens		312361.9227	107602.6433	551277.1186	176015.802	101497.7346	632384.2607	87354.12799	148980.4923	120592.6221	357333.5439	78896.30653	65784.50196	129081.794	118184.623	123450.0978	299428.5432	NA	NA	476796.0747	75647.31906	91236.53208	38247.76394	281147.0141	56128.17608	319097.1931	198338.4816	294021.5649	85724.099	507075.4896	63009.35081	610564.4427	188110.4523	120362.3797	NA	1065237.12	719176.323	356542.9223	1729838.195	2667509.962	147650.0615
P22314	244	UBA1	1	sp|P22314|UBA1_HUMAN	P22314	UBA1_HUMAN	Ubiquitin-like modifier-activating enzyme 1	Homo sapiens		310991.9149	239518.1106	264410.6125	349725.8323	284013.558	419130.1345	270020.166	320869.0722	281960.3952	223025.2605	198939.5153	343430.1536	161394.6375	359586.46	241284.5828	429235.5843	NA	NA	504251.411	340049.3153	388294.7548	408878.4432	406497.4099	321820.8928	283301.4446	267427.9053	395968.1463	397035.6326	242905.1588	239448.6125	362910.874	310910.2882	208114.6269	NA	317364.1725	295465.3098	146911.4556	178454.8779	191311.7351	349927.1659
P46783	156	RPS10	1	sp|P46783|RS10_HUMAN	P46783	RS10_HUMAN	Small ribosomal subunit protein eS10	Homo sapiens		310460.0615	201801.9154	210257.2644	211482.546	192399.0466	NA	86755.1437	140836.3522	NA	128758.334	NA	127335.5279	171055.2359	153556.6793	NA	559094.0123	NA	NA	731830.8888	191243.9966	447508.7957	119792.9209	720011.0179	171008.1711	208254.478	149104.0084	537002.4729	345765.0336	163881.8666	164303.3776	396025.4123	206109.7285	200420.6062	NA	223722.6269	288508.9203	138943.3167	49811.90557	51491.07821	205160.7607
Q9BSJ8	140	ESYT1	1	sp|Q9BSJ8|ESYT1_HUMAN	Q9BSJ8	ESYT1_HUMAN	Extended synaptotagmin-1	Homo sapiens		310319.1101	295538.4939	271591.1355	263480.7174	481503.0262	415969.0538	325535.6925	201210.8336	283097.6323	453924.4224	297262.3245	94134.93955	276970.8899	NA	385185.4716	320279.7515	NA	NA	292132.2079	106933.2867	159336.47	126447.839	166001.7379	110730.468	282536.4662	342667.7331	197416.7117	103897.325	331937.4843	110958.6567	188235.8892	458051.3645	361007.5627	NA	354115.798	323195.2288	228760.1344	472294.7552	382725.0217	246636.0805
Q01082	382	SPTBN1	1	sp|Q01082|SPTB2_HUMAN	Q01082	SPTB2_HUMAN	Spectrin beta chain, non-erythrocytic 1	Homo sapiens		306907.5766	445689.3537	684256.8979	450264.6524	471709.7283	414866.7715	448891.5737	247667.5897	280773.4475	529306.7794	242517.7843	384179.71	294491.9683	253699.0112	241386.2347	574521.767	NA	NA	451301.8614	359774.5748	299075.6099	294987.4822	471891.987	210378.5242	667601.4391	NA	522082.1751	291702.185	286399.7722	252106.0818	735625.3001	275864.0824	215674.88	NA	254020.6646	401302.9412	316750.223	781916.0942	286608.7563	224814.5412
P84098	87	RPL19	1	sp|P84098|RL19_HUMAN	P84098	RL19_HUMAN	Large ribosomal subunit protein eL19	Homo sapiens		303746.3647	214207.2534	183676.5311	481756.4597	98420.19678	246193.6583	191021.895	292690.0742	243189.156	224244.8056	129880.5055	303960.6	140864.1881	165416.7746	93813.92068	450208.1182	NA	NA	565069.3214	459248.242	510175.0495	464971.3206	640373.256	364877.7147	217835.4971	207729.8414	590603.5383	473685.9465	290004.3506	460817.1257	733913.4825	231908.4873	175499.187	NA	680299.5833	483119.7953	260461.0584	382599.8115	102254.2859	397054.6922
Q13151	130	HNRNPA0	1	sp|Q13151|ROA0_HUMAN	Q13151	ROA0_HUMAN	Heterogeneous nuclear ribonucleoprotein A0	Homo sapiens		303373.2149	115245.9952	72397.29429	96511.48522	NA	203492.1951	121047.8803	153796.0475	NA	133356.2888	NA	135879.6276	NA	115210.5264	134361.9406	102709.2511	NA	NA	205975.3379	120014.2619	175126.5134	146805.3395	239987.5931	162329.7002	NA	137407.5637	161608.0602	144271.9604	NA	185320.8829	298837.4408	179783.9647	NA	NA	NA	NA	NA	NA	NA	NA
P61421	104	ATP6V0D1	1	sp|P61421|VA0D1_HUMAN	P61421	VA0D1_HUMAN	V-type proton ATPase subunit d 1	Homo sapiens		303000.5568	90686.4454	173647.2439	62798.59463	181921.2242	77019.75251	248968.5978	259873.0798	120014.6158	78710.32931	178086.3582	150928.6416	144354.4988	NA	323081.6194	51040.86558	NA	NA	66998.96794	158036.4615	136276.0714	176455.9351	63728.51866	124406.6798	115321.403	123743.0582	NA	150094.7886	112947.7556	223355.0671	122148.8577	254228.5724	196829.7402	NA	86718.57262	206967.8416	247266.6299	180130.1176	144946.4059	190695.7877
P11940	181	PABPC1	1	sp|P11940|PABP1_HUMAN	P11940	PABP1_HUMAN	Polyadenylate-binding protein 1	Homo sapiens		301921.2132	226525.8051	173493.1142	479677.9586	127739.4222	243345.8159	137233.7946	321737.3788	126240.6406	200468.1897	101750.7703	336371.0166	135939.0419	178288.1943	152477.2909	346412.7954	NA	NA	411125.3892	319965.7958	326668.5663	290787.0768	388962.2088	349683.3828	163023.432	NA	292123.343	335526.4043	NA	435082.492	235268.5656	350071.7859	137539.5093	NA	420348.0632	364643.2989	136007.4363	159787.4366	188988.7282	361485.9034
P62829	106	RPL23	1	sp|P62829|RL23_HUMAN	P62829	RL23_HUMAN	Large ribosomal subunit protein uL14	Homo sapiens		301608.4117	1390413.348	690050.324	1856437.124	1004335.15	890122.597	830952.1769	1267862.342	1270614.896	1244274.229	948274.1634	1341860.57	698672.7439	1365409.549	941282.0775	1412578.007	NA	NA	2007545.75	1940411.878	1945725.669	2116136.711	3233427.164	2191228.161	1769121.832	5565286.904	2470544.156	2264784.227	1412863.685	1902793.795	2294135.622	1237028.648	1202824.787	NA	NA	NA	NA	NA	NA	NA
P17987	170	TCP1	1	sp|P17987|TCPA_HUMAN	P17987	TCPA_HUMAN	T-complex protein 1 subunit alpha	Homo sapiens		298610.2452	159640.5806	132665.0407	666232.5711	NA	324670.6771	NA	329472.8206	619295.1073	NA	190591.0238	266621.9798	306283.6778	201767.0687	NA	672151.1393	NA	NA	441745.9707	318669.7596	269996.9401	569115.9267	517506.9441	393442.5933	NA	441104.9596	527759.919	284781.6975	NA	309589.7091	253304.6757	285857.3554	NA	NA	568306.3469	369487.6593	305437.091	131438.1954	225365.2226	509196.4983
P31942	120	HNRNPH3	1	sp|P31942|HNRH3_HUMAN	P31942	HNRH3_HUMAN	Heterogeneous nuclear ribonucleoprotein H3	Homo sapiens		296250.4784	432578.3727	379361.7972	467222.212	250662.4299	285561.8491	280356.2031	339880.0204	394431.2511	641505.9231	NA	185028.4325	NA	337563.9589	377138.5114	356960.9747	NA	NA	441054.6953	336777.824	406534.9528	345515.1025	465586.0194	454912.9874	217986.8268	281457.5808	374713.8953	283156.3148	NA	294716.4557	374318.1674	321195.6354	278556.6385	NA	282821.1538	326554.3985	181918.582	362022.5831	289308.8727	148547.6659
Q9NUQ9	162	CYRIB	1	sp|Q9NUQ9|CYRIB_HUMAN	Q9NUQ9	CYRIB_HUMAN	CYFIP-related Rac1 interactor B	Homo sapiens		295969.8073	235982.3308	207221.2768	197260.2024	136215.8124	192127.2194	125826.0346	276302.7916	NA	264241.8952	146386.8417	302892.3271	107390.3469	210850.711	93338.9119	239812.6429	NA	NA	189103.9644	294603.2936	265684.8163	307214.7083	233189.2837	233479.9637	141593.8056	204335.5827	252136.6839	315492.4988	164619.568	298456.2856	61692.99452	271523.8489	100280.3409	NA	281120.786	328649.783	208756.8269	237502.0646	204058.7675	404357.0395
Q6NUK1	213	SLC25A24	1	sp|Q6NUK1|SCMC1_HUMAN	Q6NUK1	SCMC1_HUMAN	Mitochondrial adenyl nucleotide antiporter SLC25A24	Homo sapiens		293744.3254	125474.1184	305319.9006	110424.6171	NA	NA	NA	168427.9917	NA	130498.1129	NA	65797.08593	NA	NA	NA	NA	NA	NA	NA	77825.18425	72432.42803	67684.99337	115912.6236	84943.22256	NA	NA	NA	172860.2098	NA	83741.54086	NA	130124.9463	NA	NA	322630.8982	298186.4952	400676.5477	256671.9666	421863.6074	204808.5896
P05455	148	SSB	1	sp|P05455|LA_HUMAN	P05455	LA_HUMAN	Lupus La protein	Homo sapiens		291286.0957	257213.5362	279276.9573	187281.371	146140.1882	181128.5204	131759.6556	263340.3565	NA	197111.5949	137073.2126	390622.1275	184149.0992	207986.035	225062.2732	239377.4016	NA	NA	222486.2044	165023.9988	186101.8905	168194.8041	246412.9371	264932.4057	312309.3862	NA	185090.9538	362318.5276	156842.4057	215914.9391	NA	222210.4221	281446.987	NA	332953.9658	343526.8441	290889.1497	346319.6073	439924.1183	269540.433
O75368	142	SH3BGRL	1	sp|O75368|SH3L1_HUMAN	O75368	SH3L1_HUMAN	Adapter SH3BGRL	Homo sapiens		290764.5306	846371.5476	441079.6801	695602.4424	2463449.546	379971.3213	1769755.343	937212.9186	456870.9526	440777.2832	2529542.644	741776.0316	727224.7308	342258.3137	988595.8303	446795.8583	NA	NA	552343.8395	1119130.877	969255.863	753447.5838	637363.6667	924164.5253	400322.7019	476697.1508	950183.7969	921445.1425	447116.7019	910299.6719	391404.4502	505046.0265	856605.5885	NA	203741.7751	288076.8335	346989.6595	312412.7038	NA	282500.2556
Q13423	197	NNT	1	sp|Q13423|NNTM_HUMAN	Q13423	NNTM_HUMAN	NAD(P) transhydrogenase, mitochondrial	Homo sapiens		288605.6887	321408.5243	278502.7978	247511.9004	267035.7175	274186.5426	431684.493	174563.3729	262337.7721	229877.2763	416591.8911	301266.1537	502871.2318	203252.5178	408036.1022	132098.1208	NA	NA	171732.3933	432324.3681	185759.9367	202132.2755	206407.6059	262886.4204	335457.5187	NA	251050.6363	292673.4152	NA	199429.8326	982224.9021	386992.8521	534636.2522	NA	326356.6905	327010.5585	382696.9318	234127.2438	365443.7822	307497.1934
P36578	188	RPL4	1	sp|P36578|RL4_HUMAN	P36578	RL4_HUMAN	Large ribosomal subunit protein uL4	Homo sapiens		286052.1901	225157.5711	367782.4627	194262.4387	608341.389	522006.9203	186013.2475	187207.7608	209650.5852	323151.391	700761.9735	158517.8991	266082.8066	294319.5351	263430.9522	309753.1976	NA	399310.9334	469454.7663	212177.3074	373122.4711	301343.7883	375407.4551	261521.777	276132.6099	1224555.363	358621.3043	290930.8088	345598.362	235197.1094	350978.1503	364417.69	144086.0885	NA	103918.6702	174807.6706	929050.4352	1831881.45	494483.8685	103619.1116
P51858	180	HDGF	1	sp|P51858|HDGF_HUMAN	P51858	HDGF_HUMAN	Hepatoma-derived growth factor	Homo sapiens		284585.0041	259858.8825	184697.6291	355815.0559	24712.40805	257870.921	15896.10425	342984.0064	184731.7421	37284.43916	NA	245556.9822	NA	400164.7325	11942.1888	277761.3394	NA	NA	202430.2794	230775.6477	221942.0481	173957.8823	302326.1157	215503.3056	1728815.727	27589.51099	259624.9058	208529.99	18509.64827	222119.5761	10503.17849	261563.7967	13939.26713	NA	139141.532	179332.0979	NA	57853.4552	86014.29041	96807.90606
Q969Q0	69	RPL36AL	0.9994	sp|Q969Q0|RL36L_HUMAN	Q969Q0	RL36L_HUMAN	Ribosomal protein eL42-like	Homo sapiens		283512.3338	NA	NA	NA	NA	NA	NA	NA	NA	NA	NA	NA	NA	NA	NA	NA	NA	NA	NA	NA	NA	NA	NA	NA	NA	NA	NA	NA	NA	NA	NA	NA	NA	NA	300387.3413	280006.6901	85248.44175	181673.2462	98563.63628	221677.9945
Q9UH99	137	SUN2	1	sp|Q9UH99|SUN2_HUMAN	Q9UH99	SUN2_HUMAN	SUN domain-containing protein 2	Homo sapiens		283337.7919	NA	NA	NA	NA	NA	NA	NA	NA	NA	NA	NA	NA	NA	NA	NA	NA	NA	NA	NA	NA	NA	NA	NA	NA	NA	NA	NA	NA	NA	NA	NA	NA	NA	129602.1444	208840.978	304725.1653	198457.8702	287977.3577	147493.0433
P06744	169	GPI	1	sp|P06744|G6PI_HUMAN	P06744	G6PI_HUMAN	Glucose-6-phosphate isomerase	Homo sapiens		279051.8436	385582.3988	370516.0837	206634.0873	194055.0282	421778.8941	NA	239477.2384	NA	209489.513	205673.6475	381619.6277	NA	NA	NA	200955.4343	NA	NA	NA	400842.5895	384139.3987	194416.7129	328875.8569	293186.7729	NA	NA	190969.9119	484302.4309	NA	316215.9559	NA	248419.3191	324581.7291	NA	315566.3883	450113.7378	264948.9216	466748.372	536500.9166	259271.5796
P02545	191	LMNA	1	sp|P02545|LMNA_HUMAN	P02545	LMNA_HUMAN	Prelamin-A/C	Homo sapiens		278919.6761	1406918.142	290826.9816	270676.2049	136142.7599	2218746.091	216851.2551	766078.2833	95096.92611	213844.8503	197720.8726	79204.74601	58556.05794	121696.7594	214881.0004	73169.13355	NA	NA	226176.3287	86913.45981	111863.1543	83089.56699	71199.91254	129112.9773	NA	102429.3167	169135.7499	92680.0878	292067.3407	62323.31291	322316.94	191471.3871	207561.873	NA	403528.5027	354900.9638	175472.9268	315122.7466	343614.7605	161524.5041
P18669	109	PGAM1	1	sp|P18669|PGAM1_HUMAN	P18669	PGAM1_HUMAN	Phosphoglycerate mutase 1	Homo sapiens		275678.4446	344056.9508	263156.7243	321744.4843	578760.7563	250682.9557	394351.4459	642537.2395	202901.709	377164.311	511160.8147	999066.8648	594577.8807	305120.1369	600515.5827	363887.8742	NA	NA	325854.3584	928346.3743	689106.3949	794482.4719	361159.2096	848062.8927	187588.0197	NA	377989.9914	854372.5228	323573.6078	772465.6365	240431.2493	320138.5427	461287.9553	NA	538400.6745	266092.3723	NA	862079.3588	311201.9586	264962.4281
P62424	133	RPL7A	1	sp|P62424|RL7A_HUMAN	P62424	RL7A_HUMAN	Large ribosomal subunit protein eL8	Homo sapiens		270899.8295	741646.98	266270.7578	123763.8879	213631.6092	137952.537	NA	206012.8637	260649.6713	NA	144034.6347	215781.2463	243690.596	272437.5377	262022.9913	269977.2855	NA	NA	124568.7678	123484.8834	87432.45578	191129.3862	130262.9511	93731.96557	226766.9592	NA	157544.6786	114689.7946	162553.7638	266841.2374	189599.2978	207925.2537	153752.9252	NA	2808273.524	1496904.077	1047839.533	1921423.826	952035.8133	2763260.662
P48047	168	ATP5PO	1	sp|P48047|ATPO_HUMAN	P48047	ATPO_HUMAN	ATP synthase subunit O, mitochondrial	Homo sapiens		269810.4402	NA	NA	NA	NA	NA	NA	NA	NA	NA	NA	NA	NA	NA	NA	NA	NA	NA	NA	NA	NA	NA	NA	NA	NA	NA	NA	NA	NA	NA	NA	NA	NA	NA	196643.5835	203708.6038	394916.143	298248.7235	436448.5678	231699.3843
P26368	162	U2AF2	1	sp|P26368|U2AF2_HUMAN	P26368	U2AF2_HUMAN	Splicing factor U2AF 65 kDa subunit	Homo sapiens		268816.145	159804.8115	151462.9788	183892.0975	54693.83088	211209.9797	88272.18039	286900.5931	113546.9651	203316.7968	74887.67518	155513.5118	34269.21293	146900.2697	171375.1243	215114.9254	NA	NA	190596.3746	164588.6564	234601.0983	196368.911	195606.4606	170106.4666	75912.2919	195592.7339	182007.1038	188848.5624	88386.09713	192822.6647	107905.7938	227136.0487	70192.77666	NA	384304.1309	415767.5777	152937.8357	293219.7505	273242.7979	309525.8266
P16949	95	STMN1	1	sp|P16949|STMN1_HUMAN	P16949	STMN1_HUMAN	Stathmin	Homo sapiens		268398.1581	224312.6111	250414.2754	322716.1953	226437.4627	144084.0356	191323.0962	251534.0886	251614.1095	271590.1212	216942.6873	899281.7893	167584.1618	175836.3025	159449.4001	395206.8994	NA	NA	299223.0204	590119.4033	529389.3697	1191257.746	334807.4779	735942.4728	152802.3263	281356.5177	270927.9635	693588.8492	281923.4902	854397.3036	NA	272938.0118	196500.4562	NA	132338.2512	207358.382	89581.14053	351723.9855	224670.9767	250697.3776
P30086	128	PEBP1	1	sp|P30086|PEBP1_HUMAN	P30086	PEBP1_HUMAN	Phosphatidylethanolamine-binding protein 1	Homo sapiens		267595.8659	330191.5149	224685.3812	699325.1498	NA	456695.4727	686701.5639	294673.1978	754064.6112	267845.6553	744901.7487	403681.1312	130505.1685	330112.7286	640559.2392	602175.616	NA	NA	394326.2052	294691.8917	412275.4102	276720.7512	630547.4923	387072.8173	983044.6265	1766503.237	714708.3824	349187.6744	351528.6118	361667.5807	693143.5132	359771.2136	332383.8977	NA	453241.3084	243319.21	111442.7989	153255.9649	162443.1473	244754.5383
P22087	113	FBL	1	sp|P22087|FBRL_HUMAN	P22087	FBRL_HUMAN	rRNA 2'-O-methyltransferase fibrillarin	Homo sapiens		266259.8836	1484513.246	772713.574	570247.8232	748397.6778	904634.34	757974.697	235184.2217	382948.9128	570386.7583	NA	290822.439	566509.6447	NA	412957.1425	283371.5958	NA	NA	684259.3207	385745.0197	271319.1287	166996.3815	292226.6482	216931.6838	1094860.768	NA	399092.6351	443846.2934	604153.0376	392333.1102	382661.0477	505244.4389	656786.5916	NA	122085.3293	257525.1142	197032.5471	234471.7969	306873.0886	83580.0292
P14927	63	UQCRB	1	sp|P14927|QCR7_HUMAN	P14927	QCR7_HUMAN	Cytochrome b-c1 complex subunit 7	Homo sapiens		266049.7569	142164.4943	264093.9228	117111.7092	344878.9545	218927.4726	281152.0795	142777.4236	135967.0937	180678.1704	420524.9765	150899.7417	291454.9336	155876.8235	238978.5946	144254.3934	NA	NA	157473.1054	126757.2403	95127.19781	99969.43953	93886.65672	132572.4137	192272.8158	74669.34261	99209.73768	120698.858	183858.7328	153757.148	126739.3451	287687.5117	253656.287	NA	NA	NA	NA	NA	NA	NA
P00387	36	CYB5R3	1	sp|P00387|NB5R3_HUMAN	P00387	NB5R3_HUMAN	NADH-cytochrome b5 reductase 3	Homo sapiens		265287.7004	NA	NA	NA	NA	NA	NA	NA	NA	NA	NA	NA	NA	NA	NA	NA	NA	NA	NA	NA	NA	NA	NA	NA	NA	NA	NA	NA	NA	NA	NA	NA	NA	NA	NA	NA	NA	NA	NA	NA
Q16698	88	DECR1	1	sp|Q16698|DECR_HUMAN	Q16698	DECR_HUMAN	2,4-dienoyl-CoA reductase [(3E)-enoyl-CoA-producing], mitochondrial	Homo sapiens		263968.6979	NA	NA	NA	NA	NA	NA	NA	NA	NA	NA	NA	NA	NA	NA	NA	NA	NA	NA	NA	NA	NA	NA	NA	NA	NA	NA	NA	NA	NA	NA	NA	NA	NA	173528.1575	189599.1754	165268.0714	NA	NA	134981.734
P53634	54	CTSC	0.9999	sp|P53634|CATC_HUMAN	P53634	CATC_HUMAN	Dipeptidyl peptidase 1	Homo sapiens		260921.5997	NA	NA	NA	NA	NA	NA	NA	NA	NA	NA	NA	NA	NA	NA	NA	NA	NA	NA	NA	NA	NA	NA	NA	NA	NA	NA	NA	NA	NA	NA	NA	NA	NA	224340.8139	319132.6222	239749.1756	NA	229718.0041	188570.5525
Q9Y2W1	146	THRAP3	1	sp|Q9Y2W1|TR150_HUMAN	Q9Y2W1	TR150_HUMAN	Thyroid hormone receptor-associated protein 3	Homo sapiens		260787.0955	139214.4176	253772.927	151682.8553	87219.92203	200335.3635	212212.5586	219575.0474	93061.38856	218361.5099	236617.5356	163700.3412	100349.8876	315394.2653	230231.7134	180650.2396	NA	NA	169544.2238	165690.7068	211906.2788	177719.303	225402.672	161264.7945	154759.2393	260787.0955	198075.2119	192548.015	50028.06806	201317.3967	207579.7543	294113.6454	95859.06495	NA	96146.41057	164771.2619	31929.29332	136493.8369	260913.9153	169919.4037
Q96I99	131	SUCLG2	1	sp|Q96I99|SUCB2_HUMAN	Q96I99	SUCB2_HUMAN	Succinate--CoA ligase [GDP-forming] subunit beta, mitochondrial	Homo sapiens		260513.7039	314479.0397	329061.6592	548153.3498	495150.7355	519776.1433	103909.9218	356585.2109	346960.921	594631.6147	145353.7147	182330.2248	291340.3662	100666.1568	299545.1847	360452.0854	NA	NA	301876.8374	187484.7743	151098.991	175153.7572	208946.8688	239447.7356	329173.0604	247573.2734	248055.9039	233639.3666	471008.8683	119021.9121	205118.762	258752.7813	333903.1929	NA	79213.30712	233569.2179	172322.6545	126500.0211	145022.4193	89377.33688
P25398	71	RPS12	1	sp|P25398|RS12_HUMAN	P25398	RS12_HUMAN	Small ribosomal subunit protein eS12	Homo sapiens		259904.496	105117.9091	221986.1356	224937.1987	92718.24079	90800.22557	42509.92065	227924.1748	173159.1692	132424.1264	119478.7491	298034.737	74934.67896	126219.6189	67637.48614	248151.4597	NA	NA	244813.9645	306389.98	227623.7562	330488.88	241404.1557	262660.4556	108505.1429	NA	258591.8656	264377.1609	131268.3083	248988.8231	56646.72467	156867.0395	98520.8658	NA	NA	NA	NA	NA	NA	NA
O75964	96	ATP5MG	1	sp|O75964|ATP5L_HUMAN	O75964	ATP5L_HUMAN	ATP synthase subunit g, mitochondrial	Homo sapiens		259109.485	NA	NA	NA	NA	NA	NA	NA	NA	NA	NA	NA	NA	NA	NA	NA	NA	NA	NA	NA	NA	NA	NA	NA	NA	NA	NA	NA	NA	NA	NA	NA	NA	NA	251570.5632	349687.2882	537636.6016	507147.197	225956.0367	353962.1321
Q5JTV8	149	TOR1AIP1	1	sp|Q5JTV8|TOIP1_HUMAN	Q5JTV8	TOIP1_HUMAN	Torsin-1A-interacting protein 1	Homo sapiens		258919.1941	150389.623	331595.0456	736311.0693	404177.8369	285654.5833	421577.2205	198946.9911	354058.5685	312789.187	413292.23	121258.7152	329878.1584	790149.9083	346745.3105	169987.3445	NA	NA	175168.3276	152282.3906	223283.8293	141513.7984	65145.84481	247297.8151	327493.0076	139050.3642	117897.3299	120301.9768	856818.9177	147040.908	277046.971	230562.917	392594.9161	NA	150092.1961	100675.513	380980.3548	308205.5065	309951.7359	183725.344
P51991	99	HNRNPA3	1	sp|P51991|ROA3_HUMAN	P51991	ROA3_HUMAN	Heterogeneous nuclear ribonucleoprotein A3	Homo sapiens		258712.7264	372646.0212	199800.3154	623934.2834	250259.2296	1189683.758	540654.0825	742676.6074	323290.7774	867404.1959	174463.0592	494847.4393	305320.8985	1019413.29	884006.4394	837265.1427	NA	NA	914003.9093	504443.7345	730511.2053	762540.8352	874844.44	674076.8157	364050.9736	829015.6763	888681.0824	674197.116	298595.6561	616824.6618	1088933.484	304950.9848	236420.9316	NA	NA	NA	NA	NA	NA	NA
P62899	113	RPL31	1	sp|P62899|RL31_HUMAN	P62899	RL31_HUMAN	Large ribosomal subunit protein eL31	Homo sapiens		258347.4723	455113.6021	484062.6885	885500.3491	274431.5148	530921.374	321095.6071	778442.4928	693206.1651	601431.3793	620031.6803	918799.0772	291793.1801	858651.2663	411977.8432	867715.6342	NA	NA	834354.1817	614058.5572	766360.1854	487043.0653	989886.4085	718616.493	727917.4384	988937.6613	1000073.624	841777.6902	473129.7045	502026.6981	811252.0447	583425.746	365628.5916	NA	109497.6927	235557.6622	142429.5212	64941.55036	178045.5958	75591.41414
Q9UII2	118	ATP5IF1	1	sp|Q9UII2|ATIF1_HUMAN	Q9UII2	ATIF1_HUMAN	ATPase inhibitor, mitochondrial	Homo sapiens		258052.7512	227184.0498	306667.3346	196274.2322	301094.1385	343867.8604	218381.3137	240108.9618	277764.6025	181668.4826	189736.5425	139072.7262	282986.2047	131988.3038	189383.4903	254856.2454	NA	NA	188808.293	172068.5807	166850.0926	130632.3282	189941.7055	157295.803	316589.5107	257079.1928	205279.8051	110159.8062	370387.744	149087.4624	171865.9552	281192.8431	314475.7007	NA	194324.7965	210926.9996	242690.3822	228689.129	303917.6023	129930.653
P09429	86	HMGB1	1	sp|P09429|HMGB1_HUMAN	P09429	HMGB1_HUMAN	High mobility group protein B1	Homo sapiens		255942.9355	NA	NA	NA	NA	NA	NA	NA	NA	NA	NA	NA	NA	NA	NA	NA	NA	NA	NA	NA	NA	NA	NA	NA	NA	NA	NA	NA	NA	NA	NA	NA	NA	NA	291522.7079	500059.6348	182421.2213	258666.1283	213501.917	489333.6058
P39687	89	ANP32A	1	sp|P39687|AN32A_HUMAN	P39687	AN32A_HUMAN	Acidic leucine-rich nuclear phosphoprotein 32 family member A	Homo sapiens		255456.6188	NA	NA	NA	NA	NA	NA	NA	NA	NA	NA	NA	NA	NA	NA	NA	NA	NA	NA	NA	NA	NA	NA	NA	NA	NA	NA	NA	NA	NA	NA	NA	NA	NA	251601.4326	439395.9072	316997.8633	258194.8162	250676.7577	353445.2725
Q9Y5S9	89	RBM8A	1	sp|Q9Y5S9|RBM8A_HUMAN	Q9Y5S9	RBM8A_HUMAN	RNA-binding protein 8A	Homo sapiens		255220.2912	100687.3689	317355.8168	108782.4443	162993.375	61039.47546	132318.0232	183983.2341	65212.94269	183344.1004	NA	96228.84593	68990.02205	171319.2392	148407.3722	200467.9425	NA	NA	133451.8969	114835.1782	98172.23951	108423.5675	180967.231	103265.7963	57488.47109	174485.9703	188604.9183	77427.7747	93074.99359	87233.85455	164101.1455	128657.9294	67498.24018	NA	167801.7213	100491.8191	190756.015	205163.12	187600.5842	132492.6651
P28065	96	PSMB9	1	sp|P28065|PSB9_HUMAN	P28065	PSB9_HUMAN	Proteasome subunit beta type-9	Homo sapiens		253375.8426	695202.5951	498532.2968	431628.2986	295474.5044	391112.8149	372671.294	251524.5119	458260.7562	440841.5708	484111.4447	275159.3722	466589.5756	484369.9316	475939.7938	231311.1897	NA	NA	242274.1207	203615.1854	221710.7193	204911.5172	183612.2462	198280.9774	139080.9474	NA	213287.5486	223047.9371	219871.7929	218909.4599	254157.4765	289183.7218	167352.3035	NA	280836.5666	285148.575	132769.5343	62792.02768	191281.5694	278684.6124
P31948	110	STIP1	0.9999	sp|P31948|STIP1_HUMAN	P31948	STIP1_HUMAN	Stress-induced-phosphoprotein 1	Homo sapiens		253274.4515	75087.45223	97799.83228	196140.4743	NA	127438.5024	68128.85552	109941.2594	NA	93904.44712	NA	103679.9881	57404.04249	179633.0286	105484.9148	137414.9027	NA	NA	127462.5891	106409.8643	83519.08558	94274.60927	128757.6238	123365.966	92177.77075	63360.05332	162563.3579	45184.17268	98682.64174	115229.1266	NA	130679.7261	NA	NA	243239.5742	306966.9096	208041.5089	278031.6042	332459.1393	217884.4008
P11413	194	G6PD	1	sp|P11413|G6PD_HUMAN	P11413	G6PD_HUMAN	Glucose-6-phosphate 1-dehydrogenase	Homo sapiens		252320.3866	241016.5681	216958.3137	236696.947	132446.15	202226.1762	103546.776	278190.894	145667.9134	226316.1259	155064.7964	291991.6197	210232.9165	142447.9805	134155.9532	164563.2365	NA	NA	162149.1064	458883.2672	407268.5966	265068.8221	210491.285	328784.1164	NA	NA	145192.5929	342787.2651	212723.583	271603.6692	166348.1055	333564.5647	192099.2903	NA	313232.3123	365721.5561	386453.1712	301655.791	229354.5382	332178.7885
P38919	224	EIF4A3	1	sp|P38919|IF4A3_HUMAN	P38919	IF4A3_HUMAN	Eukaryotic initiation factor 4A-III	Homo sapiens		249897.2374	331567.0706	287133.2484	199019.2382	188960.3058	234868.3112	248064.1991	128997.9504	250945.7829	291148.8775	204338.6641	223266.0728	218846.3289	251777.2982	164408.8176	393220.5191	NA	NA	155819.3523	189614.6799	169533.8926	111107.206	168814.6376	177834.3406	394982.7929	671147.4914	194408.3159	227736.8029	285474.4607	199076.4042	256056.3557	204487.7391	136494.0032	NA	789026.184	561510.9479	722242.661	677345.2209	614396.7155	580619.9756
P28066	104	PSMA5	1	sp|P28066|PSA5_HUMAN	P28066	PSA5_HUMAN	Proteasome subunit alpha type-5	Homo sapiens		246904.6342	NA	NA	NA	NA	NA	NA	NA	NA	NA	NA	NA	NA	NA	NA	NA	NA	NA	NA	NA	NA	NA	NA	NA	NA	NA	NA	NA	NA	NA	NA	NA	NA	NA	364371.4404	205764.1663	290423.326	255717.8436	249261.7374	375434.4036
P35268	148	RPL22	1	sp|P35268|RL22_HUMAN	P35268	RL22_HUMAN	Large ribosomal subunit protein eL22	Homo sapiens		245955.1544	144385.5876	118939.896	261315.8267	101352.5449	312639.073	66895.4002	196960.9653	NA	114920.3026	56516.05969	246977.9433	82880.40813	75670.90982	55896.32819	245330.3288	NA	NA	329145.248	168308.5992	225671.3431	247436.4122	282711.1668	141425.392	102604.5628	NA	102060.1382	176162.9299	90658.23478	213917.2758	253155.7582	256701.827	NA	NA	154539.3053	200316.8043	91015.3584	152148.1993	155574.6126	185559.7635
P14314	95	PRKCSH	1	sp|P14314|GLU2B_HUMAN	P14314	GLU2B_HUMAN	Glucosidase 2 subunit beta	Homo sapiens		244641.6333	275814.4477	417426.4358	142265.5887	614832.8983	510229.5832	551584.0818	438721.7977	321860.3453	417128.5029	426719.0314	414348.7134	616201.9343	427018.4903	551374.3526	221232.3539	NA	NA	311994.5632	277180.8335	483001.4492	398436.1591	276534.7315	379951.27	293554.6351	NA	215571.0636	375073.5319	NA	475999.2901	522306.3649	174588.5845	599464.8355	NA	74228.4365	203724.7154	148744.6632	NA	127666.0506	79171.69131
P04439	127	HLA-A	1	sp|P04439|HLAA_HUMAN	P04439	HLAA_HUMAN	HLA class I histocompatibility antigen, A alpha chain	Homo sapiens		244623.1747	322047.8575	385122.9862	249878.1706	585292.7683	1060837.921	327592.0428	380848.4869	487145.6637	369910.2353	973241.2004	235090.5233	386228.8081	235472.0838	586048.1587	289460.6387	NA	NA	145625.6264	223150.8068	185224.2034	176872.0551	338962.2737	226387.3864	724704.2562	530900.348	263603.74	182200.9487	991674.643	153841.8883	286667.4936	586059.6308	340431.955	NA	709174.5619	518662.8615	1347022.974	579758.9391	1028210.862	575998.6242
P62993	52	GRB2	1	sp|P62993|GRB2_HUMAN	P62993	GRB2_HUMAN	Growth factor receptor-bound protein 2	Homo sapiens		244581.9193	391246.2236	330149.7363	235228.5817	NA	162706.0422	77870.65316	336721.7159	88725.60175	202429.1004	219992.1453	305628.7523	120476.6257	209228.525	144850.0575	300330.4856	NA	NA	121860.26	326861.2496	291130.7558	230417.2583	289795.9665	419019.6802	159390.8072	244137.6422	328206.1158	365845.5993	220878.9872	321706.4036	232498.8978	197034.8206	201078.9587	NA	145159.1438	222397.6383	87426.06121	162111.2583	136246.9483	267380.5884
O60506	164	SYNCRIP	1	sp|O60506|HNRPQ_HUMAN	O60506	HNRPQ_HUMAN	Heterogeneous nuclear ribonucleoprotein Q	Homo sapiens		243719.1889	203887.8085	150643.7658	150326.9541	NA	109695.3599	89571.5571	139059.7502	157859.8425	197462.5359	161372.6331	181741.4291	149672.696	169997.956	105419.8693	134145.5499	NA	NA	164578.6215	167450.6925	191359.2557	139849.7713	130055.4875	151829.4801	124639.8384	122703.9153	143624.4916	192040.7859	109932.6663	191647.9034	141896.4043	135158.1531	177035.6507	NA	98465.74459	188006.486	174111.7474	188774.1685	317302.3973	188693.4698
Q9HDC9	142	APMAP	1	sp|Q9HDC9|APMAP_HUMAN	Q9HDC9	APMAP_HUMAN	Adipocyte plasma membrane-associated protein	Homo sapiens		242438.5731	192379.2023	343907.5808	172476.9985	631891.3284	168146.7264	802906.3294	158445.3906	258276.5174	269651.4031	892997.6652	359163.4009	814459.4098	509527.2492	427220.7198	186220.6788	NA	NA	337376.907	342389.2056	169261.3789	144140.2289	235199.2864	267498.0294	317936.5466	370321.756	144169.9564	274788.4455	359995.4652	259156.0231	167119.1213	289466.2742	850205.9237	NA	78006.35481	130003.9972	371561.6648	212416.5692	241475.9557	100574.4019
Q07021	67	C1QBP	1	sp|Q07021|C1QBP_HUMAN	Q07021	C1QBP_HUMAN	Complement component 1 Q subcomponent-binding protein, mitochondrial	Homo sapiens		241246.3433	NA	NA	NA	NA	NA	NA	NA	NA	NA	NA	NA	NA	NA	NA	NA	NA	NA	NA	NA	NA	NA	NA	NA	NA	NA	NA	NA	NA	NA	NA	NA	NA	NA	638524.8151	464015.2219	400392.7617	417604.6253	352368.6118	602952.6562
Q01469	108	FABP5	1	sp|Q01469|FABP5_HUMAN	Q01469	FABP5_HUMAN	Fatty acid-binding protein 5	Homo sapiens		238399.1244	844924.6359	334467.7207	299042.8878	444260.2119	390862.927	392906.8905	779335.3091	288616.8445	502820.6089	385837.7864	879464.6865	260479.4275	350458.3685	185644.903	259119.9313	NA	NA	353501.6939	1006640.741	982250.2863	1411626.152	325331.2712	1112873.652	236302.684	452236.5995	305186.8332	970824.4985	468593.3002	1045062.778	236978.5316	380099.101	365290.7532	NA	210710.5367	384008.4396	645837.0401	797749.8157	478294.496	1332889.37
P09622	152	DLD	1	sp|P09622|DLDH_HUMAN	P09622	DLDH_HUMAN	Dihydrolipoyl dehydrogenase, mitochondrial	Homo sapiens		238012.3442	93990.47081	335623.2204	127855.7463	337406.4954	229679.6674	307504.885	144246.9997	243495.7826	178393.1473	365367.6373	117608.06	418740.7958	114119.9607	351175.179	134782.7728	NA	NA	127570.2614	142677.0375	145340.2113	107965.8932	192653.9025	127889.4798	354731.1212	371757.4251	77194.73864	108692.3771	278228.1035	160994.7621	212105.0414	231925.7274	361734.0474	NA	178473.801	305400.5085	286435.278	170745.5455	374548.3666	146415.8324
P09496	149	CLTA	1	sp|P09496|CLCA_HUMAN	P09496	CLCA_HUMAN	Clathrin light chain A	Homo sapiens		236980.4149	313813.9095	290634.8557	382122.3137	440900.8662	554802.3166	544442.157	486576.4587	321955.4249	477881.2893	572101.017	672225.0874	695603.4295	240335.4649	373612.2972	470414.5904	NA	NA	401548.7146	685262.5906	610181.5345	576901.7363	394105.982	643670.2957	391338.1266	702258.1928	292703.5081	560804.3826	300283.5742	602927.1061	408775.3939	522254.4827	261834.5122	NA	248188.9344	233374.0729	177370.9155	157690.4345	281052.7003	698374.8689
P20618	103	PSMB1	1	sp|P20618|PSB1_HUMAN	P20618	PSB1_HUMAN	Proteasome subunit beta type-1	Homo sapiens		236273.4764	718214.923	278095.512	449015.9141	320693.7992	281450.8048	NA	385308.0238	NA	320327.3475	296260.6996	365581.2383	253889.6757	548638.0899	320915.5376	400147.7907	NA	NA	398889.9157	303270.9898	322357.6217	381945.2852	317570.1894	438730.8754	NA	360810.6067	349130.2818	290710.379	348337.9837	261750.756	234887.8824	230884.3307	317858.0922	NA	347258.5919	378931.0077	NA	NA	448789.3333	616881.578
P04179	98	SOD2	1	sp|P04179|SODM_HUMAN	P04179	SODM_HUMAN	Superoxide dismutase [Mn], mitochondrial	Homo sapiens		232647.1288	NA	NA	NA	NA	NA	NA	NA	NA	NA	NA	NA	NA	NA	NA	NA	NA	NA	NA	NA	NA	NA	NA	NA	NA	NA	NA	NA	NA	NA	NA	NA	NA	NA	177898.073	125766.0597	417554.1978	257846.0661	285490.6818	98846.53468
P28838	148	LAP3	1	sp|P28838|AMPL_HUMAN	P28838	AMPL_HUMAN	Cytosol aminopeptidase	Homo sapiens		230730.569	127710.892	198860.0384	145377.0346	147148.3821	207013.778	175051.9529	347572.4916	102001.3106	226280.2525	174837.6028	213567.19	154059.546	136946.3657	214949.1336	218038.113	NA	NA	231816.1562	242041.0869	337682.2418	333536.5126	166721.6714	240872.2671	161197.0813	60547.39955	93613.17837	197004.3838	330810.9115	166822.7604	146521.7301	135477.7039	173718.5701	NA	218620.3763	182170.8104	187444.1119	202817.8977	223644.7378	515867.9829
P46777	175	RPL5	1	sp|P46777|RL5_HUMAN	P46777	RL5_HUMAN	Large ribosomal subunit protein uL18	Homo sapiens		229176.0653	211597.2319	200808.7203	338036.5408	112443.6781	227083.1117	112594.8634	338425.1199	216692.0558	179496.5982	147231.6773	279981.3549	97455.21918	181857.5592	87364.65362	374872.5919	NA	NA	314824.1137	308458.6305	315024.3264	317146.8084	301056.236	259879.4811	231164.668	179339.0507	348316.7929	310662.4548	148944.8603	374800.7418	238102.2923	208904.8781	144813.3319	NA	464798.5676	474087.705	420181.3128	427582.234	294312.3329	409368.0887
P62888	101	RPL30	1	sp|P62888|RL30_HUMAN	P62888	RL30_HUMAN	Large ribosomal subunit protein eL30	Homo sapiens		228762.0948	285179.6381	214961.4216	497750.3351	265863.1727	406907.9069	411223.4491	409273.3744	431582.0617	232696.0585	260758.567	459104.8646	239988.8679	278354.6428	186708.7439	514004.318	NA	NA	369616.363	418905.1252	366681.5676	447614.1465	469738.3323	313689.9149	262223.6419	120974.1999	443406.5158	423271.6176	216181.6592	443833.4952	592709.8004	379768.8196	191527.0142	NA	834214.2664	528205.7226	400629.5654	472630.4628	320196.75	681653.1379
P62750	90	RPL23A	1	sp|P62750|RL23A_HUMAN	P62750	RL23A_HUMAN	Large ribosomal subunit protein uL23	Homo sapiens		227552.7015	173064.6668	172551.2772	159898.5581	110302.271	103132.6493	86098.12872	76142.83582	122829.9792	NA	88165.55896	91002.05355	56693.16064	96270.35002	87839.30136	156849.9776	NA	NA	104647.3563	116125.0186	113009.2767	72691.24469	96080.05223	107190.6483	NA	NA	92320.34705	67983.32981	67206.7186	89301.5696	101180.1751	152934.8338	74662.68897	NA	70664.96548	158688.415	NA	146560.5244	132675.559	55107.6014
P05114	161	HMGN1	1	sp|P05114|HMGN1_HUMAN	P05114	HMGN1_HUMAN	Non-histone chromosomal protein HMG-14	Homo sapiens		227544.5271	482454.5656	1323685.808	905035.1958	534339.483	833219.8143	416604.9834	422127.5335	927603.6009	1826581.267	630445.5589	273658.9474	665674.334	847601.1347	427208.269	1179056.763	NA	NA	791945.3387	335076.0089	322636.6002	304106.979	1553049.316	349848.2142	1588884.572	892116.2904	966488.429	247507.8097	1490704.797	403088.264	2347338.02	430363.1076	738830.2965	NA	803394.5998	848672.7707	695667.0361	1925318.516	1651906.444	632463.2737
P46779	129	RPL28	1	sp|P46779|RL28_HUMAN	P46779	RL28_HUMAN	Large ribosomal subunit protein eL28	Homo sapiens		225599.6125	875928.7139	723794.5726	804495.9036	963820.6732	1059601.423	1141300.095	653186.9916	1847837.405	1004803.271	871294.9669	747298.7081	1110516.278	1271088.304	744468.2915	836541.9606	NA	NA	1201368.024	685432.4436	1228306.054	942271.9455	2009125.513	889333.9261	2160493.204	904944.2619	1205931.603	1026144.195	2398694.322	1380258.452	3029440.37	1546301.097	2917069.446	NA	1424693.849	742167.8626	840108.9748	1066410.568	754337.7614	824513.2089
P53999	86	SUB1	1	sp|P53999|TCP4_HUMAN	P53999	TCP4_HUMAN	Activated RNA polymerase II transcriptional coactivator p15	Homo sapiens		225305.6	274109.454	262074.1181	211234.9311	112524.7061	164045.308	98635.72612	225435.2988	153570.672	123668.4303	159739.0179	163337.6596	157158.44	156107.2736	95854.28916	274315.9567	NA	NA	149270.8059	159768.3842	192064.6799	148770.3337	241427.5084	163780.4621	362324.0676	228840.7095	247835.8586	151070.8684	123777.169	129422.3864	139715.666	187432.9818	89661.07697	NA	413899.7324	385274.922	213683.2278	241690.3128	137445.1921	305021.4331
P00390	120	GSR	1	sp|P00390|GSHR_HUMAN	P00390	GSHR_HUMAN	Glutathione reductase, mitochondrial	Homo sapiens		224626.4464	107221.1293	234455.4297	215901.4472	164039.4706	145539.988	123286.6953	150465.176	198633.4637	124684.7092	183685.4337	99731.97633	117527.1797	205963.3249	128637.4432	94515.27255	NA	NA	265359.4165	126871.1451	88887.35656	161355.9235	199392.1178	199695.8473	103900.0153	221848.3553	117397.178	108008.3516	112365.4093	147062.8369	195812.8077	219643.3527	151501.4529	NA	300958.6758	308703.6685	188766.3976	193110.4316	375785.5042	224023.6044
P67812	134	SEC11A	1	sp|P67812|SC11A_HUMAN	P67812	SC11A_HUMAN	Signal peptidase complex catalytic subunit SEC11A	Homo sapiens		224568.152	294448.502	279456.0757	240612.5239	961901.9128	615341.2739	831228.4492	348709.6875	612459.6882	431881.535	1015341.031	343859.2664	639575.8885	548620.2452	760925.4238	254989.644	NA	NA	349588.3741	305692.521	376331.9023	312428.7264	269027.4336	453645.7597	514583.8171	190104.6578	264941.1412	297617.0942	493116.1259	318675.3854	387416.3895	396264.3312	736731.9281	NA	394632.2635	339205.5631	975498.8033	632311.1067	534054.02	406724.5351
Q9UL46	125	PSME2	1	sp|Q9UL46|PSME2_HUMAN	Q9UL46	PSME2_HUMAN	Proteasome activator complex subunit 2	Homo sapiens		224379.246	150976.3687	161878.2384	138470.9973	88616.21209	124734.1495	97445.64281	177619.2585	136610.6021	181356.2821	153399.2586	124465.5215	90440.09196	153619.6514	95113.21247	119733.4713	NA	NA	138348.3766	107476.0534	148125.1245	94033.54611	179609.2142	79252.41572	202800.2918	89573.68151	131698.1264	132029.3977	58560.92432	128946.5623	76803.2103	171189.2362	128588.4612	NA	NA	NA	NA	NA	NA	NA
P25787	102	PSMA2	1	sp|P25787|PSA2_HUMAN	P25787	PSA2_HUMAN	Proteasome subunit alpha type-2	Homo sapiens		223707.064	571551.8015	233109.8721	314512.4449	143165.4033	275878.4908	196374.3086	278995.8483	160109.2795	255243.2622	133766.0179	313908.8919	278834.3692	449447.8225	349958.2484	368922.3294	NA	NA	339168.3961	248340.5039	195167.504	339284.4003	220939.6476	224199.1987	218854.1511	172672.0893	377689.5216	266568.4493	225680.7416	318137.7619	180572.8475	174905.0713	178266.7422	NA	323412.9755	249843.4416	252359.3476	146855.2866	303059.2513	308740.5881
P30084	111	ECHS1	1	sp|P30084|ECHM_HUMAN	P30084	ECHM_HUMAN	Enoyl-CoA hydratase, mitochondrial	Homo sapiens		219641.7138	130291.0383	348686.915	211959.015	282056.8455	150358.3781	148054.4826	121199.1603	452226.3195	224685.5693	163925.3391	120917.4237	271415.5885	130961.5072	214123.751	204655.5939	NA	NA	102919.3522	107933.6425	140662.5911	133709.4093	70318.55313	115762.0134	NA	NA	134284.3721	175860.2334	273965.5386	107657.0301	230431.4708	174539.3192	209952.4577	NA	140879.2779	168326.1997	90247.22236	169017.4996	232555.9093	125803.2204
P08754	78	GNAI3	1	sp|P08754|GNAI3_HUMAN	P08754	GNAI3_HUMAN	Guanine nucleotide-binding protein G(i) subunit alpha-3	Homo sapiens		218500.8603	NA	NA	NA	NA	NA	NA	NA	NA	NA	NA	NA	NA	NA	NA	NA	NA	NA	NA	NA	NA	NA	NA	NA	NA	NA	NA	NA	NA	NA	NA	NA	NA	NA	191091.0825	218493.749	244012.5366	254886.5331	212377.8947	194633.445
O75874	111	IDH1	1	sp|O75874|IDHC_HUMAN	O75874	IDHC_HUMAN	Isocitrate dehydrogenase [NADP] cytoplasmic	Homo sapiens		215588.089	294223.9176	162351.5282	95928.06269	148440.2657	142042.2829	253536.9772	201356.646	194617.3235	166473.5504	119362.64	379053.7878	104599.9171	297052.329	156092.9066	243082.5617	NA	NA	129089.4367	331177.9274	306965.7441	289521.855	225063.0892	317050.5289	NA	148568.6894	94008.3504	311676.7945	197032.4183	365991.1747	229917.2632	240173.3546	189555.8618	NA	NA	NA	NA	NA	NA	NA
Q99714	80	HSD17B10	1	sp|Q99714|HCD2_HUMAN	Q99714	HCD2_HUMAN	3-hydroxyacyl-CoA dehydrogenase type-2	Homo sapiens		215265.9135	427863.0142	402598.7433	306697.7913	814035.4531	587281.6782	466114.2259	355678.3882	413238.2621	552939.7162	724782.9441	337950.6489	489165.6085	NA	482352.0693	466115.6484	NA	NA	370714.7674	474261.6083	327444.833	335579.6853	503302.7737	408958.6213	671276.6653	682275.5527	387162.0162	285378.1469	634738.1971	436598.8694	670890.5609	NA	516984.9823	NA	378006.3152	370031.1464	545610.5511	294828.5435	537553.9004	323680.0454
Q14974	141	KPNB1	1	sp|Q14974|IMB1_HUMAN	Q14974	IMB1_HUMAN	Importin subunit beta-1	Homo sapiens		214948.2151	249432.791	161421.3172	138162.9986	219148.0961	368071.9439	229394.0279	197576.6738	336898.6725	313758.4785	269864.2895	260536.0711	206776.377	488637.426	323792.699	297747.6476	NA	NA	196517.2178	183333.4147	223829.5216	220183.0458	254571.6709	249550.2018	256926.1237	393747.8056	184128.1681	174430.9363	401289.909	255317.4419	443197.677	202367.5757	212304.3841	NA	211948.9745	192968.6726	205243.3467	595265.3041	235586.3123	240409.6443
Q03701	40	CEBPZ	0.998	sp|Q03701|CEBPZ_HUMAN	Q03701	CEBPZ_HUMAN	CCAAT/enhancer-binding protein zeta	Homo sapiens		212936.0996	NA	NA	NA	NA	NA	NA	NA	NA	NA	NA	NA	NA	NA	NA	NA	NA	NA	NA	NA	NA	NA	NA	NA	NA	NA	NA	NA	NA	NA	NA	NA	NA	NA	NA	NA	NA	NA	NA	NA
Q96QK1	133	VPS35	1	sp|Q96QK1|VPS35_HUMAN	Q96QK1	VPS35_HUMAN	Vacuolar protein sorting-associated protein 35	Homo sapiens		212417.2122	128623.5776	100179.7046	159386.6955	133074.6787	106763.5922	84824.19785	246785.4064	84073.72031	136797.4836	141365.6442	227535.9036	151973.95	75523.43473	104068.5151	166431.6275	NA	NA	251127.278	250131.4539	237185.0826	245958.5637	144385.4691	272595.6211	85712.57711	79085	104818.8643	266033.2701	156331.0004	244132.1497	54659.73604	210871.3969	257456.9392	NA	204426.9534	163525.4195	114525.2339	210379.2381	86204.30533	267959.5812
P38117	89	ETFB	1	sp|P38117|ETFB_HUMAN	P38117	ETFB_HUMAN	Electron transfer flavoprotein subunit beta	Homo sapiens		212403.9617	125608.7065	235623.4261	119310.4493	271998.7987	263728.0833	200577.7377	131911.4378	212052.1713	209815.9932	304593.5266	152124.0863	273498.4819	61263.01877	304695.0399	179254.8091	NA	NA	184329.7307	131644.4289	134243.2596	108003.0079	98249.37856	99723.18527	281485.0934	175842.4872	189537.6132	125219.4835	261788.0656	137727.6723	140689.8735	246094.8403	249098.7491	NA	NA	NA	NA	NA	NA	NA
Q15393	159	SF3B3	1	sp|Q15393|SF3B3_HUMAN	Q15393	SF3B3_HUMAN	Splicing factor 3B subunit 3	Homo sapiens		211629.3738	213274.3731	203886.2377	129481.0823	155054.323	226001.6182	159889.5969	173327.9501	170707.9453	174162.2752	237133.5619	217466.2649	134550.6506	472586.6275	334535.1459	118201.0598	NA	NA	166554.4609	159683.4594	153642.758	189145.7116	178304.6274	152572.4294	201735.109	314126.8659	153590.6665	154738.858	145157.7335	141668.1067	214417.9483	222686.1841	150755.1549	516572.5621	188531.8269	308787.3495	257370.0892	313706.7516	319210.4815	263327.827
P13073	134	COX4I1	1	sp|P13073|COX41_HUMAN	P13073	COX41_HUMAN	Cytochrome c oxidase subunit 4 isoform 1, mitochondrial	Homo sapiens		210399.1395	318861.2665	382229.4402	248124.1144	632040.4453	292886.1116	342503.3311	485974.1336	591594.0848	714127.9519	803974.8296	441334.7036	780569.7231	254009.0821	862385.9358	474373.53	NA	NA	339665.7109	296306.1275	318102.4896	397737.3795	282510.025	353648.0014	923573.67	232462.7636	359816.7208	295948.8843	338386.1509	420377.9314	630685.8622	436767.4078	616710.192	NA	531065.0019	572807.5281	1035381.801	467753.6383	1053840.679	497339.7718
Q96FW1	117	OTUB1	1	sp|Q96FW1|OTUB1_HUMAN	Q96FW1	OTUB1_HUMAN	Ubiquitin thioesterase OTUB1	Homo sapiens		209866.6049	292583.4595	321559.1755	276171.3732	245024.2542	183815.1976	85556.08088	313191.9121	200828.4448	347806.4985	221906.933	308378.9216	229248.5097	298868.1002	212115.9971	259726.1026	NA	NA	229914.4906	236688.5939	290847.1906	223732.3865	327425.6957	295300.5037	270257.6733	NA	194710.6637	189047.8793	NA	320720.1502	195104.621	291932.8187	340464.1525	NA	283992.8146	310304.0185	238832.086	358056.4555	199410.1472	335328.9689
O95336	109	PGLS	1	sp|O95336|6PGL_HUMAN	O95336	6PGL_HUMAN	6-phosphogluconolactonase	Homo sapiens		209582.4867	294770.3269	268835.4537	354403.6877	587231.9949	412221.1939	414334.6057	276386.5449	656240.2924	399912.8493	1107400.377	374788.9107	1063521.179	1151777.076	472023.3194	636523.9253	NA	NA	664679.3303	578276.1668	383948.2495	364740.9261	932008.3759	538563.9496	826520.814	525946.8665	353237.5975	335086.116	1164981.392	1455822.898	1189587.846	407197.3021	819063.1005	NA	375770.4178	255765.9203	NA	NA	345890.9312	427929.253
O95466	167	FMNL1	1	sp|O95466|FMNL1_HUMAN	O95466	FMNL1_HUMAN	Formin-like protein 1	Homo sapiens		208232.6147	124988.9498	143285.694	119619.5006	84932.42413	111813.217	156077.3032	173075.7981	142191.8589	134764.0586	136622.0165	141897.2633	102194.7779	45662.96016	121255.8654	144975.9057	NA	NA	130177.342	180973.3965	142231.4416	204479.9135	160795.232	196788.0138	257148.4062	91517.84519	159195.4471	181622.828	178045.6833	208108.4779	NA	163437.1254	117934.1138	NA	200922.7179	163785.7917	NA	239439.3355	341704.9504	218116.552
P48643	176	CCT5	1	sp|P48643|TCPE_HUMAN	P48643	TCPE_HUMAN	T-complex protein 1 subunit epsilon	Homo sapiens		205119.6341	262274.4603	209038.822	240623.4889	110799.7649	180144.349	172659.9033	238014.042	195415.6697	142047.8729	192573.9202	241088.181	148601.4526	270999.6982	88814.22189	294950.1095	NA	NA	281591.7726	194388.7636	255752.9125	248578.6335	207597.8202	275735.3633	217672.1723	312432.3559	404553.0608	295581.6657	193076.9127	330045.5102	207566.5375	230674.0975	257248.6278	NA	157647.0283	182320.4471	108565.3209	83823.37046	156099.5038	206350.8647
O14818	155	PSMA7	1	sp|O14818|PSA7_HUMAN	O14818	PSA7_HUMAN	Proteasome subunit alpha type-7	Homo sapiens		203099.5845	1664499.791	497643.8289	850600.343	413993.119	614044.1595	528256.1313	826809.5704	450777.1649	506719.9484	454245.5776	952569.6231	379623.356	699352.3249	623499.6146	763523.7634	NA	NA	1307471.33	1719392.025	1355792.803	1386366.54	1517654.937	1434193.012	616370.4398	836481.3983	1020167.063	1546021.874	642042.4537	1329105.653	559771.9568	792348.0665	451248.8399	NA	921213.0523	790047.6	376065.4563	438211.8519	445398.0871	958005.5055
P16150	88	SPN	1	sp|P16150|LEUK_HUMAN	P16150	LEUK_HUMAN	Leukosialin	Homo sapiens		200079.8678	111744.0981	216084.1774	96838.69901	126014.1806	205669.8863	303349.1684	170536.9853	NA	210975.9848	226559.1897	128102.21	198304.8601	NA	244097.8376	166339.9739	NA	NA	121381.3534	185543.9902	154772.2512	214245.7617	182830.1528	194109.1958	NA	249471.1087	101712.4471	168854.0636	190379.6713	173539.7838	NA	224294.3584	130366.2648	NA	NA	NA	NA	NA	NA	NA
Q32MZ4	132	LRRFIP1	1	sp|Q32MZ4|LRRF1_HUMAN	Q32MZ4	LRRF1_HUMAN	Leucine-rich repeat flightless-interacting protein 1	Homo sapiens		199855.8936	287298.7476	134402.9232	138774.9832	176214.762	85065.33401	83905.40903	276697.2333	126607.2328	147659.9928	81173.15433	217632.4881	194308.5525	123665.8484	147503.5982	180866.7535	NA	NA	271037.1324	251562.4146	282023.1663	194851.7541	223924.6121	249890.2871	217862.7761	201792.6696	157936.1026	208959.2976	143151.8649	305785.0405	159585.9721	174691.6597	161901.4021	NA	90336.30956	99890.9462	64836.53567	58572.05137	39360.47749	75272.74458
Q00059	76	TFAM	1	sp|Q00059|TFAM_HUMAN	Q00059	TFAM_HUMAN	Transcription factor A, mitochondrial	Homo sapiens		197605.6133	NA	NA	NA	NA	NA	NA	NA	NA	NA	NA	NA	NA	NA	NA	NA	NA	NA	NA	NA	NA	NA	NA	NA	NA	NA	NA	NA	NA	NA	NA	NA	NA	NA	146931.3354	208231.3338	158455.3671	231066.6563	206170.767	155910.4919
P11216	98	PYGB	1	sp|P11216|PYGB_HUMAN	P11216	PYGB_HUMAN	Glycogen phosphorylase, brain form	Homo sapiens		196622.1077	183949.7201	99333.7459	364881.9937	NA	169766.8953	85268.06609	243168.0155	138317.5776	210967.1473	118751.3858	290248.8379	138181.864	254986.0688	70520.31865	317370.1401	NA	NA	214253.5816	398033.2258	295840.9093	405155.0251	485711.2389	298566.1594	81593.03524	209984.7868	698340.05	411709.6196	156279.5998	403279.2159	76778.78061	217744.5383	78095.5888	NA	201245.0404	247955.0829	190523.3951	NA	109081.072	426661.5562
Q9Y277	139	VDAC3	1	sp|Q9Y277|VDAC3_HUMAN	Q9Y277	VDAC3_HUMAN	Voltage-dependent anion-selective channel protein 3	Homo sapiens		196428.3117	285396.9502	NA	515205.5913	442084.2055	543591.6874	608368.2903	532150.9992	592860.5637	752231.4122	1276144.448	415892.3255	1034725.264	NA	611911.5137	308576.3027	NA	NA	453992.4422	444700.5431	536016.1182	418817.3341	239833.1577	357675.9467	NA	NA	251970.5079	527920.5817	450141.1528	480586.3866	413352.9465	563037.0477	599196.7123	NA	427209.6702	298650.7614	669038.339	322263.8806	726546.317	352159.439
P61204	87	ARF3	1	sp|P61204|ARF3_HUMAN	P61204	ARF3_HUMAN	ADP-ribosylation factor 3	Homo sapiens	sp|P84077|ARF1_HUMAN	196419.5276	924009.3311	392402.8226	873466.5454	NA	1038651.22	653601.3973	1239038.107	558615.8858	1107043.72	511167.2148	1762694.914	379166.5959	664634.6263	NA	917499.7685	NA	NA	623155.7968	603386.1305	865644.9889	920519.0485	449593.4372	768896.1768	400762.8021	409771.921	791148.0511	1181299.136	745010.1784	960781.8644	450574.2823	659112.9553	535106.3179	NA	NA	NA	NA	NA	NA	NA
O95831	123	AIFM1	1	sp|O95831|AIFM1_HUMAN	O95831	AIFM1_HUMAN	Apoptosis-inducing factor 1, mitochondrial	Homo sapiens		195648.3818	64047.50329	183738.7629	75369.98475	188096.9913	117553.9475	127289.7255	83807.2662	169071.6961	119798.2285	162823.3256	65380.29055	179408.6572	63836.65816	112496.918	124485.7675	NA	NA	150742.3001	92203.74449	99118.51708	59152.94948	70436.12147	106763.6813	135702.9104	106319.9143	103153.5843	65702.54017	142068.8867	99242.8808	118543.7434	249797.9049	154314.1307	NA	128932.0649	116282.8837	185004.6852	208631.0534	183095.005	81745.92261
P40227	138	CCT6A	1	sp|P40227|TCPZ_HUMAN	P40227	TCPZ_HUMAN	T-complex protein 1 subunit zeta	Homo sapiens		195360.2285	494457.4981	95143.44057	248221.2078	NA	154723.3932	87132.35048	205136.0119	NA	82980.27258	64534.09445	145182.4216	NA	156592.7259	160738.7118	188678.2908	NA	NA	208364.1172	129068.7669	219190.0849	209328.3769	208868.4103	126727.5708	89583.93845	143411.0455	208453.4585	162711.6665	86835.54843	181797.13	102303.6512	177069.0047	99270.5864	NA	332996.0978	304525.2498	217883.9724	271568.8297	207338.1368	307981.0139
O75533	149	SF3B1	1	sp|O75533|SF3B1_HUMAN	O75533	SF3B1_HUMAN	Splicing factor 3B subunit 1	Homo sapiens		195155.7745	621518.2792	258080.7649	280253.4302	NA	NA	NA	437840.6359	183292.022	236580.1307	NA	280667.0464	NA	344601.3202	369975.1429	171647.8508	NA	NA	218137.978	312323.9855	347458.1045	197892.6159	NA	203473.1684	NA	262455.5327	298604.68	257658.4847	NA	142849.5433	NA	191955.0005	NA	NA	136046.3209	219513.921	155878.0854	236017.3962	362553.4731	154263.0828
Q0VD83	217	APOBR	1	sp|Q0VD83|APOBR_HUMAN	Q0VD83	APOBR_HUMAN	Apolipoprotein B receptor	Homo sapiens		193668.8611	108001.8072	74566.89863	53275.6129	346603.7065	98086.34811	306502.7387	107353.2774	71856.16144	163727.0839	311847.9645	162716.2386	312417.0293	107043.204	388413.639	61715.69351	NA	2894471.183	60768.81187	179957.7625	185332.3772	156936.9445	76758.42145	217769.7719	34056.95155	66299.50548	61804.31511	156398.4784	33482.415	234534.852	107161.1062	173753.6423	419503.8122	NA	127795.1696	191179.129	140361.7841	NA	NA	227494.2704
P30044	123	PRDX5	1	sp|P30044|PRDX5_HUMAN	P30044	PRDX5_HUMAN	Peroxiredoxin-5, mitochondrial	Homo sapiens		193180.4903	231795.8336	194420.0378	173897.4051	112670.855	158145.3007	137345.8398	128962.7728	140284.5822	206362.8173	250188.37	136172.5996	164924.0206	NA	149104.4762	213119.2669	NA	NA	131386.7537	142736.9861	184627.7984	143111.3697	121151.3299	148735.8827	191619.2994	229322.7673	162946.6789	146143.8698	218551.5107	108155.8007	151515.5964	192517.5555	265899.2965	NA	107119.582	189211.7976	187261.701	110111.3322	120796.4662	131707.621
Q96PK6	145	RBM14	1	sp|Q96PK6|RBM14_HUMAN	Q96PK6	RBM14_HUMAN	RNA-binding protein 14	Homo sapiens		193167.7689	128213.4815	121247.5574	217056.6438	235535.6694	173147.5652	104140.359	126340.0981	106757.9837	206540.8833	282517.4853	119980.3707	114836.6728	251194.912	196834.0309	156884.3774	NA	NA	201390.5396	170595.8436	119424.9915	139542.9175	86140.45315	106178.9499	126932.0091	252981.2911	168616.4365	113670.8376	220417.3374	137323.6184	231189.8629	271750.2446	151352.1725	NA	164294.7178	172030.549	351768.7983	273716.1384	318476.3253	119804.9061
Q13263	172	TRIM28	1	sp|Q13263|TIF1B_HUMAN	Q13263	TIF1B_HUMAN	Transcription intermediary factor 1-beta	Homo sapiens		192814.4147	380897.6851	291910.1611	767534.0418	269162.0312	625061.7711	276580.091	595292.5844	627669.3878	653532.5917	157699.7314	450157.0547	338993.2728	1380908.163	865121.8704	801831.9417	NA	NA	637183.8274	670171.0315	799967.9523	786776.4378	1044391.986	649418.9734	519761.1239	1352559.412	867380.1157	704118.9314	335927.1925	694102.0855	783500.3147	303206.5561	345690.066	NA	352973.76	446496.4376	238430.6647	141320.1114	223539.2978	218565.6944
P62263	120	RPS14	1	sp|P62263|RS14_HUMAN	P62263	RS14_HUMAN	Small ribosomal subunit protein uS11	Homo sapiens		190740.6552	137376.235	174498.8787	330471.5597	177224.7351	272624.5909	208233.4231	301696.0775	189958.9167	281451.8436	132885.0833	306771.6512	142515.2381	220115.8427	87599.23596	395048.8107	NA	NA	361251.9526	353026.4165	393842.0457	411436.9529	385116.7255	440306.2124	270227.055	221082.5782	542018.7923	398827.9049	203879.072	354614.5814	439909.5427	279637.9835	227199.991	NA	260849.8138	341718.2589	89065.01502	305439.4038	218149.8919	374663.4588
P29692	96	EEF1D	1	sp|P29692|EF1D_HUMAN	P29692	EF1D_HUMAN	Elongation factor 1-delta	Homo sapiens		190244.617	NA	NA	NA	NA	NA	NA	NA	NA	NA	NA	NA	NA	NA	NA	NA	NA	NA	NA	NA	NA	NA	NA	NA	NA	NA	NA	NA	NA	NA	NA	NA	NA	NA	156764.8681	125231.6251	82286.79315	92593.74085	43209.32003	171413.7741
P50225	77	SULT1A1	1	sp|P50225|ST1A1_HUMAN	P50225	ST1A1_HUMAN	Sulfotransferase 1A1	Homo sapiens	sp|P50226|ST1A2_HUMAN	189512.5676	31412.67113	103332.936	40876.30723	36403.79508	38722.93649	61602.29626	146166.0759	24941.58948	47086.57246	44367.18628	143124.1427	47553.69187	17261.83108	18782.02597	53144.09649	NA	NA	41580.87719	337719.402	357103.4157	194012.1404	63777.5477	375944.7755	58065.18374	112808.3116	35513.77276	351385.6134	97050.74342	164890.2329	63370.54919	137944.9601	49451.96547	NA	NA	NA	NA	NA	NA	NA
P17655	73	CAPN2	0.9997	sp|P17655|CAN2_HUMAN	P17655	CAN2_HUMAN	Calpain-2 catalytic subunit	Homo sapiens		188916.9282	232495.0599	151803.5722	220544.5954	57918.39995	111402.1095	113881.8404	348470.1067	110092.1199	130521.9369	96161.05569	342960.9289	103900.4439	92235.46564	91086.53491	262631.6381	NA	NA	301428.1596	337776.4777	272128.0136	277631.5419	188326.8082	342713.8332	126057.5049	115924.0561	138885.5485	300985.5989	130235.1144	324727.1878	116627.0995	204202.5664	101415.1031	NA	514734.1773	158999.1129	92414.74974	103940.1337	115532.2232	318278.1703
P41240	98	CSK	1	sp|P41240|CSK_HUMAN	P41240	CSK_HUMAN	Tyrosine-protein kinase CSK	Homo sapiens		188671.3048	269226.6634	135279.8369	266892.8777	378551.7063	189206.0959	338117.3739	325757.1843	205211.7144	197415.8688	74518.5238	180023.6858	139613.4425	213258.619	159574.0154	314396.624	NA	NA	206085.9087	160632.4058	250523.7416	200812.4859	244580.9003	182508.0463	128287.1176	193463.8741	248251.4013	210708.0938	181894.5153	197192.4165	149396.4682	167678.7046	205597.7117	NA	309479.9716	213438.2559	131107.6575	120837.2762	147862.8432	154767.4316
P25786	118	PSMA1	1	sp|P25786|PSA1_HUMAN	P25786	PSA1_HUMAN	Proteasome subunit alpha type-1	Homo sapiens		187145.4859	117079.5416	131645.5407	89414.39007	78767.28597	83667.52104	67470.1609	91172.1947	66911.75693	84191.62062	116758.4528	194708.4958	66499.53903	71978.59673	71116.40819	120667.6932	NA	NA	70339.05979	191870.1309	112872.8582	77193.26367	91363.30874	117737.9335	62776.38831	97497.33646	72801.76877	166421.4487	46501.60129	157476.769	72401.61828	146181.9234	71534.90669	NA	NA	NA	NA	NA	NA	NA
Q14005	144	IL16	1	sp|Q14005|IL16_HUMAN	Q14005	IL16_HUMAN	Pro-interleukin-16	Homo sapiens		186335.5947	177629.5744	138428.8473	627825.061	123523.9687	116662.8057	NA	266083.0356	178137.6425	85474.65377	NA	102427.0379	83806.54375	52900.39217	80554.94873	396334.2559	NA	NA	409440.086	108925.8713	179132.5818	108851.9491	471788.1591	163275.6655	260929.7013	NA	742760.5315	136637.6288	189502.706	165021.1026	109807.3247	169142.181	141079.0672	NA	369818.5503	476186.7366	126509.9604	138419.3902	147071.1701	111903.2305
P30043	65	BLVRB	1	sp|P30043|BLVRB_HUMAN	P30043	BLVRB_HUMAN	Flavin reductase (NADPH)	Homo sapiens		185608.8336	87207.93964	182913.8953	60325.73912	143533.1645	82482.57151	114717.8743	97270.00689	52800.83374	89605.47544	123917.3988	150002.8096	257337.1752	135629.0175	74337.53578	62494.46792	NA	NA	68386.29941	179700.9474	136015.4362	97218.8938	85803.64676	113564.3575	84033.12229	109426.8571	52917.83108	138742.5065	51301.17541	148930.0091	81519.92999	158554.4703	142439.8325	NA	161900.5719	131511.181	131843.8794	266366.4436	145715.8289	266902.806
P16671	95	CD36	1	sp|P16671|CD36_HUMAN	P16671	CD36_HUMAN	Platelet glycoprotein 4	Homo sapiens		184849.7002	92890.95091	111750.9306	43745.83609	254440.2723	34036.46598	261186.6305	109322.6729	84058.92497	89083.0033	244475.4865	184811.0074	252029.6607	112869.5989	226867.8325	103270.5855	NA	NA	49100.83522	145303.3163	139611.896	139249.2581	62440.62264	138851.3211	NA	NA	99566.46792	132001.9723	NA	105382.5521	60500.35762	451868.1185	196288.5509	NA	59174.45018	99475.26855	357970.2005	57744.29288	35145.15954	139627.2916
P50991	133	CCT4	1	sp|P50991|TCPD_HUMAN	P50991	TCPD_HUMAN	T-complex protein 1 subunit delta	Homo sapiens		183123.8587	171485.1788	120919.7259	256342.0552	158364.2594	187174.4873	115319.4137	194034.06	209884.8365	141300.7469	125293.9238	198095.2364	85000.15178	242500.8305	101857.3162	319656.2938	NA	NA	246929.6906	171912.1533	209676.6027	241834.6411	257414.5185	148648.8931	132271.9996	63790.15869	225613.8085	216278.8514	124046.5519	181742.2438	164475.5587	214067.9732	100494.7196	NA	265883.4481	261343.8876	176396.3801	179775.443	139565.3092	268060.5328
P08134	69	RHOC	1	sp|P08134|RHOC_HUMAN	P08134	RHOC_HUMAN	Rho-related GTP-binding protein RhoC	Homo sapiens	sp|P61586|RHOA_HUMAN	181754.5985	2092412.455	513723.7604	1646948.194	732442.5136	850974.2624	749987.5559	2138144.8	1078279.973	740208.3304	876954.6126	1879764.116	1509844.764	581771.8918	403402.2549	1159284.934	NA	NA	1570092.181	1767733.505	1871976.099	1768320.725	1393788.301	2211262.617	454570.4167	1124547.937	1167170.266	2116772.696	419556.6066	1818892.384	284646.7486	465509.3461	587721.2088	NA	1242099.263	743802.3972	585691.7708	689024.9216	477196.1556	1204416.235
P52907	70	CAPZA1	1	sp|P52907|CAZA1_HUMAN	P52907	CAZA1_HUMAN	F-actin-capping protein subunit alpha-1	Homo sapiens		180125.0602	NA	NA	NA	NA	NA	NA	NA	NA	NA	NA	NA	NA	NA	NA	NA	NA	NA	NA	NA	NA	NA	NA	NA	NA	NA	NA	NA	NA	NA	NA	NA	NA	NA	286308.8139	190114.6126	111647.0736	119356.866	92166.26456	187058.4555
P18124	133	RPL7	1	sp|P18124|RL7_HUMAN	P18124	RL7_HUMAN	Large ribosomal subunit protein uL30	Homo sapiens		179676.9023	666577.8158	325561.265	1500033.398	549057.3287	986513.2111	976530.1125	822657.5358	985114.4233	738397.7466	560946.4533	1022704.581	545900.5724	573896.0481	351791.4227	1371573.054	NA	NA	1495767.84	1405619.272	1462330.865	1557914.787	1745560.36	1336680.247	937162.4982	356693.5609	1673803.027	1263415.891	776309.387	1572892.216	2598403.859	414167.8973	500992.8236	NA	614755.928	392580.1085	203643.5874	443233.512	240315.0171	420402.0537
Q9Y2Q5	44	LAMTOR2	1	sp|Q9Y2Q5|LTOR2_HUMAN	Q9Y2Q5	LTOR2_HUMAN	Ragulator complex protein LAMTOR2	Homo sapiens		178213.3203	134626.564	251025.0468	NA	NA	274372.2937	NA	293233.9026	NA	252356.1864	206319.2708	200396.895	NA	NA	214569.9166	197653.2104	NA	NA	163951.2276	164065.0711	157159.9264	310474.4442	NA	143844.7928	NA	NA	134418.2818	226599.8425	NA	177253.6912	NA	NA	NA	NA	NA	NA	NA	NA	NA	NA
P39019	104	RPS19	1	sp|P39019|RS19_HUMAN	P39019	RS19_HUMAN	Small ribosomal subunit protein eS19	Homo sapiens		176476.9207	272856.0276	196988.4989	86997.47336	174152.7802	157352.8722	128909.5181	133732.4315	NA	180662.8308	115259.4294	77865.87816	NA	159017.7056	117653.7187	141149.2591	NA	NA	164341.94	124926.3566	143954.6025	92872.48904	157057.2551	176651.2308	142518.345	180603.9327	251712.8135	141231.9809	NA	146477.8749	118103.4482	192540.7092	NA	NA	432656.2104	293533.0067	160056.0957	174686.8393	94595.66528	397272.4423
P80511	57	S100A12	1	sp|P80511|S10AC_HUMAN	P80511	S10AC_HUMAN	Protein S100-A12	Homo sapiens		176449.2091	45109.59719	224678.1677	39200.89837	76399.29273	68794.09806	47306.79645	37510.09168	40907.03398	53452.3062	41429.88593	106732.1009	43618.65012	72216.91709	31542.48505	60830.96223	NA	NA	55671.18675	57446.59873	58817.22538	49022.56633	62276.60726	110162.0651	53402.03785	62674.70014	40563.52798	72428.22219	62026.19869	46411.89062	61572.72241	106172.5162	42635.59922	NA	43636.38634	77732.67505	44467.92288	82958.24463	74782.04684	90276.12558
Q96HE7	95	ERO1A	1	sp|Q96HE7|ERO1A_HUMAN	Q96HE7	ERO1A_HUMAN	ERO1-like protein alpha	Homo sapiens		175089.801	129750.9766	108248.8073	44548.32785	248767.3213	350268.7133	198188.7161	109268.4607	105796.4791	130555.8968	220542.4403	127309.5411	312951.7971	65953.34017	280404.4036	106231.2178	NA	NA	109440.7176	153166.9364	77265.82021	84152.40455	138784.0626	117221.6218	NA	84944.43817	58392.57136	118872.0372	106268.5359	104801.376	94942.17438	137242.0494	162116.713	NA	181954.367	138119.5854	244325.3565	96685.79128	97644.68621	103823.5612
P27348	61	YWHAQ	1	sp|P27348|1433T_HUMAN	P27348	1433T_HUMAN	14-3-3 protein theta	Homo sapiens		173481.1823	NA	NA	NA	NA	NA	NA	NA	NA	NA	NA	NA	NA	NA	NA	NA	NA	NA	NA	NA	NA	NA	NA	NA	NA	NA	NA	NA	NA	NA	NA	NA	NA	NA	NA	NA	NA	NA	NA	NA
Q07065	131	CKAP4	1	sp|Q07065|CKAP4_HUMAN	Q07065	CKAP4_HUMAN	Cytoskeleton-associated protein 4	Homo sapiens		172829.7802	NA	NA	NA	NA	NA	NA	NA	NA	NA	NA	NA	NA	NA	NA	NA	NA	NA	NA	NA	NA	NA	NA	NA	NA	NA	NA	NA	NA	NA	NA	NA	NA	NA	101347.015	204678.4264	296458.7741	197471.0499	NA	113564.1648
P46782	102	RPS5	1	sp|P46782|RS5_HUMAN	P46782	RS5_HUMAN	Small ribosomal subunit protein uS7	Homo sapiens		172566.4161	163296.3401	113886.0399	308662.978	NA	47383.2913	92339.68494	273630.7059	286082.6995	96973.6734	110749.7981	195748.3624	NA	367586.5409	107521.5937	283221.9618	NA	NA	232261.519	271013.4199	244105.9767	273149.0687	250264.2457	254325.528	NA	465622.5467	280661.4294	226530.6072	NA	231367.77	645782.3264	219763.1714	139206.2507	NA	378008.0964	256323.3029	89287.77534	194418.3927	84960.7429	250764.5922
P51159	126	RAB27A	1	sp|P51159|RB27A_HUMAN	P51159	RB27A_HUMAN	Ras-related protein Rab-27A	Homo sapiens		172476.3672	139910.8562	124706.9039	276878.3313	824082.1256	352868.5314	1040893.245	274212.5566	306684.4406	256845.3038	1034125.503	463514.2974	1281802.297	630540.4854	559347.7235	157430.0131	NA	NA	246062.4881	285734.7341	247913.2643	308473.1561	251614.5752	453677.2483	NA	251438.0126	132585.5986	340271.1868	NA	290477.2385	208501.723	1288454.353	375756.192	NA	148836.1017	222260.2432	441590.9824	119139.1088	250241.6474	212951.8854
P20292	67	ALOX5AP	1	sp|P20292|AL5AP_HUMAN	P20292	AL5AP_HUMAN	Arachidonate 5-lipoxygenase-activating protein	Homo sapiens		172354.4954	676020.753	237747.3858	204974.4448	454325.5514	1254274.587	351680.2121	278656.0666	386827.9027	308150.7806	496365.7118	398787.1764	855231.2503	290767.3916	161252.7501	97236.60959	NA	NA	782660.641	409513.4089	162502.7789	204875.7372	269093.8385	312473.2546	460320.1275	416471.3296	328472.4157	270630.3218	192158.7584	314390.4475	341757.5602	133536.9675	422636.7138	NA	130769.1811	253636.1805	934809.9773	753367.0429	1072223.838	166312.6812
Q9BXT2	58	CACNG6	0.9962	sp|Q9BXT2|CCG6_HUMAN	Q9BXT2	CCG6_HUMAN	Voltage-dependent calcium channel gamma-6 subunit	Homo sapiens		169603.3651	69404.45224	139609.5254	78397.59253	286127.6089	178479.081	305754.6773	114279.9217	84233.20408	195534.7564	203746.9728	109631.0578	195879.0029	172387.4671	214129.4334	95393.36325	NA	NA	133879.207	122750.4996	161774.4266	136532.9014	105862.8699	151612.7761	72721.99043	119260.8269	111879.8089	155297.5003	175161.0118	158288.8501	121187.484	96967.46276	310671.4267	NA	125441.6304	157423.9036	290700.1799	144848.9709	249097.1519	161552.9491
P09661	92	SNRPA1	1	sp|P09661|RU2A_HUMAN	P09661	RU2A_HUMAN	U2 small nuclear ribonucleoprotein A'	Homo sapiens		167229.7625	120073.6159	126939.2114	184549.7896	NA	257212.6759	137937.9676	273886.5066	NA	186027.0093	NA	228619.3757	162373.3535	239124.4886	377574.3849	246219.1965	NA	NA	208571.4636	130228.9198	165722.4127	164733.3574	154489.7099	182605.468	141760.1492	NA	130294.8838	161855.7427	166566.3275	148348.3472	200402.7684	132967.5594	NA	NA	251704.2567	252770.631	212569.8365	364635.242	334621.1353	261490.3267
P07305	85	H1-0	1	sp|P07305|H10_HUMAN	P07305	H10_HUMAN	Histone H1.0	Homo sapiens		166665.7922	139512.3089	127370.9649	32550.30688	143908.4532	118404.9876	213956.7134	105293.5309	287807.4623	63631.3005	92558.83402	137555.8728	99969.82862	218662.3138	203631.2097	63595.35569	NA	NA	46195.10302	122399.4161	69472.72234	54950.03375	380023.616	69252.7738	306692.7984	91499.27285	274833.5628	84117.35217	253951.7453	68055.62425	995648.5413	141499.138	151946.3917	NA	247244.6117	224150.3344	356360.2241	356145.0305	54778.42304	117492.7889
Q9H9B4	148	SFXN1	1	sp|Q9H9B4|SFXN1_HUMAN	Q9H9B4	SFXN1_HUMAN	Sideroflexin-1	Homo sapiens		165652.9316	NA	NA	NA	NA	NA	NA	NA	NA	NA	NA	NA	NA	NA	NA	NA	NA	NA	NA	NA	NA	NA	NA	NA	NA	NA	NA	NA	NA	NA	NA	NA	NA	NA	343492.3481	214333.8224	386476.1917	299849.9545	359941.6943	133667.4755
P30049	62	ATP5F1D	1	sp|P30049|ATPD_HUMAN	P30049	ATPD_HUMAN	ATP synthase subunit delta, mitochondrial	Homo sapiens		164918.6441	NA	NA	NA	NA	NA	NA	NA	NA	NA	NA	NA	NA	NA	NA	NA	NA	NA	NA	NA	NA	NA	NA	NA	NA	NA	NA	NA	NA	NA	NA	NA	NA	NA	114541.0769	136935.9213	129010.2633	64504.63168	215177.5221	79968.89013
P49821	111	NDUFV1	1	sp|P49821|NDUV1_HUMAN	P49821	NDUV1_HUMAN	NADH dehydrogenase [ubiquinone] flavoprotein 1, mitochondrial	Homo sapiens		163144.6149	104560.2013	238130.7982	142783.441	326745.5315	288643.0382	127917.2732	111741.8351	158171.3994	164125.1695	142633.9693	111667.091	278030.0384	90586.05718	258405.4438	170198.9895	NA	NA	115455.7718	93157.90054	102775.8473	121871.0148	143751.3717	105685.5583	193460.1511	151026.4394	163179.3108	128437.8844	111640.8132	133904.7755	146542.8156	162899.6279	211022.3786	NA	256270.6039	156376.3015	NA	NA	305850.9777	142924.2192
P62318	70	SNRPD3	1	sp|P62318|SMD3_HUMAN	P62318	SMD3_HUMAN	Small nuclear ribonucleoprotein Sm D3	Homo sapiens		162950.9062	214433.5088	249421.9918	234378.3185	197177.0224	324023.9041	232581.7001	199533.0717	118767.6072	369581.0572	118719.7026	165249.3654	85597.59144	577709.4427	466311.4175	162574.0645	NA	1090517.217	205047.4521	200882.088	186352.9583	197581.8215	216467.5838	193520.4369	NA	288524.2185	225582.0913	131873.1856	NA	178852.3377	169542.8491	139186.0149	217270.3949	NA	169715.4209	180339.9887	103459.8394	292986.1813	449560.3916	200106.3377
P17931	93	LGALS3	1	sp|P17931|LEG3_HUMAN	P17931	LEG3_HUMAN	Galectin-3	Homo sapiens		161584.8602	609817.1496	168356.2968	148376.9042	125041.6138	63655.88628	146605.8858	153014.3392	70477.93551	142333.0968	119036.521	242054.2953	177333.2802	139767.473	83091.90927	88989.58653	NA	NA	132590.4997	187408.64	206597.1751	202478.5418	113399.0535	294706.657	83221.35752	NA	78458.07689	234465.5519	176531.7562	297623.3921	164512.4434	145371.846	153510.8083	NA	212765.0754	154649.8838	176730.8628	201729.1843	205682.7355	179116.0997
Q99729	129	HNRNPAB	1	sp|Q99729|ROAA_HUMAN	Q99729	ROAA_HUMAN	Heterogeneous nuclear ribonucleoprotein A/B	Homo sapiens		161336.6857	254158.1799	199491.9455	539247.4881	174070.1132	617240.0575	729184.1707	693999.4917	163302.305	721194.4486	129353.4008	512155.1204	199947.1076	1545612.767	899991.3759	423368.9858	NA	NA	483485.2877	505490.0444	524883.7874	586190.1525	587619.3619	543249.1569	252826.1436	437850.8041	379792.3723	525865.4435	189140.5084	527993.8111	422830.0066	275552.7223	197002.8709	NA	2424532.57	2429860.508	957463.1323	3341517.34	4105147.548	3581723.896
P61019	85	RAB2A	1	sp|P61019|RAB2A_HUMAN	P61019	RAB2A_HUMAN	Ras-related protein Rab-2A	Homo sapiens		160779.6108	254900.9904	264166.1839	278081.5791	499426.8917	NA	521481.8272	265639.3119	405007.0333	307059.8178	241736.2755	330527.6378	491692.292	320562.7142	423871.8098	230430.0322	NA	NA	189951.487	256815.8288	333824.3245	183190.9561	212398.1735	271729.2142	350872.7303	NA	306103.5398	335812.8257	487011.0632	241472.8741	261165.3001	225951.578	347287.4306	NA	254293.9934	137854.3722	329321.5967	338716.0025	287461.2808	350471.2184
P16070	67	CD44	1	sp|P16070|CD44_HUMAN	P16070	CD44_HUMAN	CD44 antigen	Homo sapiens		159175.6659	171682.0999	206877.3957	103215.8118	198077.421	159037.4868	NA	106838.2851	169707.6601	146170.321	222543.1414	114720.0018	147248.2778	90384.68016	170285.0298	111906.0299	NA	NA	61617.98767	119562.9619	74327.34314	74863.17496	55141.19052	88818.12087	113789.1691	NA	50403.29343	71111.22761	54909.41652	81768.2789	149094.2263	79731.4419	49620.46817	NA	46181.9789	52817.44799	NA	66312.66781	NA	60519.24893
P61769	17	B2M	1	sp|P61769|B2MG_HUMAN	P61769	B2MG_HUMAN	Beta-2-microglobulin	Homo sapiens		158812.9621	50878.75812	144610.8134	44340.71209	84062.67259	85815.75145	64357.56136	40998.05123	32341.46799	65090.64306	85953.68923	37633.99141	52993.68336	45421.80503	79960.26383	54836.66394	NA	NA	67361.89796	40515.90155	41764.06152	38373.56299	41250.88672	26944.76229	53663.68783	NA	22719.59594	24093.34545	33282.29488	31351.59768	72453.36219	136829.3268	56397.2089	NA	NA	NA	NA	NA	NA	NA
P09769	132	FGR	1	sp|P09769|FGR_HUMAN	P09769	FGR_HUMAN	Tyrosine-protein kinase Fgr	Homo sapiens		158450.4526	170054.1939	194959.9186	201626.5756	125932.3116	102088.9017	193952.641	197968.1516	NA	145721.5701	NA	189818.7835	98515.78595	159896.0261	191382.0093	116795.6777	NA	NA	144262.8058	120266.6522	147411.5188	177034.7433	205357.7103	153224.9402	129848.9021	218185.6434	144758.533	137909.6673	NA	132781.1435	145020.054	163391.8653	127561.1969	NA	41735.08946	190570.5291	770983.8661	44236.80964	49225.11664	472833.5984
P42704	153	LRPPRC	1	sp|P42704|LPPRC_HUMAN	P42704	LPPRC_HUMAN	Leucine-rich PPR motif-containing protein, mitochondrial	Homo sapiens		158082.057	85764.51163	204722.6335	102420.7768	207961.2072	137073.291	183865.9589	91647.14842	160513.3995	145057.4995	269112.3787	101548.783	187306.6634	113100.8313	188760.1055	133189.7437	NA	NA	107036.3328	101123.0023	97145.93536	106556.0467	92955.00709	119420.3925	160749.8535	195075.564	111121.542	95276.56807	181253.7939	74484.07082	148771.2779	136817.6941	226215.2338	NA	185670.9983	143070.5835	298075.2035	204860.9971	199854.6162	145455.6802
Q15717	108	ELAVL1	1	sp|Q15717|ELAV1_HUMAN	Q15717	ELAV1_HUMAN	ELAV-like protein 1	Homo sapiens		157988.9991	116278.9397	86865.5827	236875.4098	95750.85519	266227.0725	151856.6854	206328.1021	83322.29459	332937.8557	95972.71139	196154.5998	79229.4638	239746.4266	132331.7852	263494.115	NA	NA	121775.2559	168654.1809	154704.7723	218698.4448	248466.1086	237961.1099	68001.49376	155402.154	174942.688	198076.0563	NA	202903.9636	229286.568	106924.0566	96147.39174	NA	328979.5602	234390.098	255418.9309	449342.6676	155803.1552	280311.627
Q86UX7	157	FERMT3	1	sp|Q86UX7|URP2_HUMAN	Q86UX7	URP2_HUMAN	Fermitin family homolog 3	Homo sapiens		157788.6743	162822.9465	172779.1254	131811.6728	492891.1469	282937.0501	NA	195113.0117	264408.9254	NA	NA	194141.3929	291928.7795	NA	NA	203961.0763	NA	NA	239701.3085	286807.9472	315801.3746	277393.8084	NA	154498.8665	NA	NA	254038.3825	198550.8907	NA	197912.4773	NA	426570.5544	NA	NA	321058.6451	211976.6109	NA	432213.9747	236849.1623	161828.2459
P49913	62	CAMP	1	sp|P49913|CAMP_HUMAN	P49913	CAMP_HUMAN	Cathelicidin antimicrobial peptide	Homo sapiens		157036.6757	NA	NA	NA	NA	NA	NA	NA	NA	NA	NA	NA	NA	NA	NA	NA	NA	NA	NA	NA	NA	NA	NA	NA	NA	NA	NA	NA	NA	NA	NA	NA	NA	NA	45589.16745	73273.69393	35849.17316	114104.9641	51471.61453	56545.80034
P55008	39	AIF1	1	sp|P55008|AIF1_HUMAN	P55008	AIF1_HUMAN	Allograft inflammatory factor 1	Homo sapiens		157015.0206	NA	NA	NA	NA	NA	NA	NA	NA	NA	NA	NA	NA	NA	NA	NA	NA	NA	NA	NA	NA	NA	NA	NA	NA	NA	NA	NA	NA	NA	NA	NA	NA	NA	NA	NA	NA	NA	NA	NA
P61088	68	UBE2N	1	sp|P61088|UBE2N_HUMAN	P61088	UBE2N_HUMAN	Ubiquitin-conjugating enzyme E2 N	Homo sapiens		156620.0172	103330.0506	170650.4189	169679.8167	51500.98749	56804.99494	NA	104331.442	110304.8235	76599.87084	33222.76584	101224.2203	NA	74482.56374	32217.21704	172303.361	NA	NA	130085.3529	101315.1946	113768.4162	107185.2322	114903.6948	102186.0192	38783.73443	NA	163860.4358	104838.9216	NA	78010.6464	42207.97616	116876.1544	31193.9468	NA	168695.9003	129221.0512	85090.61845	66660.44339	64781.02357	82245.55812
Q9H3N1	85	TMX1	1	sp|Q9H3N1|TMX1_HUMAN	Q9H3N1	TMX1_HUMAN	Thioredoxin-related transmembrane protein 1	Homo sapiens		156385.3931	88728.49352	90744.57741	68411.76911	327054.906	147047.9036	263800.7897	99002.71777	188558.9112	143986.4581	265238.9022	102730.3991	255704.9539	255310.663	183939.2755	107580.6512	NA	NA	67735.92914	51373.18514	106343.7698	89684.88152	60712.42122	66456.48738	132617.0112	101949.6924	47646.7318	90004.93449	84076.58345	110165.2418	176969.5686	194912.9615	242244.3206	NA	76958.65947	108121.2971	121812.0009	146769.6365	78942.92261	114152.8368
P28070	77	PSMB4	1	sp|P28070|PSB4_HUMAN	P28070	PSB4_HUMAN	Proteasome subunit beta type-4	Homo sapiens		156220.6801	421570.8027	88201.81105	138317.8403	71005.61324	148549.768	142470.2783	207260.325	117023.28	62626.68771	84446.15507	188354.3204	87636.12658	233570.7594	263379.0402	154415.9482	NA	NA	109290.6454	207338.4271	272336.8414	221738.0792	223318.5641	200578.7916	79889.14991	107468.9692	168948.1688	269387.8788	NA	233989.1151	68442.6322	175049.2409	129126.9233	NA	222041.2702	299828.6624	391513.5529	429628.5408	281744.017	267501.0361
P28482	82	MAPK1	1	sp|P28482|MK01_HUMAN	P28482	MK01_HUMAN	Mitogen-activated protein kinase 1	Homo sapiens		155927.4449	145735.9996	146081.4117	173149.0599	58652.51314	122844.2007	85628.9134	291814.9951	107079.5207	101152.6308	122836.8033	210102.1767	65533.99026	187782.1329	32162.45991	188348.3056	NA	NA	323696.5874	207829.39	270496.2991	159374.4378	181766.0856	229553.6752	133414.6579	98794.18099	215932.4145	237120.5998	82881.25786	216362.4585	155634.8923	148093.6938	79218.3306	NA	194250.7978	162511.905	189820.6569	151553.9217	53689.61547	266352.9983
P09874	133	PARP1	1	sp|P09874|PARP1_HUMAN	P09874	PARP1_HUMAN	Poly [ADP-ribose] polymerase 1	Homo sapiens		155167.6321	94260.9306	96219.84492	53832.57462	28630.83861	36660.68886	29773.06271	65765.72753	91750.61347	38457.65832	44939.36553	27774.54215	36303.47111	30376.93041	57694.31465	85340.00248	NA	NA	130325.4215	24714.67509	46129.49825	48368.98212	107372.3185	43243.09484	NA	54218.44402	93085.85128	44260.64167	51023.59173	56398.56035	64385.09774	103600.3531	89332.43303	NA	NA	NA	NA	NA	NA	NA
O75396	102	SEC22B	1	sp|O75396|SC22B_HUMAN	O75396	SC22B_HUMAN	Vesicle-trafficking protein SEC22b	Homo sapiens		154674.1322	406841.4041	784546.1194	591563.6992	574601.6731	610500.9266	393335.8238	477155.0484	898480.0819	786549.7253	685052.5593	349925.2387	475705.9889	448607.6974	371441.0902	520868.1248	NA	NA	484658.3549	215577.8992	277053.1816	195079.3707	763711.8097	287401.5577	662023.6937	283734.8149	530752.4852	170227.4545	507279.5144	203661.0971	809846.382	163062.4276	209727.6481	NA	NA	NA	NA	NA	NA	NA
Q15942	97	ZYX	0.9999	sp|Q15942|ZYX_HUMAN	Q15942	ZYX_HUMAN	Zyxin	Homo sapiens		152785.8979	NA	NA	NA	NA	NA	NA	NA	NA	NA	NA	NA	NA	NA	NA	NA	NA	NA	NA	NA	NA	NA	NA	NA	NA	NA	NA	NA	NA	NA	NA	NA	NA	NA	51399.58151	74343.26261	58707.72558	45074.33123	49725.75379	27007.26061
P15531	80	NME1	1	sp|P15531|NDKA_HUMAN	P15531	NDKA_HUMAN	Nucleoside diphosphate kinase A	Homo sapiens		151746.1265	49594.2745	97880.60057	76403.57981	35344.38667	NA	77918.58373	84282.92238	105484.9056	99799.08757	67583.96891	81398.49694	32615.78168	42474.63297	32779.05858	91496.75566	NA	NA	78311.58544	98016.39441	95499.08558	98471.52143	29812.42866	126745.7095	NA	45319.30881	56795.84039	77105.52992	51884.40017	105184.2434	34153.79148	167271.8497	48629.49532	NA	139604.8418	133836.1641	69384.95657	76264.57189	68829.1859	266480.7051
P07203	87	GPX1	1	sp|P07203|GPX1_HUMAN	P07203	GPX1_HUMAN	Glutathione peroxidase 1	Homo sapiens		151604.1252	NA	NA	NA	NA	NA	NA	NA	NA	NA	NA	NA	NA	NA	NA	NA	NA	NA	NA	NA	NA	NA	NA	NA	NA	NA	NA	NA	NA	NA	NA	NA	NA	NA	80160.10636	218639.0226	215783.7258	128067.2462	126518.9377	327226.4449
Q6P2Q9	117	PRPF8	1	sp|Q6P2Q9|PRP8_HUMAN	Q6P2Q9	PRP8_HUMAN	Pre-mRNA-processing-splicing factor 8	Homo sapiens		149798.3388	135931.3609	NA	NA	NA	211013.9732	NA	150918.7001	190595.6882	175316.8613	NA	65661.95396	154411.9812	222829.371	115899.1057	108485.2486	NA	NA	NA	235829.3982	271133.494	112769.4755	234259.1946	254834.7201	NA	413458.4726	219247.469	145115.3321	343914.8501	125852.4841	298791.7832	183448.3205	273013.3399	NA	235029.6221	212644.7957	81356.31131	298817.0511	332397.4312	240697.873
Q96KP4	120	CNDP2	1	sp|Q96KP4|CNDP2_HUMAN	Q96KP4	CNDP2_HUMAN	Cytosolic non-specific dipeptidase	Homo sapiens		149587.6155	146060.1908	157492.0873	179544.939	174877.6915	103041.4929	58098.37338	214722.6172	91251.12265	97838.327	83243.91575	137442.8784	117556.7895	179527.906	62408.56638	188923.455	NA	NA	213244.9139	150607.5815	159296.7951	158473.4571	198666.6452	171164.5724	146512.9616	86031.92472	147638.0269	107070.6058	157013.3748	134472.5377	NA	215668.2772	97676.52571	NA	200900.0664	301052.7645	182087.5648	149323.7416	NA	206743.7015
Q96FJ2	65	DYNLL2	1	sp|Q96FJ2|DYL2_HUMAN	Q96FJ2	DYL2_HUMAN	Dynein light chain 2, cytoplasmic	Homo sapiens		149498.2624	NA	NA	NA	NA	NA	NA	NA	NA	NA	NA	NA	NA	NA	NA	NA	NA	NA	NA	NA	NA	NA	NA	NA	NA	NA	NA	NA	NA	NA	NA	NA	NA	NA	47041.0342	92099.95691	49126.82768	43514.82881	50221.75893	36540.55445
P80723	93	BASP1	1	sp|P80723|BASP1_HUMAN	P80723	BASP1_HUMAN	Brain acid soluble protein 1	Homo sapiens		148973.9773	148807.4669	184020.439	115214.8863	NA	NA	157051.5375	86307.66417	NA	NA	426744.8779	190776.5962	186791.7408	NA	142610.3641	NA	NA	NA	NA	65118.73811	167109.5908	74841.15656	73789.08468	162626.161	NA	214559.7081	97141.47276	124419.8322	NA	128191.8011	NA	90546.78875	NA	NA	NA	80923.32787	102095.2287	92545.32562	NA	69358.77727
P09525	103	ANXA4	1	sp|P09525|ANXA4_HUMAN	P09525	ANXA4_HUMAN	Annexin A4	Homo sapiens		148479.7933	298599.1859	258625.2407	151668.3465	317827.9685	115655.1359	209007.4286	358179.2479	263392.3618	286856.738	162714.4098	274775.796	290279.7401	234294.3014	346707.5878	196106.3836	NA	NA	286278.8758	368698.9037	428503.4616	387989.2462	250122.7034	281749.3988	326583.7014	392059.3228	405357.1889	307383.8723	388372.1684	496722.6956	228276.5485	353852.6198	461391.6565	NA	NA	NA	NA	NA	NA	NA
P34897	110	SHMT2	1	sp|P34897|GLYM_HUMAN	P34897	GLYM_HUMAN	Serine hydroxymethyltransferase, mitochondrial	Homo sapiens		148075.382	329625.1263	121081.1399	281869.3018	302621.9268	160675.7871	112484.8217	142399.7936	NA	136248.2987	318727.8909	170964.0905	206905.152	205531.0116	314960.4034	128818.8502	NA	NA	114986.2286	121802.9383	189486.0733	199889.5449	190660.982	152571.4071	226292.9651	208593.4599	NA	221794.1577	221778.0024	192235.9927	242663.2884	111046.8112	303859.602	NA	118435.623	60077.5223	NA	237745.8623	420274.9539	194521.7253
P63241	120	EIF5A	1	sp|P63241|IF5A1_HUMAN	P63241	IF5A1_HUMAN	Eukaryotic translation initiation factor 5A-1	Homo sapiens		147437.9687	176171.8665	152067.2841	131345.5006	170239.9437	125069.3796	152205.5157	202197.4484	148047.1686	162493.3669	139717.3382	148529.7717	95927.89196	97631.2395	109259.0261	218288.4236	NA	NA	253111.8526	165259.1328	241997.6229	176139.9615	227357.3973	143562.1623	110395.1513	NA	256528.5381	160547.3367	128757.3909	273903.2575	60162.55423	163096.0745	142494.1372	NA	209891.1081	156928.8355	198373.8682	165830.0815	117336.3793	473222.3136
P30153	144	PPP2R1A	1	sp|P30153|2AAA_HUMAN	P30153	2AAA_HUMAN	Serine/threonine-protein phosphatase 2A 65 kDa regulatory subunit A alpha isoform	Homo sapiens		147223.7251	157413.0564	190299.4651	284754.8778	279266.3258	188414.6149	472703.1573	319967.9994	307299.9714	143964.7202	203703.4118	288612.2317	402540.3703	356288.5267	162901.0268	342812.4642	NA	NA	351323.7944	283169.5664	344031.215	298552.9452	329201.2718	331301.3212	109040.4769	233360.9066	301078.2799	243927.6877	NA	292697.8574	226946.178	272503.3752	236051.448	NA	329603.8132	296132.5946	300204.9522	143519.947	258159.103	366438.1165
Q13510	74	ASAH1	1	sp|Q13510|ASAH1_HUMAN	Q13510	ASAH1_HUMAN	Acid ceramidase	Homo sapiens		146535.1927	358620.3221	132202.8305	107853.5481	422155.2615	241397.0839	343726.4355	308779.705	157171.0914	299443.9906	453951.4222	194116.0629	418212.3039	60837.143	518854.3268	84242.50127	NA	NA	158321.176	224908.2962	236537.5995	161484.9934	88326.7783	189989.3226	63153.2565	175872.181	83152.40183	128988.2943	197922.0855	166043.5113	73487.59576	141752.5281	298629.3991	NA	87400.25696	170613.5072	607169.0472	176707.3253	254473.442	154066.6103
P51148	123	RAB5C	1	sp|P51148|RAB5C_HUMAN	P51148	RAB5C_HUMAN	Ras-related protein Rab-5C	Homo sapiens		146181.9614	261292.0231	176733.1042	251900.0373	272196.1219	258889.4276	226707.8931	216923.9573	288220.0205	452598.8325	NA	213428.3807	314551.0446	583402.0092	271854.4041	194766.9766	NA	NA	371054.508	192342.7415	204978.9812	158917.9829	205768.0562	235585.9012	337065.6467	753467.7935	326973.5422	152826.057	742562.8119	204324.4281	610845.769	229759.4697	314800.9214	NA	353380.8355	495387.4189	368672.1461	759409.0112	680082.3522	219681.4161
Q08722	61	CD47	1	sp|Q08722|CD47_HUMAN	Q08722	CD47_HUMAN	Leukocyte surface antigen CD47	Homo sapiens		145994.2913	NA	NA	NA	NA	NA	NA	NA	NA	NA	NA	NA	NA	NA	NA	NA	NA	NA	NA	NA	NA	NA	NA	NA	NA	NA	NA	NA	NA	NA	NA	NA	NA	NA	94828.58311	115945.0809	150081.6822	115666.8882	158217.415	64372.90253
P82979	133	SARNP	0.9998	sp|P82979|SARNP_HUMAN	P82979	SARNP_HUMAN	SAP domain-containing ribonucleoprotein	Homo sapiens		143913.6541	377966.1212	149684.2526	238157.569	264516.6991	142363.05	185509.5779	191144.3937	440333.7573	145610.4475	243791.5077	159519.9322	138184.7018	281905.4445	235550.8452	325347.913	NA	NA	187349.7465	175262.2614	204602.3861	172748.4936	173842.2484	165539.4988	628495.3393	NA	196955.5669	135513.6711	444519.2021	165307.7206	137837.4133	209677.6498	290115.8238	NA	NA	NA	NA	NA	NA	NA
P62942	55	FKBP1A	1	sp|P62942|FKB1A_HUMAN	P62942	FKB1A_HUMAN	Peptidyl-prolyl cis-trans isomerase FKBP1A	Homo sapiens		143685.7991	142374.2402	108714.8897	135094.4798	72993.60646	112545.7916	74626.72233	380523.8096	78529.42041	70994.92726	83942.4042	232774.298	40667.08466	63087.03417	63106.32625	164711.5427	NA	NA	117902.4741	299815.699	283282.7714	241146.5384	215087.3641	339630.178	126649.3609	NA	182358.727	332995.3959	NA	196927.907	NA	105793.7288	75536.6901	NA	NA	NA	NA	NA	NA	NA
Q03518	78	TAP1	1	sp|Q03518|TAP1_HUMAN	Q03518	TAP1_HUMAN	Antigen peptide transporter 1	Homo sapiens		143520.4751	193598.272	216005.3056	172428.9211	208875.9178	249038.9483	171284.735	112532.1701	164616.2363	286279.05	95561.85942	106388.4846	269417.2096	424833.8683	301736.4949	155459.7522	NA	NA	254528.057	138956.2999	132164.696	141901.2099	129243.0465	199883.4526	235423.8834	661354.2643	181607.3589	157421.3452	165066.2804	109245.0872	158544.9471	175741.651	205184.6823	NA	NA	NA	NA	NA	NA	NA
Q14498	88	RBM39	1	sp|Q14498|RBM39_HUMAN	Q14498	RBM39_HUMAN	RNA-binding protein 39	Homo sapiens		140108.3178	123185.1929	179141.4307	180429.3516	121476.9275	153223.0605	137119.7828	118526.6217	172197.6571	153541.8304	78740.85795	147108.2006	102871.5564	160560.3809	80524.03646	193347.225	NA	NA	226059.766	120768.6181	121557.3068	167641.2225	179834.1789	149585.4388	182462.1368	102224.1213	158018.3586	147664.0339	118305.7411	173825.9602	205828.8511	125048.1535	109907.3923	NA	118127.3267	148460.3632	100592.8039	152680.4077	187660.2938	124119.9887
Q9BV40	121	VAMP8	1	sp|Q9BV40|VAMP8_HUMAN	Q9BV40	VAMP8_HUMAN	Vesicle-associated membrane protein 8	Homo sapiens		138883.3481	88853.62495	126146.511	73514.85172	303551.1912	141629.7398	154326.4058	138803.445	174822.4851	133725.3864	321164.7002	189488.7671	359588.1158	89184.12445	281081.0223	83399.50576	NA	NA	92925.70247	191047.1562	218873.4847	173519.3647	110343.3522	207705.3967	117036.4211	94435.14955	91262.6432	209284.5398	174984.4855	224859.8311	123474.498	243955.648	288776.4491	NA	113831.3939	131741.5329	344013.8342	155404.2712	128037.6679	243963.9581
Q9NR28	77	DIABLO	1	sp|Q9NR28|DBLOH_HUMAN	Q9NR28	DBLOH_HUMAN	Diablo IAP-binding mitochondrial protein	Homo sapiens		137966.2865	NA	NA	NA	NA	NA	NA	NA	NA	NA	NA	NA	NA	NA	NA	NA	NA	NA	NA	NA	NA	NA	NA	NA	NA	NA	NA	NA	NA	NA	NA	NA	NA	NA	116286.7973	96373.11265	76076.16708	121191.4733	163950.0901	85161.8126
Q07960	119	ARHGAP1	1	sp|Q07960|RHG01_HUMAN	Q07960	RHG01_HUMAN	Rho GTPase-activating protein 1	Homo sapiens		137840.2601	264735.6268	206938.5552	267717.0705	NA	131270.6303	424416.4408	439129.5803	280567.4252	216447.2601	206044.9483	361593.1535	155053.044	178180.8719	92595.37968	244991.8441	NA	NA	207065.6465	335203.7992	394310.6209	388494.624	247285.6812	448564.4582	292060.9655	283393.7573	243664.6554	457030.2802	443167.3191	401391.5123	157047.4831	152722.6399	521284.2482	NA	139272.9296	144918.5953	161456.3408	127692.2683	96669.88657	250043.2314
P67775	89	PPP2CA	1	sp|P67775|PP2AA_HUMAN	P67775	PP2AA_HUMAN	Serine/threonine-protein phosphatase 2A catalytic subunit alpha isoform	Homo sapiens		137629.1629	239201.4513	106338.5098	130888.7664	118993.3663	NA	167133.4474	263270.3645	209470.4374	230549.5722	165225.8884	313545.0455	171502.1329	285545.6976	91028.58845	259566.3445	NA	NA	211500.3909	343376.8801	274704.9588	243473.3189	348513.8834	311961.5509	291147.3849	NA	294890.9662	328400.4575	328264.1245	337968.2094	177464.2906	162787.8583	191137.7303	NA	192508.8713	175878.7637	NA	NA	109264.7455	153540.0678
Q92619	84	ARHGAP45	0.9999	sp|Q92619|HMHA1_HUMAN	Q92619	HMHA1_HUMAN	Rho GTPase-activating protein 45	Homo sapiens		137171.5661	185983.8099	141913.1076	269203.088	64363.26425	92921.39284	90940.61234	112410.7299	233874.0181	89941.38252	NA	105408.2854	47711.16918	82920.9687	41186.26175	209372.023	NA	NA	112858.9814	123570.8669	77451.98728	121725.4702	165405.4332	120253.197	NA	101464.262	130900.7637	130533.6346	NA	94257.64949	61890.23211	105232.2417	97412.33314	NA	241787.8331	204738.7827	130424.8395	82051.76977	72613.0684	122699.1969
P08567	81	PLEK	1	sp|P08567|PLEK_HUMAN	P08567	PLEK_HUMAN	Pleckstrin	Homo sapiens		136981.8885	27359.52929	64983.05358	42921.04786	NA	NA	NA	81891.0527	NA	NA	NA	39975.52295	NA	35775.70036	NA	39683.34672	NA	NA	79949.13265	51677.1264	56373.02655	66064.54568	29511.65823	70882.50813	NA	NA	NA	51555.09493	NA	71467.13468	NA	97186.56838	NA	NA	NA	NA	NA	NA	NA	NA
O43678	67	NDUFA2	1	sp|O43678|NDUA2_HUMAN	O43678	NDUA2_HUMAN	NADH dehydrogenase [ubiquinone] 1 alpha subcomplex subunit 2	Homo sapiens		135995.1997	NA	NA	NA	NA	NA	NA	NA	NA	NA	NA	NA	NA	NA	NA	NA	NA	NA	NA	NA	NA	NA	NA	NA	NA	NA	NA	NA	NA	NA	NA	NA	NA	NA	156245.1862	107294.7457	158159.3367	144064.474	436673.0735	138203.082
P98179	193	RBM3	1	sp|P98179|RBM3_HUMAN	P98179	RBM3_HUMAN	RNA-binding protein 3	Homo sapiens		135348.2314	634631.7353	325503.5105	900097.4177	67112.25015	1307495.746	530140.8896	665054.5855	797242.6681	727219.0189	266761.8076	982976.4329	205092.3906	708253.6555	265148.8953	618308.532	NA	NA	1740989.354	968456.7993	621023.7948	1295393.176	1596572.776	1242505.147	408549.3683	821460.4998	1918964.109	1284868.165	1537352.108	1443779.855	446358.3899	210024.5386	906746.3249	NA	1541637.015	1648759.368	306245.2194	1314042.441	217637.2373	1181357.01
P62304	79	SNRPE	0.9999	sp|P62304|RUXE_HUMAN	P62304	RUXE_HUMAN	Small nuclear ribonucleoprotein E	Homo sapiens		134774.9658	170251.7835	110667.6288	60324.02219	107414.2956	105741.8422	NA	54588.2829	188307.7547	131583.5656	NA	132744.3562	NA	111530.8573	NA	107389.9411	NA	NA	66572.55586	116916.1455	95897.9437	93623.89253	67692.10015	164005.2511	145151.4439	NA	116245.9741	134774.9658	NA	103098.0792	129520.6455	138963.1777	NA	NA	88114.99554	132360.4045	87494.4919	121604.7949	107354.4964	44631.98603
Q15366	102	PCBP2	1	sp|Q15366|PCBP2_HUMAN	Q15366	PCBP2_HUMAN	Poly(rC)-binding protein 2	Homo sapiens		134084.8233	226342.0865	156127.3087	315248.0371	103518.8336	75736.18231	73078.92581	217383.7039	194967.1349	177645.2642	95608.58368	192194.8438	42640.08945	112571.7681	53202.83822	219421.0333	NA	NA	177591.3691	205040.1343	233200.4848	247456.8005	240974.0413	181297.4552	136271.9425	58788.84649	146144.409	218754.575	67453.21273	207845.8652	163591.0572	144011.2332	92278.41106	NA	74758.87099	195885.3458	80587.72919	89955.83428	95298.28254	119948.1454
P46776	98	RPL27A	1	sp|P46776|RL27A_HUMAN	P46776	RL27A_HUMAN	Large ribosomal subunit protein uL15	Homo sapiens		133914.4185	166564.6214	176001.4884	119090.5265	NA	172948.8974	NA	143543.7694	200768.782	154226.6645	NA	95616.70321	128976.5472	NA	87077.97489	178760.3728	NA	NA	170778.0729	106562.1024	139622.1006	99351.18003	87586.05586	100849.7738	171560.1097	NA	92739.68097	95644.59641	185647.6698	109988.2909	163429.3154	149737.5388	186926.6339	NA	1725135.074	858553.228	468926.066	759070.6839	632917.6624	1285298.682
P55795	83	HNRNPH2	1	sp|P55795|HNRH2_HUMAN	P55795	HNRH2_HUMAN	Heterogeneous nuclear ribonucleoprotein H2	Homo sapiens		132501.1815	131013.7447	133210.7841	NA	NA	175431.8465	263972.3136	83127.7473	NA	114730.4978	NA	NA	NA	NA	192132.346	159493.9554	NA	NA	91861.47413	61910.89829	62850.03446	93644.64811	NA	NA	NA	NA	62026.44399	60441.93118	100318.0543	67068.48916	NA	114164.2462	125439.5969	NA	226141.1396	279060.1128	NA	303957.0042	185105.9775	267518.6227
P67809	60	YBX1	1	sp|P67809|YBOX1_HUMAN	P67809	YBOX1_HUMAN	Y-box-binding protein 1	Homo sapiens		131789.7037	NA	NA	NA	NA	NA	NA	NA	NA	NA	NA	NA	NA	NA	NA	NA	NA	NA	NA	NA	NA	NA	NA	NA	NA	NA	NA	NA	NA	NA	NA	NA	NA	NA	NA	NA	NA	NA	NA	NA
P09110	104	ACAA1	1	sp|P09110|THIK_HUMAN	P09110	THIK_HUMAN	3-ketoacyl-CoA thiolase, peroxisomal	Homo sapiens		131613.9146	126546.7659	145669.7684	67386.93898	136875.0818	41959.49512	249321.6952	133398.5425	NA	69843.72627	157904.0322	102776.3664	156058.0727	109193.4943	315658.9865	77500.01737	NA	NA	45396.23591	88402.31718	103617.8903	97633.4871	45470.50505	93750.11861	93372.5581	54166.98716	60370.30877	87004.30938	34828.99343	69028.22304	81244.20447	119754.8323	224290.9167	NA	32804.99272	45314.85762	174994.0416	30894.64538	105659.512	90848.88653
Q8WUM4	115	PDCD6IP	1	sp|Q8WUM4|PDC6I_HUMAN	Q8WUM4	PDC6I_HUMAN	Programmed cell death 6-interacting protein	Homo sapiens		129805.1704	121450.5293	72672.29386	141419.6169	75465.24493	123526.3101	158062.4702	71352.78106	117147.958	77037.56157	NA	NA	NA	NA	114937.3984	123203.0222	NA	NA	NA	92483.40512	76697.95443	79729.72732	121780.6496	NA	NA	NA	163197.6805	80678.7309	NA	106385.4743	NA	59252.42803	146141.2012	NA	182467.3966	172015.5443	103493.3707	67692.69312	78931.78467	152182.185
Q9Y262	109	EIF3L	1	sp|Q9Y262|EIF3L_HUMAN	Q9Y262	EIF3L_HUMAN	Eukaryotic translation initiation factor 3 subunit L	Homo sapiens		129174.4793	154445.031	130666.0722	178661.9752	119509.223	116707.3056	76284.85262	141638.4404	110446.088	159586.4897	155059.17	206867.7166	156963.9306	116096.0584	90290.68547	125027.4545	NA	NA	184494.7707	185982.2826	206313.7003	220736.3463	107455.2763	261542.7333	NA	NA	156785.2912	196832.2955	142667.276	175822.4453	59077.72126	105035.1016	118301.3731	NA	189513.6201	128012.6227	NA	223734.5669	90075.17968	147415.1746
P22061	71	PCMT1	1	sp|P22061|PIMT_HUMAN	P22061	PIMT_HUMAN	Protein-L-isoaspartate(D-aspartate) O-methyltransferase	Homo sapiens		129164.1294	145039.4799	163671.7329	163155.9978	136851.002	113754.8249	97983.1451	127658.6772	56477.97406	136957.4838	128078.4745	229327.4336	114292.239	181920.3645	54441.89452	185497.6581	NA	NA	121681.2677	226925.1511	207636.2863	165700.0127	193697.4525	204583.6404	136084.3278	235977.7826	176039.1968	166033.4083	64297.17935	198574.9175	55112.46351	142881.9303	172726.8353	NA	NA	NA	NA	NA	NA	NA
P61956	24	SUMO2	1	sp|P61956|SUMO2_HUMAN	P61956	SUMO2_HUMAN	Small ubiquitin-related modifier 2	Homo sapiens		128954.6469	101774.3855	96687.45931	164901.3403	61959.66695	52208.39208	54546.18082	174008.7775	65658.03549	68162.80376	28858.06559	146992.1596	42758.44863	84355.6548	44057.97969	194972.9742	NA	NA	147630.3532	129169.8147	119939.1418	121512.2382	208173.2814	128240.2387	97725.89381	33718.46297	210566.9491	112580.5758	106343.4169	159737.6052	57126.26169	112846.1557	54246.01252	NA	109433.5012	165256.3779	63018.71961	58869.81456	40935.64614	134242.3039
O43169	81	CYB5B	1	sp|O43169|CYB5B_HUMAN	O43169	CYB5B_HUMAN	Cytochrome b5 type B	Homo sapiens		128895.541	108077.29	246885.2509	80907.11139	185918.4741	121063.9888	138647.558	85471.90178	199081.8256	80801.70545	188395.4228	60921.8338	79531.47116	174367.0162	93969.30658	58969.78479	NA	NA	136544.343	96204.17243	63273.62993	73325.77533	78157.27664	46197.43192	106099.8882	NA	NA	42574.56373	124848.5796	56958.54891	151094.0094	197519.2133	132631.1404	NA	132752.8345	96954.47922	NA	153674.2325	NA	76158.31063
Q9UJU6	153	DBNL	1	sp|Q9UJU6|DBNL_HUMAN	Q9UJU6	DBNL_HUMAN	Drebrin-like protein	Homo sapiens		128642.3338	65649.47407	164461.8522	90169.91643	97652.07607	106058.2001	252402.5273	104027.5944	933269.9011	774579.7038	162161.9679	71856.47638	351442.1761	284594.0142	91950.77956	53244.60814	NA	NA	57004.56308	42202.23985	70297.04205	43587.59541	84077.6274	62445.52264	280176.8595	NA	143373.6507	56288.75891	364338.8556	47138.9246	207376.4496	182766.9607	109710.1759	NA	131396.0021	468127.3444	456385.3121	564393.0964	574992.3378	368874.4634
P50213	87	IDH3A	1	sp|P50213|IDH3A_HUMAN	P50213	IDH3A_HUMAN	Isocitrate dehydrogenase [NAD] subunit alpha, mitochondrial	Homo sapiens		128397.9875	135594.102	170011.9195	101448.0486	106378.2845	205328.5708	165987.3835	74618.98478	70938.28869	157533.1493	173806.5497	129388.8858	126590.5199	83962.46971	296178.1914	115107.8872	NA	NA	90839.94378	107886.3545	81933.14002	114111.0831	82421.50556	85455.34229	144909.085	119819.0647	98968.71822	95635.15227	204224.8371	107122.057	184538.6548	73511.67836	130308.3836	NA	69406.84209	92282.10136	115845.0548	NA	161798.5574	86897.94581
P61106	92	RAB14	1	sp|P61106|RAB14_HUMAN	P61106	RAB14_HUMAN	Ras-related protein Rab-14	Homo sapiens		128098.8651	142435.1007	121770.2874	77426.27707	128930.7994	183098.3786	156457.7455	94228.77526	173255.2564	92340.79064	194839.4232	103348.7659	199843.6331	129166.0594	189302.1032	96718.85849	NA	NA	113924.5852	111103.956	142160.4908	116102.3427	89276.4708	134268.1392	192571.9397	151280.422	122571.1929	121076.7724	60876.86278	133332.9928	139605.1121	328485.373	190168.1465	NA	155008.2866	131721.1073	185766.5242	106049.3927	100104.8419	186253.0343
P09012	39	SNRPA	0.9999	sp|P09012|SNRPA_HUMAN	P09012	SNRPA_HUMAN	U1 small nuclear ribonucleoprotein A	Homo sapiens		127660.6564	NA	NA	NA	NA	NA	NA	NA	NA	NA	NA	NA	NA	NA	NA	NA	NA	NA	NA	NA	NA	NA	NA	NA	NA	NA	NA	NA	NA	NA	NA	NA	NA	NA	NA	NA	NA	NA	NA	NA
P18077	114	RPL35A	0.9998	sp|P18077|RL35A_HUMAN	P18077	RL35A_HUMAN	Large ribosomal subunit protein eL33	Homo sapiens		126747.4387	253186.3325	192075.4204	415996.8519	145984.9808	338557.7522	300683.7269	314934.671	205613.5292	191260.1989	164299.9967	269271.0302	191361.1278	208258.6547	97923.58972	481931.9865	NA	NA	426917.3915	246834.5706	224801.6751	351892.4472	453500.296	342292.0389	301151.433	127317.0474	437586.5158	246911.4659	129369.6958	294905.53	532335.277	127570.2155	151721.4003	NA	430581.6664	308118.972	203865.8219	250883.5887	193856.5459	351988.8314
P62244	115	RPS15A	1	sp|P62244|RS15A_HUMAN	P62244	RS15A_HUMAN	Small ribosomal subunit protein uS8	Homo sapiens		125926.3223	150386.1239	155876.0483	153958.4303	192549.4622	103696.3488	154812.2762	120604.1937	40267.91753	225685.7366	80745.68808	202651.3482	102223.4617	119046.0788	81134.10407	89459.58049	NA	NA	138453.5374	146939.7904	153716.3479	195427.8334	169750.305	197307.2682	131004.5556	216509.012	210956.4563	200245.5603	299854.8995	175218.8322	92854.11416	116317.898	134644.8982	NA	94021.48559	135618.4321	54977.52303	107448.6913	NA	54551.71321
Q6P4A8	68	PLBD1	1	sp|Q6P4A8|PLBL1_HUMAN	Q6P4A8	PLBL1_HUMAN	Phospholipase B-like 1	Homo sapiens		125602.485	NA	NA	NA	NA	NA	NA	NA	NA	NA	NA	NA	NA	NA	NA	NA	NA	NA	NA	NA	NA	NA	NA	NA	NA	NA	NA	NA	NA	NA	NA	NA	NA	NA	161969.3225	139216.222	260424.7783	220088.0814	249734.4234	81723.64411
P49368	91	CCT3	1	sp|P49368|TCPG_HUMAN	P49368	TCPG_HUMAN	T-complex protein 1 subunit gamma	Homo sapiens		124623.1936	NA	NA	NA	NA	NA	NA	NA	NA	NA	NA	NA	NA	NA	NA	NA	NA	NA	NA	NA	NA	NA	NA	NA	NA	NA	NA	NA	NA	NA	NA	NA	NA	NA	535908.1273	323723.1372	421531.841	191087.7096	95292.74955	487663.8253
P18206	185	VCL	1	sp|P18206|VINC_HUMAN	P18206	VINC_HUMAN	Vinculin	Homo sapiens		123742.9362	298635.9648	282974.3262	181401.7641	280174.863	236241.3365	304192.4302	247029.2566	NA	329803.3773	NA	277233.2803	288115.3497	NA	NA	344653.5557	NA	NA	173824.1317	260115.7849	258696.3247	170930.5494	NA	212667.9106	NA	NA	181437.1571	252117.3372	NA	177141.3583	242984.3028	199920.7015	NA	NA	330220.5234	116851.5484	190607.9142	183342.3445	150348.6891	221701.1407
P61981	65	YWHAG	1	sp|P61981|1433G_HUMAN	P61981	1433G_HUMAN	14-3-3 protein gamma	Homo sapiens		123400.3537	NA	NA	NA	NA	NA	NA	NA	NA	NA	NA	NA	NA	NA	NA	NA	NA	NA	NA	NA	NA	NA	NA	NA	NA	NA	NA	NA	NA	NA	NA	NA	NA	NA	75313.73183	72030.54959	47343.59859	52018.41321	78085.49802	108357.4916
Q96IX5	44	ATP5MK	1	sp|Q96IX5|ATPMK_HUMAN	Q96IX5	ATPMK_HUMAN	ATP synthase membrane subunit K, mitochondrial	Homo sapiens		122938.9414	NA	NA	NA	NA	NA	NA	NA	NA	NA	NA	NA	NA	NA	NA	NA	NA	NA	NA	NA	NA	NA	NA	NA	NA	NA	NA	NA	NA	NA	NA	NA	NA	NA	98097.83989	75847.12602	86839.4467	157021.6163	234323.0654	133174.3574
Q9Y6C9	68	MTCH2	1	sp|Q9Y6C9|MTCH2_HUMAN	Q9Y6C9	MTCH2_HUMAN	Mitochondrial carrier homolog 2	Homo sapiens		122669.1577	196315.5773	157567.4226	122392.7919	321244.8864	205382.0162	322139.1583	159173.2622	150182.6897	222647.9909	252135.0517	126943.0903	245778.7498	74725.65404	320980.0686	134397.4671	NA	NA	130624.5026	144274.7935	114682.01	139865.292	101325.4499	95664.53021	138724.6974	199606.1934	129531.634	115138.3858	83647.3944	116003.8074	64685.84598	200185.1325	263954.2384	NA	156693.7341	67221.47609	191156.8499	161472.5273	273139.7039	155081.631
O00602	98	FCN1	1	sp|O00602|FCN1_HUMAN	O00602	FCN1_HUMAN	Ficolin-1	Homo sapiens		122473.0725	89580.58989	109212.5908	48194.10513	155429.4342	56708.03708	152230.3637	61577.66798	51909.65412	54684.472	323013.409	122043.8429	209634.926	71626.17327	110135.6533	55746.46267	NA	NA	46661.12542	206691.0179	99673.9312	93484.88473	80908.93167	132088.4697	43986.38113	45095.85658	53037.61211	143314.1645	62340.63936	120638.9797	47290.44106	128016.8723	273316.1721	NA	35244.85525	49882.58889	67593.06726	NA	NA	48325.14162
A6NI72	122	NCF1B	1	sp|A6NI72|NCF1B_HUMAN	A6NI72	NCF1B_HUMAN	Putative neutrophil cytosol factor 1B	Homo sapiens	sp|A8MVU1|NCF1C_HUMAN, sp|P14598|NCF1_HUMAN	120935.0058	44073.37373	72858.88316	34588.07456	39041.45184	80270.30187	68121.78319	66157.47335	58339.29505	85678.34946	93855.16	179933.7979	66702.37914	92853.37857	56855.39613	50302.22478	NA	NA	62888.7387	258029.3869	183473.5746	127122.7545	41300.79976	170027.278	75700.39372	68557.54219	54545.77522	220444.4233	44102.41374	238213.0136	58512.0126	110402.1118	47214.60017	NA	NA	NA	NA	NA	NA	NA
Q16666	105	IFI16	1	sp|Q16666|IF16_HUMAN	Q16666	IF16_HUMAN	Gamma-interferon-inducible protein 16	Homo sapiens		120761.0589	156245.5084	171546.3344	109384.7086	623118.5057	87648.82583	177125.183	175824.419	370951.6022	85460.81932	738918.9949	90548.93066	150485.6568	164255.4284	121862.9078	91126.5096	NA	NA	161870.8844	71246.01698	153455.9718	117425.1749	91563.49188	89409.42827	867261.7379	932858.7715	210823.1924	98421.24002	923615.871	101884.2516	145596.7668	143365.2816	620257.7614	NA	86620.6072	97082.07423	NA	82995.14061	175436.1144	99791.42218
O14949	79	UQCRQ	1	sp|O14949|QCR8_HUMAN	O14949	QCR8_HUMAN	Cytochrome b-c1 complex subunit 8	Homo sapiens		120651.9855	NA	NA	NA	NA	NA	NA	NA	NA	NA	NA	NA	NA	NA	NA	NA	NA	NA	NA	NA	NA	NA	NA	NA	NA	NA	NA	NA	NA	NA	NA	NA	NA	NA	101850.3379	108250.5593	131409.4396	126608.2717	152761.0378	62447.26146
Q9H4G4	70	GLIPR2	1	sp|Q9H4G4|GAPR1_HUMAN	Q9H4G4	GAPR1_HUMAN	Golgi-associated plant pathogenesis-related protein 1	Homo sapiens		120514.547	NA	NA	NA	NA	NA	NA	NA	NA	NA	NA	NA	NA	NA	NA	NA	NA	NA	NA	NA	NA	NA	NA	NA	NA	NA	NA	NA	NA	NA	NA	NA	NA	NA	116071.0539	157112.4809	1163086.194	1331302.865	1068834.923	202501.3256
P08621	56	SNRNP70	1	sp|P08621|RU17_HUMAN	P08621	RU17_HUMAN	U1 small nuclear ribonucleoprotein 70 kDa	Homo sapiens		119579.7473	615664.5317	127240.9459	265343.512	NA	135804.4704	57987.86753	124454.5382	113518.4113	119803.7196	83215.71232	96168.40359	70457.19221	171903.1714	141335.5573	106835.7821	NA	NA	93961.56337	75951.83861	106731.9042	97794.23544	63287.04454	48363.33476	96675.94225	NA	68545.21863	108363.8512	148019.0548	74952.61816	110699.8597	106915.7959	58644.46972	NA	63058.07583	104813.3359	49499.21529	63603.86207	54841.19481	115823.8248
Q13838	54	DDX39B	1	sp|Q13838|DX39B_HUMAN	Q13838	DX39B_HUMAN	Spliceosome RNA helicase DDX39B	Homo sapiens		119350.8426	47076.6085	45993.80711	81672.53804	18113.47296	37415.83243	34755.11729	84648.18418	41647.73262	50997.15439	40383.48634	51668.53847	28055.13697	51526.62441	26295.25886	86347.09476	NA	NA	96602.50255	77493.34868	75390.69557	74483.56309	96375.88873	74531.20749	49862.10667	40741.74378	90261.94741	65094.66462	29010.54291	72863.69612	25479.54439	68527.64985	28127.63088	NA	NA	NA	NA	NA	NA	NA
P46977	50	STT3A	1	sp|P46977|STT3A_HUMAN	P46977	STT3A_HUMAN	Dolichyl-diphosphooligosaccharide--protein glycosyltransferase subunit STT3A	Homo sapiens		118900.0248	NA	NA	NA	NA	NA	NA	NA	NA	NA	NA	NA	NA	NA	NA	NA	NA	NA	NA	NA	NA	NA	NA	NA	NA	NA	NA	NA	NA	NA	NA	NA	NA	NA	NA	NA	NA	NA	NA	NA
Q9ULZ3	74	PYCARD	1	sp|Q9ULZ3|ASC_HUMAN	Q9ULZ3	ASC_HUMAN	Apoptosis-associated speck-like protein containing a CARD	Homo sapiens		118012.7941	81724.3611	103721.6243	141749.7465	101056.7834	122099.6483	87832.97078	414103.8651	119600.9128	153790.8483	45535.91978	337638.4596	68983.35056	120655.9675	66025.81093	102674.7778	NA	NA	120076.9617	454861.033	539841.7065	532147.1261	128225.3452	484793.169	48068.42485	166858.8813	68090.22886	638930.0606	124894.5832	477264.718	58790.06608	89705.48089	46680.58604	NA	154102.5759	109069.2454	88166.80163	111466.5156	74759.74277	594368.6879
P52790	105	HK3	1	sp|P52790|HXK3_HUMAN	P52790	HXK3_HUMAN	Hexokinase-3	Homo sapiens		115408.2857	107142.0489	119730.0621	73727.69285	76333.84251	135635.935	110131.294	220502.1433	84700.13608	112876.8555	NA	273031.0688	45175.68167	132587.1535	60054.74635	56466.78056	NA	NA	116467.5346	217134.3483	211322.7354	204531.0716	62263.48445	256936.4753	125536.9608	79362.11133	44813.27059	226550.0665	112319.2637	256201.7296	101325.5467	125061.4577	111402.6847	NA	33646.50281	90230.11594	65535.57731	99400.06535	35689.96734	160673.9992
Q96AG4	77	LRRC59	1	sp|Q96AG4|LRC59_HUMAN	Q96AG4	LRC59_HUMAN	Leucine-rich repeat-containing protein 59	Homo sapiens		114846.6597	42882.42103	103457.6016	25121.54485	85545.09231	80441.56219	197959.8991	84215.58446	67675.38693	71466.58004	82205.44112	113588.7641	214873.836	80759.95385	69947.16999	36501.38339	NA	NA	41893.70515	105027.6081	115212.5508	112175.6595	47777.29515	142935.436	84810.46224	73774.24424	59568.75769	170931.6338	NA	126729.2295	141936.4935	70353.83549	117504.4893	NA	49012.40803	63298.78001	119509.3112	83614.25566	48886.20827	115016.4871
P13473	48	LAMP2	1	sp|P13473|LAMP2_HUMAN	P13473	LAMP2_HUMAN	Lysosome-associated membrane glycoprotein 2	Homo sapiens		114583.0356	NA	NA	NA	NA	NA	NA	NA	NA	NA	NA	NA	NA	NA	NA	NA	NA	NA	NA	NA	NA	NA	NA	NA	NA	NA	NA	NA	NA	NA	NA	NA	NA	NA	32680.99374	68729.86611	98007.02653	54586.15272	30372.90474	39630.56282
Q04917	107	YWHAH	1	sp|Q04917|1433F_HUMAN	Q04917	1433F_HUMAN	14-3-3 protein eta	Homo sapiens		114178.1103	312816.5174	106290.1328	130706.9419	NA	184158.006	NA	141869.2083	NA	371235.3308	NA	138455.1805	141717.1165	210333.0327	NA	131025.5348	NA	NA	154396.7593	163908.7502	226860.4504	216438.8661	211298.9625	297306.595	322441.596	NA	NA	269520.1118	332354.6787	151099.1864	NA	147960.0299	831718.4914	NA	195771.6752	114972.7903	182490.1363	208687.6717	NA	139381.6644
P84095	99	RHOG	1	sp|P84095|RHOG_HUMAN	P84095	RHOG_HUMAN	Rho-related GTP-binding protein RhoG	Homo sapiens		113416.1074	149863.5217	180696.0318	168710.7456	193901.8284	85260.19044	246013.0551	172791.5537	179895.9417	125643.3581	229726.9953	184093.7767	224077.3261	75190.74474	49581.06055	184686.1245	NA	NA	144683.6374	199082.2082	173011.8094	178471.0439	152645.2324	279479.1122	128410.3627	132288.4148	248921.3778	177615.9864	NA	206373.1036	106904.7579	100513.2954	108278.5845	NA	NA	NA	NA	NA	NA	NA
Q7KZF4	128	SND1	1	sp|Q7KZF4|SND1_HUMAN	Q7KZF4	SND1_HUMAN	Staphylococcal nuclease domain-containing protein 1	Homo sapiens		112834.4277	56615.53072	53722.89821	24875.07717	NA	NA	NA	58756.17069	61670.75488	61827.2833	63288.50073	56857.11958	47698.89662	NA	31068.48317	76566.20647	NA	383594.9747	63673.92556	55582.69856	48367.20345	51721.11649	NA	71503.76187	NA	NA	NA	69527.48001	NA	53388.12559	NA	62345.14995	NA	NA	126326.0043	82094.52664	141580.4255	205606.9005	180272.1252	200683.5717
Q8N163	139	CCAR2	1	sp|Q8N163|CCAR2_HUMAN	Q8N163	CCAR2_HUMAN	Cell cycle and apoptosis regulator protein 2	Homo sapiens		111638.5927	171548.8304	295162.9899	173321.3264	144226.6614	262657.2678	187922.1825	147086.5841	235267.7469	157340.4224	223081.1081	92325.35028	144451.1705	240819.0953	190375.6161	135951.2349	NA	NA	114004.4461	123112.1886	126381.3866	102515.3188	227916.8705	151960.1363	88211.62705	244215.3471	161632.3654	131088.0212	187942.8024	167353.0956	174386.3742	134379.6942	100824.2397	NA	118402.746	214550.4761	NA	NA	294729.3091	202830.2827
P60900	70	PSMA6	1	sp|P60900|PSA6_HUMAN	P60900	PSA6_HUMAN	Proteasome subunit alpha type-6	Homo sapiens		111617.5487	NA	NA	NA	NA	NA	NA	NA	NA	NA	NA	NA	NA	NA	NA	NA	NA	NA	NA	NA	NA	NA	NA	NA	NA	NA	NA	NA	NA	NA	NA	NA	NA	NA	NA	NA	NA	NA	NA	NA
P51572	117	BCAP31	1	sp|P51572|BAP31_HUMAN	P51572	BAP31_HUMAN	B-cell receptor-associated protein 31	Homo sapiens		111605.2934	NA	NA	NA	NA	NA	NA	NA	NA	NA	NA	NA	NA	NA	NA	NA	NA	NA	NA	NA	NA	NA	NA	NA	NA	NA	NA	NA	NA	NA	NA	NA	NA	NA	163188.8722	153790.9204	162960.0697	202096.4958	184479.8176	132791.7588
Q9UHA4	36	LAMTOR3	1	sp|Q9UHA4|LTOR3_HUMAN	Q9UHA4	LTOR3_HUMAN	Ragulator complex protein LAMTOR3	Homo sapiens		111402.4481	22475.07191	46576.92373	NA	185847.3093	NA	94898.88545	61183.39224	NA	NA	174706.9639	100282.9335	222934.7789	NA	215596.4785	69943.36578	NA	NA	NA	144105.5149	68267.5357	63830.28531	NA	65077.42155	NA	NA	NA	116369.9652	NA	61075.3109	NA	100341.8213	156718.75	NA	NA	NA	NA	NA	NA	NA
Q01081	34	U2AF1	0.9999	sp|Q01081|U2AF1_HUMAN	Q01081	U2AF1_HUMAN	Splicing factor U2AF 35 kDa subunit	Homo sapiens		110797.9944	45929.68219	53180.07358	70232.19838	35402.64165	68287.99317	40604.92831	77985.04018	30547.15749	71961.13403	24682.82965	63574.82218	16841.10892	70634.782	94831.29967	70926.61363	NA	NA	78616.3205	40856.74367	84484.63701	65726.42607	102762.429	51064.10326	19315.27108	61488.51591	88823.07484	49883.6097	28088.48343	72023.22146	43861.49008	165219.6571	17284.43269	NA	NA	NA	NA	NA	NA	NA
Q9BVK6	90	TMED9	1	sp|Q9BVK6|TMED9_HUMAN	Q9BVK6	TMED9_HUMAN	Transmembrane emp24 domain-containing protein 9	Homo sapiens		110320.9402	NA	NA	NA	NA	NA	NA	NA	NA	NA	NA	NA	NA	NA	NA	NA	NA	NA	NA	NA	NA	NA	NA	NA	NA	NA	NA	NA	NA	NA	NA	NA	NA	NA	139805.1196	126524.5424	142459.1934	123168.9588	405785.2957	163565.0249
P20810	79	CAST	1	sp|P20810|ICAL_HUMAN	P20810	ICAL_HUMAN	Calpastatin	Homo sapiens		110114.0024	102462.4804	153868.605	111369.6757	100229.1862	91485.31001	64875.4709	115905.634	164000.4404	119575.857	94377.95027	203642.6162	55812.67957	169616.2601	142791.6674	171966.8332	NA	NA	121648.3375	185994.1498	162914.3022	196167.0863	133338.4576	198443.215	217685.0462	153372.1221	126713.4791	183305.4865	276044.686	195828.327	242497.9078	167409.823	136627.2012	NA	201766.6889	99829.79082	85656.21748	133218.3042	65570.81836	264985.513
P61026	73	RAB10	1	sp|P61026|RAB10_HUMAN	P61026	RAB10_HUMAN	Ras-related protein Rab-10	Homo sapiens		109984.9331	21612.23868	36856.65668	24777.28924	52303.4233	38771.75818	115660.013	72519.01454	75576.65845	81330.56269	78370.12027	64231.65878	120904.7786	NA	171827.1043	22193.5409	NA	NA	27916.34173	48576.44702	55067.57213	62473.32216	29928.23046	37646.15553	NA	NA	27007.72737	60304.76125	NA	42878.09813	63193.56546	108169.8975	90895.92634	NA	33967.48847	82494.80771	82511.84531	48183.07413	36858.50295	63854.18982
Q9NYF8	93	BCLAF1	1	sp|Q9NYF8|BCLF1_HUMAN	Q9NYF8	BCLF1_HUMAN	Bcl-2-associated transcription factor 1	Homo sapiens		109844.7773	117443.3864	39138.27932	71274.3777	74040.59357	41452.43079	80916.08037	64286.30894	65097.653	NA	65771.37268	51345.75855	66768.81397	NA	107948.9431	49190.77658	NA	NA	101541.7527	47890.87666	46096.93049	56650.72624	74767.3181	55107.29179	57043.17122	112399.3069	88676.7693	62612.74781	NA	67658.11531	98723.94446	112046.3884	53075.02197	NA	62626.77854	98587.62857	34604.66948	145090.6528	124617.6146	63360.00286
P15121	54	AKR1B1	1	sp|P15121|ALDR_HUMAN	P15121	ALDR_HUMAN	Aldo-keto reductase family 1 member B1	Homo sapiens		109798.7947	414137.0491	87168.00393	545112.4576	NA	NA	NA	98632.80766	NA	NA	NA	70018.1037	NA	NA	NA	174138.5232	NA	NA	52274.86958	52743.04852	45683.92432	109441.9452	83354.94455	100463.2594	NA	NA	188974.231	55219.09461	NA	46015.06126	NA	110484.5054	NA	NA	123649.6329	104072.0994	NA	38981.78916	NA	94660.56859
O15127	48	SCAMP2	1	sp|O15127|SCAM2_HUMAN	O15127	SCAM2_HUMAN	Secretory carrier-associated membrane protein 2	Homo sapiens		108933.7803	NA	NA	NA	NA	NA	NA	NA	NA	NA	NA	NA	NA	NA	NA	NA	NA	NA	NA	NA	NA	NA	NA	NA	NA	NA	NA	NA	NA	NA	NA	NA	NA	NA	NA	NA	NA	NA	NA	NA
P05388	87	RPLP0	1	sp|P05388|RLA0_HUMAN	P05388	RLA0_HUMAN	Large ribosomal subunit protein uL10	Homo sapiens		107826.7111	105425.467	161276.0791	224634.4484	253991.1976	237359.5406	222434.0677	124496.8083	162584.0715	127723.296	180992.6572	186360.575	126135.8659	132203.7881	114974.4583	150311.8398	NA	NA	137094.0394	117722.2948	118635.1544	120312.8697	123860.4434	145768.7225	266321.8751	277105.7724	349930.1933	141168.6594	144946.3047	159497.042	331327.3085	175481.4251	223372.5609	NA	116068.0334	95934.24891	37306.8175	55195.94062	39763.29389	87211.02449
Q96CX2	78	KCTD12	1	sp|Q96CX2|KCD12_HUMAN	Q96CX2	KCD12_HUMAN	BTB/POZ domain-containing protein KCTD12	Homo sapiens		107813.3624	69867.44525	67948.67458	55045.98943	NA	89002.08847	76217.63438	154179.2024	NA	82307.83283	61750.67758	270311.0522	93286.00411	124639.6502	62479.01986	56941.54081	NA	NA	48374.98923	188162.8187	252797.9977	349392.2099	NA	279741.1546	76062.55602	NA	44163.95634	196891.2886	NA	241237.3296	68059.90331	60013.52737	NA	NA	NA	NA	NA	NA	NA	NA
P02768	89	ALB	1	sp|P02768|ALBU_HUMAN	P02768	ALBU_HUMAN	Albumin	Homo sapiens		106846.6593	61958.92013	92975.84113	47089.94329	25526.91139	61264.04024	62480.21259	25004.1096	58443.6445	31365.80344	26972.36824	40085.40486	19710.65688	54190.50202	85315.62143	66474.5126	NA	NA	43716.03775	27794.9942	31031.745	27837.68	42016.18535	27390.43676	49987.86822	51601.46806	31531.291	19259.65184	78262.88809	49095.06925	76197.41147	144706.9753	34546.2279	NA	69249.09833	73406.86121	156210.8363	122997.8297	64673.4154	48079.8779
P14209	66	CD99	0.9999	sp|P14209|CD99_HUMAN	P14209	CD99_HUMAN	CD99 antigen	Homo sapiens		106787.2128	10767.94643	15948.86532	9939.187529	9498.624067	12413.85498	16831.91139	7365.12424	NA	13607.39074	NA	6077.431073	11199.46355	NA	6955.088533	9339.631073	NA	NA	10209.34712	4525.722315	8363.92083	7851.61437	6562.066716	5314.781137	16195.96552	NA	7065.267726	8302.614918	7432.926375	10522.44499	NA	36967.39676	NA	NA	16197.36351	29414.94901	23993.4679	46760.72782	21897.51553	12878.46268
P62280	101	RPS11	1	sp|P62280|RS11_HUMAN	P62280	RS11_HUMAN	Small ribosomal subunit protein uS17	Homo sapiens		106774.2042	230006.9678	148089.7259	175113.3708	NA	NA	122453.09	123275.4672	282393.7396	174716.9691	NA	135542.0991	NA	126608.4148	NA	160817.6378	NA	NA	101684.3799	66148.97246	153234.1214	157990.8185	NA	88790.65231	NA	232461.0139	170668.0712	93069.26021	188519.8474	121409.7872	NA	250046.9569	NA	NA	154638.5217	128383.4722	129047.544	98058.04041	74697.4101	189113.3111
Q10567	68	AP1B1	1	sp|Q10567|AP1B1_HUMAN	Q10567	AP1B1_HUMAN	AP-1 complex subunit beta-1	Homo sapiens		106404.4262	NA	NA	NA	NA	NA	NA	NA	NA	NA	NA	NA	NA	NA	NA	NA	NA	NA	NA	NA	NA	NA	NA	NA	NA	NA	NA	NA	NA	NA	NA	NA	NA	NA	90341.93641	76403.00431	66187.7744	58621.79095	55392.44928	182670.1195
Q15459	73	SF3A1	1	sp|Q15459|SF3A1_HUMAN	Q15459	SF3A1_HUMAN	Splicing factor 3A subunit 1	Homo sapiens		104704.9558	NA	NA	NA	NA	NA	NA	NA	NA	NA	NA	NA	NA	NA	NA	NA	NA	NA	NA	NA	NA	NA	NA	NA	NA	NA	NA	NA	NA	NA	NA	NA	NA	NA	69465.27664	138911.0091	96756.54298	NA	149083.0653	69798.56192
P50552	116	VASP	1	sp|P50552|VASP_HUMAN	P50552	VASP_HUMAN	Vasodilator-stimulated phosphoprotein	Homo sapiens		104200.9905	1074042.836	823700.5124	1357030.274	NA	1665900.938	1037683.174	3585242.747	870397.9699	2378482.32	NA	961084.4624	NA	NA	1047593.092	821340.7098	NA	NA	596013.6915	925170.3698	1026718.31	865124.5506	NA	1209022.44	786876.6224	NA	486934.3377	926545.2709	811338.9963	803096.7487	490344.884	NA	NA	NA	NA	NA	NA	NA	NA	NA
Q14141	67	SEPTIN6	1	sp|Q14141|SEPT6_HUMAN	Q14141	SEPT6_HUMAN	Septin-6	Homo sapiens		103983.529	81057.12798	91672.63533	77154.64877	66202.10526	NA	43588.02318	75702.30576	61148.35787	57920.51049	NA	37039.37747	31737.86211	46505.94269	26344.40593	103981.457	NA	NA	73718.4788	31950.39601	38898.62924	40621.51467	84810.78527	39180.48236	81175.96087	NA	57650.61154	46966.68271	NA	36163.03462	NA	154285.8224	NA	NA	132480.0032	164453.1295	120622.4035	NA	NA	79113.67027
P26641	91	EEF1G	1	sp|P26641|EF1G_HUMAN	P26641	EF1G_HUMAN	Elongation factor 1-gamma	Homo sapiens		103895.8266	NA	NA	NA	NA	NA	NA	NA	NA	NA	NA	NA	NA	NA	NA	NA	NA	NA	NA	NA	NA	NA	NA	NA	NA	NA	NA	NA	NA	NA	NA	NA	NA	NA	661917.0803	259296.1244	NA	NA	NA	141288.1971
P56381	67	ATP5F1E	0.9999	sp|P56381|ATP5E_HUMAN	P56381	ATP5E_HUMAN	ATP synthase subunit epsilon, mitochondrial	Homo sapiens		103734.7564	1104634.387	712342.8516	871794.9806	1782742.314	1376524.563	1421039.257	912609.9767	1256577.778	1296352.118	1908405.471	769397.5287	1725374.379	593655.7915	1798957.085	792766.472	NA	NA	1053869.084	785146.709	820123.8521	895298.2515	804054.9562	780911.7895	1093439.856	1085068.21	794294.8559	833484.9055	1245188.028	865282.0328	1254409.001	679144.2881	1738013.134	NA	60659.61499	56013.35308	NA	NA	49397.38055	44771.80317
Q14254	69	FLOT2	1	sp|Q14254|FLOT2_HUMAN	Q14254	FLOT2_HUMAN	Flotillin-2	Homo sapiens		102838.2487	136595.1169	92110.73128	91504.59536	72119.54033	102449.6463	74397.64756	58001.18126	139961.1562	80783.81919	130637.8362	87227.93121	133336.259	106565.0416	89975.64033	85500.95225	NA	NA	45254.15703	46690.13765	53012.74194	51355.70523	64390.18607	59304.97088	53045.47144	78719.13993	68166.23264	54122.48094	69749.4432	49352.33377	136074.7619	63068.83034	110533.6821	NA	10017.67801	19645.4993	46260.39106	27282.87032	11409.31043	13597.7964
P68366	65	TUBA4A	1	sp|P68366|TBA4A_HUMAN	P68366	TBA4A_HUMAN	Tubulin alpha-4A chain	Homo sapiens		101907.9649	123191.989	67244.35987	157669.3336	47602.71968	63231.8863	71507.52826	149856.6896	97235.14568	71374.84296	45026.4208	127075.4459	99264.11339	64798.14153	36883.3669	190303.0189	NA	NA	198614.9663	115038.6359	131548.6003	60688.53843	200848.6789	127161.2732	66677.53513	88945.85397	185776.3262	139316.3932	80194.46374	103812.1727	73138.61637	161826.7733	24752.90242	NA	146246.0258	133180.1014	62198.66684	78372.01587	NA	44654.6432
P36543	47	ATP6V1E1	0.9999	sp|P36543|VATE1_HUMAN	P36543	VATE1_HUMAN	V-type proton ATPase subunit E 1	Homo sapiens		101869.2702	NA	NA	NA	NA	NA	NA	NA	NA	NA	NA	NA	NA	NA	NA	NA	NA	NA	NA	NA	NA	NA	NA	NA	NA	NA	NA	NA	NA	NA	NA	NA	NA	NA	31504.15371	54659.43333	39418.92644	54048.19973	30482.80037	128600.6679
P27105	67	STOM	1	sp|P27105|STOM_HUMAN	P27105	STOM_HUMAN	Stomatin	Homo sapiens		100896.6253	152617.1738	200683.0615	243304.3634	352129.0127	224024.9546	110935.5552	127100.0125	NA	348633.4472	198294.2294	167770.5257	211176.775	485953.6206	192997.1967	207448.4086	NA	NA	160683.1897	111811.0435	100615.6115	123880.4199	153300.4034	152574.2645	351604.9633	NA	136824.28	146999.76	NA	110612.183	255229.4078	586773.5574	190051.6042	NA	90175.587	116483.8613	NA	247788.3724	310217.5008	86469.19689
Q86U42	72	PABPN1	1	sp|Q86U42|PABP2_HUMAN	Q86U42	PABP2_HUMAN	Polyadenylate-binding protein 2	Homo sapiens		100762.7817	96416.48448	NA	142114.8346	NA	95300.77161	91234.23893	64182.77673	NA	91395.16993	NA	67135.44951	NA	195030.7536	159957.741	79837.25529	NA	NA	84263.43378	66425.87021	65596.01999	71731.1518	46166.23995	83382.26475	NA	NA	77976.45758	46936.48477	86043.00766	78101.28092	165264.2434	97870.50053	NA	NA	70608.07342	83783.21783	NA	94978.18444	149415.4784	49045.56059
Q00765	49	REEP5	1	sp|Q00765|REEP5_HUMAN	Q00765	REEP5_HUMAN	Receptor expression-enhancing protein 5	Homo sapiens		100023.3035	NA	NA	NA	NA	NA	NA	NA	NA	NA	NA	NA	NA	NA	NA	NA	NA	NA	NA	NA	NA	NA	NA	NA	NA	NA	NA	NA	NA	NA	NA	NA	NA	NA	83068.69579	56646.78431	80835.80273	68086.8757	112941.8807	80670.37083
Q01844	44	EWSR1	1	sp|Q01844|EWS_HUMAN	Q01844	EWS_HUMAN	RNA-binding protein EWS	Homo sapiens		99391.85473	NA	NA	NA	NA	NA	NA	NA	NA	NA	NA	NA	NA	NA	NA	NA	NA	NA	NA	NA	NA	NA	NA	NA	NA	NA	NA	NA	NA	NA	NA	NA	NA	NA	NA	NA	NA	NA	NA	NA
O75494	61	SRSF10	1	sp|O75494|SRS10_HUMAN	O75494	SRS10_HUMAN	Serine/arginine-rich splicing factor 10	Homo sapiens		99140.03993	311249.7331	177623.7088	308247.5652	118265.4271	335125.8585	155475.6118	265657.9643	140597.1013	366740.4008	281600.3715	211653.1112	118225.0971	616926.105	370033.2387	256017.3916	NA	NA	284269.7002	241738.0436	226619.694	281808.8159	329435.9367	276402.1641	203892.5382	312231.2228	429919.3946	158675.1392	107632.2097	210241.938	291867.0966	103172.0874	152669.3717	NA	22003.72573	56650.95324	12406.24384	37801.31838	38777.48701	29344.75887
Q9BXP5	71	SRRT	1	sp|Q9BXP5|SRRT_HUMAN	Q9BXP5	SRRT_HUMAN	Serrate RNA effector molecule homolog	Homo sapiens		98967.04076	85105.4462	81439.32977	75284.47105	87741.96283	74558.10186	50224.08129	63057.65504	93142.45847	57094.3003	NA	51838.54695	44996.08947	85354.92518	123595.7543	79365.12886	NA	NA	77474.58919	75411.82584	87876.74555	32989.09605	54127.8195	71844.30157	68787.06377	NA	112567.4688	79554.33957	104250.7703	83874.12866	112136.846	100331.1709	126875.4034	NA	NA	NA	NA	NA	NA	NA
P50453	66	SERPINB9	1	sp|P50453|SPB9_HUMAN	P50453	SPB9_HUMAN	Serpin B9	Homo sapiens		98321.33161	166558.3723	131971.2202	280516.4177	NA	305621.7712	137334.4052	398509.4365	389184.9266	103974.0489	187880.5457	99950.12443	188045.7872	224932.8981	NA	192643.9161	NA	NA	244109.6766	95207.67241	206013.5774	84769.66555	430530.3309	149229.2223	NA	NA	145462.2424	113854.457	225061.8958	84376.58028	140091.4946	196135.6644	190047.3702	NA	NA	NA	NA	NA	NA	NA
P48595	69	SERPINB10	1	sp|P48595|SPB10_HUMAN	P48595	SPB10_HUMAN	Serpin B10	Homo sapiens		98144.339	55164.43519	78037.8618	55858.74743	45889.02839	47671.52977	26139.61112	70900.41092	52801.42993	101447.8169	65484.56067	240439.0673	91513.50028	137064.1544	43016.24033	90823.99265	NA	NA	76874.35501	161953.0031	91009.92522	59040.77423	47167.53987	169111.449	NA	NA	NA	110732.5046	165036.4252	128630.7514	179732.1741	99307.52938	45864.89484	NA	30205.80819	52871.94573	NA	102406.8833	53057.49676	40632.30583
Q9Y2X3	66	NOP58	1	sp|Q9Y2X3|NOP58_HUMAN	Q9Y2X3	NOP58_HUMAN	Nucleolar protein 58	Homo sapiens		98094.42308	NA	NA	NA	NA	NA	NA	NA	NA	NA	NA	NA	NA	NA	NA	NA	NA	NA	NA	NA	NA	NA	NA	NA	NA	NA	NA	NA	NA	NA	NA	NA	NA	NA	NA	NA	NA	NA	NA	NA
Q53GQ0	78	HSD17B12	0.9997	sp|Q53GQ0|DHB12_HUMAN	Q53GQ0	DHB12_HUMAN	Very-long-chain 3-oxoacyl-CoA reductase	Homo sapiens		97392.21256	59819.94193	109620.2782	78496.50707	230300.3656	95980.1806	167854.9778	77879.91896	110226.9382	85007.20566	301913.8224	129258.3219	235845.6695	141710.3352	242611.6594	95135.4138	NA	NA	71077.07336	103776.1861	84215.37603	130299.9389	102484.1005	135035.2013	111279.7485	71236.17088	75576.49991	129218.9526	70780.65445	105358.2997	103894.1283	246115.5339	255068.0487	NA	68278.44279	78708.2067	157261.8165	106095.4353	87070.25317	110001.0896
P49257	77	LMAN1	1	sp|P49257|LMAN1_HUMAN	P49257	LMAN1_HUMAN	Protein ERGIC-53	Homo sapiens		97237.7868	NA	NA	NA	NA	NA	NA	NA	NA	NA	NA	NA	NA	NA	NA	NA	NA	NA	NA	NA	NA	NA	NA	NA	NA	NA	NA	NA	NA	NA	NA	NA	NA	NA	52676.08088	56521.27927	126793.7356	125638.7865	159832.609	96481.85998
P20073	70	ANXA7	1	sp|P20073|ANXA7_HUMAN	P20073	ANXA7_HUMAN	Annexin A7	Homo sapiens		96773.44451	95890.09991	88662.15337	117137.9145	NA	62886.17294	54580.94942	114673.2745	93754.88871	66471.81138	66338.27173	92217.50296	26581.60715	87480.79739	39190.5001	167212.4221	NA	NA	123392.9424	122388.0889	101847.7807	105850.0873	153398.9597	93300.48322	54030.66719	43865.78692	130895.461	73210.5261	49773.23917	85038.87413	50724.71118	76757.83952	NA	NA	NA	NA	NA	NA	NA	NA
P13647	108	KRT5	1	sp|P13647|K2C5_HUMAN	P13647	K2C5_HUMAN	Keratin, type II cytoskeletal 5	Homo sapiens		96108.13217	2.04E+07	94465.85931	911000.6886	153893.2518	85512.63751	95014.98515	52119.92605	129688.0535	73327.72555	526877.0838	59351.60288	92058.75921	90548.74545	76099.02262	67249.61178	NA	NA	167371.1646	120571.5603	122045.0692	72181.55245	105385.3731	122832.7273	241476.697	170104.8516	198155.0502	119437.5665	228877.7001	74666.19392	235779.0481	142611.1674	154584.0333	NA	NA	NA	NA	NA	NA	NA
P02533	83	KRT14	1	sp|P02533|K1C14_HUMAN	P02533	K1C14_HUMAN	Keratin, type I cytoskeletal 14	Homo sapiens		96068.51587	1.38E+07	123472.5658	1337049.672	85836.77806	70324.65323	120920.102	77069.96371	172677.9869	123958.8692	530022.9721	72887.66564	94133.3103	66450.52027	99551.70793	82978.79742	NA	NA	76855.16566	154506.8917	150073.9224	95464.12683	141073.1743	105015.5011	173809.1754	184688.7383	106679.7857	131589.2336	240843.2741	115091.4068	186046.3271	115899.3064	203738.2175	NA	3518746.2	768564.088	2291346.94	1545588.785	1591886.397	648563.5517
Q9UGI8	135	TES	1	sp|Q9UGI8|TES_HUMAN	Q9UGI8	TES_HUMAN	Testin	Homo sapiens		95956.22422	262608.0292	130073.8814	317065.2517	NA	267180.3258	160857.5813	265327.5464	228394.3731	176096.1709	110284.021	191734.7511	91001.05531	130787.3554	162191.956	257702.0247	NA	NA	383053.0157	119877.2844	61507.23082	70467.48298	429596.4967	105000.1786	236332.4951	NA	328830.7017	231538.3887	332112.2494	93068.62948	111128.2686	127592.6523	161192.7078	NA	416099.0392	201853.2865	NA	544659.2157	NA	65543.60978
O15400	80	STX7	1	sp|O15400|STX7_HUMAN	O15400	STX7_HUMAN	Syntaxin-7	Homo sapiens		95718.28206	NA	NA	NA	NA	NA	NA	NA	NA	NA	NA	NA	NA	NA	NA	NA	NA	NA	NA	NA	NA	NA	NA	NA	NA	NA	NA	NA	NA	NA	NA	NA	NA	NA	111590.1052	163185.4791	441021.692	291152.5855	145496.5004	177849.0445
P17844	113	DDX5	1	sp|P17844|DDX5_HUMAN	P17844	DDX5_HUMAN	Probable ATP-dependent RNA helicase DDX5	Homo sapiens		95542.10847	NA	NA	NA	NA	NA	NA	NA	NA	NA	NA	NA	NA	NA	NA	NA	NA	NA	NA	NA	NA	NA	NA	NA	NA	NA	NA	NA	NA	NA	NA	NA	NA	NA	205961.8543	194491.4085	229946.9489	284314.4684	286937.0297	290027.3736
Q12874	59	SF3A3	1	sp|Q12874|SF3A3_HUMAN	Q12874	SF3A3_HUMAN	Splicing factor 3A subunit 3	Homo sapiens		95084.27582	139814.9835	74871.90326	218395.1882	NA	129390.6457	140482.1243	205982.2528	147436.12	167977.1477	95795.27383	342603.151	92753.54448	280673.4358	120736.1469	166300.4922	NA	NA	230218.5148	266453.6412	255323.0764	326172.6895	242782.6154	378081.5875	NA	271170.9467	239914.349	332711.7759	124607.7732	423990.0515	117332.7859	169805.6854	203556.0703	NA	NA	NA	NA	NA	NA	NA
P08571	65	CD14	0.9999	sp|P08571|CD14_HUMAN	P08571	CD14_HUMAN	Monocyte differentiation antigen CD14	Homo sapiens		94454.02782	NA	NA	NA	NA	NA	NA	NA	NA	NA	NA	NA	NA	NA	NA	NA	NA	NA	NA	NA	NA	NA	NA	NA	NA	NA	NA	NA	NA	NA	NA	NA	NA	NA	28195.22402	50399.97969	122026.0291	63198.92297	60572.90028	45649.5966
P30050	49	RPL12	1	sp|P30050|RL12_HUMAN	P30050	RL12_HUMAN	Large ribosomal subunit protein uL11	Homo sapiens		94359.48161	NA	NA	NA	NA	NA	NA	NA	NA	NA	NA	NA	NA	NA	NA	NA	NA	NA	NA	NA	NA	NA	NA	NA	NA	NA	NA	NA	NA	NA	NA	NA	NA	NA	152581.8253	132683.8711	75655.10132	131519.5647	89605.3086	141716.8719
Q12907	62	LMAN2	1	sp|Q12907|LMAN2_HUMAN	Q12907	LMAN2_HUMAN	Vesicular integral-membrane protein VIP36	Homo sapiens		94065.54598	NA	NA	NA	NA	NA	NA	NA	NA	NA	NA	NA	NA	NA	NA	NA	NA	NA	NA	NA	NA	NA	NA	NA	NA	NA	NA	NA	NA	NA	NA	NA	NA	NA	80723.32049	62597.89262	NA	113061.2605	88361.16964	58848.57422
Q9NY12	66	GAR1	1	sp|Q9NY12|GAR1_HUMAN	Q9NY12	GAR1_HUMAN	H/ACA ribonucleoprotein complex subunit 1	Homo sapiens		93874.57129	56350.92908	108144.7753	131165.5714	105695.9977	143013.4555	120294.7529	68470.12228	137880.0243	156076.0291	100943.7131	64486.97149	98839.23274	190037.1913	136102.3571	116231.137	NA	NA	146453.4066	53085.25538	74931.78722	69416.61519	100501.0391	54483.5581	40109.87127	39666.61503	131918.0897	54088.97215	163704.822	75385.40238	201592.6869	74338.59572	42821.86731	NA	76758.83039	105176.5683	65985.57105	140520.8466	149773.3934	76954.27057
Q96IU4	70	ABHD14B	1	sp|Q96IU4|ABHEB_HUMAN	Q96IU4	ABHEB_HUMAN	Putative protein-lysine deacylase ABHD14B	Homo sapiens		93750.16491	NA	NA	NA	NA	NA	NA	NA	NA	NA	NA	NA	NA	NA	NA	NA	NA	NA	NA	NA	NA	NA	NA	NA	NA	NA	NA	NA	NA	NA	NA	NA	NA	NA	148854.9047	92240.35462	59549.50191	67188.90757	50372.69417	98395.46734
Q92930	78	RAB8B	1	sp|Q92930|RAB8B_HUMAN	Q92930	RAB8B_HUMAN	Ras-related protein Rab-8B	Homo sapiens		92706.79603	59244.33147	117396.7611	65658.0129	143555.81	87778.81186	108399.1421	54709.73826	NA	72700.21521	68129.32028	67288.19136	130770.9121	63906.50318	68930.55323	76164.52419	NA	NA	97130.2951	62493.22191	82242.98315	104089.0585	67024.96429	68469.46383	135130.891	NA	73594.73251	80476.5877	113083.4986	68414.52561	109491.847	122102.1942	108301.9055	NA	NA	NA	NA	NA	NA	NA
O96000	64	NDUFB10	1	sp|O96000|NDUBA_HUMAN	O96000	NDUBA_HUMAN	NADH dehydrogenase [ubiquinone] 1 beta subcomplex subunit 10	Homo sapiens		92568.63141	71340.4882	82830.89878	94638.46504	323056.3278	161794.6609	189100.0049	98357.92618	82019.15787	188435.7123	243159.3433	90497.73991	170072.4606	79553.76609	175660.0245	56783.23449	NA	NA	86766.4625	81064.03012	111234.8415	109880.4616	79492.66756	103806.074	179324.5816	70639.24893	72540.58283	59673.87291	117610.1073	99776.64295	90303.52099	98499.72007	250035.8259	NA	NA	NA	NA	NA	NA	NA
O95299	103	NDUFA10	1	sp|O95299|NDUAA_HUMAN	O95299	NDUAA_HUMAN	NADH dehydrogenase [ubiquinone] 1 alpha subcomplex subunit 10, mitochondrial	Homo sapiens		92530.25463	91685.64172	148165.7885	49503.25872	170638.8743	94058.90857	66742.91702	96703.9266	124395.0572	150109.5662	168155.8831	67107.01099	136849.5325	52545.48014	101154.2764	93389.1815	NA	NA	87508.74323	63686.36054	91922.04101	134820.8024	87531.1173	92959.6218	83449.80817	205334.1049	65324.94168	76152.43885	117517.1598	79549.29154	160381.3833	58085.00196	201389.7336	NA	38664.15153	65808.88137	NA	39983.92419	44277.35952	37758.4867
P35659	57	DEK	0.9999	sp|P35659|DEK_HUMAN	P35659	DEK_HUMAN	Protein DEK	Homo sapiens		92528.94878	162556.7199	37921.87361	163369.5179	NA	41194.6768	23517.52229	84964.81465	NA	58096.43319	NA	63639.42131	19456.26651	123726.1562	61286.86256	77801.32373	NA	NA	60793.09758	60615.41864	53641.16671	49374.38474	81138.85777	44843.78648	NA	48880.08555	54203.52017	43086.09465	29617.4713	41669.32918	40378.67413	75272.76341	28608.68319	NA	NA	NA	NA	NA	NA	NA
P62851	74	RPS25	1	sp|P62851|RS25_HUMAN	P62851	RS25_HUMAN	Small ribosomal subunit protein eS25	Homo sapiens		92400.27565	76697.53316	97483.93065	102706.6696	184672.9953	50324.74115	167072.6294	90623.47524	61067.28494	89795.45739	172746.4275	101669.9679	145648.8411	192823.1151	108751.555	104501.0795	NA	NA	96132.4077	85626.01759	87987.03195	75145.8364	137632.6949	67331.17248	103940.1915	128349.2734	122376.1765	82246.10704	243036.0567	98788.94147	131257.3536	90715.46031	151309.3237	NA	82656.58185	81692.93025	126889.8631	172284.9413	108621.6774	131883.29
Q9NYU2	92	UGGT1	1	sp|Q9NYU2|UGGG1_HUMAN	Q9NYU2	UGGG1_HUMAN	UDP-glucose:glycoprotein glucosyltransferase 1	Homo sapiens		92237.30516	79117.37713	105001.312	52583.80844	138030.39	120337.4033	104315.8421	62951.35417	121920.2337	114715.6345	156847.7262	83064.2482	196515.8873	146064.9715	178496.1743	73367.04155	NA	NA	79084.98634	115767.3713	101033.0345	84085.51172	109748.8297	124461.2313	93432.8984	64704.2527	52881.89324	91058.4107	120689.3213	79616.13358	134283.3775	78202.51283	168102.9299	NA	68513.66699	98059.68231	53634.27973	96589.55942	73255.39517	75838.62674
O75643	111	SNRNP200	1	sp|O75643|U520_HUMAN	O75643	U520_HUMAN	U5 small nuclear ribonucleoprotein 200 kDa helicase	Homo sapiens		91782.55698	NA	NA	NA	NA	NA	NA	NA	NA	NA	NA	NA	NA	NA	NA	NA	NA	NA	NA	NA	NA	NA	NA	NA	NA	NA	NA	NA	NA	NA	NA	NA	NA	NA	123160.2587	121218.4396	69750.05507	185252.0699	134479.4946	136755.1237
P78371	98	CCT2	1	sp|P78371|TCPB_HUMAN	P78371	TCPB_HUMAN	T-complex protein 1 subunit beta	Homo sapiens		91439.53855	NA	NA	NA	NA	NA	NA	NA	NA	NA	NA	NA	NA	NA	NA	NA	NA	NA	NA	NA	NA	NA	NA	NA	NA	NA	NA	NA	NA	NA	NA	NA	NA	NA	316279.2629	288300.3142	149163.9614	159705.8807	258855.2673	299649.1965
O60832	51	DKC1	1	sp|O60832|DKC1_HUMAN	O60832	DKC1_HUMAN	H/ACA ribonucleoprotein complex subunit DKC1	Homo sapiens		91287.41226	NA	NA	NA	NA	NA	NA	NA	NA	NA	NA	NA	NA	NA	NA	NA	NA	NA	NA	NA	NA	NA	NA	NA	NA	NA	NA	NA	NA	NA	NA	NA	NA	NA	61788.72965	76902.56884	90448.09322	80014.79196	94972.83467	71889.56191
O75475	59	PSIP1	1	sp|O75475|PSIP1_HUMAN	O75475	PSIP1_HUMAN	PC4 and SFRS1-interacting protein	Homo sapiens		91152.47052	91464.55171	132976.6803	95545.84438	111526.8817	184832.6689	114537.6747	73271.74999	83671.7663	114182.1409	77499.37577	72345.77603	79956.47623	112356.0266	120344.0632	132104.0863	NA	NA	68986.88218	55905.52639	51212.85663	49144.06677	104237.4677	54138.67775	129245.2323	123155.8245	102520.2084	63535.16553	169131.3338	43778.24247	137388.6746	68482.03064	54537.21417	NA	65412.81915	90564.36351	32887.10733	111697.4114	95557.80859	78725.02273
Q6DD88	64	ATL3	1	sp|Q6DD88|ATLA3_HUMAN	Q6DD88	ATLA3_HUMAN	Atlastin-3	Homo sapiens		90781.52195	NA	53500.27984	NA	NA	NA	NA	29845.6955	NA	NA	NA	117380.3095	NA	NA	71589.75502	NA	NA	NA	NA	NA	29049.96773	NA	NA	37803.65894	NA	NA	NA	43401.24841	NA	34289.9953	NA	100637.4615	NA	NA	39731.16149	68685.57521	NA	NA	NA	85743.18402
P31939	79	ATIC	1	sp|P31939|PUR9_HUMAN	P31939	PUR9_HUMAN	Bifunctional purine biosynthesis protein ATIC	Homo sapiens		90536.24668	NA	NA	NA	NA	NA	NA	NA	NA	NA	NA	NA	NA	NA	NA	NA	NA	NA	NA	NA	NA	NA	NA	NA	NA	NA	NA	NA	NA	NA	NA	NA	NA	NA	167884.7581	139161.2111	94422.67885	131162.8811	97788.91389	126188.6913
Q03519	76	TAP2	1	sp|Q03519|TAP2_HUMAN	Q03519	TAP2_HUMAN	Antigen peptide transporter 2	Homo sapiens		90534.78239	NA	NA	NA	NA	NA	NA	NA	NA	NA	NA	NA	NA	NA	NA	NA	NA	NA	NA	NA	NA	NA	NA	NA	NA	NA	NA	NA	NA	NA	NA	NA	NA	NA	231843.227	106106.1318	144283.0672	141384.3857	176935.8217	111055.2898
P01911	49	HLA-DRB1	0.9999	sp|P01911|DRB1_HUMAN	P01911	DRB1_HUMAN	HLA class II histocompatibility antigen, DRB1 beta chain	Homo sapiens		89968.55348	100076.5325	85179.40198	31148.26359	247281.2267	57595.87118	203417.4425	95590.5434	68415.2573	47686.82748	241904.5169	69891.02434	107951.4853	113949.9209	547100.8129	40992.82668	NA	NA	53393.64817	80219.13526	136027.5957	172579.9461	33703.78728	115417.535	71501.4295	61877.37071	28007.64856	77885.03494	NA	63728.35839	NA	90906.6597	250501.2747	NA	NA	NA	NA	NA	NA	NA
O95881	41	TXNDC12	1	sp|O95881|TXD12_HUMAN	O95881	TXD12_HUMAN	Thioredoxin domain-containing protein 12	Homo sapiens		89730.18933	NA	NA	NA	NA	NA	NA	NA	NA	NA	NA	NA	NA	NA	NA	NA	NA	NA	NA	NA	NA	NA	NA	NA	NA	NA	NA	NA	NA	NA	NA	NA	NA	NA	NA	92114.66972	62737.07475	79326.3486	NA	63057.40121
O60762	47	DPM1	1	sp|O60762|DPM1_HUMAN	O60762	DPM1_HUMAN	Dolichol-phosphate mannosyltransferase subunit 1	Homo sapiens		89309.71126	165075.9275	NA	59688.52885	104196.3374	NA	NA	86058.86044	86790.86964	NA	89611.39877	45212.0578	171721.4288	NA	151909.5674	67839.46324	NA	NA	134135.5547	NA	76938.04503	117818.4435	151759.2384	67226.65749	NA	119092.1953	NA	85240.71693	NA	156001.9432	NA	82280.06175	112487.6434	NA	NA	NA	NA	NA	NA	NA
P49755	57	TMED10	0.9999	sp|P49755|TMEDA_HUMAN	P49755	TMEDA_HUMAN	Transmembrane emp24 domain-containing protein 10	Homo sapiens		89194.73218	NA	NA	NA	NA	NA	NA	NA	NA	NA	NA	NA	NA	NA	NA	NA	NA	NA	NA	NA	NA	NA	NA	NA	NA	NA	NA	NA	NA	NA	NA	NA	NA	NA	NA	NA	NA	NA	NA	NA
P07686	89	HEXB	1	sp|P07686|HEXB_HUMAN	P07686	HEXB_HUMAN	Beta-hexosaminidase subunit beta	Homo sapiens		88883.466	123946.9195	118448.4505	94055.35085	516764.8493	119293.5306	365501.6125	92980.25357	136294.0654	156303.4727	663918.2312	143385.195	304094.0269	141816.7827	221043.52	95307.96037	NA	NA	179341.9694	219781.0645	154393.3768	138701.4113	113084.5987	187337.4777	198335.1262	96287.33434	113912.069	192125.5225	210523.4244	214253.814	183296.3008	116482.982	394530.421	NA	195381.4231	90769.14727	159001.1969	NA	NA	49733.4649
Q9H2U2	65	PPA2	1	sp|Q9H2U2|IPYR2_HUMAN	Q9H2U2	IPYR2_HUMAN	Inorganic pyrophosphatase 2, mitochondrial	Homo sapiens		88845.23105	122031.1572	71806.7481	114364.5543	249319.7288	150394.8214	132921.9696	41281.94855	112836.0101	250300.6774	270668.6405	82399.3189	153099.4168	122833.2839	214907.916	43989.96162	NA	NA	49467.87869	91471.38723	76277.04766	56082.50656	118150.0114	85533.98813	154687.1943	NA	96993.95706	56621.27848	190896.1614	56854.40957	107964.371	164599.6496	181001.1145	NA	100286.2632	75397.08544	NA	138929.2493	NA	78480.76786
P11177	69	PDHB	1	sp|P11177|ODPB_HUMAN	P11177	ODPB_HUMAN	Pyruvate dehydrogenase E1 component subunit beta, mitochondrial	Homo sapiens		88195.47018	NA	NA	NA	NA	NA	NA	NA	NA	NA	NA	NA	NA	NA	NA	NA	NA	NA	NA	NA	NA	NA	NA	NA	NA	NA	NA	NA	NA	NA	NA	NA	NA	NA	59054.25411	61650.69652	76214.98423	43757.75293	101953.4474	45937.6584
P12270	113	TPR	1	sp|P12270|TPR_HUMAN	P12270	TPR_HUMAN	Nucleoprotein TPR	Homo sapiens		88161.4051	53441.00778	NA	97313.47862	NA	174459.4161	159068.1178	109302.6107	NA	225243.313	NA	90480.63707	163570.1944	NA	221884.1077	84753.1748	NA	NA	NA	154832.8209	126574.1053	102829.3921	NA	208310.8121	NA	349526.0063	NA	130418.257	NA	131628.8255	NA	107600.3625	228482.4491	NA	52284.26525	106865.9582	115184.9629	99925.5836	148497.9061	83952.9418
Q9P258	58	RCC2	1	sp|Q9P258|RCC2_HUMAN	Q9P258	RCC2_HUMAN	Protein RCC2	Homo sapiens		87648.53764	NA	NA	NA	NA	NA	NA	NA	NA	NA	NA	NA	NA	NA	NA	NA	NA	NA	NA	NA	NA	NA	NA	NA	NA	NA	NA	NA	NA	NA	NA	NA	NA	NA	59028.55071	110622.9102	NA	82459.14321	57496.32384	115126.5628
P08579	82	SNRPB2	1	sp|P08579|RU2B_HUMAN	P08579	RU2B_HUMAN	U2 small nuclear ribonucleoprotein B''	Homo sapiens		87616.38087	44994.3608	63376.22423	60816.04646	37757.32088	115311.3788	63492.70897	61727.06525	NA	73686.45394	54180.85986	53470.60143	23014.49588	140477.9951	110422.4974	58134.17176	NA	NA	84856.93893	50105.29323	58008.72498	47637.56967	62185.04314	55340.05282	51678.65336	98867.55818	22261.64873	54515.01502	100761.46	59720.01155	89337.41891	92836.60234	40889.96615	NA	63522.11381	73086.05001	38433.93787	81625.1677	120847.4609	71660.24038
P11169	53	SLC2A3	1	sp|P11169|GTR3_HUMAN	P11169	GTR3_HUMAN	Solute carrier family 2, facilitated glucose transporter member 3	Homo sapiens	sp|Q8TDB8|GTR14_HUMAN	87607.8988	64162.52284	58947.00579	41672.59063	203949.1233	92265.52024	317020.4947	45903.40713	60955.31614	63256.54746	288267.4464	212117.8863	370339.1725	93791.7606	185503.4263	75534.28322	2088864.973	NA	87375.10218	212931.9112	141046.8176	80290.32413	36094.64645	165143.7862	93081.78197	88379.99774	29456.5846	194562.224	29764.2065	226853.1513	114181.2015	1834722.784	206233.3402	NA	115473.3223	65458.51335	352365.1786	127812.317	170654.4651	87478.54147
Q9UJ70	70	NAGK	1	sp|Q9UJ70|NAGK_HUMAN	Q9UJ70	NAGK_HUMAN	N-acetyl-D-glucosamine kinase	Homo sapiens		87365.17019	157064.9035	140137.8604	141245.6928	207790.0936	118882.3791	129264.1017	109060.3963	NA	120204.8244	123356.7082	145561.9842	156467.3999	150373.5783	108947.586	111166.771	NA	NA	128657.1222	185361.1599	81308.08904	144069.5887	46207.63185	161793.956	141964.0235	189660.6942	88766.55348	153158.6749	141710.8578	155531.3469	249530.3829	107300.1141	166722.031	NA	39183.37523	65549.87374	68117.82808	104548.3274	57045.66249	109967.3954
P61353	61	RPL27	1	sp|P61353|RL27_HUMAN	P61353	RL27_HUMAN	Large ribosomal subunit protein eL27	Homo sapiens		85706.92942	186240.396	114429.5654	149509.2036	47764.14059	150337.3491	145442.5304	121566.2858	308984.9824	109061.5682	99689.32787	132009.6351	97170.5485	106364.6818	98063.23859	191186.8447	NA	NA	152771.4095	144650.9034	110382.0914	103821.6556	791202.6943	138670.8089	38178.92748	220550.7715	121591.6282	106466.4987	352588.1548	140925.9846	186924.908	94069.02203	49312.06744	NA	514300.0406	270836.4975	395046.0811	NA	224808.1409	282831.0947
O14745	96	NHERF1	1	sp|O14745|NHRF1_HUMAN	O14745	NHRF1_HUMAN	Na(+)/H(+) exchange regulatory cofactor NHE-RF1	Homo sapiens		85488.44817	93238.4727	NA	207503.2797	103200.1986	79666.65795	NA	160864.1042	NA	84326.30064	NA	113990.2556	NA	NA	NA	158398.4116	NA	NA	181183.1418	66340.1874	99255.79657	96436.01571	124499.7389	84949.98074	NA	NA	154727.4852	87376.6906	NA	82443.88787	NA	NA	NA	NA	46285.98847	76258.26501	101403.1661	100626.8427	38502.97987	64826.55166
P48444	70	ARCN1	1	sp|P48444|COPD_HUMAN	P48444	COPD_HUMAN	Coatomer subunit delta	Homo sapiens		85338.64957	NA	NA	NA	NA	NA	NA	NA	NA	NA	NA	NA	NA	NA	NA	NA	NA	NA	NA	NA	NA	NA	NA	NA	NA	NA	NA	NA	NA	NA	NA	NA	NA	NA	82128.56179	97371.14743	37445.77818	NA	NA	106132.867
P46459	88	NSF	1	sp|P46459|NSF_HUMAN	P46459	NSF_HUMAN	Vesicle-fusing ATPase	Homo sapiens		84584.63677	NA	NA	NA	NA	NA	NA	NA	NA	NA	NA	NA	NA	NA	NA	NA	NA	NA	NA	NA	NA	NA	NA	NA	NA	NA	NA	NA	NA	NA	NA	NA	NA	NA	NA	NA	NA	NA	NA	NA
Q13595	36	TRA2A	1	sp|Q13595|TRA2A_HUMAN	Q13595	TRA2A_HUMAN	Transformer-2 protein homolog alpha	Homo sapiens		84445.70314	NA	NA	NA	NA	NA	NA	NA	NA	NA	NA	NA	NA	NA	NA	NA	NA	NA	NA	NA	NA	NA	NA	NA	NA	NA	NA	NA	NA	NA	NA	NA	NA	NA	87351.09129	61546.88776	27785.14736	153279.746	133051.0946	15290.41016
P00491	84	PNP	1	sp|P00491|PNPH_HUMAN	P00491	PNPH_HUMAN	Purine nucleoside phosphorylase	Homo sapiens		84371.73379	268476.1084	157608.1364	134008.4108	NA	NA	199898.8323	135307.1221	278576.6356	177168.8974	NA	132861.2152	273008.0704	453318.1838	231311.7895	258020.4112	NA	NA	172876.4134	126481.2393	166155.1841	62400.52839	105078.6118	174450.9124	NA	NA	179002.7025	98579.40517	244243.649	189574.3401	385014.303	194678.9559	236541.7263	NA	187838.0339	95132.80439	NA	NA	NA	104426.2212
P10619	73	CTSA	1	sp|P10619|PPGB_HUMAN	P10619	PPGB_HUMAN	Lysosomal protective protein	Homo sapiens		84164.59311	212036.4818	76160.64626	42106.00355	250042.8385	41151.76829	146967.5916	47730.24665	89809.97074	76571.53486	309193.989	82035.64979	184338.2439	44886.04867	153822.4589	36987.16621	NA	NA	45350.42722	189070.0439	117956.6815	109562.3966	33663.10693	173489.291	NA	97172.33683	34733.75811	164769.5688	95613.4622	166574.0172	94050.26636	483425.0764	431340.5924	NA	47554.2451	52652.13634	NA	50176.84693	80000.00521	34691.16778
Q13561	91	DCTN2	1	sp|Q13561|DCTN2_HUMAN	Q13561	DCTN2_HUMAN	Dynactin subunit 2	Homo sapiens		83156.79437	93010.05133	274553.0407	100442.3108	109189.6356	146383.3631	68601.08786	79784.21796	344513.7341	97330.90885	71150.71068	30271.00603	58079.89054	93699.25153	57009.04481	154668.9204	NA	NA	109948.9395	28700.78118	57479.42233	38721.66188	118766.8649	40296.77982	493950.2439	434977.6003	114268.1742	39117.29751	856554.5466	40260.11243	594600.7306	67421.91165	69893.54968	NA	NA	NA	NA	NA	NA	NA
O43390	30	HNRNPR	1	sp|O43390|HNRPR_HUMAN	O43390	HNRPR_HUMAN	Heterogeneous nuclear ribonucleoprotein R	Homo sapiens		83031.26434	NA	NA	NA	NA	NA	NA	NA	NA	NA	NA	NA	NA	NA	NA	NA	NA	NA	NA	NA	NA	NA	NA	NA	NA	NA	NA	NA	NA	NA	NA	NA	NA	NA	NA	NA	NA	NA	NA	NA
Q13148	66	TARDBP	1	sp|Q13148|TADBP_HUMAN	Q13148	TADBP_HUMAN	TAR DNA-binding protein 43	Homo sapiens		82522.07142	76367.33987	47887.10064	35598.99491	NA	55997.03845	NA	48718.61449	60833.36309	NA	NA	61007.63157	NA	48536.51864	124007.4443	56167.4978	NA	NA	NA	46171.19534	55663.06644	82789.81786	104570.6458	55608.73158	NA	83718.55374	53436.4556	72695.06217	80005.50747	49797.528	103677.0742	41910.93284	84423.78989	NA	62777.51029	76663.14416	67460.7738	67836.47765	119363.9987	68915.83644
P23526	49	AHCY	1	sp|P23526|SAHH_HUMAN	P23526	SAHH_HUMAN	Adenosylhomocysteinase	Homo sapiens		82446.17652	NA	NA	NA	NA	NA	NA	NA	NA	NA	NA	NA	NA	NA	NA	NA	NA	NA	NA	NA	NA	NA	NA	NA	NA	NA	NA	NA	NA	NA	NA	NA	NA	NA	37620.90582	41999.32521	87785.51205	NA	102250.568	52576.37185
P62314	37	SNRPD1	1	sp|P62314|SMD1_HUMAN	P62314	SMD1_HUMAN	Small nuclear ribonucleoprotein Sm D1	Homo sapiens		82400.46907	NA	NA	NA	NA	NA	NA	NA	NA	NA	NA	NA	NA	NA	NA	NA	NA	NA	NA	NA	NA	NA	NA	NA	NA	NA	NA	NA	NA	NA	NA	NA	NA	NA	26076.71481	49674.67501	30890.89984	49839.7635	37922.3249	24136.1129
Q86WV6	47	STING1	1	sp|Q86WV6|STING_HUMAN	Q86WV6	STING_HUMAN	Stimulator of interferon genes protein	Homo sapiens		81958.2385	122269.0048	69562.99985	132309.1198	130838.1437	78939.04752	134147.2539	108259.9639	180362.6035	99311.05835	135294.6066	112991.4876	187787.5056	123826.6549	162922.6263	135577.3437	NA	NA	139350.1968	122320.7191	110583.4243	153028.4711	163571.1614	148405.9455	124702.8385	133031.1911	95006.37688	69965.99353	112267.4418	77446.74511	115910.5867	105608.5739	145117.2388	NA	NA	NA	NA	NA	NA	NA
Q15029	78	EFTUD2	1	sp|Q15029|U5S1_HUMAN	Q15029	U5S1_HUMAN	116 kDa U5 small nuclear ribonucleoprotein component	Homo sapiens		81651.86444	NA	NA	NA	NA	NA	NA	NA	NA	NA	NA	NA	NA	NA	NA	NA	NA	NA	NA	NA	NA	NA	NA	NA	NA	NA	NA	NA	NA	NA	NA	NA	NA	NA	70492.49359	94500.80925	92548.33565	107108.3542	140517.3016	86605.32275
Q96G03	91	PGM2	0.9999	sp|Q96G03|PGM2_HUMAN	Q96G03	PGM2_HUMAN	Phosphopentomutase	Homo sapiens		81612.31196	57965.70933	77711.37741	53046.88378	NA	NA	NA	82991.82065	NA	47227.44369	NA	55064.99228	NA	78396.70258	NA	26519.39076	NA	NA	77390.76289	86369.48843	83134.34228	56064.14315	NA	63411.57503	NA	NA	105729.7488	67078.61492	122272.1864	88275.46245	112484.8863	68766.94931	NA	NA	333524.2412	276154.0279	96052.607	106287.0272	97181.59348	256562.7227
Q16851	80	UGP2	1	sp|Q16851|UGPA_HUMAN	Q16851	UGPA_HUMAN	UTP--glucose-1-phosphate uridylyltransferase	Homo sapiens		81502.38918	NA	NA	NA	NA	NA	NA	NA	NA	NA	NA	NA	NA	NA	NA	NA	NA	NA	NA	NA	NA	NA	NA	NA	NA	NA	NA	NA	NA	NA	NA	NA	NA	NA	103601.1565	87733.72333	50877.6812	87191.63993	57842.66085	69017.16514
Q13435	58	SF3B2	1	sp|Q13435|SF3B2_HUMAN	Q13435	SF3B2_HUMAN	Splicing factor 3B subunit 2	Homo sapiens		81404.73554	82351.9057	66693.15815	123345.1904	101732.2989	124683.7782	105186.6655	111018.3072	122823.8751	85742.94793	116178.1039	78326.09538	82145.00574	268406.6766	292660.3655	102203.9584	NA	NA	73281.22421	46951.36787	74276.35578	83578.91439	109466.8337	55199.81351	61258.62454	93063.73006	112477.7693	80516.9693	147612.4307	73749.81758	96099.3133	78791.8957	37831.34297	NA	98230.00467	87167.9166	NA	75441.35523	66799.98016	66700.39394
O00571	92	DDX3X	1	sp|O00571|DDX3X_HUMAN	O00571	DDX3X_HUMAN	ATP-dependent RNA helicase DDX3X	Homo sapiens		81271.87396	142573.8675	114072.3345	57062.87864	64115.07541	NA	NA	77764.41777	NA	157644.3288	NA	82591.40094	66902.96199	117393.4514	NA	93449.48177	NA	NA	39101.79431	80551.10837	59171.90652	51989.92534	52056.75048	65836.18854	NA	NA	NA	70504.3523	NA	39044.77191	NA	84763.26935	NA	NA	NA	NA	NA	NA	NA	NA
P46778	42	RPL21	0.9997	sp|P46778|RL21_HUMAN	P46778	RL21_HUMAN	Large ribosomal subunit protein eL21	Homo sapiens		80899.8087	NA	NA	NA	NA	NA	NA	NA	NA	NA	NA	NA	NA	NA	NA	NA	NA	NA	NA	NA	NA	NA	NA	NA	NA	NA	NA	NA	NA	NA	NA	NA	NA	NA	23533.43394	72450.77864	NA	54164.54221	69880.05002	55297.29767
O95571	22	ETHE1	1	sp|O95571|ETHE1_HUMAN	O95571	ETHE1_HUMAN	Persulfide dioxygenase ETHE1, mitochondrial	Homo sapiens		80110.32791	NA	NA	NA	NA	NA	NA	NA	NA	NA	NA	NA	NA	NA	NA	NA	NA	NA	NA	NA	NA	NA	NA	NA	NA	NA	NA	NA	NA	NA	NA	NA	NA	NA	NA	NA	NA	NA	NA	NA
P16152	71	CBR1	1	sp|P16152|CBR1_HUMAN	P16152	CBR1_HUMAN	Carbonyl reductase [NADPH] 1	Homo sapiens		79978.69083	145809.5522	64170.03065	150066.8044	NA	245286.5037	154225.621	143567.8239	192507.8582	111081.2213	97654.66212	89958.153	141399.0178	112086.7351	80191.99661	109944.4405	NA	NA	99617.44992	122653.9914	88221.00202	125281.4044	215799.8263	106504.391	188209.1455	189496.7824	104506.2404	81374.15815	215267.1589	106197.6521	185968.2693	141751.0364	124259.226	NA	218005.2457	78426.77906	NA	NA	NA	172749.9708
P04233	64	CD74	1	sp|P04233|HG2A_HUMAN	P04233	HG2A_HUMAN	HLA class II histocompatibility antigen gamma chain	Homo sapiens		79972.45379	NA	NA	NA	NA	NA	NA	NA	NA	NA	NA	NA	NA	NA	NA	NA	NA	NA	NA	NA	NA	NA	NA	NA	NA	NA	NA	NA	NA	NA	NA	NA	NA	NA	48674.19426	64480.36048	105593.1375	84415.60068	72514.84996	67834.34262
Q12905	87	ILF2	1	sp|Q12905|ILF2_HUMAN	Q12905	ILF2_HUMAN	Interleukin enhancer-binding factor 2	Homo sapiens		79811.80144	NA	NA	NA	NA	NA	NA	NA	NA	NA	NA	NA	NA	NA	NA	NA	NA	NA	NA	NA	NA	NA	NA	NA	NA	NA	NA	NA	NA	NA	NA	NA	NA	NA	127806.8546	59177.63946	122970.4278	206377.1394	240285.0594	137205.0871
P62879	58	GNB2	0.9975	sp|P62879|GBB2_HUMAN	P62879	GBB2_HUMAN	Guanine nucleotide-binding protein G(I)/G(S)/G(T) subunit beta-2	Homo sapiens	sp|Q9HAV0|GBB4_HUMAN	79787.78751	NA	NA	NA	NA	NA	NA	NA	NA	NA	NA	NA	NA	NA	NA	NA	NA	NA	NA	NA	NA	NA	NA	NA	NA	NA	NA	NA	NA	NA	NA	NA	NA	NA	132437.3429	199477.9917	398136.3952	243092.4152	304530.8833	231359.4294
Q9Y3B3	76	TMED7	1	sp|Q9Y3B3|TMED7_HUMAN	Q9Y3B3	TMED7_HUMAN	Transmembrane emp24 domain-containing protein 7	Homo sapiens		79446.81425	99267.67552	97115.84402	67064.48628	77687.52402	50177.0115	84847.4087	76502.69305	66558.2533	NA	71808.76263	69530.43294	101461.9355	48849.33395	89316.81044	45369.98613	NA	NA	37806.93696	59610.30835	51146.25241	51468.91831	47116.54382	78997.90343	NA	66181.58076	31339.87477	72083.41817	75122.7636	80486.15537	71603.19312	101836.1767	57149.19936	NA	136840.8814	104246.793	139818.9573	187360.458	155565.8605	154890.0741
P22694	32	PRKACB	1	sp|P22694|KAPCB_HUMAN	P22694	KAPCB_HUMAN	cAMP-dependent protein kinase catalytic subunit beta	Homo sapiens		78459.61025	NA	NA	NA	NA	NA	NA	NA	NA	NA	NA	NA	NA	NA	NA	NA	NA	NA	NA	NA	NA	NA	NA	NA	NA	NA	NA	NA	NA	NA	NA	NA	NA	NA	64249.55162	85237.17613	44820.82399	48763.84467	32384.0074	85603.33503
P51608	54	MECP2	1	sp|P51608|MECP2_HUMAN	P51608	MECP2_HUMAN	Methyl-CpG-binding protein 2	Homo sapiens		78009.95346	32451.68981	95515.90328	69418.70829	22641.75808	133928.9449	17008.06924	48068.90213	83744.99115	142660.9378	NA	18972.93975	23961.38638	38641.44304	19739.22749	85021.54214	NA	NA	104457.557	15138.72126	20603.20977	13334.50481	81724.35002	13377.03003	59665.69101	47211.76433	121949.1988	18187.29227	200957.4893	25170.01132	120979.4097	45571.77582	38855.49763	NA	NA	NA	NA	NA	NA	NA
Q99832	93	CCT7	1	sp|Q99832|TCPH_HUMAN	Q99832	TCPH_HUMAN	T-complex protein 1 subunit eta	Homo sapiens		77337.42174	NA	NA	NA	NA	NA	NA	NA	NA	NA	NA	NA	NA	NA	NA	NA	NA	NA	NA	NA	NA	NA	NA	NA	NA	NA	NA	NA	NA	NA	NA	NA	NA	NA	63793.17263	69849.52492	20840.56116	19809.42089	20780.69879	70456.49309
P55209	29	NAP1L1	1	sp|P55209|NP1L1_HUMAN	P55209	NP1L1_HUMAN	Nucleosome assembly protein 1-like 1	Homo sapiens		77320.27174	NA	NA	NA	NA	NA	NA	NA	NA	NA	NA	NA	NA	NA	NA	NA	NA	NA	NA	NA	NA	NA	NA	NA	NA	NA	NA	NA	NA	NA	NA	NA	NA	NA	NA	NA	NA	NA	NA	NA
Q9C005	39	DPY30	0.9999	sp|Q9C005|DPY30_HUMAN	Q9C005	DPY30_HUMAN	Protein dpy-30 homolog	Homo sapiens		77098.94944	61299.07173	70450.60696	117222.1712	60306.8473	116713.0802	NA	90311.5583	76983.55018	62562.20914	NA	83599.50645	67405.39627	NA	62582.77394	119621.9957	NA	NA	99183.52311	97528.67343	102218.2552	56520.35997	111757.2018	83479.78679	75883.9988	NA	177777.0805	104022.6536	NA	112532.2435	93525.50132	106898.7004	142247.3396	NA	72070.41955	81957.71454	43014.54767	74054.69186	101178.841	54576.94097
Q99439	30	CNN2	1	sp|Q99439|CNN2_HUMAN	Q99439	CNN2_HUMAN	Calponin-2	Homo sapiens		76234.0042	NA	NA	NA	NA	NA	NA	NA	NA	NA	NA	NA	NA	NA	NA	NA	NA	NA	NA	NA	NA	NA	NA	NA	NA	NA	NA	NA	NA	NA	NA	NA	NA	NA	NA	NA	NA	NA	NA	NA
Q02978	103	SLC25A11	1	sp|Q02978|M2OM_HUMAN	Q02978	M2OM_HUMAN	Mitochondrial 2-oxoglutarate/malate carrier protein	Homo sapiens		76148.70856	17219.46063	75638.82356	34247.26988	74363.74283	55838.49604	65918.40116	36370.13624	40203.04664	61059.31527	51997.73952	25373.69599	61389.52645	32899.56482	81119.78168	35199.02215	NA	NA	55269.56831	23838.82997	23166.94368	23714.01111	32497.41474	26172.78484	44599.18844	43235.70096	34314.36713	29757.12764	45714.58936	23474.48598	22137.66378	78977.20014	39010.50406	NA	264347.5385	149649.0564	522128.5934	515797.791	540869.713	194891.8205
Q8N386	37	LRRC25	0.9996	sp|Q8N386|LRC25_HUMAN	Q8N386	LRC25_HUMAN	Leucine-rich repeat-containing protein 25	Homo sapiens		75925.9888	NA	NA	NA	NA	NA	NA	NA	NA	NA	NA	NA	NA	NA	NA	NA	NA	NA	NA	NA	NA	NA	NA	NA	NA	NA	NA	NA	NA	NA	NA	NA	NA	NA	22683.93076	52449.13213	185321.6021	30521.04615	NA	60892.67554
Q15833	64	STXBP2	1	sp|Q15833|STXB2_HUMAN	Q15833	STXB2_HUMAN	Syntaxin-binding protein 2	Homo sapiens		75511.63406	83984.31189	170191.813	87014.20889	114317.3617	145531.5187	53855.88224	61389.94471	198947.875	103817.8726	57384.99106	58394.06525	111613.7149	83443.23205	74651.19591	72603.71098	NA	NA	71308.24017	68910.45731	56721.28538	64167.03801	67797.75657	65646.55335	61812.05402	53958.11754	97388.26651	48841.33839	176008.9345	47417.64661	125593.1919	65242.33506	84292.95743	NA	NA	NA	NA	NA	NA	NA
P50238	54	CRIP1	1	sp|P50238|CRIP1_HUMAN	P50238	CRIP1_HUMAN	Cysteine-rich protein 1	Homo sapiens		75323.70164	NA	NA	NA	NA	NA	NA	NA	NA	NA	NA	NA	NA	NA	NA	NA	NA	NA	NA	NA	NA	NA	NA	NA	NA	NA	NA	NA	NA	NA	NA	NA	NA	NA	175543.6564	51069.44777	34982.12028	NA	7962.832808	19657.03868
Q15185	27	PTGES3	0.9999	sp|Q15185|TEBP_HUMAN	Q15185	TEBP_HUMAN	Prostaglandin E synthase 3	Homo sapiens		75039.77545	NA	NA	NA	NA	NA	NA	NA	NA	NA	NA	NA	NA	NA	NA	NA	NA	NA	NA	NA	NA	NA	NA	NA	NA	NA	NA	NA	NA	NA	NA	NA	NA	NA	NA	NA	NA	NA	NA	NA
P54578	105	USP14	1	sp|P54578|UBP14_HUMAN	P54578	UBP14_HUMAN	Ubiquitin carboxyl-terminal hydrolase 14	Homo sapiens		75017.53864	79710.91303	84557.57829	88404.52283	54022.76992	36892.69931	NA	86981.89322	NA	46856.92648	NA	57545.24848	NA	101399.839	NA	122666.8441	NA	NA	188253.6028	139357.4762	213855.6707	148943.9873	166586.1776	135523.8663	NA	NA	236075.3633	205791.3372	NA	179647.2871	NA	101778.2409	147900.6934	NA	137175.911	NA	168489.4815	NA	158991.9969	106864.8809
P50570	69	DNM2	1	sp|P50570|DYN2_HUMAN	P50570	DYN2_HUMAN	Dynamin-2	Homo sapiens		74963.88912	NA	NA	NA	NA	NA	NA	NA	NA	NA	NA	NA	NA	NA	NA	NA	NA	NA	NA	NA	NA	NA	NA	NA	NA	NA	NA	NA	NA	NA	NA	NA	NA	NA	98769.41142	89564.8055	138100.2989	115652.0796	NA	222984.4507
Q14683	67	SMC1A	0.9999	sp|Q14683|SMC1A_HUMAN	Q14683	SMC1A_HUMAN	Structural maintenance of chromosomes protein 1A	Homo sapiens		74762.32838	64112.86602	46233.4297	56142.13763	32063.85418	70213.68698	41455.66225	36475.38558	79735.1022	61862.48052	NA	50804.08184	60175.96541	146369.2242	112005.3888	49315.97464	NA	NA	49307.05868	38064.95305	44029.64854	34120.96942	55111.57795	47211.15928	35489.21721	32335.44783	36903.00464	37073.55878	NA	46345.23256	39497.6143	34408.21942	40419.14735	NA	49759.84158	70250.0094	NA	56429.70915	97131.24484	52739.40242
P14222	59	PRF1	1	sp|P14222|PERF_HUMAN	P14222	PERF_HUMAN	Perforin-1	Homo sapiens		74303.96699	NA	NA	NA	NA	NA	NA	NA	NA	NA	NA	NA	NA	NA	NA	NA	NA	NA	NA	NA	NA	NA	NA	NA	NA	NA	NA	NA	NA	NA	NA	NA	NA	NA	61935.1599	66875.8903	69899.7483	94185.91478	88337.37397	40150.39261
P11387	38	TOP1	0.9998	sp|P11387|TOP1_HUMAN	P11387	TOP1_HUMAN	DNA topoisomerase 1	Homo sapiens		74016.19987	NA	NA	NA	NA	NA	NA	NA	NA	NA	NA	NA	NA	NA	NA	NA	NA	NA	NA	NA	NA	NA	NA	NA	NA	NA	NA	NA	NA	NA	NA	NA	NA	NA	23812.95134	49224.692	62707.12488	71277.07834	69031.63543	52770.76754
O00303	73	EIF3F	1	sp|O00303|EIF3F_HUMAN	O00303	EIF3F_HUMAN	Eukaryotic translation initiation factor 3 subunit F	Homo sapiens		73384.14938	NA	NA	NA	NA	NA	NA	NA	NA	NA	NA	NA	NA	NA	NA	NA	NA	NA	NA	NA	NA	NA	NA	NA	NA	NA	NA	NA	NA	NA	NA	NA	NA	NA	83420.58347	92820.18227	62951.72739	24443.47397	43614.60953	80935.12642
P51659	76	HSD17B4	1	sp|P51659|DHB4_HUMAN	P51659	DHB4_HUMAN	Peroxisomal multifunctional enzyme type 2	Homo sapiens		73122.05362	226611.5472	NA	117305.7881	227433.0553	NA	283331.7612	126835.0251	NA	261846.1292	NA	162546.767	NA	487629.1145	396656.0071	NA	NA	NA	NA	86338.83852	85430.22196	88566.66656	99698.42137	129664.5184	NA	NA	263361.331	134904.6739	237997.2916	163382.4765	NA	119329.2484	354592.3302	NA	37474.34538	43412.94598	92805.61459	NA	NA	66572.7314
P00505	80	GOT2	0.9999	sp|P00505|AATM_HUMAN	P00505	AATM_HUMAN	Aspartate aminotransferase, mitochondrial	Homo sapiens		72868.65032	NA	NA	NA	NA	NA	NA	NA	NA	NA	NA	NA	NA	NA	NA	NA	NA	NA	NA	NA	NA	NA	NA	NA	NA	NA	NA	NA	NA	NA	NA	NA	NA	NA	135636.4319	135494.9266	145461.6279	102787.3677	243077.1178	121820.016
Q9BX68	70	HINT2	1	sp|Q9BX68|HINT2_HUMAN	Q9BX68	HINT2_HUMAN	Adenosine 5'-monophosphoramidase HINT2	Homo sapiens		72832.20583	105126.9644	74129.38043	91038.50213	90963.95116	136911.8965	59966.72708	52299.00376	80297.05312	78392.79098	79577.76652	65369.30436	74846.95475	59817.1642	62862.94995	54571.51292	NA	NA	67137.05894	65649.49908	52839.04513	52559.19541	78417.31455	69282.54716	84015.26694	44255.22953	77825.55655	57259.90164	86319.88545	91473.98219	64743.37505	97895.23524	70696.30481	NA	NA	NA	NA	NA	NA	NA
Q05315	57	CLC	1	sp|Q05315|LEG10_HUMAN	Q05315	LEG10_HUMAN	Galectin-10	Homo sapiens		72511.15713	88059.39433	87101.73725	64041.16206	92129.46838	109052.4783	83150.43897	50886.45164	89747.40009	61076.11231	62269.04151	38823.64961	78363.20102	109554.8655	86077.14468	64796.51127	NA	NA	42499.58407	53815.48809	38501.54984	36142.98109	41577.55913	44471.41813	39327.99654	102869.7784	43562.84227	37188.29147	48630.81001	35168.87813	46316.07669	62281.57528	72033.73115	NA	42597.03077	54666.25289	92167.61741	60192.48374	72475.91234	33706.02789
P23497	69	SP100	1	sp|P23497|SP100_HUMAN	P23497	SP100_HUMAN	Nuclear autoantigen Sp-100	Homo sapiens		72372.79443	39558.88309	84273.05736	31582.22118	46429.1656	27154.47456	NA	32346.7845	NA	33920.96729	32213.46234	36850.29085	NA	58024.91937	37929.12213	59032.7438	NA	NA	41562.63014	30597.11034	28196.33685	22277.98994	33291.43411	23405.55267	65902.62043	NA	NA	43228.22872	NA	22178.78346	NA	57107.83577	41042.51025	NA	40568.05487	46657.37934	60896.57483	77221.80358	NA	29505.96479
P23743	44	DGKA	1	sp|P23743|DGKA_HUMAN	P23743	DGKA_HUMAN	Diacylglycerol kinase alpha	Homo sapiens		72338.07148	136107.2953	NA	437374.7507	NA	NA	NA	62885.33214	253097.4645	130137.4965	NA	NA	NA	NA	NA	341535.1891	NA	NA	164035.5846	50240.22558	70880.09802	43255.35278	342705.5812	55854.47479	NA	NA	440099.6875	NA	128865.9246	61346.74069	NA	68294.81147	98013.36714	NA	433575.6845	250332.7029	NA	NA	NA	NA
P04080	69	CSTB	1	sp|P04080|CYTB_HUMAN	P04080	CYTB_HUMAN	Cystatin-B	Homo sapiens		72251.10112	136063.0865	89801.57123	209553.4135	82615.74951	125061.7519	135188.1154	222095.189	158954.0272	130619.2379	105581.3881	191293.0188	119370.052	143427.3699	52148.11931	112540.588	NA	NA	120570.8477	139919.6487	155458.3261	145384.2466	244596.768	123568.9322	150842.3786	115306.4555	209425.0498	97391.90213	148532.5719	123117.8197	74356.10907	170184.1212	NA	NA	214415.3761	164847.1631	126611.7833	140152.8885	115347.9789	101773.1534
P36871	74	PGM1	1	sp|P36871|PGM1_HUMAN	P36871	PGM1_HUMAN	Phosphoglucomutase-1	Homo sapiens		72115.86395	70337.21128	53123.1332	92017.76042	39156.5707	59630.68708	46029.70094	42061.84992	61987.73258	NA	NA	84016.3895	97407.35553	42244.29075	NA	70792.4651	NA	NA	54288.31109	83234.79074	70452.60818	88448.67483	44156.06844	109222.0132	NA	NA	74443.09464	91151.1047	55508.99452	88525.30227	77495.69413	39336.02306	53654.20614	NA	NA	NA	NA	NA	NA	NA
Q9UKK9	54	NUDT5	1	sp|Q9UKK9|NUDT5_HUMAN	Q9UKK9	NUDT5_HUMAN	ADP-sugar pyrophosphatase	Homo sapiens		72109.40327	159498.0897	80469.23679	110043.2915	146122.506	120136.1334	187602.4074	102526.3085	NA	NA	205228.2149	122474.3164	NA	216827.8006	101306.9939	98920.99134	NA	NA	84601.00197	109898.4823	88302.74199	85424.50624	93183.13292	144608.0329	NA	167147.3784	85512.98457	55558.50444	NA	64162.86915	125584.6623	109574.2248	107180.8353	NA	187480.5509	137836.9018	235456.6377	149219.573	127007.4565	288177.2987
P28676	58	GCA	1	sp|P28676|GRAN_HUMAN	P28676	GRAN_HUMAN	Grancalcin	Homo sapiens		72024.54954	31419.19286	78878.30364	80449.70383	93496.42854	97868.28485	55797.507	62001.69089	68584.39498	52604.91018	92514.21641	56827.78258	77708.98838	120929.0123	60411.84984	51293.83851	NA	NA	67362.26601	72225.38383	52207.64776	75780.60313	52160.94412	108677.876	125661.294	NA	37944.7624	64857.86141	41849.44777	51849.57585	110815.8294	79809.03227	124867.6227	NA	14890.0069	41219.40525	NA	NA	NA	9023.980787
Q9UKV3	62	ACIN1	1	sp|Q9UKV3|ACINU_HUMAN	Q9UKV3	ACINU_HUMAN	Apoptotic chromatin condensation inducer in the nucleus	Homo sapiens		71070.58681	33132.75322	45536.48305	53575.8079	14252.43202	56952.73369	26958.48434	46288.89737	NA	56108.26775	10695.83076	36058.9704	16508.88212	70941.58704	85922.54758	67788.34442	NA	NA	45677.11521	32268.64147	38617.99398	50233.31496	41648.49694	40095.06862	31950.04384	37380.13082	37531.25895	41903.31582	21303.23257	34960.79165	69327.96024	51748.61338	13624.63554	NA	102918.7133	108416.2897	108147.5787	234562.5719	96245.39742	128946.4025
P48426	67	PIP4K2A	1	sp|P48426|PI42A_HUMAN	P48426	PI42A_HUMAN	Phosphatidylinositol 5-phosphate 4-kinase type-2 alpha	Homo sapiens		70987.5486	147108.3084	67273.37746	106830.7027	NA	60016.27856	81783.14536	109960.4624	97097.13531	124246.5086	287028.8737	101308.9855	165484.2607	635974.0566	77254.63731	108527.7386	NA	NA	125712.9202	95179.03125	68184.72083	44304.45251	118819.8454	91860.5405	130268.3214	79048.2825	106151.093	88611.53327	NA	67500.61953	63468.46385	90463.37332	161566.1069	NA	NA	NA	NA	NA	NA	NA
P07858	63	CTSB	0.9999	sp|P07858|CATB_HUMAN	P07858	CATB_HUMAN	Cathepsin B	Homo sapiens		70971.73888	162706.0775	62725.56621	91666.78218	240295.8617	65036.43227	207787.3424	60699.52704	40045.5748	117072.132	255620.0401	113627.6621	231208.7981	43973.68959	183389.3196	51651.31598	NA	NA	45428.73257	119067.5533	113531.521	126042.865	51674.54909	111514.9095	71857.68102	107262.6351	37944.62773	110296.8424	35937.5785	97015.95437	78757.79618	56277.03703	134007.4556	NA	79258.46776	91787.88203	344369.1132	159178.2988	74489.75408	221960.3952
Q08AF3	59	SLFN5	0.9988	sp|Q08AF3|SLFN5_HUMAN	Q08AF3	SLFN5_HUMAN	Schlafen family member 5	Homo sapiens		70659.19053	110232.1194	103087.1029	139824.3552	NA	NA	NA	81590.79473	254657.2533	41100.78839	NA	33237.23113	NA	NA	50965.11891	146218.9927	NA	NA	113820.1154	21462.37293	22006.814	37422.84485	74419.73168	28413.35954	NA	63861.87029	107166.677	23761.03838	NA	12857.36462	NA	55703.34052	NA	NA	94814.1213	108194.5786	75424.67265	85858.13682	87847.62136	69774.2939
P06454	56	PTMA	1	sp|P06454|PTMA_HUMAN	P06454	PTMA_HUMAN	Prothymosin alpha	Homo sapiens		70617.2638	124860.9566	147048.2538	237347.2338	157770.0296	117179.0425	96172.69303	267199.2085	157193.0435	137698.9605	90098.16453	348170.0442	76831.55364	187711.7433	81295.84162	268223.7681	NA	NA	340071.4122	331532.5817	424738.7148	522657.8728	331365.8397	350117.7795	107270.4168	162835.1668	246163.5875	389026.2536	86288.59117	392598.8562	99052.47022	132714.7547	130382.5073	NA	NA	NA	NA	NA	NA	NA
Q9UI08	95	EVL	1	sp|Q9UI08|EVL_HUMAN	Q9UI08	EVL_HUMAN	Ena/VASP-like protein	Homo sapiens		70613.88509	379253.5011	NA	567200.8027	NA	184014.5746	114535.267	286508.9037	160975.3303	207130.6962	NA	128673.7363	124790.6304	300799.4059	148232.4756	532157.469	NA	NA	396621.5452	122299.039	100152.5001	130762.9656	633388.3895	76957.7813	258140.5677	NA	842188.6085	106848.7717	NA	125588.4773	230695.7613	157435.0566	NA	NA	121146.1556	131995.378	58365.22836	58529.96536	NA	34666.14007
P54920	34	NAPA	1	sp|P54920|SNAA_HUMAN	P54920	SNAA_HUMAN	Alpha-soluble NSF attachment protein	Homo sapiens		69236.18678	44384.06987	56648.37593	44999.30699	113989.4895	62463.53938	90888.72372	72922.04047	NA	56856.83138	67665.85135	102465.3361	55064.53223	23570.44121	73431.13854	49481.55606	NA	NA	46271.43825	70284.82902	73929.42169	66250.94336	45113.91804	71889.25257	53055.08305	62703.24729	29499.70412	68793.97185	43420.34796	59130.1349	58714.52775	97447.8288	49076.12227	NA	NA	NA	NA	NA	NA	NA
P84090	46	ERH	1	sp|P84090|ERH_HUMAN	P84090	ERH_HUMAN	Enhancer of rudimentary homolog	Homo sapiens		68953.79442	NA	NA	NA	NA	NA	NA	NA	NA	NA	NA	NA	NA	NA	NA	NA	NA	NA	NA	NA	NA	NA	NA	NA	NA	NA	NA	NA	NA	NA	NA	NA	NA	NA	NA	NA	NA	NA	NA	NA
O75131	43	CPNE3	1	sp|O75131|CPNE3_HUMAN	O75131	CPNE3_HUMAN	Copine-3	Homo sapiens		68795.4	124680.4161	73559.23345	183530.6152	110920.7987	107093.2517	93733.5879	112485.0481	NA	NA	NA	133062.4298	NA	87481.53364	NA	120326.3082	NA	NA	107548.9862	154354.9449	107638.31	140962.261	121513.8562	173657.0943	NA	229917.9143	128419.1737	293912.6845	NA	190551.3954	NA	93807.68499	109634.9037	NA	NA	NA	NA	NA	NA	NA
Q13045	75	FLII	1	sp|Q13045|FLII_HUMAN	Q13045	FLII_HUMAN	Protein flightless-1 homolog	Homo sapiens		68671.93829	78804.45128	88201.85946	66710.59011	47793.38085	128798.1481	58743.52788	112164.0219	80276.4434	80187.02397	129771.3222	90187.15908	86757.29798	92588.62639	41726.69357	74674.65715	NA	NA	42452.52614	81840.5634	102775.0534	88230.2237	87566.81313	102349.9177	70298.40998	84261.43716	67952.00952	74243.64937	NA	84851.45651	74054.60248	66591.52052	68709.53044	NA	NA	NA	NA	NA	NA	NA
P29622	43	SERPINA4	0.9954	sp|P29622|KAIN_HUMAN	P29622	KAIN_HUMAN	Kallistatin	Homo sapiens		68461.29637	82886.55301	220987.7107	144742.5407	250619.1023	206870.138	195856.2229	55437.18332	398020.5761	200057.7524	152161.3022	102709.5262	157408.841	315864.7955	198764.9383	124410.4467	NA	NA	82281.09429	51959.63516	66520.7513	104162.2448	159537.5451	78244.03651	260234.1377	112382.4216	118712.2971	105007.4383	334519.0442	92459.5889	241892.3253	136535.1406	235916.9637	NA	138731.5928	136463.0249	298901.2508	363806.3211	299420.0939	102790.8138
P61326	65	MAGOH	1	sp|P61326|MGN_HUMAN	P61326	MGN_HUMAN	Protein mago nashi homolog	Homo sapiens	sp|Q96A72|MGN2_HUMAN	68188.42893	51121.27716	85932.17038	67760.33082	NA	65194.13457	NA	57941.80132	NA	65335.65107	NA	46018.90666	34784.50274	69943.34135	53661.74532	70375.84988	NA	NA	46191.22064	52045.13802	32363.40208	51000.48071	54295.37778	47589.50769	NA	NA	51740.74256	32531.88664	NA	63266.8771	111189.699	84647.90426	100303.9716	NA	31330.1591	29363.42351	NA	NA	NA	NA
Q8TEM1	75	NUP210	1	sp|Q8TEM1|PO210_HUMAN	Q8TEM1	PO210_HUMAN	Nuclear pore membrane glycoprotein 210	Homo sapiens		68025.31234	NA	NA	NA	NA	NA	NA	NA	NA	NA	NA	NA	NA	NA	NA	NA	NA	NA	NA	NA	NA	NA	NA	NA	NA	NA	NA	NA	NA	NA	NA	NA	NA	NA	68578.99101	75648.02849	105918.9927	101914.3169	91433.56756	62927.42189
P20963	26	CD247	1	sp|P20963|CD3Z_HUMAN	P20963	CD3Z_HUMAN	T-cell surface glycoprotein CD3 zeta chain	Homo sapiens		67511.11479	NA	NA	NA	NA	NA	NA	NA	NA	NA	NA	NA	NA	NA	NA	NA	NA	NA	NA	NA	NA	NA	NA	NA	NA	NA	NA	NA	NA	NA	NA	NA	NA	NA	18012.39901	73329.82281	78124.55293	108685.8652	57052.52171	23323.58437
Q15056	62	EIF4H	1	sp|Q15056|IF4H_HUMAN	Q15056	IF4H_HUMAN	Eukaryotic translation initiation factor 4H	Homo sapiens		67395.47291	43175.04034	NA	58005.85537	NA	NA	56241.52481	71049.92876	NA	NA	NA	71698.79428	NA	NA	NA	43006.93228	NA	NA	48529.37934	86267.93039	82662.85755	72743.85974	53111.86277	49213.70696	NA	NA	96180.48199	71986.7975	96698.28134	86081.17226	NA	51737.20291	70771.21074	NA	NA	NA	NA	NA	NA	NA
P14868	82	DARS1	1	sp|P14868|SYDC_HUMAN	P14868	SYDC_HUMAN	Aspartate--tRNA ligase, cytoplasmic	Homo sapiens		67284.77829	82326.46361	63813.21865	82464.79786	NA	63084.996	NA	67495.96896	18161.78568	29000.46395	NA	81794.31862	17830.53441	24929.1511	NA	90903.66493	NA	NA	53741.98641	80298.51493	98572.22121	88457.25282	55346.21081	60634.94632	NA	NA	65091.76725	78702.19213	NA	71473.62767	48575.00572	NA	29395.58834	NA	95025.26309	99742.51377	92831.19409	101527.2326	59025.94041	112305.1217
Q9P2R7	57	SUCLA2	1	sp|Q9P2R7|SUCB1_HUMAN	Q9P2R7	SUCB1_HUMAN	Succinate--CoA ligase [ADP-forming] subunit beta, mitochondrial	Homo sapiens		67216.71436	NA	NA	NA	NA	NA	NA	NA	NA	NA	NA	NA	NA	NA	NA	NA	NA	NA	NA	NA	NA	NA	NA	NA	NA	NA	NA	NA	NA	NA	NA	NA	NA	NA	32115.28568	56145.6892	58672.34233	69150.02489	52949.14998	30086.17496
P18859	30	ATP5PF	1	sp|P18859|ATP5J_HUMAN	P18859	ATP5J_HUMAN	ATP synthase-coupling factor 6, mitochondrial	Homo sapiens		66058.21314	95003.6326	254395.4419	185960.5061	512195.6596	319112.4124	341081.6856	174563.8412	NA	407539.3078	355090.6904	93251.30979	399131.2845	NA	195076.354	NA	NA	NA	147421.7132	121833.5422	179693.2174	164283.9263	133262.7373	156991.5192	304514.9325	403317.8447	NA	121912.2571	NA	148265.6045	NA	NA	326537.8214	NA	NA	NA	NA	NA	NA	NA
P20701	54	ITGAL	1	sp|P20701|ITAL_HUMAN	P20701	ITAL_HUMAN	Integrin alpha-L	Homo sapiens		66047.28706	57489.31768	82783.36836	49375.38202	52633.53725	55974.29652	57482.0313	41400.82345	41866.21466	20196.05384	64308.35616	56174.8604	81033.58802	70640.11326	31033.91925	25439.9562	NA	NA	18816.15832	93905.68596	24586.34234	24201.13647	33883.66468	38753.45587	58239.84977	17365.29597	26558.14263	56547.9947	NA	37494.45893	30237.33549	68517.68427	80256.09675	NA	29677.46845	61063.32046	114967.7225	NA	95732.48257	57668.7867
Q7L1Q6	43	BZW1	0.9997	sp|Q7L1Q6|5MP2_HUMAN	Q7L1Q6	5MP2_HUMAN	eIF5-mimic protein 2	Homo sapiens		65697.95447	NA	NA	NA	NA	NA	NA	NA	NA	NA	NA	NA	NA	NA	NA	NA	NA	NA	NA	NA	NA	NA	NA	NA	NA	NA	NA	NA	NA	NA	NA	NA	NA	NA	27850.08676	38627.52339	NA	19109.03138	NA	23294.77711
P68871	54	HBB	1	sp|P68871|HBB_HUMAN	P68871	HBB_HUMAN	Hemoglobin subunit beta	Homo sapiens		65548.58476	8440.528206	34852.52503	14838.18008	26528.08503	38361.07931	35277.26877	10805.3051	89947.21757	39782.45686	NA	NA	17551.14996	47528.11085	NA	35334.763	NA	NA	14623.21835	8757.204138	8493.873787	11120.95987	21762.79095	NA	38249.44821	NA	21510.79263	NA	NA	8710.303686	38428.01772	48104.70127	35659.6166	NA	15125.66667	24881.78309	20403.42317	24402.60576	NA	9731.432124
Q969H8	56	MYDGF	1	sp|Q969H8|MYDGF_HUMAN	Q969H8	MYDGF_HUMAN	Myeloid-derived growth factor	Homo sapiens		65401.33003	109015.8545	40165.92873	83118.35507	175431.4028	150576.1557	148541.0005	94175.6553	48997.05102	69524.01223	154433.1672	130200.6878	184992.5717	86813.70325	162213.293	28647.0165	NA	NA	66077.6306	107149.0663	82373.97882	89953.65805	88571.38402	93086.13501	48282.5765	42646.1686	63287.57131	76607.32883	139049.8133	80080.9874	95370.11907	71709.23146	246827.848	NA	44798.9104	56805.60874	66431.54515	47155.46885	45227.489	77306.47622
O14579	57	COPE	1	sp|O14579|COPE_HUMAN	O14579	COPE_HUMAN	Coatomer subunit epsilon	Homo sapiens		64917.9038	148815.093	115757.857	84876.35332	NA	NA	77384.65333	102497.5541	91184.92971	77470.10653	54359.60362	102650.4224	65090.1007	NA	NA	75755.53116	NA	NA	86798.11284	63043.2773	93003.57963	67786.26645	62515.28691	51837.3848	NA	NA	49967.03392	105226.7213	NA	76178.6979	63436.84513	49500.42477	NA	NA	119315.8028	129314.1232	104906.3117	NA	NA	220531.7518
Q6PI48	40	DARS2	0.9997	sp|Q6PI48|SYDM_HUMAN	Q6PI48	SYDM_HUMAN	Aspartate--tRNA ligase, mitochondrial	Homo sapiens		64728.62311	29002.60388	33112.82182	26775.77423	NA	37684.76603	43758.60591	25057.64332	NA	45831.49068	28646.63909	25254.97427	44269.92773	NA	38844.50697	17088.83765	NA	NA	29248.37095	55140.66664	35809.58389	NA	35547.788	19295.20062	NA	NA	NA	28573.78099	37914.17929	29803.51773	60788.39488	32313.05736	57235.91648	NA	40230.53464	25567.26491	62509.03097	64752.63654	73934.20396	59714.55429
P12236	21	SLC25A6	1	sp|P12236|ADT3_HUMAN	P12236	ADT3_HUMAN	ADP/ATP translocase 3	Homo sapiens		64660.87519	NA	NA	NA	NA	NA	NA	NA	NA	NA	NA	NA	NA	NA	NA	NA	NA	NA	NA	NA	NA	NA	NA	NA	NA	NA	NA	NA	NA	NA	NA	NA	NA	NA	NA	NA	NA	NA	NA	NA
P60953	62	CDC42	1	sp|P60953|CDC42_HUMAN	P60953	CDC42_HUMAN	Cell division control protein 42 homolog	Homo sapiens		64626.62379	187284.1467	146337.6589	264487.6892	295366.0573	92174.06319	196349.3376	131927.8991	261129.0297	203245.3665	NA	176621.69	233001.058	103608.6825	154458.3778	126850.9278	NA	NA	150521.7001	179878.738	118283.4427	72026.90087	150580.2305	110807.1013	164236.323	NA	144539.5393	136715.3002	162623.4565	132176.7324	147786.3093	87009.53639	130258.5751	NA	454307.0241	304418.1284	380601.6878	562908.0925	445859.1306	632857.4017
P59768	37	GNG2	1	sp|P59768|GBG2_HUMAN	P59768	GBG2_HUMAN	Guanine nucleotide-binding protein G(I)/G(S)/G(O) subunit gamma-2	Homo sapiens		64547.50311	104822.6866	99786.73083	81338.03704	145065.1407	147206.6102	104445.0514	125851.061	106836.7852	124024.6953	139871.544	82840.85206	123747.8293	55199.12565	80876.25524	110490.2937	NA	NA	171240.3029	87941.53759	92947.03226	76034.37385	121742.0437	95388.38025	183613.8325	151201.4759	151441.2975	106087.5307	87390.35386	52376.93334	109517.5307	73512.64641	113119.2547	NA	NA	NA	NA	NA	NA	NA
Q9H4M9	60	EHD1	1	sp|Q9H4M9|EHD1_HUMAN	Q9H4M9	EHD1_HUMAN	EH domain-containing protein 1	Homo sapiens		64353.52194	NA	NA	NA	NA	NA	NA	NA	NA	NA	NA	NA	NA	NA	NA	NA	NA	NA	NA	NA	NA	NA	NA	NA	NA	NA	NA	NA	NA	NA	NA	NA	NA	NA	75718.79177	71672.57621	116716.2208	NA	NA	67170.98723
P01889	35	HLA-B	0.999	sp|P01889|HLAB_HUMAN	P01889	HLAB_HUMAN	HLA class I histocompatibility antigen, B alpha chain	Homo sapiens		64131.01142	1405.756216	17807.55056	NA	NA	2987.028247	NA	494.394603	NA	NA	NA	1165.356469	NA	2730.844225	NA	NA	NA	NA	NA	534.372139	629.1925593	NA	NA	1064.243384	4601.405785	NA	NA	718.510919	3152.848269	NA	NA	10880.13525	NA	NA	19801.20479	33407.05681	50739.63457	51136.04063	NA	15437.45661
Q9UBQ7	41	GRHPR	1	sp|Q9UBQ7|GRHPR_HUMAN	Q9UBQ7	GRHPR_HUMAN	Glyoxylate reductase/hydroxypyruvate reductase	Homo sapiens		63865.06988	NA	NA	NA	NA	NA	NA	NA	NA	NA	NA	NA	NA	NA	NA	NA	NA	NA	NA	NA	NA	NA	NA	NA	NA	NA	NA	NA	NA	NA	NA	NA	NA	NA	143255.0103	87216.10529	101847.0376	112278.5654	71098.85623	121643.1841
P62316	76	SNRPD2	1	sp|P62316|SMD2_HUMAN	P62316	SMD2_HUMAN	Small nuclear ribonucleoprotein Sm D2	Homo sapiens		63415.29008	247038.0738	163518.9772	703676.3289	168072.701	771444.2028	393973.3162	470899.0511	272157.3963	525130.8582	200427.5555	467633.855	336863.835	1451483.659	1428579.335	512737.9626	NA	NA	636322.9558	461991.4607	575870.5032	574942.6958	726188.3611	620736.6694	377196.4686	1090818.723	676597.1613	546864.776	164283.9405	528199.9214	593935.4827	110484.7551	123118.0598	NA	1095930.892	1053991.989	691976.5105	2365936.266	2825848.207	1882181.752
O00422	63	SAP18	1	sp|O00422|SAP18_HUMAN	O00422	SAP18_HUMAN	Histone deacetylase complex subunit SAP18	Homo sapiens		63406.86767	100427.7679	84400.27542	93759.98119	88295.59161	134232.0244	53958.71879	78054.65909	49694.12625	88941.65277	58553.13198	77053.64371	59871.97589	135112.6094	125458.2785	81480.23559	NA	NA	76424.63268	73819.09108	79801.60447	75161.00071	69990.76972	79486.61257	77957.86621	76594.56551	69488.50318	76072.39661	53885.18888	84971.6867	122306.2603	67037.86599	74355.24832	NA	42982.10975	56747.30309	51571.20451	101873.7114	70445.82872	47046.4412
P30626	35	SRI	1	sp|P30626|SORCN_HUMAN	P30626	SORCN_HUMAN	Sorcin	Homo sapiens		63287.31717	NA	NA	NA	NA	NA	NA	NA	NA	NA	NA	NA	NA	NA	NA	NA	NA	NA	NA	NA	NA	NA	NA	NA	NA	NA	NA	NA	NA	NA	NA	NA	NA	NA	NA	NA	NA	NA	NA	NA
Q13347	60	EIF3I	1	sp|Q13347|EIF3I_HUMAN	Q13347	EIF3I_HUMAN	Eukaryotic translation initiation factor 3 subunit I	Homo sapiens		62283.28211	NA	NA	NA	NA	NA	NA	NA	NA	NA	NA	NA	NA	NA	NA	NA	NA	NA	NA	NA	NA	NA	NA	NA	NA	NA	NA	NA	NA	NA	NA	NA	NA	NA	121643.4497	97270.98921	41144.26156	113790.9213	42402.45596	110270.3307
P11310	47	ACADM	1	sp|P11310|ACADM_HUMAN	P11310	ACADM_HUMAN	Medium-chain specific acyl-CoA dehydrogenase, mitochondrial	Homo sapiens		62053.48441	85914.48168	56151.0889	46919.76089	59124.04976	46816.24187	49980.05936	41116.11131	69637.0756	40566.75779	65737.78959	41559.95188	48922.69945	49326.49361	56283.85136	50917.06949	NA	NA	55123.47969	47338.06566	31517.10891	38187.57448	43469.74108	50086.7637	67369.69587	59635.734	39164.87278	38605.43467	70679.87959	58050.11443	48708.18197	63722.98297	67765.45576	NA	31053.40838	39254.82929	41844.7904	59812.39459	29691.00365	52093.24342
O75955	62	FLOT1	1	sp|O75955|FLOT1_HUMAN	O75955	FLOT1_HUMAN	Flotillin-1	Homo sapiens		61892.68528	10901.42201	62830.86076	23515.51378	47509.90752	5009.886438	23675.94062	9037.537208	18536.13976	11349.62421	21388.6847	8739.447247	18572.36398	NA	21238.67709	10550.21082	NA	NA	8819.095862	19189.32523	7919.839948	8028.358482	15171.71876	12892.07978	37752.74058	16599.82188	9287.541321	9419.399164	NA	10249.37752	26539.85801	43277.92252	30852.10212	NA	72076.56666	103551.1868	91836.75598	161355.6509	92479.26753	55331.21222
O43681	72	GET3	0.9999	sp|O43681|GET3_HUMAN	O43681	GET3_HUMAN	ATPase GET3	Homo sapiens		61824.96594	22437.03089	74177.5415	72756.98341	NA	65865.04413	NA	113508.7069	NA	NA	NA	83691.8026	NA	NA	36728.14472	66489.78875	NA	NA	68740.93107	69331.28703	143865.785	75393.30383	82832.14758	94810.82818	NA	NA	68398.65565	148830.3724	60769.91341	119281.0479	NA	57007.20632	NA	NA	134608.0849	82950.45671	104466.1998	78934.27222	NA	100461.1333
Q9NVJ2	53	ARL8B	1	sp|Q9NVJ2|ARL8B_HUMAN	Q9NVJ2	ARL8B_HUMAN	ADP-ribosylation factor-like protein 8B	Homo sapiens		61715.72362	77526.59416	93941.62672	66545.36119	258925.3888	91487.25277	128693.502	142112.1188	131982.4523	90640.33926	182262.6378	147241.8987	220183.6781	53298.46134	216610.5042	63354.40892	NA	NA	66554.77914	184920.6558	208697.5185	105174.8807	53521.13552	151438.0464	42990.65627	41548.99752	83421.72461	167762.2085	43108.04166	175635.225	NA	119042.8423	152227.9672	NA	NA	NA	NA	NA	NA	NA
P62913	50	RPL11	1	sp|P62913|RL11_HUMAN	P62913	RL11_HUMAN	Large ribosomal subunit protein uL5	Homo sapiens		61668.70488	NA	NA	NA	NA	NA	NA	NA	NA	NA	NA	NA	NA	NA	NA	NA	NA	NA	NA	NA	NA	NA	NA	NA	NA	NA	NA	NA	NA	NA	NA	NA	NA	NA	NA	NA	NA	NA	NA	NA
P32969	59	RPL9	1	sp|P32969|RL9_HUMAN	P32969	RL9_HUMAN	Large ribosomal subunit protein uL6	Homo sapiens		61574.34252	1088886.973	541740.8774	1970029.953	742566.1117	948564.4871	362497.5613	1416239.999	428039.6223	1074461.342	711237.6381	1624974.275	813109.5902	1687832.271	917768.0989	1854032.974	NA	NA	2532252.67	2094073.929	3088104.755	2855700.991	3445250.501	2636199.526	1303102.438	1548292.969	3614813.279	2366714.767	1650430.138	2668626.498	3943674.566	NA	NA	NA	NA	NA	NA	NA	NA	NA
P23381	57	WARS1	1	sp|P23381|SYWC_HUMAN	P23381	SYWC_HUMAN	Tryptophan--tRNA ligase, cytoplasmic	Homo sapiens		61481.84643	NA	NA	NA	NA	NA	NA	NA	NA	NA	NA	NA	NA	NA	NA	NA	NA	NA	NA	NA	NA	NA	NA	NA	NA	NA	NA	NA	NA	NA	NA	NA	NA	NA	NA	NA	NA	NA	NA	NA
Q14764	56	MVP	1	sp|Q14764|MVP_HUMAN	Q14764	MVP_HUMAN	Major vault protein	Homo sapiens		60955.23557	145086.3259	84803.11049	170100.2861	103649.4402	92506.39306	90192.1167	215622.6457	123788.5001	116146.819	43268.83374	166460.2426	53327.86925	110049.1951	89002.77946	187502.1492	NA	NA	72535.39555	105548.5737	191403.6392	116013.897	130237.8396	111699.4554	75779.73868	72571.55828	113517.6819	123301.1967	55281.50031	122895.7424	196371.7715	83947.62169	62568.13897	NA	106640.6236	51721.42307	87289.67607	38557.69445	55749.25881	81198.93253
P50452	60	SERPINB8	1	sp|P50452|SPB8_HUMAN	P50452	SPB8_HUMAN	Serpin B8	Homo sapiens		60755.82375	NA	NA	NA	NA	NA	NA	NA	NA	NA	NA	NA	NA	NA	NA	NA	NA	NA	NA	NA	NA	NA	NA	NA	NA	NA	NA	NA	NA	NA	NA	NA	NA	NA	21146	47517.98368	21906.47032	25660.3671	43550.42265	78760.40529
P55265	85	ADAR	1	sp|P55265|DSRAD_HUMAN	P55265	DSRAD_HUMAN	Double-stranded RNA-specific adenosine deaminase	Homo sapiens		60432.22952	NA	NA	NA	NA	NA	NA	NA	NA	NA	NA	NA	NA	NA	NA	NA	NA	NA	NA	NA	NA	NA	NA	NA	NA	NA	NA	NA	NA	NA	NA	NA	NA	NA	84667.53257	119670.9221	83417.72635	189810.3518	111299.3141	99903.10618
Q16543	58	CDC37	1	sp|Q16543|CDC37_HUMAN	Q16543	CDC37_HUMAN	Hsp90 co-chaperone Cdc37	Homo sapiens		60284.34844	64144.89421	76535.95739	89494.48913	97185.60332	78210.10116	114179.0714	72629.7064	64484.57439	74289.73207	93221.71059	120171.8545	82070.07727	99885.68338	70618.0051	123634.2052	NA	NA	91154.90497	126578.9021	85532.8568	112445.5202	77966.66703	113179.2509	81265.30874	55195.05712	70513.74456	114525.4688	39502.15335	119445.2846	56655.61688	93268.94306	94816.91459	NA	105683.3456	69879.4474	40963.20506	50717.32631	39444.1752	85255.44013
P09972	31	ALDOC	1	sp|P09972|ALDOC_HUMAN	P09972	ALDOC_HUMAN	Fructose-bisphosphate aldolase C	Homo sapiens		60158.32164	67010.16781	84998.48069	122829.7703	NA	NA	NA	83648.29833	NA	NA	NA	82018.00961	160046.5582	NA	97567.04251	77299.37115	NA	NA	76010.18445	59404.93668	157402.401	153490.3023	102811.399	44434.92894	NA	NA	157081.5489	125174.8386	129229.5764	112150.3558	131701.5673	136946.4078	NA	NA	NA	NA	NA	NA	NA	NA
Q9UQE7	74	SMC3	1	sp|Q9UQE7|SMC3_HUMAN	Q9UQE7	SMC3_HUMAN	Structural maintenance of chromosomes protein 3	Homo sapiens		60098.29303	50430.029	60260.70861	37532.94839	42712.58774	46750.839	36233.62075	59394.91296	51871.92738	46819.30368	42252.77044	56423.08414	52269.69169	104279.8238	62322.61642	42882.06413	NA	NA	54109.92423	41094.95735	56185.47925	50811.58429	47011.78709	42803.81694	55740.32726	54561.1087	77280.01149	47908.92488	45277.65206	37904.27909	51569.1552	66443.7932	38884.70752	NA	251866.863	93778.83479	154906.5715	70758.36339	107770.9447	169401.4456
O95777	42	LSM8	1	sp|O95777|LSM8_HUMAN	O95777	LSM8_HUMAN	U6 snRNA-associated Sm-like protein LSm8	Homo sapiens		59828.49211	NA	NA	NA	NA	NA	NA	NA	NA	NA	NA	NA	NA	NA	NA	NA	NA	NA	NA	NA	NA	NA	NA	NA	NA	NA	NA	NA	NA	NA	NA	NA	NA	NA	NA	NA	NA	NA	NA	NA
P53680	47	AP2S1	1	sp|P53680|AP2S1_HUMAN	P53680	AP2S1_HUMAN	AP-2 complex subunit sigma	Homo sapiens		59696.83665	114350.3561	61109.86354	85517.04423	88753.71392	103777.1103	103311.293	94531.54332	136169.5435	63375.15815	74077.45849	48906.86475	147650.7752	38648.71859	81954.98827	72667.04262	NA	NA	72691.25711	81933.85608	137899.8665	81527.75741	101483.1914	74108.94671	55857.58676	71759.52018	80206.76891	81207.52843	43858.68298	82057.11149	57268.42194	58885.76328	58964.86109	NA	120835.709	57058.82639	99967.9693	49665.09935	80579.35	90129.84622
P11586	72	MTHFD1	1	sp|P11586|C1TC_HUMAN	P11586	C1TC_HUMAN	C-1-tetrahydrofolate synthase, cytoplasmic	Homo sapiens		59669.36739	70065.91398	63483.13669	71943.76972	90306.756	56933.74909	91300.76103	70058.57113	87708.72176	91775.96103	40780.57238	120693.8262	26850.39886	45913.54974	74556.5479	59127.6777	NA	NA	84022.86966	86346.44651	85483.31024	125427.8986	39743.73006	101617.1013	44717.03932	128401.6862	29713.55823	115438.2789	82462.90062	84505.79829	95852.21183	69695.49606	31548.44117	NA	NA	NA	NA	NA	NA	NA
P01040	18	CSTA	0.9981	sp|P01040|CYTA_HUMAN	P01040	CYTA_HUMAN	Cystatin-A	Homo sapiens		58674.97288	NA	NA	NA	NA	NA	NA	NA	NA	NA	NA	NA	NA	NA	NA	NA	NA	NA	NA	NA	NA	NA	NA	NA	NA	NA	NA	NA	NA	NA	NA	NA	NA	NA	NA	NA	NA	NA	NA	NA
P15954	34	COX7C	1	sp|P15954|COX7C_HUMAN	P15954	COX7C_HUMAN	Cytochrome c oxidase subunit 7C, mitochondrial	Homo sapiens		58132.6556	NA	NA	NA	NA	NA	NA	NA	NA	NA	NA	NA	NA	NA	NA	NA	NA	NA	NA	NA	NA	NA	NA	NA	NA	NA	NA	NA	NA	NA	NA	NA	NA	NA	57002.92204	54788.49629	105028.1481	74848.41688	66206.30922	35420.14157
Q9UBE0	9	SAE1	1	sp|Q9UBE0|SAE1_HUMAN	Q9UBE0	SAE1_HUMAN	SUMO-activating enzyme subunit 1	Homo sapiens		57363.98982	NA	NA	NA	NA	NA	NA	NA	NA	NA	NA	NA	NA	NA	NA	NA	NA	NA	NA	NA	NA	NA	NA	NA	NA	NA	NA	NA	NA	NA	NA	NA	NA	NA	NA	NA	NA	NA	NA	NA
P62910	57	RPL32	0.996	sp|P62910|RL32_HUMAN	P62910	RL32_HUMAN	Large ribosomal subunit protein eL32	Homo sapiens		56939.00664	NA	NA	NA	NA	NA	NA	NA	NA	NA	NA	NA	NA	NA	NA	NA	NA	NA	NA	NA	NA	NA	NA	NA	NA	NA	NA	NA	NA	NA	NA	NA	NA	NA	294200.4363	211027.3403	165724.9493	177937.7928	90892.6516	207359.3491
Q92688	56	ANP32B	1	sp|Q92688|AN32B_HUMAN	Q92688	AN32B_HUMAN	Acidic leucine-rich nuclear phosphoprotein 32 family member B	Homo sapiens		56824.5005	135627.4115	149501.5879	156271.4141	213983.2051	109952.9059	229672.1304	118392.7423	337455.8479	145244.7583	333055.1067	202778.3196	75992.69609	229826.7524	248128.0861	475634.9312	NA	NA	411768.4918	303706.4492	124650.7966	418963.3196	347278.711	186037.2405	165514.4644	176846.5831	443914.9797	293617.9183	370595.9436	165246.8486	144056.1856	76223.14563	201625.4115	NA	NA	NA	NA	NA	NA	NA
P81605	64	DCD	1	sp|P81605|DCD_HUMAN	P81605	DCD_HUMAN	Dermcidin	Homo sapiens		56674.69606	8246504.48	1103258.4	1039779.782	1281501.104	5268392.644	2044216.431	335376.1225	1376570.829	1329316.349	1401614.505	1059836.643	1645052.742	1258030.627	608655.0188	409569.1172	NA	NA	1698670.111	2394846.859	1817428.256	675637.1647	1169089.457	650756.2485	3327092.332	6709883.895	4227653.252	2475241.023	6020982.678	1740222.355	7869197.57	7884500.323	8861884.01	NA	NA	NA	NA	NA	NA	NA
Q02543	56	RPL18A	0.9999	sp|Q02543|RL18A_HUMAN	Q02543	RL18A_HUMAN	Large ribosomal subunit protein eL20	Homo sapiens		56523.77016	NA	NA	NA	NA	NA	NA	NA	NA	NA	NA	NA	NA	NA	NA	NA	NA	NA	NA	NA	NA	NA	NA	NA	NA	NA	NA	NA	NA	NA	NA	NA	NA	NA	479483.0274	322661.6728	378409.4334	425370.3803	316188.8692	361536.4369
Q7RTV0	27	PHF5A	0.9943	sp|Q7RTV0|PHF5A_HUMAN	Q7RTV0	PHF5A_HUMAN	PHD finger-like domain-containing protein 5A	Homo sapiens		56385.47243	25690.39695	35390.06441	25201.0969	33126.65588	26513.5933	32177.79327	34871.51721	NA	18237.6517	44717.07825	27585.20056	28020.92777	78506.99108	65736.99257	68767.81679	NA	NA	34055.5463	31344.71156	39780.43587	30190.83682	31854.21484	28933.183	32134.98913	31803.94477	14070.85435	27892.14901	19512.11324	30806.50819	32068.32672	60533.88933	21684.21152	NA	NA	NA	NA	NA	NA	NA
O75347	82	TBCA	1	sp|O75347|TBCA_HUMAN	O75347	TBCA_HUMAN	Tubulin-specific chaperone A	Homo sapiens		56034.24022	352892.4753	77854.91404	175342.8357	105749.5637	123763.9386	110433.701	158382.9594	112182.3143	143316.6493	126434.0202	126111.8473	146875.2124	182888.2787	161310.2978	179888.5772	NA	NA	126700.0223	154196.9496	115009.3109	181119.5593	140068.8848	141060.5009	123978.923	229902.445	146509.4161	126404.9047	168105.2391	125755.1494	90764.74741	110152.8236	121956.3342	NA	78973.13103	76656.21057	56042.8804	51767.23921	63373.19954	72889.81639
Q9NTJ5	73	SACM1L	1	sp|Q9NTJ5|SAC1_HUMAN	Q9NTJ5	SAC1_HUMAN	Phosphatidylinositol-3-phosphatase SAC1	Homo sapiens		55978.60458	NA	NA	NA	NA	NA	NA	NA	NA	NA	NA	NA	NA	NA	NA	NA	NA	NA	NA	NA	NA	NA	NA	NA	NA	NA	NA	NA	NA	NA	NA	NA	NA	NA	NA	NA	NA	NA	NA	NA
Q13242	52	SRSF9	1	sp|Q13242|SRSF9_HUMAN	Q13242	SRSF9_HUMAN	Serine/arginine-rich splicing factor 9	Homo sapiens		55199.60777	21020.76729	61938.18488	29980.26798	42818.65824	33620.51799	17681.99063	31779.52757	NA	30713.67964	NA	34519.46806	14551.08378	25225.42196	22197.62443	32737.458	NA	NA	22930.50183	35275.16722	29580.31015	33479.46282	46257.76439	43762.26951	21767.70963	28750.54815	18247.95683	29193.4542	29160.96029	45766.74193	39841.56315	12406.1924	37309.97891	NA	149656.1859	127082.4535	63349.47081	115300.2063	193937.1308	276863.2857
Q9ULV4	58	CORO1C	1	sp|Q9ULV4|COR1C_HUMAN	Q9ULV4	COR1C_HUMAN	Coronin-1C	Homo sapiens		55137.45228	NA	NA	NA	NA	NA	NA	NA	NA	NA	NA	NA	NA	NA	NA	NA	NA	NA	NA	NA	NA	NA	NA	NA	NA	NA	NA	NA	NA	NA	NA	NA	NA	NA	10438.14353	31475.08572	NA	NA	NA	122807.073
Q7L5N7	55	LPCAT2	1	sp|Q7L5N7|PCAT2_HUMAN	Q7L5N7	PCAT2_HUMAN	Lysophosphatidylcholine acyltransferase 2	Homo sapiens		55052.85659	12424.68144	27989.84717	12529.841	46702.47176	NA	74898.1399	47748.81951	NA	26838.39307	50435.19159	54183.22222	96773.68779	69191.77078	100807.652	17255.76097	NA	NA	NA	56215.63429	49548.26943	51530.78362	NA	27463.42127	NA	NA	NA	28736.98162	NA	34949.21317	29816.21364	43571.43705	61088.17731	NA	NA	21567.05124	47151.31478	NA	NA	34992.7307
P43304	68	GPD2	1	sp|P43304|GPDM_HUMAN	P43304	GPDM_HUMAN	Glycerol-3-phosphate dehydrogenase, mitochondrial	Homo sapiens		54961.90082	43092.57932	48016.87274	31421.42566	89370.21053	35153.6871	86622.28258	35891.48632	NA	38959.8502	101677.6174	61709.34802	116348.5878	35121.08779	71667.33273	38255.29086	NA	NA	21263.79157	80504.29861	73911.71334	56071.2889	33859.62031	54931.31647	NA	NA	60872.78477	78167.38736	41514.57156	84357.79075	38094.29564	248627.0504	182355.6679	NA	NA	NA	NA	NA	NA	NA
Q13404	34	UBE2V1	1	sp|Q13404|UB2V1_HUMAN	Q13404	UB2V1_HUMAN	Ubiquitin-conjugating enzyme E2 variant 1	Homo sapiens		54640.32332	105803.4563	73744.17476	114427.1815	51664.36816	97884.56145	36645.44064	99675.05208	76548.91585	69445.29629	77265.21911	110305.7706	76976.08776	140366.426	42786.66508	157812.9914	NA	NA	100132.1644	98088.72742	109271.1059	67736.83468	151647.2293	90408.47706	54673.33522	72000.81945	133570.795	95382.88694	106272.8984	113855.5647	147419.0937	111071.0576	42087.5466	NA	NA	NA	NA	NA	NA	NA
P14854	67	COX6B1	0.9997	sp|P14854|CX6B1_HUMAN	P14854	CX6B1_HUMAN	Cytochrome c oxidase subunit 6B1	Homo sapiens		54519.70942	32887.96633	30869.84188	18527.43564	143217.9714	28999.92758	84803.27051	35089.15349	45003.96085	63850.04538	134367.3816	46217.06362	104013.8183	45748.50965	124114.072	28597.57633	NA	NA	23563.70264	36842.25297	22791.5978	28130.36727	28980.18614	43422.30422	67918.03916	32757.13875	23830.3981	27050.69345	56802.01196	34513.42388	47806.4297	42444.81679	88055.99341	NA	NA	NA	NA	NA	NA	NA
Q9BUJ2	60	HNRNPUL1	1	sp|Q9BUJ2|HNRL1_HUMAN	Q9BUJ2	HNRL1_HUMAN	Heterogeneous nuclear ribonucleoprotein U-like protein 1	Homo sapiens		54497.44762	NA	NA	NA	NA	NA	NA	NA	NA	NA	NA	NA	NA	NA	NA	NA	NA	NA	NA	NA	NA	NA	NA	NA	NA	NA	NA	NA	NA	NA	NA	NA	NA	NA	38617.51798	59245.5055	51536.03757	33542.63299	53167.09548	34169.66377
P63220	42	RPS21	1	sp|P63220|RS21_HUMAN	P63220	RS21_HUMAN	Small ribosomal subunit protein eS21	Homo sapiens		54481.80867	241799.1116	112559.5054	381812.1576	254506.1371	213823.6822	77184.98079	355543.2943	209023.798	142272.7361	149687.7396	301767.5861	118439.8134	143310.3393	136212.8699	411136.5184	NA	NA	294552.4305	323054.6476	252124.3116	286698.3988	403190.2653	260201.4671	225766.0085	145955.9246	387316.8745	281302.4139	117670.6298	272442.6003	165682.5883	85660.92118	118806.8634	NA	NA	NA	NA	NA	NA	NA
P49773	29	HINT1	0.9972	sp|P49773|HINT1_HUMAN	P49773	HINT1_HUMAN	Adenosine 5'-monophosphoramidase HINT1	Homo sapiens		54230.54846	104781.9754	100417.0616	153912.7492	48331.06732	44729.15872	22521.71266	105751.8494	75948.33806	61035.91886	57761.63916	78149.08984	26580.29878	58767.67476	35385.52872	173169.7621	NA	124946.3834	126804.4042	99131.97751	104176.4288	101142.2192	201862.6535	99459.1683	95986.75605	60904.15849	157528.5145	96345.02106	46839.20502	97768.62596	53487.80679	33386.31353	41019.16485	NA	NA	NA	NA	NA	NA	NA
Q13619	34	CUL4A	0.9999	sp|Q13619|CUL4A_HUMAN	Q13619	CUL4A_HUMAN	Cullin-4A	Homo sapiens		54119.23292	32689.80034	54939.9473	65182.23091	NA	NA	NA	53794.89052	NA	NA	NA	26894.30825	NA	NA	NA	33057.8034	NA	NA	NA	39739.70271	78656.76548	52688.95394	68242.10022	44525.18672	NA	NA	34387.0394	65036.46282	NA	26283.19539	NA	40124.61253	NA	NA	NA	NA	NA	NA	NA	NA
Q9BS26	51	ERP44	1	sp|Q9BS26|ERP44_HUMAN	Q9BS26	ERP44_HUMAN	Endoplasmic reticulum resident protein 44	Homo sapiens		54017.05286	99436.92126	55887.74995	88525.86587	750146.5698	270837.0616	514659.6948	325547.0507	112072.0721	125564.1991	672689.2952	231318.5647	352159.2526	145860.5719	567943.4441	53645.0417	NA	NA	102461.7074	250019.5068	319119.3261	367172.1503	118832.4431	339917.9184	94701.34001	145353.3172	110510.6687	244004.8634	184989.6748	309265.4385	120894.7237	119369.4808	411328.3915	NA	NA	NA	NA	NA	NA	NA
P07948	26	LYN	1	sp|P07948|LYN_HUMAN	P07948	LYN_HUMAN	Tyrosine-protein kinase Lyn	Homo sapiens		53629.64456	57704.47459	120427.4491	66800.07169	269672.9114	110716.0622	171819.9029	121014.4682	100179.2921	91838.36357	258323.4524	82693.88956	87895.46304	137990.7183	156352.9312	77380.64413	NA	NA	62626.71157	68380.39291	72926.68352	67406.03371	43163.26586	90190.8986	102319.8559	738336.6322	33770.20305	75747.58104	58110.84153	67965.27348	56345.86458	104412.2417	74795.20664	NA	NA	NA	NA	NA	NA	NA
O94925	37	GLS	1	sp|O94925|GLSK_HUMAN	O94925	GLSK_HUMAN	Glutaminase kidney isoform, mitochondrial	Homo sapiens		53380.21492	NA	NA	NA	NA	NA	NA	NA	NA	NA	NA	NA	NA	NA	NA	NA	NA	NA	NA	NA	NA	NA	NA	NA	NA	NA	NA	NA	NA	NA	NA	NA	NA	NA	62170.18375	43929.77681	70539.28332	86211.62609	118235.7944	23723.06288
Q14761	29	PTPRCAP	1	sp|Q14761|PTCA_HUMAN	Q14761	PTCA_HUMAN	Protein tyrosine phosphatase receptor type C-associated protein	Homo sapiens		52680.82175	48597.86172	63697.83397	60193.41612	41737.40722	87627.14821	37142.82481	48856.27144	68315.02825	86867.08228	20564.0222	37440.10988	55838.47647	51933.81895	19624.21519	61753.35832	NA	NA	96410.89456	38669.23883	33282.8883	29144.03731	50268.25107	30798.29423	100435.6901	NA	53492.96538	35486.77461	53896.28631	31720.19484	113732.7868	65930.43634	37655.77875	NA	NA	NA	NA	NA	NA	NA
O14880	58	MGST3	1	sp|O14880|MGST3_HUMAN	O14880	MGST3_HUMAN	Glutathione S-transferase 3, mitochondrial	Homo sapiens		52371.63367	NA	NA	NA	NA	NA	NA	NA	NA	NA	NA	NA	NA	NA	NA	NA	NA	NA	NA	NA	NA	NA	NA	NA	NA	NA	NA	NA	NA	NA	NA	NA	NA	NA	NA	NA	NA	NA	NA	NA
O60664	88	PLIN3	1	sp|O60664|PLIN3_HUMAN	O60664	PLIN3_HUMAN	Perilipin-3	Homo sapiens		52162.3783	95984.62549	107903.4739	128885.4962	81433.14745	110664.8226	89685.08239	140659.1019	95580.34586	132479.2084	100884.0545	208464.533	121720.2933	122704.9827	74507.53051	83138.96316	NA	NA	90321.10294	232745.4467	244145.1751	253548.8974	165348.3808	273069.2074	73948.52755	102857.8388	105880.3682	226115.1196	81502.89823	265322.8209	50488.26653	145253.2421	97321.77753	NA	25928.90758	37521.41607	36056.64966	41100.99048	17256.45515	61934.5623
Q08257	53	CRYZ	1	sp|Q08257|QOR_HUMAN	Q08257	QOR_HUMAN	Quinone oxidoreductase	Homo sapiens		52095.78452	NA	NA	NA	NA	NA	NA	NA	NA	NA	NA	NA	NA	NA	NA	NA	NA	NA	NA	NA	NA	NA	NA	NA	NA	NA	NA	NA	NA	NA	NA	NA	NA	NA	NA	NA	NA	NA	NA	NA
P61225	69	RAP2B	1	sp|P61225|RAP2B_HUMAN	P61225	RAP2B_HUMAN	Ras-related protein Rap-2b	Homo sapiens		51945.28163	90693.30608	53035.81136	51544.74053	204605.8487	69573.23871	177191.0211	103159.3184	96676.15303	66813.51693	204091.9328	82745.38493	215239.3684	65280.02609	162786.3314	91656.20399	NA	NA	90494.77025	133845.8919	114058.1466	117590.8979	66678.5521	106154.2968	95693.85828	135611.565	47588.84202	116297.4727	77592.99457	94597.50365	73938.92457	188268.7291	124930.1517	NA	NA	NA	NA	NA	NA	NA
O43399	32	TPD52L2	1	sp|O43399|TPD54_HUMAN	O43399	TPD54_HUMAN	Tumor protein D54	Homo sapiens		51733.67032	NA	NA	NA	NA	NA	NA	NA	NA	NA	NA	NA	NA	NA	NA	NA	NA	NA	NA	NA	NA	NA	NA	NA	NA	NA	NA	NA	NA	NA	NA	NA	NA	NA	22608.83065	23297.56711	NA	31307.3938	NA	36160.16759
Q9Y4L1	73	HYOU1	1	sp|Q9Y4L1|HYOU1_HUMAN	Q9Y4L1	HYOU1_HUMAN	Hypoxia up-regulated protein 1	Homo sapiens		51580.12925	NA	NA	NA	NA	NA	NA	NA	NA	NA	NA	NA	NA	NA	NA	NA	NA	NA	NA	NA	NA	NA	NA	NA	NA	NA	NA	NA	NA	NA	NA	NA	NA	NA	NA	NA	NA	NA	NA	NA
Q92499	49	DDX1	1	sp|Q92499|DDX1_HUMAN	Q92499	DDX1_HUMAN	ATP-dependent RNA helicase DDX1	Homo sapiens		51540.80115	61035.98209	34199.33118	58882.30717	NA	NA	NA	41276.86441	82081.33218	48205.66775	NA	23605.55169	41766.56496	NA	NA	52755.80006	NA	NA	43040.27098	25504.09583	22423.57167	24988.09004	38811.79232	31576.93328	NA	NA	24734.18217	28165.39443	NA	30317.77858	44220.55442	39627.56542	NA	NA	60583.32023	74548.51192	49545.9936	43086.9117	57931.57579	49602.36977
Q9NR30	51	DDX21	1	sp|Q9NR30|DDX21_HUMAN	Q9NR30	DDX21_HUMAN	Nucleolar RNA helicase 2	Homo sapiens		51307.49793	NA	NA	NA	NA	NA	NA	NA	NA	NA	NA	NA	NA	NA	NA	NA	NA	NA	NA	NA	NA	NA	NA	NA	NA	NA	NA	NA	NA	NA	NA	NA	NA	NA	36959.77037	50826.52746	48660.13735	86210.56994	87208.339	43809.12168
Q9UM00	42	TMCO1	0.9998	sp|Q9UM00|TMCO1_HUMAN	Q9UM00	TMCO1_HUMAN	Calcium load-activated calcium channel	Homo sapiens		51284.9983	16628.49075	20269.57353	6622.457771	41485.08378	19886.01583	11793.52022	14776.91057	NA	10922.21966	23797.36248	15606.26589	40763.41549	28059.51066	29965.54962	12876.48293	NA	NA	11578.93087	25758.50456	29509.25575	17107.73892	NA	16820.28929	NA	32194.26354	NA	20747.40003	24219.46151	10759.20687	23596.76049	29932.5475	29093.1036	NA	13295.5163	30491.29652	16840.6261	NA	21520.99551	26915.0309
P54727	51	RAD23B	1	sp|P54727|RD23B_HUMAN	P54727	RD23B_HUMAN	UV excision repair protein RAD23 homolog B	Homo sapiens		50795.28252	NA	NA	NA	NA	NA	NA	NA	NA	NA	NA	NA	NA	NA	NA	NA	NA	NA	NA	NA	NA	NA	NA	NA	NA	NA	NA	NA	NA	NA	NA	NA	NA	NA	64972.66884	67311.81576	28867.06314	45608.58659	58021.01379	40690.78197
P14174	63	MIF	0.9983	sp|P14174|MIF_HUMAN	P14174	MIF_HUMAN	Macrophage migration inhibitory factor	Homo sapiens		50788.1239	1297389.564	561450.9966	2437401.344	513994.471	616766.0018	294262.9595	1640189.087	515329.4828	555397.5174	407648.2136	1114378.015	299263.8242	689380.751	215204.7571	2790816.537	NA	NA	2652349.402	1335331.154	2089900.807	1712629.712	3300027.023	1286212.904	911510.8633	668835.603	3193520.961	1236907.227	516046.1163	1422516.716	293048.4221	240094.5412	321644.5272	NA	826974.0268	749762.8373	353967.4919	239228.1205	161333.4268	496109.6163
P79483	29	HLA-DRB3	1	sp|P79483|DRB3_HUMAN	P79483	DRB3_HUMAN	HLA class II histocompatibility antigen, DR beta 3 chain	Homo sapiens		50146.45146	34568.83682	75716.23818	32741.1584	123243.9695	36501.78425	104388.293	63560.9729	NA	84941.15224	110385.4165	49714.26815	109480.2644	59707.93818	252285.4398	52630.70941	NA	NA	44331.92476	53185.12661	89972.50295	80320.58895	39409.46626	61917.88541	40486.15158	52034.4321	45582.35297	73131.03537	60695.83022	56843.55642	71447.58783	66220.5374	164438.663	NA	NA	NA	NA	NA	NA	NA
P53621	57	COPA	1	sp|P53621|COPA_HUMAN	P53621	COPA_HUMAN	Coatomer subunit alpha	Homo sapiens		50074.33772	NA	NA	NA	NA	NA	NA	NA	NA	NA	NA	NA	NA	NA	NA	NA	NA	NA	NA	NA	NA	NA	NA	NA	NA	NA	NA	NA	NA	NA	NA	NA	NA	NA	NA	NA	NA	NA	NA	NA
O94776	55	MTA2	1	sp|O94776|MTA2_HUMAN	O94776	MTA2_HUMAN	Metastasis-associated protein MTA2	Homo sapiens		49883.53357	NA	NA	NA	NA	NA	NA	NA	NA	NA	NA	NA	NA	NA	NA	NA	NA	NA	NA	NA	NA	NA	NA	NA	NA	NA	NA	NA	NA	NA	NA	NA	NA	NA	26887.4933	59263.03202	NA	35273.99566	71222.88388	20684.5835
O43670	22	ZNF207	1	sp|O43670|ZN207_HUMAN	O43670	ZN207_HUMAN	BUB3-interacting and GLEBS motif-containing protein ZNF207	Homo sapiens		49882.4876	NA	NA	NA	NA	NA	NA	NA	NA	NA	NA	NA	NA	NA	NA	NA	NA	NA	NA	NA	NA	NA	NA	NA	NA	NA	NA	NA	NA	NA	NA	NA	NA	NA	NA	NA	NA	NA	NA	NA
P08574	38	CYC1	0.9999	sp|P08574|CY1_HUMAN	P08574	CY1_HUMAN	Cytochrome c1, heme protein, mitochondrial	Homo sapiens		49673.04812	86625.16879	89660.00382	42441.65734	128011.5139	91855.04384	101481.8093	85055.27702	112741.7585	79195.18548	131176.4703	115501.9363	163685.0315	117221.983	76108.74243	52859.49388	NA	NA	46011.70879	102193.0827	88165.9398	89050.14976	65941.17	114592.9954	80993.8372	91044.46186	45444.56777	144545.1473	NA	87600.38657	100188.7976	74992.88788	151408.4755	NA	NA	NA	NA	NA	NA	NA
Q9NZ08	83	ERAP1	1	sp|Q9NZ08|ERAP1_HUMAN	Q9NZ08	ERAP1_HUMAN	Endoplasmic reticulum aminopeptidase 1	Homo sapiens		49208.45727	71133.11764	73015.47419	76657.27111	131118.6307	122361.9977	134138.0496	81589.09185	NA	95968.69399	142711.4397	51969.13219	74341.60353	78023.89488	125649.4262	114139.9981	NA	NA	82779.57265	57809.53207	86070.40185	63143.28517	96528.86213	95132.73892	NA	NA	94170.81779	37189.50523	182824.9754	96468.49248	157644.6529	86404.13625	112645.8734	NA	109171.2283	47629.07085	161727.5068	77613.60673	100734.8195	78888.54412
P62857	19	RPS28	1	sp|P62857|RS28_HUMAN	P62857	RS28_HUMAN	Small ribosomal subunit protein eS28	Homo sapiens		48967.83497	105282.4797	106263.8941	118191.4154	40680.99278	36417.87561	43475.71028	96981.85411	46011.49438	50950.2335	NA	72236.48793	23118.14492	54326.90564	45446.6207	121221.9956	NA	NA	65867.77075	63042.59032	46184.34128	98357.02437	107194.6081	76349.49891	44068.22387	85596.2184	98563.9892	71101.33521	43833.09623	89679.49775	23359.61895	33524.66344	34045.23407	NA	NA	NA	NA	NA	NA	NA
O75923	48	DYSF	0.9988	sp|O75923|DYSF_HUMAN	O75923	DYSF_HUMAN	Dysferlin	Homo sapiens		48804.57336	NA	NA	NA	NA	NA	NA	NA	NA	NA	NA	NA	NA	NA	NA	NA	NA	NA	NA	NA	NA	NA	NA	NA	NA	NA	NA	NA	NA	NA	NA	NA	NA	NA	27962.16166	35699.37414	125088.8592	14436.485	12636.77765	57103.99912
P17980	57	PSMC3	1	sp|P17980|PRS6A_HUMAN	P17980	PRS6A_HUMAN	26S proteasome regulatory subunit 6A	Homo sapiens		48671.94574	116875.1955	52676.31965	133526.2559	336908.4418	82040.21784	53810.20422	100232.7806	151581.9826	106955.7376	271173.5077	114944.3367	195226.2926	129410.1357	103858.4368	124272.9515	NA	NA	125101.3159	82523.28582	106877.5175	116415.1031	109614.1474	92607.25517	93317.43934	NA	111274.5169	112843.3699	NA	90447.97905	66835.9479	67784.10408	74610.61695	NA	NA	NA	NA	NA	NA	NA
Q08209	52	PPP3CA	1	sp|Q08209|PP2BA_HUMAN	Q08209	PP2BA_HUMAN	Protein phosphatase 3 catalytic subunit alpha	Homo sapiens		48322.68358	NA	NA	NA	NA	NA	NA	NA	NA	NA	NA	NA	NA	NA	NA	NA	NA	NA	NA	NA	NA	NA	NA	NA	NA	NA	NA	NA	NA	NA	NA	NA	NA	NA	39982.25476	21909.07564	104725.655	55565.86504	58032.39416	72908.04551
Q7Z3B4	33	NUP54	1	sp|Q7Z3B4|NUP54_HUMAN	Q7Z3B4	NUP54_HUMAN	Nucleoporin p54	Homo sapiens		48251.11601	27906.37265	26595.70565	NA	NA	NA	NA	19836.06269	NA	NA	NA	24574.43075	NA	NA	NA	30147.87243	NA	NA	NA	18747.58118	16841.90559	NA	NA	17720.00425	NA	NA	NA	20154.34451	NA	18901.65944	NA	31042.75353	NA	NA	NA	NA	NA	NA	NA	NA
P09668	59	CTSH	1	sp|P09668|CATH_HUMAN	P09668	CATH_HUMAN	Pro-cathepsin H	Homo sapiens		48195.77218	87003.85183	53386.73724	36445.59474	179233.9984	120788.32	142742.9903	86870.98938	68583.86938	86695.94615	115125.447	128888.1152	163218.9508	68651.46178	162040.9688	NA	NA	NA	69343.53799	78417.2151	85853.2695	61609.21442	35549.36604	94102.93409	53632.66713	48412.36615	44636.12172	78718.64229	66504.73817	82991.32181	36211.88589	79628.45011	135787.4007	NA	NA	NA	NA	NA	NA	NA
Q06055	48	ATP5MC2	0.9998	sp|Q06055|AT5G2_HUMAN	Q06055	AT5G2_HUMAN	ATP synthase F(0) complex subunit C2, mitochondrial	Homo sapiens		47798.00664	92237.65958	173436.2714	70774.62741	706468.4386	68306.75875	524719.2367	66379.00558	127262.6741	134386.7731	801237.8083	136358.8012	874211.336	88490.33617	346994.9129	65017.746	NA	NA	53426.49205	136522.5917	76231.7097	60437.6287	81429.97815	117368.0777	402899.9227	59265.93779	57678.1027	90901.72614	144465.7307	183963.5475	108313.8097	134439.5522	577832.3192	NA	NA	NA	NA	NA	NA	NA
P55060	33	CSE1L	0.9994	sp|P55060|XPO2_HUMAN	P55060	XPO2_HUMAN	Exportin-2	Homo sapiens		47774.40903	NA	NA	NA	NA	NA	NA	NA	NA	NA	NA	NA	NA	NA	NA	NA	NA	NA	NA	NA	NA	NA	NA	NA	NA	NA	NA	NA	NA	NA	NA	NA	NA	NA	56701.51943	50239.85039	20889.30383	21958.84838	17273.58221	54513.88873
P13727	32	PRG2	1	sp|P13727|PRG2_HUMAN	P13727	PRG2_HUMAN	Bone marrow proteoglycan	Homo sapiens		46905.27284	NA	NA	NA	NA	NA	NA	NA	NA	NA	NA	NA	NA	NA	NA	NA	NA	NA	NA	NA	NA	NA	NA	NA	NA	NA	NA	NA	NA	NA	NA	NA	NA	NA	22629.24042	19459.40338	41124.88342	NA	31410.96269	21748.78606
Q05655	43	PRKCD	1	sp|Q05655|KPCD_HUMAN	Q05655	KPCD_HUMAN	Protein kinase C delta type	Homo sapiens		46788.58122	52663.49542	58963.65929	45161.78286	39126.23359	54051.77076	47864.95612	53186.30161	69617.17446	66617.83269	60231.75016	64722.61184	55029.6913	54312.52905	40875.38788	63259.53633	NA	NA	57947.98957	45451.55051	52473.66393	60092.74398	50489.35458	48553.37751	67688.424	53843.46318	63113.01316	55955.25425	82381.9891	47356.10283	102292.9099	36544.15921	45635.78574	NA	NA	NA	NA	NA	NA	NA
P12004	36	PCNA	1	sp|P12004|PCNA_HUMAN	P12004	PCNA_HUMAN	Proliferating cell nuclear antigen	Homo sapiens		46447.39167	NA	NA	NA	NA	NA	NA	NA	NA	NA	NA	NA	NA	NA	NA	NA	NA	NA	NA	NA	NA	NA	NA	NA	NA	NA	NA	NA	NA	NA	NA	NA	NA	NA	NA	NA	NA	NA	NA	NA
O15212	56	PFDN6	1	sp|O15212|PFD6_HUMAN	O15212	PFD6_HUMAN	Prefoldin subunit 6	Homo sapiens		46188.26213	353768.9072	74447.57827	142154.0779	250791.6087	NA	108655.3765	111111.5502	NA	141363.6388	NA	84140.25513	138770.1571	NA	82632.51069	58502.09992	NA	NA	166434.265	55119.41446	61317.53185	64462.15296	NA	39629.44956	NA	NA	NA	76696.99491	NA	108349.9807	NA	95920.477	125322.6174	NA	100107.8599	52673.82258	91734.70627	NA	NA	104418.4617
P13284	60	IFI30	1	sp|P13284|GILT_HUMAN	P13284	GILT_HUMAN	Gamma-interferon-inducible lysosomal thiol reductase	Homo sapiens		46019.7426	13544.99478	NA	NA	150754.542	67058.83009	102690.0152	94596.49087	NA	40502.03114	159953.281	46522.71227	72268.00522	NA	119441.4733	NA	NA	NA	21452.33765	70631.21615	92062.63574	57589.29235	NA	69294.72985	NA	NA	NA	49323.83391	NA	44579.83233	NA	NA	135208.8376	NA	NA	NA	NA	NA	NA	NA
P17480	40	UBTF	1	sp|P17480|UBF1_HUMAN	P17480	UBF1_HUMAN	Nucleolar transcription factor 1	Homo sapiens		45950.31929	34882.32684	67458.09641	60219.50057	23344.82768	65444.52533	21806.45857	52636.98897	55531.66267	35714.05556	16782.15832	36468.37463	11815.26125	97752.40244	90951.47492	77027.9176	NA	NA	42456.04915	31696.53222	48120.09976	30332.8179	69182.44292	40314.51691	46359.29717	83394.24688	54944.68741	30144.32625	54282.01911	24699.05852	60415.18434	24830.16563	21692.09175	NA	NA	NA	NA	NA	NA	NA
P29466	53	CASP1	1	sp|P29466|CASP1_HUMAN	P29466	CASP1_HUMAN	Caspase-1	Homo sapiens		45920.8925	NA	NA	NA	NA	NA	NA	NA	NA	NA	NA	NA	NA	NA	NA	NA	NA	NA	NA	NA	NA	NA	NA	NA	NA	NA	NA	NA	NA	NA	NA	NA	NA	NA	51829.51595	29658.10949	31637.224	45926.94364	25611.29967	89100.15783
O43617	46	TRAPPC3	0.9993	sp|O43617|TPPC3_HUMAN	O43617	TPPC3_HUMAN	Trafficking protein particle complex subunit 3	Homo sapiens		45561.49916	41573.60616	40610.47741	43025.5182	48430.31686	52005.37569	36408.73982	52626.11235	28081.27092	31242.19252	33761.80635	55908.57456	51264.59647	24567.66148	37883.80551	48549.06611	NA	NA	41310.29927	45566.0832	45625.48572	48041.37438	49630.95467	53080.57628	33586.14781	32951.88669	40345.32212	37439.41311	45462.43394	47832.13093	37320.51991	38455.40554	36634.95138	NA	19512.24581	56036.83417	NA	35538.22482	37088.53525	61655.43169
Q9P0J0	39	NDUFA13	1	sp|Q9P0J0|NDUAD_HUMAN	Q9P0J0	NDUAD_HUMAN	NADH dehydrogenase [ubiquinone] 1 alpha subcomplex subunit 13	Homo sapiens		45503.42785	41503.67979	54908.92403	45503.42785	132650.4472	99766.46597	66414.30812	56654.92107	64498.45538	95574.82312	125087.9312	31171.59126	94779.98322	15179.04296	103150.196	60394.64535	NA	NA	47982.16632	45581.46961	64215.30361	52656.98624	47212.5097	43022.67447	91616.29129	53582.15054	75174.87925	46231.25887	99714.48153	50568.44278	105421.4235	44741.56901	89670.59289	NA	NA	NA	NA	NA	NA	NA
Q9H7B2	50	RPF2	1	sp|Q9H7B2|RPF2_HUMAN	Q9H7B2	RPF2_HUMAN	Ribosome production factor 2 homolog	Homo sapiens		45496.45862	35252.57623	31456.61578	35912.02506	30511.12064	67742.3152	42416.5035	23954.46393	41048.51643	72862.52669	30684.08788	25317.02822	NA	41013.23245	45764.23241	47428.943	NA	NA	82591.99883	40709.13875	47644.17403	30760.43068	64054.39509	31939.89375	45697.60543	24859.85088	54371.45451	35130.37269	30257.52471	44847.15772	72893.61339	37323.80392	NA	NA	NA	NA	NA	NA	NA	NA
Q99460	62	PSMD1	0.9999	sp|Q99460|PSMD1_HUMAN	Q99460	PSMD1_HUMAN	26S proteasome non-ATPase regulatory subunit 1	Homo sapiens		45320.32038	39597.84169	32515.0389	70341.38629	28478.52408	37919.26104	NA	50541.44119	52143.09061	21492.96826	NA	40965.63142	17757.26686	68089.50182	35020.96329	61608.57817	NA	NA	40897.51102	49482.56841	46079.98616	31970.18307	27221.20961	35433.21416	27038.39665	62634.86043	30387.46642	43735.24374	23041.214	33338.69595	NA	40739.8512	25586.32217	NA	68042.28789	63753.20375	38154.12325	53029.21477	53961.56546	69344.51073
P53990	49	IST1	1	sp|P53990|IST1_HUMAN	P53990	IST1_HUMAN	IST1 homolog	Homo sapiens		44276.46464	NA	NA	NA	NA	NA	NA	NA	NA	NA	NA	NA	NA	NA	NA	NA	NA	NA	NA	NA	NA	NA	NA	NA	NA	NA	NA	NA	NA	NA	NA	NA	NA	NA	55946.73907	48993.65964	33201.56531	180672.4944	229148.1628	78436.82282
P42785	48	PRCP	0.9999	sp|P42785|PCP_HUMAN	P42785	PCP_HUMAN	Lysosomal Pro-X carboxypeptidase	Homo sapiens		44061.89309	NA	NA	NA	NA	NA	NA	NA	NA	NA	NA	NA	NA	NA	NA	NA	NA	NA	NA	NA	NA	NA	NA	NA	NA	NA	NA	NA	NA	NA	NA	NA	NA	NA	33587.8958	93897.66304	95702.98296	71020.36696	128163.6928	69225.62727
P26885	30	FKBP2	1	sp|P26885|FKBP2_HUMAN	P26885	FKBP2_HUMAN	Peptidyl-prolyl cis-trans isomerase FKBP2	Homo sapiens		43755.63168	69865.24349	46628.14759	65084.64671	184475.9366	NA	133228.7421	92677.46085	NA	77447.76755	NA	85265.10938	115359.0136	NA	59432.63018	NA	NA	NA	96209.97677	57984.22176	81933.53807	52469.02214	85172.1	67368.34922	NA	NA	87850.15022	66574.97506	124237.4607	51999.70697	NA	43742.71733	61662.02555	NA	NA	NA	NA	NA	NA	NA
Q9BTV4	40	TMEM43	1	sp|Q9BTV4|TMM43_HUMAN	Q9BTV4	TMM43_HUMAN	Transmembrane protein 43	Homo sapiens		43607.33908	675601.8029	104725.3467	75289.32683	145506.38	129848.1359	131320.897	117414.7055	165093.1153	121646.4101	125178.094	71361.67112	139272.5341	85893.77553	148942.6324	90072.22013	NA	NA	162098.3728	103166.0855	117277.5047	85302.87002	159151.2633	113130.2337	123171.7597	111964.6065	117796.0778	87683.43143	125574.9108	135478.5713	124144.7722	78755.2957	100667.4981	NA	NA	NA	NA	NA	NA	NA
P54709	17	ATP1B3	0.9998	sp|P54709|AT1B3_HUMAN	P54709	AT1B3_HUMAN	Sodium/potassium-transporting ATPase subunit beta-3	Homo sapiens		43243.91662	NA	NA	NA	NA	NA	NA	NA	NA	NA	NA	NA	NA	NA	NA	NA	NA	NA	NA	NA	NA	NA	NA	NA	NA	NA	NA	NA	NA	NA	NA	NA	NA	NA	7198.86731	17172.80441	NA	18033.05336	NA	6760.591926
P61916	33	NPC2	0.9995	sp|P61916|NPC2_HUMAN	P61916	NPC2_HUMAN	NPC intracellular cholesterol transporter 2	Homo sapiens		43130.53349	NA	NA	NA	NA	NA	NA	NA	NA	NA	NA	NA	NA	NA	NA	NA	NA	NA	NA	NA	NA	NA	NA	NA	NA	NA	NA	NA	NA	NA	NA	NA	NA	NA	8415.966917	22855.81837	34516.16854	13129.08485	12456.14017	15330.92193
Q14204	54	DYNC1H1	0.9999	sp|Q14204|DYHC1_HUMAN	Q14204	DYHC1_HUMAN	Cytoplasmic dynein 1 heavy chain 1	Homo sapiens		43112.09472	6173191.843	72126.81867	1002502.16	81139.47545	56764.6196	40489.9376	40429.86838	NA	62828.77738	38525.42061	27739.15134	52228.10259	NA	54386.56069	NA	NA	NA	69361.90962	81263.85791	39547.98658	51063.7011	58633.19119	28168.73491	NA	NA	30243.76793	64429.82506	81414.01722	17058.53423	NA	74993.10668	49966.82113	NA	NA	NA	NA	NA	NA	NA
Q15637	45	SF1	1	sp|Q15637|SF01_HUMAN	Q15637	SF01_HUMAN	Splicing factor 1	Homo sapiens		42706.26832	NA	NA	NA	NA	NA	NA	NA	NA	NA	NA	NA	NA	NA	NA	NA	NA	NA	NA	NA	NA	NA	NA	NA	NA	NA	NA	NA	NA	NA	NA	NA	NA	NA	72313.56304	43710.57981	66603.34786	61028.63432	115502.2623	185420.6401
Q99757	22	TXN2	1	sp|Q99757|THIOM_HUMAN	Q99757	THIOM_HUMAN	Thioredoxin, mitochondrial	Homo sapiens		42440.17556	59151.38269	66666.28161	NA	113473.9599	55362.90145	108806.5014	47488.55504	NA	95167.9546	93761.73853	33724.67829	NA	NA	NA	NA	NA	NA	NA	38487.7251	27047.89668	37953.54417	54078.50766	NA	NA	NA	41517.9093	79956.52701	NA	53551.57482	78677.7536	65600.7517	83001.76573	NA	NA	NA	NA	NA	NA	NA
Q9BXW7	30	HDHD5	1	sp|Q9BXW7|HDHD5_HUMAN	Q9BXW7	HDHD5_HUMAN	Haloacid dehalogenase-like hydrolase domain-containing 5	Homo sapiens		42418.43582	NA	NA	NA	NA	NA	NA	NA	NA	NA	NA	NA	NA	NA	NA	NA	NA	NA	NA	NA	NA	NA	NA	NA	NA	NA	NA	NA	NA	NA	NA	NA	NA	NA	40683.86064	42011.79636	52662.15841	47073.59702	57116.90479	37353.56221
P13498	12	CYBA	0.9998	sp|P13498|CY24A_HUMAN	P13498	CY24A_HUMAN	Cytochrome b-245 light chain	Homo sapiens		42364.79913	NA	NA	NA	NA	NA	NA	NA	NA	NA	NA	NA	NA	NA	NA	NA	NA	NA	NA	NA	NA	NA	NA	NA	NA	NA	NA	NA	NA	NA	NA	NA	NA	NA	NA	NA	NA	NA	NA	NA
P62333	58	PSMC6	0.9975	sp|P62333|PRS10_HUMAN	P62333	PRS10_HUMAN	26S proteasome regulatory subunit 10B	Homo sapiens		42284.89057	26536.43808	24208.89121	35185.74797	9597.734718	29407.5108	14075.83446	23143.97151	17323.33727	9377.061518	NA	36337.71707	8697.589147	33793.39826	25428.05173	32234.76789	NA	NA	23323.8807	35459.4185	41133.73887	34591.01333	27333.58256	38822.87733	10474.47309	22443.72212	26934.18013	40761.32295	12226.28345	38869.06684	22887.60272	29739.57461	NA	NA	42064.12453	38097.6278	23663.32909	NA	13398.31838	39156.10881
P29590	34	PML	0.9989	sp|P29590|PML_HUMAN	P29590	PML_HUMAN	Protein PML	Homo sapiens		42254.02763	NA	NA	NA	NA	NA	NA	NA	NA	NA	NA	NA	NA	NA	NA	NA	NA	NA	NA	NA	NA	NA	NA	NA	NA	NA	NA	NA	NA	NA	NA	NA	NA	NA	NA	NA	NA	NA	NA	NA
Q16531	57	DDB1	1	sp|Q16531|DDB1_HUMAN	Q16531	DDB1_HUMAN	DNA damage-binding protein 1	Homo sapiens		42169.46609	71429.91048	57313.68095	79798.91189	32255.15762	49818.00529	63948.88144	69327.13742	55498.20793	62818.19884	57151.05811	62629.96742	32164.47306	85919.49553	48398.65563	51987.77842	NA	NA	41337.24742	58505.37233	64621.06076	52931.81174	70432.32078	54456.82606	69660.86476	63064.18023	66437.97509	52307.07698	NA	43067.31983	45693.41358	51084.03639	46558.94901	NA	26849.84614	47438.40121	23891.45252	27274.33253	56675.39549	41859.88781
Q9BRF8	46	CPPED1	1	sp|Q9BRF8|CPPED_HUMAN	Q9BRF8	CPPED_HUMAN	Serine/threonine-protein phosphatase CPPED1	Homo sapiens		42117.8461	103056.3853	103341.7196	104432.7938	156633.1563	186028.8476	111085.8118	106797.6685	166742.4352	166074.0966	113265.0737	81072.90615	176459.1408	142919.1514	165445.6243	120433.914	NA	NA	148515.4703	42113.60895	121960.9688	78515.16048	131813.8121	84918.71828	109980.3933	199758.0899	144576.7399	104851.2037	170979.6491	93579.93442	169744.4037	96028.26559	147987.4067	NA	33466.49048	41224.15487	53056.20795	107986.7303	40269.83162	74824.48115
P40429	40	RPL13A	0.9995	sp|P40429|RL13A_HUMAN	P40429	RL13A_HUMAN	Large ribosomal subunit protein uL13	Homo sapiens		42062.95994	NA	NA	NA	NA	NA	NA	NA	NA	NA	NA	NA	NA	NA	NA	NA	NA	NA	NA	NA	NA	NA	NA	NA	NA	NA	NA	NA	NA	NA	NA	NA	NA	NA	70569.4996	41531.52997	30710.4175	50919.02255	32296.02237	54400.09601
P21281	45	ATP6V1B2	1	sp|P21281|VATB2_HUMAN	P21281	VATB2_HUMAN	V-type proton ATPase subunit B, brain isoform	Homo sapiens		41925.0612	575573.8486	52487.02509	107246.882	155044.1291	44427.21792	55955.09299	92530.49824	121969.0646	89122.77881	104766.1167	150280.7895	90807.34479	67365.55848	127360.9603	19898.64541	NA	NA	43829.15532	157764.3014	164541.0811	157357.063	40536.66318	179113.6438	72062.70425	89221.09711	58058.3336	172042.89	52734.23901	133078.8934	50175.94928	84843.8599	75206.49793	NA	NA	NA	NA	NA	NA	NA
P13611	28	VCAN	1	sp|P13611|CSPG2_HUMAN	P13611	CSPG2_HUMAN	Versican core protein	Homo sapiens		41869.32624	NA	NA	NA	NA	NA	NA	NA	NA	NA	NA	NA	NA	NA	NA	NA	NA	NA	NA	NA	NA	NA	NA	NA	NA	NA	NA	NA	NA	NA	NA	NA	NA	NA	10784.20026	26408.58035	124933.9878	NA	22261.24018	24330.1741
P42224	36	STAT1	1	sp|P42224|STAT1_HUMAN	P42224	STAT1_HUMAN	Signal transducer and activator of transcription 1-alpha/beta	Homo sapiens		41794.24758	NA	NA	NA	NA	NA	NA	NA	NA	NA	NA	NA	NA	NA	NA	NA	NA	NA	NA	NA	NA	NA	NA	NA	NA	NA	NA	NA	NA	NA	NA	NA	NA	NA	48914.90078	30853.47717	53218.45021	NA	21729.32302	44271.91967
P22307	36	SCP2	1	sp|P22307|SCP2_HUMAN	P22307	SCP2_HUMAN	Sterol carrier protein 2	Homo sapiens		41790.54266	NA	NA	NA	NA	NA	NA	NA	NA	NA	NA	NA	NA	NA	NA	NA	NA	NA	NA	NA	NA	NA	NA	NA	NA	NA	NA	NA	NA	NA	NA	NA	NA	NA	41274.47269	57994.43633	36130.69147	39787.61215	28134.00422	51901.72583
P58546	35	MTPN	1	sp|P58546|MTPN_HUMAN	P58546	MTPN_HUMAN	Myotrophin	Homo sapiens		41790.28598	25102.21058	34233.34982	15036.92566	15774.57717	18605.5516	19037.8779	28778.24444	25655.50371	36608.37033	20981.69331	45352.57758	19446.00945	20572.80084	11883.09397	21253.61839	NA	NA	18329.11699	25144.62323	20716.6141	21262.66626	44770.34645	18298.51374	44714.19001	NA	25912.18602	29452.46601	38760.44454	27778.98926	39328.79525	37765.433	42448.41818	NA	NA	NA	NA	NA	NA	NA
P04632	17	CAPNS1	0.9977	sp|P04632|CPNS1_HUMAN	P04632	CPNS1_HUMAN	Calpain small subunit 1	Homo sapiens	sp|Q96L46|CPNS2_HUMAN	41750.32222	NA	NA	NA	NA	NA	NA	NA	NA	NA	NA	NA	NA	NA	NA	NA	NA	NA	NA	NA	NA	NA	NA	NA	NA	NA	NA	NA	NA	NA	NA	NA	NA	NA	NA	NA	NA	NA	NA	NA
Q9BUQ8	48	DDX23	1	sp|Q9BUQ8|DDX23_HUMAN	Q9BUQ8	DDX23_HUMAN	Probable ATP-dependent RNA helicase DDX23	Homo sapiens		41744.14028	25641.96664	16093.4754	36454.61272	16162.31004	53152.16685	17675.17966	41872.28346	21145.4324	55320.42543	NA	24366.36358	12506.20949	70853.16968	61606.33559	32703.62557	NA	NA	24848.1684	16545.30739	26745.77806	25325.56247	27709.58395	17988.63492	NA	60056.62502	26477.56272	23447.79375	NA	20913.01891	41416.95275	30255.83443	14183.50953	NA	29560.8178	24726.29266	NA	58278.4961	24512.5519	36594.46474
O15173	30	PGRMC2	0.9994	sp|O15173|PGRC2_HUMAN	O15173	PGRC2_HUMAN	Membrane-associated progesterone receptor component 2	Homo sapiens		41231.84364	NA	NA	NA	NA	NA	NA	NA	NA	NA	NA	NA	NA	NA	NA	NA	NA	NA	NA	NA	NA	NA	NA	NA	NA	NA	NA	NA	NA	NA	NA	NA	NA	NA	16170.74059	30043.0765	24980.43391	33608.77927	36290.65574	20996.81915
P50502	42	ST13	1	sp|P50502|F10A1_HUMAN	P50502	F10A1_HUMAN	Hsc70-interacting protein	Homo sapiens	sp|Q8IZP2|ST134_HUMAN, sp|Q8NFI4|F10A5_HUMAN	41101.16642	NA	NA	NA	NA	NA	NA	NA	NA	NA	NA	NA	NA	NA	NA	NA	NA	NA	NA	NA	NA	NA	NA	NA	NA	NA	NA	NA	NA	NA	NA	NA	NA	NA	60684.83322	56222.07862	NA	50632.59846	NA	44060.80644
Q9UJZ1	36	STOML2	1	sp|Q9UJZ1|STML2_HUMAN	Q9UJZ1	STML2_HUMAN	Stomatin-like protein 2, mitochondrial	Homo sapiens		40945.5764	NA	NA	NA	NA	NA	NA	NA	NA	NA	NA	NA	NA	NA	NA	NA	NA	NA	NA	NA	NA	NA	NA	NA	NA	NA	NA	NA	NA	NA	NA	NA	NA	NA	39375.65647	NA	41963.16829	42880.29123	57055.09412	45372.4713
O43914	21	TYROBP	1	sp|O43914|TYOBP_HUMAN	O43914	TYOBP_HUMAN	TYRO protein tyrosine kinase-binding protein	Homo sapiens		40782.64975	NA	NA	NA	NA	NA	NA	NA	NA	NA	NA	NA	NA	NA	NA	NA	NA	NA	NA	NA	NA	NA	NA	NA	NA	NA	NA	NA	NA	NA	NA	NA	NA	NA	NA	NA	NA	NA	NA	NA
Q7Z4W1	41	DCXR	1	sp|Q7Z4W1|DCXR_HUMAN	Q7Z4W1	DCXR_HUMAN	L-xylulose reductase	Homo sapiens		40694.19035	NA	NA	NA	NA	NA	NA	NA	NA	NA	NA	NA	NA	NA	NA	NA	NA	NA	NA	NA	NA	NA	NA	NA	NA	NA	NA	NA	NA	NA	NA	NA	NA	NA	50545.92543	47028.15084	35806.5582	NA	30231.74822	32634.47471
P06239	33	LCK	1	sp|P06239|LCK_HUMAN	P06239	LCK_HUMAN	Tyrosine-protein kinase Lck	Homo sapiens		40212.03621	40607.72343	79308.49433	46380.69244	34432.14964	42191.61694	NA	32522.50419	154980.221	113062.9968	70279.96037	19135.39913	33811.66441	NA	NA	40020.5829	NA	NA	40961.94735	23562.26565	19278.5538	11222.18334	49603.2847	33614.78817	75350.94466	NA	68574.33577	27987.60789	89777.63578	20149.11997	54762.40543	19519.19236	NA	NA	NA	NA	NA	NA	NA	NA
P61927	18	RPL37	0.9959	sp|P61927|RL37_HUMAN	P61927	RL37_HUMAN	Large ribosomal subunit protein eL37	Homo sapiens		40002.43363	NA	NA	NA	NA	NA	NA	NA	NA	NA	NA	NA	NA	NA	NA	NA	NA	NA	NA	NA	NA	NA	NA	NA	NA	NA	NA	NA	NA	NA	NA	NA	NA	NA	77123.71098	64361.3041	52202.62193	84223.18841	39981.17218	55763.6235
P35998	43	PSMC2	1	sp|P35998|PRS7_HUMAN	P35998	PRS7_HUMAN	26S proteasome regulatory subunit 7	Homo sapiens		39850.78274	93498.87951	94027.18579	87668.43724	109258.7867	147397.049	NA	69605.34606	NA	100855.1882	92117.58026	77851.20757	82667.41212	146114.7975	72151.81066	96929.35869	NA	NA	45699.18639	73990.70423	48378.25323	54653.65231	62696.97611	54274.21365	93163.36888	143483.036	80211.30361	63868.89954	159381.4165	80275.62037	100747.5878	123449.1137	161599.7669	NA	NA	NA	NA	NA	NA	NA
P49721	27	PSMB2	1	sp|P49721|PSB2_HUMAN	P49721	PSB2_HUMAN	Proteasome subunit beta type-2	Homo sapiens		39720.44862	NA	NA	NA	NA	NA	NA	NA	NA	NA	NA	NA	NA	NA	NA	NA	NA	NA	NA	NA	NA	NA	NA	NA	NA	NA	NA	NA	NA	NA	NA	NA	NA	NA	NA	NA	NA	NA	NA	NA
P60866	36	RPS20	1	sp|P60866|RS20_HUMAN	P60866	RS20_HUMAN	Small ribosomal subunit protein uS10	Homo sapiens		39613.68697	NA	NA	NA	NA	NA	NA	NA	NA	NA	NA	NA	NA	NA	NA	NA	NA	NA	NA	NA	NA	NA	NA	NA	NA	NA	NA	NA	NA	NA	NA	NA	NA	NA	119238.4619	59133.70878	NA	71028.55015	NA	127123.1095
P16284	29	PECAM1	1	sp|P16284|PECA1_HUMAN	P16284	PECA1_HUMAN	Platelet endothelial cell adhesion molecule	Homo sapiens		39235.17655	61202.70041	30315.54934	41512.73996	NA	68346.65186	27974.52029	58464.23483	NA	37779.34379	44315.808	53759.33396	NA	64558.0011	53512.43606	40979.68223	NA	NA	34213.49348	30485.6925	56304.91497	48202.73709	45036.83094	49700.0451	NA	NA	25208.93254	58764.45989	NA	40592.94896	49221.01309	75757.50089	107289.5757	NA	42266.7404	42732.47989	78597.49969	NA	42332.19747	40456.40686
A0A1B0GUS4	33	UBE2L5	1	sp|A0A1B0GUS4|UB2L5_HUMAN	A0A1B0GUS4	UB2L5_HUMAN	Ubiquitin-conjugating enzyme E2 L5	Homo sapiens	sp|P68036|UB2L3_HUMAN	39106.81589	11320.07413	39375.70147	5960.312805	NA	NA	NA	9813.405458	NA	NA	NA	11654.12003	11738.41212	11564.52983	9146.896852	14884.90182	NA	NA	15857.36295	10655.28504	14963.90204	10030.76865	11866.30133	9884.482464	NA	NA	12918.81227	10592.90969	NA	11672.28301	NA	22418.85653	16734.64841	NA	NA	NA	NA	NA	NA	NA
O75563	30	SKAP2	1	sp|O75563|SKAP2_HUMAN	O75563	SKAP2_HUMAN	Src kinase-associated phosphoprotein 2	Homo sapiens		37360.59486	NA	NA	NA	NA	NA	NA	NA	NA	NA	NA	NA	NA	NA	NA	NA	NA	NA	NA	NA	NA	NA	NA	NA	NA	NA	NA	NA	NA	NA	NA	NA	NA	NA	NA	NA	NA	NA	NA	NA
Q15363	60	TMED2	0.9999	sp|Q15363|TMED2_HUMAN	Q15363	TMED2_HUMAN	Transmembrane emp24 domain-containing protein 2	Homo sapiens		36295.92549	86271.11175	161303.2086	56485.21401	271077.8222	132922.1355	178350.6688	80106.06593	86372.82507	117154.6913	295849.9943	87052.47686	216942.213	116438.5547	264740.5767	36296.64876	NA	NA	118552.7273	124671.1498	116256.009	100666.8448	85648.55269	157005.4924	121869.0378	77555.16807	59059.48031	101407.758	114322.0147	103802.7431	102295.7656	288654.7903	324288.4698	NA	105951.2388	89687.62555	253602.3182	160625.5849	183363.7082	131044.3828
P32942	21	ICAM3	1	sp|P32942|ICAM3_HUMAN	P32942	ICAM3_HUMAN	Intercellular adhesion molecule 3	Homo sapiens		36257.17571	NA	NA	NA	NA	NA	NA	NA	NA	NA	NA	NA	NA	NA	NA	NA	NA	NA	NA	NA	NA	NA	NA	NA	NA	NA	NA	NA	NA	NA	NA	NA	NA	NA	NA	NA	NA	NA	NA	NA
Q02252	15	ALDH6A1	1	sp|Q02252|MMSA_HUMAN	Q02252	MMSA_HUMAN	Methylmalonate-semialdehyde/malonate-semialdehyde dehydrogenase [acylating], mitochondrial	Homo sapiens		36244.00199	NA	NA	NA	NA	NA	NA	NA	NA	NA	NA	NA	NA	NA	NA	NA	NA	NA	NA	NA	NA	NA	NA	NA	NA	NA	NA	NA	NA	NA	NA	NA	NA	NA	NA	NA	NA	NA	NA	NA
Q13637	29	RAB32	0.9999	sp|Q13637|RAB32_HUMAN	Q13637	RAB32_HUMAN	Ras-related protein Rab-32	Homo sapiens		35855.06584	39902.91005	36545.39315	25415.23838	56572.34244	15972.76525	71037.29979	27759.52351	NA	32124.20159	92247.97174	37640.53037	68404.62379	105376.0679	71520.53714	15124.57661	NA	NA	42479.0859	44714.58272	27450.30709	33280.18067	32095.42175	40393.59652	NA	33404.42876	27578.88978	58513.00904	NA	36783.43325	21424.95709	57296.54936	49947.98866	NA	NA	NA	NA	NA	NA	NA
P43487	37	RANBP1	1	sp|P43487|RANG_HUMAN	P43487	RANG_HUMAN	Ran-specific GTPase-activating protein	Homo sapiens		35721.53948	63365.52486	36415.943	38019.26122	NA	25237.90798	19009.53052	43305.98879	48254.75707	32792.51784	NA	40395.30033	19413.85354	33138.21425	26463.28761	36298.56481	NA	NA	27848.43749	39966.66658	50837.59519	60178.55408	38720.37579	46005.32795	23983.07674	33512.27101	49228.42856	43598.39501	22047.76089	49615.13763	23297.61932	27328.80441	45040.46001	NA	NA	NA	NA	NA	NA	NA
Q9Y230	31	RUVBL2	1	sp|Q9Y230|RUVB2_HUMAN	Q9Y230	RUVB2_HUMAN	RuvB-like 2	Homo sapiens		35718.54253	NA	NA	NA	NA	NA	NA	NA	NA	NA	NA	NA	NA	NA	NA	NA	NA	NA	NA	NA	NA	NA	NA	NA	NA	NA	NA	NA	NA	NA	NA	NA	NA	NA	27071.57887	45324.90345	59851.70041	35354.71333	28822.94523	15915.30157
P43307	39	SSR1	1	sp|P43307|SSRA_HUMAN	P43307	SSRA_HUMAN	Translocon-associated protein subunit alpha	Homo sapiens		35405.10255	NA	NA	NA	NA	NA	NA	NA	NA	NA	NA	NA	NA	NA	NA	NA	NA	NA	NA	NA	NA	NA	NA	NA	NA	NA	NA	NA	NA	NA	NA	NA	NA	NA	NA	NA	NA	NA	NA	NA
P49458	39	SRP9	0.9999	sp|P49458|SRP09_HUMAN	P49458	SRP09_HUMAN	Signal recognition particle 9 kDa protein	Homo sapiens		35378.51783	103577.1359	39094.00549	104783.989	47996.02185	53359.60217	41755.21504	87734.91955	47030.70313	57559.13119	21910.10524	80541.13902	30566.40132	85043.74831	38771.02425	102869.9216	NA	NA	92894.90997	96418.80933	110203.0283	137633.7956	138517.082	136363.4234	93172.35453	95933.46155	154086.0073	109263.0644	79004.16969	126859.1052	118308.5384	32120.27353	NA	NA	NA	NA	NA	NA	NA	NA
P40306	26	PSMB10	1	sp|P40306|PSB10_HUMAN	P40306	PSB10_HUMAN	Proteasome subunit beta type-10	Homo sapiens		35373.02152	NA	NA	NA	NA	NA	NA	NA	NA	NA	NA	NA	NA	NA	NA	NA	NA	NA	NA	NA	NA	NA	NA	NA	NA	NA	NA	NA	NA	NA	NA	NA	NA	NA	NA	NA	NA	NA	NA	NA
P12268	28	IMPDH2	1	sp|P12268|IMDH2_HUMAN	P12268	IMDH2_HUMAN	Inosine-5'-monophosphate dehydrogenase 2	Homo sapiens		35199.09847	36989.09694	55256.90907	23846.00911	13555.76408	14391.55549	20592.85096	24671.02667	20083.16513	16565.69839	15765.69414	29514.77886	14434.31262	21431.13002	24597.88068	32485.46626	NA	NA	35305.5126	34034.73871	33559.77701	29617.52504	25835.92305	30308.19087	23796.07763	11327.49841	20709.11107	30773.80511	22497.53892	25218.99547	17383.21064	24729.9264	25839.00729	NA	33875.05366	49615.24155	15939.7841	33726.63488	23783.45629	49592.78766
P27635	52	RPL10	0.9996	sp|P27635|RL10_HUMAN	P27635	RL10_HUMAN	Large ribosomal subunit protein uL16	Homo sapiens		35126.71162	NA	NA	NA	NA	NA	NA	NA	NA	NA	NA	NA	NA	NA	NA	NA	NA	NA	NA	NA	NA	NA	NA	NA	NA	NA	NA	NA	NA	NA	NA	NA	NA	NA	40561.64097	33587.39403	44963.67561	172372.3393	38867.86564	39111.22483
Q9Y228	60	TRAF3IP3	1	sp|Q9Y228|T3JAM_HUMAN	Q9Y228	T3JAM_HUMAN	TRAF3-interacting JNK-activating modulator	Homo sapiens		34885.54452	NA	NA	NA	NA	NA	NA	NA	NA	NA	NA	NA	NA	NA	NA	NA	NA	NA	NA	NA	NA	NA	NA	NA	NA	NA	NA	NA	NA	NA	NA	NA	NA	NA	85807.71294	117096.9122	383146.9744	145894.7957	139461.5406	237801.8215
Q13185	27	CBX3	1	sp|Q13185|CBX3_HUMAN	Q13185	CBX3_HUMAN	Chromobox protein homolog 3	Homo sapiens		34852.36909	9798.088662	33857.5153	13772.90596	23148.64131	21546.58773	18098.55552	14750.07208	22117.11486	9787.180921	12171.22306	13469.16405	19607.98963	35965.00117	18734.17804	20729.54636	NA	NA	16192.4872	12413.50832	15599.06296	13811.21991	15063.04614	15043.49378	20099.89538	8950.491019	18852.58741	17542.84387	13884.79627	12375.18808	14742.99886	21839.10835	21319.476	NA	NA	NA	NA	NA	NA	NA
Q92888	51	ARHGEF1	1	sp|Q92888|ARHG1_HUMAN	Q92888	ARHG1_HUMAN	Rho guanine nucleotide exchange factor 1	Homo sapiens		34504.66256	NA	NA	NA	NA	NA	NA	NA	NA	NA	NA	NA	NA	NA	NA	NA	NA	NA	NA	NA	NA	NA	NA	NA	NA	NA	NA	NA	NA	NA	NA	NA	NA	NA	186625.8125	87674.47402	94835.85437	66162.97415	NA	68421.67857
Q9Y3I0	39	RTCB	1	sp|Q9Y3I0|RTCB_HUMAN	Q9Y3I0	RTCB_HUMAN	RNA-splicing ligase RtcB homolog	Homo sapiens		34413.8034	42032.65497	36383.942	51848.28912	NA	39595.2075	33685.33417	29481.80046	33978.92214	44668.95063	40042.34778	32079.38252	27352.68602	61162.62909	38705.56551	42920.48274	NA	NA	40781.43027	19694.06451	24145.983	32116.53659	31474.64579	22703.19275	34166.83126	39192.6545	39457.78388	22798.21137	51446.32336	38408.63979	62315.68599	211172.1241	48833.65794	NA	NA	NA	NA	NA	NA	NA
P12724	13	RNASE3	0.9976	sp|P12724|ECP_HUMAN	P12724	ECP_HUMAN	Eosinophil cationic protein	Homo sapiens		34211.63549	NA	NA	NA	NA	NA	NA	NA	NA	NA	NA	NA	NA	NA	NA	NA	NA	NA	NA	NA	NA	NA	NA	NA	NA	NA	NA	NA	NA	NA	NA	NA	NA	NA	8342.15744	17014.31732	11601.95562	12645.79375	7671.819674	9113.54502
[truncated: 842 more rows]
[truncated: 2,446 more columns]
