# Supplementary material for: Single-Cell Proteomics of Human Peripheral Blood Mononuclear Cells Exceeding 600 Cells per Day
Source: bioRxiv. 2026 Feb 3:2026.02.01.703169. Preprint. [Version 1] doi: 10.64898/2026.02.01.703169 (PMC12889610; doi:10.64898/2026.02.01.703169)
Supplement: Supplement 6 [file media-6.csv]

Gene	60708_TMT32_PBMCs_Target3_A11_127C	60708_TMT32_PBMCs_Target3_A11_127D	60708_TMT32_PBMCs_Target3_A11_127N	60708_TMT32_PBMCs_Target3_A11_128C	60708_TMT32_PBMCs_Target3_A11_128CD	60708_TMT32_PBMCs_Target3_A11_128N	60708_TMT32_PBMCs_Target3_A11_128ND	60708_TMT32_PBMCs_Target3_A11_129C	60708_TMT32_PBMCs_Target3_A11_129CD	60708_TMT32_PBMCs_Target3_A11_129N	60708_TMT32_PBMCs_Target3_A11_129ND	60708_TMT32_PBMCs_Target3_A11_130C	60708_TMT32_PBMCs_Target3_A11_130CD	60708_TMT32_PBMCs_Target3_A11_130N	60708_TMT32_PBMCs_Target3_A11_130ND	60708_TMT32_PBMCs_Target3_A11_131C	60708_TMT32_PBMCs_Target3_A11_131CD	60708_TMT32_PBMCs_Target3_A11_131N	60708_TMT32_PBMCs_Target3_A11_131ND	60708_TMT32_PBMCs_Target3_A11_132C	60708_TMT32_PBMCs_Target3_A11_132CD	60708_TMT32_PBMCs_Target3_A11_132N	60708_TMT32_PBMCs_Target3_A11_132ND	60708_TMT32_PBMCs_Target3_A11_133C	60708_TMT32_PBMCs_Target3_A11_133CD	60708_TMT32_PBMCs_Target3_A11_133N	60708_TMT32_PBMCs_Target3_A11_133ND	60708_TMT32_PBMCs_Target3_A11_134CD	60708_TMT32_PBMCs_Target3_A11_134N	60708_TMT32_PBMCs_Target3_A11_134ND	60708_TMT32_PBMCs_Target3_A12_127C	60708_TMT32_PBMCs_Target3_A12_127D	60708_TMT32_PBMCs_Target3_A12_127N	60708_TMT32_PBMCs_Target3_A12_128C	60708_TMT32_PBMCs_Target3_A12_128CD	60708_TMT32_PBMCs_Target3_A12_128N	60708_TMT32_PBMCs_Target3_A12_128ND	60708_TMT32_PBMCs_Target3_A12_129C	60708_TMT32_PBMCs_Target3_A12_129CD	60708_TMT32_PBMCs_Target3_A12_129N	60708_TMT32_PBMCs_Target3_A12_129ND	60708_TMT32_PBMCs_Target3_A12_130C	60708_TMT32_PBMCs_Target3_A12_130CD	60708_TMT32_PBMCs_Target3_A12_130N	60708_TMT32_PBMCs_Target3_A12_130ND	60708_TMT32_PBMCs_Target3_A12_131C	60708_TMT32_PBMCs_Target3_A12_131CD	60708_TMT32_PBMCs_Target3_A12_131N	60708_TMT32_PBMCs_Target3_A12_131ND
AARS1	9.80516845	9.808866433	9.820493409	9.833497394	9.836419688	9.796190046	9.778607723	9.766963006	9.823051968	9.857535581	9.763825538	9.815675807	9.795980892	9.842563235	9.835282904	9.82098975	9.789209642	9.846001755	9.840566988	9.753332419	9.781731107	9.820446977	9.814930484	9.776361516	9.802871646	9.788389411	9.807032339	9.786824406	9.800968186	9.850135491	9.805062191	9.785125473	9.767419894	9.858569725	9.813719227	9.812563401	9.763177513	9.830272276	9.83071932	9.79840311	9.792701346	9.796599062	9.841613306	9.750352564	9.847145267	9.832320769	9.806377342	9.791865897	9.823773277
ABCE1	10.55930734	10.56221907	10.57137395	10.58161307	10.58391403	10.5522379	10.53839389	10.52922504	10.57338852	10.60054032	10.52675465	10.56758066	10.55207322	10.58875135	10.58301895	10.57176476	10.54674165	10.59145879	10.58717954	10.51849255	10.54085318	10.57133739	10.5669938	10.53662526	10.55749888	10.54609582	10.56077494	10.54486356	10.55600013	10.59471362	10.55922368	10.54352585	10.52958478	10.60135459	10.56604008	10.56513	10.5262444	10.57907367	10.57942566	10.55398043	10.54949096	10.55255996	10.5880034	10.51614626	10.59235917	10.58068661	10.56025921	10.54883314	10.57395646
ABCF1	11.67104561	11.67400565	11.68331242	11.69372142	11.69606056	11.66385888	11.64978517	11.6404642	11.68536041	11.7129627	11.63795282	11.67945619	11.66369146	11.70097814	11.69515062	11.68370972	11.65827144	11.70373049	11.69938025	11.62955364	11.65228527	11.68327526	11.6788596	11.6479872	11.66920714	11.65761489	11.67253756	11.65636219	11.66768353	11.70703933	11.67096056	11.65500228	11.64082991	11.71379048	11.67789005	11.67696488	11.63743411	11.69113988	11.69149772	11.66563032	11.66106636	11.66418627	11.70021777	11.62716842	11.70464581	11.69277959	11.67201327	11.66039763	11.68593778
ABHD10	15.32714904	14.33377709	15.91731625	15.00609923	14.26099257	15.92454143	14.3448384	14.90480973	14.32128015	14.98579914	14.56721238	15.31814319	14.85231267	14.86091691	14.45239671	15.2666301	14.39701945	14.93520846	14.33561211	14.85504517	15.22240967	14.2493731	14.5987454	14.73922873	14.96515	13.70547661	14.627663	14.88572083	14.46589857	14.95594091	14.48658402	14.35199881	14.66978166	14.97396075	14.85471232	14.98705235	14.73571453	14.26321751	15.42454875	15.43453103	15.07078583	14.79181974	14.96447371	14.37725936	15.13240183	15.31665929	14.34414924	15.14645024	14.86465975
ABHD14B	15.89290856	17.03556721	16.73937532	16.02162954	16.80078622	17.20260635	16.60832988	16.0085553	17.2399737	16.07890082	16.67571642	16.16033388	16.2896493	16.99330476	16.78534745	15.63535982	17.36836232	15.98064224	16.15830113	15.26269382	15.95766923	16.65818874	16.51011012	15.65643985	15.74602341	16.20283911	16.79933662	15.8272663	17.42789034	16.18263835	16.40221559	15.99292086	16.98292926	16.08189056	17.2484526	15.52794279	16.92580436	16.70661013	16.45558144	15.45334424	17.25445807	16.92383247	15.72858953	16.75638138	16.51840561	15.91072109	16.73968049	16.78068137	15.19006753
ABI1	11.32497658	11.32840886	11.33920044	11.35127008	11.35398241	11.31664328	11.30032425	11.28951621	11.34157516	11.37358111	11.28660417	11.33472898	11.31644915	11.35968454	11.3529273	11.33966111	11.31016442	11.362876	11.35783172	11.27686499	11.30322322	11.33915734	11.33403721	11.29823944	11.3228448	11.30940312	11.32670655	11.30795056	11.32107811	11.36671272	11.32487796	11.3063737	11.28994027	11.37454095	11.33291298	11.3318402	11.28600271	11.34827669	11.34869161	11.31869733	11.31340524	11.31702291	11.35880286	11.27409924	11.36393735	11.350178	11.32609861	11.31262982	11.34224464
ACAA1	17.39308607	15.43144262	17.02018847	17.1763251	16.59870604	16.11309348	16.48556841	17.73029968	15.38123745	15.38026737	16.59454464	16.3036091	16.48301386	17.28865213	16.45172449	17.64411683	15.6865774	16.1108707	15.55680584	17.36484807	14.95790048	16.73172654	16.62996963	18.42052081	16.40838126	16.96241924	16.00494864	17.66568436	16.13287134	16.7765998	15.47113589	16.69771226	15.66543313	15.53232738	18.14002884	17.66167567	15.67908807	16.58294374	16.91348537	17.22204601	15.59306814	16.28649404	16.65107444	16.89666883	16.84503613	16.96584134	16.78699138	18.14197389	16.30682553
ACAA2	20.356534	19.68584676	19.70830393	18.97404827	18.50849353	19.66862499	18.94973298	18.49273527	19.16045298	20.20307407	19.29535913	19.79662717	20.00935615	18.94536074	18.60145534	19.60235755	18.67347321	18.83739932	19.78586263	19.14748474	19.37408525	19.25517567	18.56709611	19.95493809	19.23532849	19.59385635	19.09950674	20.42964625	19.57329336	20.33033146	18.44593883	19.27485522	18.84626602	19.34875855	19.63687683	19.35701067	19.01024061	18.98557169	20.91943329	20.91971841	19.16159646	19.66942359	19.66821143	19.89602582	19.63698574	19.59014629	19.39045792	20.0074247	19.4047649
ACADM	15.84874284	15.88651303	16.51911609	16.15191795	14.81844771	15.58833614	15.59105349	15.65983851	15.52696966	15.51461365	15.11845908	16.24359114	16.26224712	15.25852256	15.65008624	16.22424514	15.23409386	15.25438555	16.33505202	15.68758793	16.15508572	15.4294408	15.17864598	15.99482714	15.65054927	15.47497086	15.82714838	16.18888788	15.58822682	16.12040749	15.17043851	15.57225987	15.11467331	16.06282611	15.86026488	15.48566363	15.73504751	15.7571707	16.43810344	14.93284343	15.55596029	15.15424668	15.25862122	15.18024435	16.17772602	16.39741119	15.58584649	16.28194531	15.79310754
ACADS	14.24413971	13.83994593	14.656591	14.18565115	13.44229943	13.99092659	13.57326794	13.89051784	14.00057029	13.63952977	13.29436256	13.83048362	13.7998468	13.94663732	13.29271422	14.11905589	13.67127682	13.87817801	13.68729628	13.71206942	13.4588562	13.43600897	13.40048172	13.91852069	13.31548797	14.07045303	13.42158299	14.00553097	13.64461205	14.09797213	13.84943696	13.6013224	13.25846937	13.92500552	14.44728914	14.72912004	13.17851317	13.53508116	14.59219706	13.70928201	13.22365554	13.49901299	14.24305247	13.31741927	13.81368329	13.98147412	13.77358197	14.06588025	13.30774152
ACADVL	19.16131693	18.97864035	18.79604322	19.99639488	19.20340634	18.48217203	18.9302712	19.471347	17.981931	19.73135725	18.83873806	19.19528933	18.90230009	18.54969761	19.02332043	19.31337798	18.44663924	19.34213439	18.61182717	19.67721126	18.84093636	18.97876091	18.69099932	19.63643296	19.49336116	18.97841997	18.92168482	19.72384942	17.62279621	19.09032197	19.19477374	18.98558573	19.05272879	20.39416602	19.06169846	19.3994034	19.150874	19.24165683	19.45507344	19.6506901	19.6296465	18.37025874	19.51127226	18.53074198	20.23732462	19.37979671	19.06828192	19.33222383	18.82491182
ACAP1	9.332639722	9.338150649	9.355477774	9.374856987	9.379211943	9.319259637	9.293057545	9.275703984	9.359290671	9.410679945	9.271028365	9.348298333	9.318947946	9.388367376	9.377517847	9.356217446	9.308857077	9.393491637	9.385392465	9.255390973	9.297712175	9.355408579	9.347187613	9.289710132	9.329216906	9.307634725	9.335417386	9.305302475	9.326380271	9.399651945	9.33248137	9.302770635	9.276384861	9.412221079	9.345382535	9.343660063	9.270062645	9.37005075	9.370716958	9.322557661	9.314060595	9.319869175	9.386951742	9.250950238	9.395195757	9.37310352	9.334441276	9.312815567	9.360365603
ACAT1	18.31267517	18.43685457	18.20846236	18.3053789	17.32649765	18.02132204	17.56110067	18.42619716	18.28565527	19.03957001	17.2422927	18.69359235	17.64669458	18.12554551	17.61183865	19.20999471	16.90110743	18.85965077	18.3713111	18.96919594	18.5879978	17.70215434	17.56689607	18.5438821	18.04498145	17.38540091	17.93551195	18.36538898	18.16052948	18.02892067	17.86325183	17.47694505	17.82788637	18.48909137	18.69396362	17.84293715	17.19262967	17.61166801	18.73196324	18.02891988	17.991805	17.08550975	18.8791857	16.74977362	17.80345553	18.33784549	17.75197108	17.80821141	17.54891434
ACAT2	13.88294458	14.7202885	14.31144866	13.52991056	14.3747648	14.82413034	14.12499936	13.4956138	14.9096312	13.99307116	14.3497005	13.75689504	14.16808773	14.5098774	14.31116062	13.32331294	14.96650553	14.00460158	14.0752701	13.19518755	13.72248126	14.06549784	14.11185891	13.62631282	13.72898064	14.06488148	14.175365	13.4975715	14.99932995	13.81557999	14.91425589	14.21503898	14.59128148	14.35694465	13.9279422	14.00981913	14.65808975	14.34521093	13.90342336	14.30503151	14.59222646	14.71433606	14.32667391	14.41290223	13.93793039	14.03823191	14.25196429	13.82703164	14.38466761
ACIN1	16.06555225	16.32024961	15.84203658	14.52967141	16.05827106	16.53870203	15.74925004	15.47263148	16.16986988	16.63652306	16.40024283	15.28260113	15.69094518	16.36125624	16.18616591	14.32484155	16.07245013	16.66897067	15.85128089	14.8720818	15.14657114	15.96761304	16.20457694	17.31153054	17.03807023	17.02601308	15.83534133	14.63969811	16.95034331	16.35798153	16.36407496	16.84632696	16.45742193	17.04251013	16.61471971	16.48275804	16.64049032	16.6671821	16.86245645	16.35191676	16.57552366	16.40830757	17.15825526	16.06697051	16.50224901	16.51665443	16.75771728	16.69258669	16.69387009
ACLY	11.1045341	11.10783359	11.11820763	11.1298103	11.13241769	11.09652322	11.08083558	11.0704457	11.12049048	11.15125812	11.06764633	11.11390918	11.0963366	11.1378992	11.1314034	11.11865049	11.09029503	11.14096719	11.13611807	11.05828395	11.08362238	11.11816621	11.11324417	11.07883142	11.1024848	11.08956318	11.10619714	11.08816682	11.10078646	11.14465547	11.10443929	11.08665097	11.07085335	11.15218082	11.11216344	11.11113217	11.06706813	11.12693273	11.1273316	11.0984978	11.09341046	11.09688816	11.13705164	11.05562521	11.14198747	11.12876047	11.10561272	11.09266504	11.12113406
ACO2	19.95594509	19.84911189	19.65459045	20.18767719	19.48038279	19.86833485	19.56595255	20.11013765	19.75665746	20.14358292	19.43231656	19.40517177	20.21042577	20.12516197	19.12083234	20.37350288	19.20993361	20.14511315	20.23371551	19.94221295	19.55986308	19.56901533	19.63063899	20.40817769	20.43451142	19.80766755	19.30351573	20.25167226	19.64143381	20.39618973	19.78688299	20.10267087	19.87911398	20.44083595	20.31818414	19.96554113	19.79447222	19.83499314	20.74072733	20.40144505	20.36689982	19.90488291	20.09146562	19.46308947	19.93497749	20.40985487	19.78126804	19.95404033	20.47260591
ACOT13	11.20864596	11.21239001	11.22416183	11.23732781	11.24028651	11.19955571	11.18175435	11.16996457	11.22675226	11.26166545	11.16678802	11.21928421	11.19934395	11.24650659	11.23913556	11.22466435	11.19248834	11.24998794	11.24448547	11.15616418	11.18491664	11.22411482	11.2185296	11.17948016	11.20632054	11.19165789	11.21053307	11.19007339	11.20439337	11.25417317	11.20853838	11.1883533	11.17042715	11.26271248	11.21730326	11.21613303	11.16613192	11.23406251	11.23451513	11.20179634	11.19602354	11.19996982	11.24554482	11.1531472	11.2511457	11.23613653	11.20986991	11.19517769	11.22748255
ACOT9	12.81619123	12.81978294	12.83107577	12.84370604	12.84654435	12.80747086	12.79039383	12.77908377	12.8335608	12.86705339	12.77603647	12.82639662	12.80726771	12.85251134	12.84544023	12.83155785	12.80069106	12.85585104	12.85057246	12.76584491	12.79342745	12.83103067	12.82567272	12.78821218	12.81396044	12.7998944	12.81800156	12.79837438	12.81211168	12.85986597	12.81608803	12.79672427	12.77952753	12.86805782	12.82449627	12.82337366	12.77540707	12.8405736	12.8410078	12.80962032	12.80408242	12.80786812	12.85158871	12.76295069	12.85696168	12.84256323	12.81736538	12.80327098	12.83426138
ACP1	14.68432975	15.4536179	15.15138004	14.66498288	15.42200227	15.51826405	15.35937581	14.42401596	15.68803885	14.62003409	15.32993477	14.78634424	14.87377387	15.42053746	15.32395662	14.40095338	15.67035199	14.60777387	14.9693772	14.28443536	14.76585638	15.26468108	15.20273163	14.45555928	14.54680325	14.76017018	15.27847816	14.77125352	15.57366282	15.16805163	15.78853013	14.53653951	13.90593241	14.66109379	14.67546039	14.53359063	15.30076572	15.13012892	14.65722091	14.42746633	14.82414572	15.2632853	15.11224248	15.71456136	14.72752982	14.61362907	14.56781598	14.91102349	14.76324138
ACP3	9.224421571	9.228201826	9.240087475	9.253380768	9.256368077	9.215243419	9.197269931	9.185366147	9.242702956	9.277953749	9.182158877	9.235162693	9.215029612	9.262648303	9.255206001	9.240594858	9.208107717	9.266163322	9.260607644	9.17143231	9.200462803	9.24004001	9.234400788	9.194973751	9.222073669	9.207269238	9.226326927	9.205669416	9.220127862	9.270389023	9.224312949	9.203932685	9.185833198	9.279010899	9.233162584	9.231981043	9.181496435	9.250083899	9.250540889	9.217505719	9.211677103	9.215661535	9.26167724	9.168386161	9.267332274	9.252177966	9.225657358	9.210823068	9.243440312
ACTB	27.17247965	26.83890248	26.88281881	26.53284864	27.21556056	26.27448677	27.78468898	26.36894383	26.53159678	26.39068795	26.48557568	26.79316243	26.87701894	26.51320348	27.51926629	26.55418895	26.82754434	27.12444578	26.53932841	27.47531475	26.92538158	28.01701018	27.88158647	26.06396056	26.58941068	26.6859006	27.65161014	26.35841557	26.48142318	27.06315931	26.73039241	26.80026239	26.54804983	26.4632422	26.91963404	26.62705317	26.71027029	25.94065407	27.27006635	26.44157615	26.21510943	26.12111594	26.90391433	26.63445689	26.77585134	26.80138127	27.66413209	27.33325104	26.76420463
ACTC1	24.34652775	22.21012394	21.78095833	23.15049062	22.47545047	21.33741655	19.69207473	20.52495275	21.80059078	22.74010385	21.23100505	22.64208374	20.64206277	22.03901748	21.27426178	23.41092413	23.45299544	21.30597144	21.64553976	20.5554745	21.66911239	19.73043189	21.78504134	20.47663645	22.75882907	22.22760722	20.2760701	21.8295502	23.32519088	24.12150963	23.12692343	22.14115695	21.00829305	20.85191962	23.76573493	21.45012058	21.87620238	20.75910994	22.13019593	22.09450123	21.02787717	20.91260697	21.7604499	19.72908973	21.33605429	22.50745831	22.24208808	22.93553411	22.44357205
ACTL6A	14.45911325	14.03960982	13.75386903	13.93297017	13.80092546	14.12252439	13.58876984	14.41317462	13.83408209	14.6014968	13.68026552	14.84974689	14.35916099	13.89839032	13.8345719	14.27055192	13.69565577	14.55769521	13.70234639	14.22199759	14.48017868	13.85104162	13.68217022	14.03224177	14.28933025	14.57220313	13.69495617	14.22708913	13.96847288	13.86311271	13.80619509	14.47666936	13.70647313	14.19629574	14.21711021	14.22991824	13.44883964	14.44760683	14.05174619	14.41746061	14.06288465	13.67423675	14.55246193	13.8508138	14.18543748	14.54160778	13.94323419	13.76598888	14.22236712
ACTN1	16.44338179	15.02113145	15.86140617	16.28756896	16.37546368	16.73486191	16.26020538	16.42311108	16.7789638	16.01241278	14.88644494	17.08843359	16.05730022	15.30467692	16.72549044	16.00412408	17.56861685	15.98947651	16.76519735	16.92606134	15.8839799	15.46756999	16.22850824	15.77220087	16.8832127	16.14259268	16.52537394	16.06242374	17.0048718	15.17987682	15.8780932	15.91699151	15.80598611	16.22197402	16.54213497	16.57312963	16.07064634	15.97149108	16.05851934	16.14071738	16.26494049	15.63018508	16.1411752	15.90474037	16.68829933	16.50615841	16.01138486	16.53849427	16.10711529
ACTN4	19.54630542	20.61076135	20.40967189	20.30760263	20.2061728	19.5812984	19.84452092	19.51873839	19.38368812	19.95761325	20.46172704	19.18788713	20.16762697	19.96565533	20.12588457	20.59910145	20.68172297	20.13541592	20.91836077	19.06126371	20.67116715	20.1424439	20.39145374	19.4201618	21.08572848	20.6461466	19.86379694	19.63872024	19.67575252	19.88805753	19.04308812	20.08608752	19.97618544	20.42833998	20.353324	20.39687709	19.79481776	20.46159103	18.61851129	19.61564182	19.80223709	20.21636111	20.39798966	20.33856782	20.94593835	20.83600388	20.26931483	20.06847882	19.95395755
ACTR1B	10.35366353	10.35953147	10.37798111	10.39861577	10.40325286	10.33941663	10.31151708	10.29303929	10.38204102	10.43675946	10.28806077	10.37033656	10.33908475	10.41300141	10.40144901	10.3787687	10.32834016	10.41845764	10.40983377	10.27141034	10.31647325	10.37790743	10.36915388	10.30795281	10.35001897	10.32703862	10.35662114	10.32455528	10.34699857	10.42501703	10.35349492	10.32185942	10.29376428	10.43840044	10.36723186	10.3653978	10.28703249	10.39349817	10.39420754	10.34292831	10.33388078	10.34006566	10.41149407	10.26668191	10.42027216	10.39674871	10.35558179	10.33255509	10.38318558
ACTR2	18.58420922	19.84701938	20.27060483	20.05747688	19.20023732	19.68149109	19.20067967	19.2505608	20.34274688	19.91598159	19.87726186	19.85388819	20.72674921	19.29508436	19.67338536	19.44206012	20.61479051	18.95003319	17.89958386	19.65376859	20.89378279	19.76145555	19.1298809	19.59023325	19.48677569	18.76237993	19.52950387	20.59296475	18.83838434	19.50336361	20.19130509	19.4957784	20.29204276	20.87217158	20.10781071	19.94332307	20.32584583	19.50079088	20.87814452	21.35102327	20.47077338	20.04182955	19.99634244	20.98680347	20.66591347	20.25010694	19.66933267	19.98849334	19.75514988
ACTR3	20.68382375	21.41904617	19.94514863	21.18831787	20.83931305	20.10291716	20.76670746	21.43248028	21.34593011	21.78423398	20.01813063	21.64687017	22.2750511	20.36891575	21.68396993	20.59724535	20.52034273	21.04313763	20.89734762	20.37153055	21.79179215	20.14174387	20.87574343	21.20693171	21.53778631	21.21231134	20.72981419	20.55248623	20.57926668	20.68581709	21.06200406	20.35602269	21.10429181	21.83823248	20.90001223	20.27122688	21.33051383	21.47405	21.26434569	20.84779014	20.71215134	21.49557174	21.66733858	21.699913	20.85922069	20.24148344	20.75773695	20.72241337	21.14490602
ADA2	17.15595416	17.49797348	17.3909639	19.29598125	18.41131577	17.47601764	18.35573053	18.65261161	17.59866402	17.61058926	18.06366162	17.82153542	18.30324169	17.4038283	18.29947318	19.38305354	17.57416167	17.67595679	16.80689246	18.73074236	19.81219968	17.60438337	18.65359435	18.81649789	18.48921039	17.55501882	18.5208783	19.7528484	17.2888984	18.34077839	17.41343232	18.58189507	16.72852117	18.39803217	18.88828945	18.71775182	17.8228879	18.18676152	17.71090687	18.08625153	17.49393398	17.20490267	18.01513063	17.6795014	17.7157218	17.85305578	18.58651548	17.25368886	17.73999034
ADAR	16.36053167	16.90836684	16.61259169	15.70375424	16.66172337	16.98016518	16.28957172	16.07451161	17.0877301	17.36707505	16.47038391	16.39594176	16.16346052	16.6105731	16.59710935	15.57557544	17.01746394	17.29410985	17.07663101	15.80341021	16.07029977	16.53270473	16.44493401	17.28485512	17.30586354	17.19907019	16.43363807	15.82965139	17.17807176	16.41472046	17.13068537	16.94174399	16.3978121	17.77928389	16.9038207	16.39234806	17.17025812	16.71859804	17.28488023	16.91771954	17.11942344	17.22664378	17.08726596	16.75852116	17.51526381	17.17273971	16.77163139	16.97446474	16.43832841
ADD1	15.06182978	14.41632771	14.16619138	14.26842961	13.79033913	14.49258881	13.66131764	14.12134842	14.62366591	14.78002437	13.67018482	14.82028018	14.93705466	13.80340813	13.74880327	14.10685307	14.63102078	14.50261644	14.76490321	14.02107844	14.78213151	13.74730887	13.73153975	14.04239974	15.07488039	14.38312826	13.69793409	14.17326059	14.54512319	14.03097936	14.36537966	13.66020128	14.27492286	14.77222	14.03943593	14.46406171	14.47024601	13.53468747	14.75887005	14.73135163	14.40503807	14.29052977	14.74961818	13.86135241	14.83108472	14.70235045	13.62453926	14.21891323	14.28033958
ADD3	13.66664	14.29055311	13.52225018	13.69158654	13.45405497	13.81594612	12.98900654	13.63299618	14.54857079	13.25076182	14.02137259	13.7582326	13.65854941	13.62912254	13.78717643	13.68057227	13.85809442	12.58089619	13.69781204	13.4521389	13.64600101	12.99901121	13.61175812	14.30639567	13.18224802	13.47038613	13.51350852	13.28114673	14.22753599	13.63139491	13.5049256	13.16690197	13.67182483	13.64366628	13.26105853	13.65887336	13.68300923	13.23914959	13.94201588	14.01039057	14.08821157	13.7364699	13.79243601	13.50717561	13.72742678	13.62084231	13.50578158	13.40764325	13.54040817
ADH5	15.41037436	15.93401576	15.52733722	15.26951567	15.43248718	15.97275448	15.40429685	15.07995886	16.24966336	15.19463616	15.52349767	15.41252837	15.26111642	15.65359384	15.48102958	14.89567883	16.09996337	15.16013994	14.93766617	15.02620396	15.38872094	15.66833572	15.57863541	15.08486261	14.73096737	15.1980175	15.5113431	14.97977157	16.16340142	15.37222332	15.73646471	15.42779355	15.80686905	15.09034646	15.03238165	15.14009549	16.04926674	15.71164683	15.06768401	15.70401478	15.88959253	15.97781905	15.26305205	15.71723007	15.00613912	15.32034447	15.57477197	15.21763425	15.58980671
ADSL	13.36922259	13.3732319	13.38583771	13.39993645	13.40310476	13.35948833	13.34042581	13.32780077	13.38861166	13.42599832	13.32439917	13.38061453	13.35926157	13.40976551	13.40187227	13.38637583	13.35192027	13.41349351	13.40760121	13.31302267	13.34381215	13.38578736	13.37980646	13.33799051	13.36673243	13.35103099	13.3712434	13.34933423	13.36466872	13.41797525	13.36910739	13.34749227	13.32829612	13.42711953	13.37849323	13.3772401	13.32369659	13.39643982	13.3969245	13.3618877	13.35570593	13.35993178	13.40873561	13.30979196	13.41473329	13.39866077	13.37053326	13.35480015	13.38939369
ADSS2	14.50476944	14.50907647	14.52261836	14.53776406	14.54116764	14.49431232	14.47383426	14.4602717	14.52559831	14.56576125	14.4566175	14.51700732	14.49406872	14.54832301	14.53984363	14.52319645	14.48618227	14.55232784	14.54599799	14.4443962	14.47747205	14.52256428	14.51613924	14.47121811	14.50209436	14.48522695	14.5069403	14.4834042	14.49987741	14.55714239	14.7187082	14.52185653	14.84693319	14.75282514	14.6902506	14.51013643	14.48189281	14.71676439	14.52742115	14.4221004	14.5529379	14.40363868	14.60552939	14.46379037	13.99352731	14.7552093	14.30015213	14.31067564	14.33882254
AFG3L2	13.87247722	12.85816522	13.13306887	13.56829955	13.06310605	13.11864926	12.88292155	13.71959741	13.23679247	13.81722762	12.87270459	14.09198315	14.08794043	12.59922304	13.06696267	13.52107887	13.19578058	13.40306874	13.39370539	13.63360557	13.88852172	13.08282631	13.25601858	13.05505012	14.0371352	13.75431343	13.05882211	13.81553551	13.1382015	13.78120911	12.92555936	13.0428928	13.05088572	13.76039357	13.56515365	13.34848227	13.15804293	13.09972804	13.25919598	13.72928365	13.21413614	13.18931889	13.65745326	13.16471519	13.81937127	13.92343577	13.04022603	13.78616597	13.62921683
AFP	8.42662582	8.431320336	8.44608055	8.462588849	8.466298644	8.415227915	8.392907507	8.378124773	8.449328589	8.493104848	8.374141819	8.439964701	8.414962399	8.474097754	8.464855518	8.446710644	8.406366432	8.478462886	8.471563558	8.360821014	8.396872582	8.446021606	8.439018528	8.390055993	8.423710074	8.405325165	8.42899199	8.403338423	8.42129367	8.483710581	8.426490927	8.401181661	8.378704782	8.494417673	8.437480861	8.436013563	8.373319165	8.458494627	8.45906214	8.418037357	8.41079908	8.415747153	8.472891838	8.357038147	8.479914551	8.461095147	8.428160484	8.409738495	8.450244276
AGK	13.21444536	12.91695191	12.52398024	12.806812	12.72579744	12.96192756	12.46777786	12.96822656	12.59007607	13.38627715	12.49505473	12.81858368	13.07818236	12.91856141	12.53126177	13.1593362	12.54476388	13.31739024	13.55482343	13.14909176	13.33517217	12.78005808	12.73352194	13.16966886	12.89012898	13.20181654	12.54544716	13.1043596	12.76152189	12.89075275	12.44946426	12.24715879	12.94159924	13.5180716	12.76797542	12.54124402	12.77703999	12.58176196	13.21411345	13.11096681	13.01642846	12.64894499	12.90776106	12.82421761	12.94982462	13.04032092	12.41840665	12.84741496	13.09205759
AGPS	14.3519499	12.81751355	13.35548687	13.20498909	12.7682489	13.0257297	13.2186845	13.86275395	13.00556435	13.81626206	12.28228788	14.56766723	13.3119917	13.36330871	13.4279792	14.37238239	13.51947019	13.53721281	13.82092476	13.31744333	13.90748039	13.494008	12.6676668	13.67957451	14.00506071	13.41637617	13.59927146	13.62201443	13.11824054	13.51489084	13.00338877	13.30469496	13.07320734	13.66339258	14.12649845	13.63980124	13.38703553	13.09162786	14.07218741	13.12188691	13.29932315	13.14863819	13.34004626	13.22452996	13.88421949	13.39403229	13.31589105	13.5800565	13.4336286
AHCY	16.79403505	16.80522516	16.465872	15.83302587	16.74591577	17.44815674	16.4986655	15.3995202	17.23664084	16.35879826	16.83718361	16.43114834	16.66734691	16.86274242	16.42537463	16.38970138	16.74889155	16.23740739	16.43639607	15.50292955	16.16951444	16.36817991	16.48602458	15.98453022	16.34089932	16.67111269	16.49663319	16.5227208	16.77981094	16.99227885	14.24669941	15.88768494	15.17409888	16.66412709	16.42062626	16.46685708	16.42447805	15.72212884	16.43762608	16.5890471	16.13669875	16.00075788	16.63975758	15.21946853	16.28986319	16.19404603	16.23259208	16.56826134	16.61411815
AHNAK	20.32154713	20.69026347	20.82093406	20.12451953	21.00091942	19.72560342	20.54823442	21.43264905	19.88091111	21.14535411	20.78533999	19.67836141	19.97416377	20.76640198	20.96045384	19.52722067	19.50153069	20.366409	20.22168646	20.17091526	20.0024727	20.59008757	20.52509279	19.96711782	19.68336303	19.88245421	20.69630308	20.20029684	20.02184486	20.42354953	20.2085923	20.94865914	20.79478779	20.51374396	20.07851836	20.94967448	19.75457221	21.09587943	20.14925322	19.75220012	19.62981864	20.79504018	21.20333768	20.67268548	19.9635206	19.69203809	20.91547726	19.83819652	20.34215487
AHSA1	10.42939669	10.43261177	10.44272041	10.45402624	10.45656692	10.42159075	10.40630445	10.39618039	10.44494485	10.47492535	10.39345263	10.43853193	10.42140891	10.4619082	10.45557859	10.44315193	10.4155219	10.46489769	10.46017264	10.38432978	10.40901997	10.44268004	10.43788393	10.40435157	10.42739982	10.41480878	10.43101718	10.41344815	10.42574493	10.46849162	10.42930431	10.41197107	10.39657761	10.47582445	10.43683085	10.43582596	10.39288923	10.45122228	10.45161095	10.42351482	10.41855763	10.42194636	10.46108232	10.38173906	10.46589188	10.45300327	10.43044772	10.41783128	10.44557197
AIF1	16.0767367	15.48246571	15.63312174	15.46574707	17.74487218	15.48555019	17.29871704	16.26808155	15.04979164	15.67086609	17.02815297	15.6702561	15.76158854	17.29694829	17.41502854	15.40605756	14.88906806	16.10760248	16.03384556	15.60265758	16.16079157	17.2015483	17.72600546	15.69158718	16.11245575	16.3709657	17.38849816	16.03117485	14.99854267	16.20052603	15.430188	17.57429247	14.91253345	16.74956196	16.62918517	16.54411205	15.94657707	17.59474817	16.15981632	14.87622846	15.43059274	15.68130993	16.5125319	15.53757709	16.05290725	15.90672808	17.3443439	16.80378448	16.18266578
AIFM1	17.43923116	17.32389858	15.79105022	17.64785749	16.58188596	16.10557011	16.41680427	16.98523421	16.09730688	17.00283453	15.68387472	17.61330673	17.09014097	16.34531921	16.75430935	17.49240075	16.71631553	17.05997322	16.79918207	17.73398469	17.1838479	15.85374434	15.90327896	16.88665737	16.96240222	15.99169472	16.58096599	17.22197127	16.74958965	17.92371191	16.80575577	16.56769009	17.11290965	17.64763089	17.56946919	17.63374449	17.16982378	16.624677	17.87714804	17.69490043	17.35032632	16.66283056	16.60911833	16.93865327	17.55504197	17.26843557	16.53979424	17.67028937	16.33406333
AIP	10.5791522	10.58285746	10.5945073	10.60753687	10.61046491	10.57015613	10.55253923	10.5408716	10.59707089	10.63162234	10.53772796	10.58968022	10.56994657	10.61662054	10.60932589	10.59500462	10.563162	10.62006582	10.61462037	10.5272142	10.55566875	10.59446078	10.58893343	10.5502886	10.57685088	10.56234015	10.58101975	10.56077207	10.57494367	10.62420769	10.57904573	10.5590698	10.54132939	10.63265852	10.5877198	10.5865617	10.53707866	10.60430541	10.60475333	10.57237355	10.56666057	10.57056595	10.61566874	10.52422849	10.62121159	10.60635793	10.58036347	10.56582348	10.59779362
AK2	19.7046514	20.14190085	19.14638562	19.75521973	19.69829029	19.70601908	19.48437133	19.66113994	19.70552053	19.8876761	20.60549188	20.63225377	20.50446173	19.06799586	19.36422429	20.78709676	19.82859598	20.56453117	20.53550329	20.29741039	20.55618915	18.92500339	19.21606514	20.41199208	20.38613308	20.06097958	20.6952427	20.77657689	18.83526267	20.2449643	19.58090083	19.6238745	18.56087173	20.82232146	20.79006241	20.362894	20.12870366	19.81101877	21.15252148	20.44980779	19.78856698	18.81206315	20.57197973	19.19773865	20.58472263	20.23326356	19.2486116	19.5227157	20.09158271
AK3	14.72376093	13.87737453	14.19639207	14.3542063	13.59370636	14.1276443	13.54994661	14.05636143	14.13780482	14.44010085	13.4132852	14.9739376	14.59723949	13.69584911	13.50111044	14.1173463	14.13128505	14.28060083	14.28753533	14.23037	14.63053547	13.61699085	13.77834003	14.17906184	14.60348236	14.37657056	13.61744809	14.40114932	14.22758373	13.79014108	14.23659881	13.61447245	13.95419667	14.7666054	14.18969595	14.42985957	13.9437785	13.69222869	14.47940504	14.41137338	13.82930957	13.92224943	14.35373344	13.6934051	14.3548507	14.83527175	13.63025544	13.99848157	14.20370263
AKR1A1	15.9355696	16.20154461	15.33187864	14.68349306	16.33108884	15.87350369	16.06375469	15.29883208	15.93046203	15.13096968	16.18910607	15.4969213	15.65438659	15.71412125	16.26967469	14.88162512	15.8157522	15.06608169	14.51262239	15.00442082	15.65528934	15.77846455	16.24165767	15.56299557	15.15719975	15.19225621	16.0320965	15.8556981	15.89677477	15.46807997	15.62497866	15.90154667	15.6127494	15.82274739	15.4931427	15.58930975	15.53192626	15.62587085	16.70892523	15.54859577	16.04271466	15.40309	16.20056858	15.66976079	15.53841356	16.74750704	15.65079005	15.33650709	16.33558547
AKR1B1	16.63718894	15.9426231	17.74528506	16.47108249	15.63849495	17.99555605	15.95995945	16.00030133	16.54693983	16.86074623	16.68031823	16.99793819	17.06882627	16.70183885	16.73340923	16.38079288	17.27673314	16.82007209	16.71065975	16.13144956	17.18615603	16.14703472	15.9184557	16.12876354	17.13249508	16.55250302	15.79584745	16.34704627	17.46727995	16.90413701	17.088284	17.04547256	17.10647383	15.63644774	16.67205255	15.93927811	17.32601022	16.89603149	16.14180623	16.33796328	17.39875238	17.33551058	15.92831324	16.96246959	16.05541562	16.26995713	16.66400929	15.81747706	16.70587868
AKR1C3	12.11230939	12.1198783	12.14367599	12.17029209	12.17627334	12.0939327	12.05794582	12.03411181	12.14891276	12.21949262	12.02769015	12.13381549	12.09350462	12.18884774	12.17394661	12.14469188	12.07964546	12.19588558	12.18476189	12.0062132	12.06433865	12.14358095	12.13228998	12.05334836	12.10760837	12.07796663	12.11612433	12.07476344	12.10371244	12.20434637	12.00112817	12.64358828	11.44635339	12.15045567	12.12981083	11.67867302	11.87779355	12.51441272	11.68777465	12.64988272	11.84433837	11.76565199	12.18690346	15.73519876	13.46338523	12.19780585	12.16014261	13.15168302	12.15038911
AKR7A2	12.92975134	13.38337453	13.68744784	13.38255369	13.45726599	13.44624404	13.55244609	13.2857852	13.40141795	13.13100685	13.75394992	13.35126974	12.74829842	13.64259344	13.74766652	13.72286618	13.52067615	13.49714315	13.36931509	13.98663983	13.24444078	14.03805389	13.47576108	13.37306454	13.20299511	12.8444828	13.72831879	13.73057594	13.86372619	13.16786065	13.6468685	13.58203121	13.60098237	13.21457	13.40310202	12.91816854	13.67511019	13.81724313	13.29028968	13.59015768	13.50080801	13.45310595	13.19529151	13.42579946	13.09092157	13.23058082	13.75221646	14.04829554	13.10152912
ALB	17.23265671	16.49221643	16.9198094	15.72016509	16.08556702	16.43441633	15.95305149	17.20158015	16.24113935	16.86876615	16.14315878	17.00349349	16.68967096	15.85557169	15.53018189	15.74876723	16.14433603	16.16704006	16.88785673	15.25607378	17.33062561	16.43175107	15.31043513	17.56281962	17.28062111	16.95796625	16.45823845	16.22489286	17.09726891	18.23757225	15.71978032	15.78187572	15.95046649	16.74424051	16.69108164	16.98440585	16.31287593	15.70340577	16.06999198	15.85137994	16.00192077	16.22937303	16.71871699	16.05153958	16.90260773	16.48005923	15.72494662	19.31081833	15.79848861
ALDH1B1	10.06885022	10.07218469	10.08266872	10.09439441	10.09702944	10.06075439	10.04490042	10.03440039	10.08497578	10.11606963	10.03157133	10.0783247	10.0605658	10.10256908	10.0960044	10.08311627	10.05446017	10.10566959	10.10076906	10.02210969	10.04771678	10.08262686	10.07765264	10.04287502	10.06677919	10.05372056	10.07053088	10.0523094	10.06506284	10.10939697	10.0687544	10.05077747	10.03481236	10.11700212	10.07656045	10.07551824	10.03098701	10.09148632	10.09188942	10.06274991	10.05760863	10.0611232	10.10171252	10.01942276	10.10670069	10.09333345	10.06994027	10.05685531	10.08562618
ALDH2	18.27957918	16.6421448	17.16945274	18.91898311	18.2603171	15.80498787	17.89893069	19.37987537	17.19360596	16.73880927	18.13524546	17.01896178	16.01586544	18.27467801	18.47570921	19.17676509	16.88798124	17.4029155	17.74558473	19.09227883	18.00944048	18.39121425	18.53269114	19.33431084	17.92383984	16.55152694	18.59826115	19.5761767	16.84853682	17.37369041	18.13258842	17.9696938	17.34223459	17.5053561	19.02652267	19.70251193	18.35440963	17.96274462	17.91940658	18.87241696	17.38773853	17.37268765	19.01644561	17.67783979	18.44706345	18.60416736	18.02139504	18.49840225	17.46441698
ALDH3A2	8.994748782	8.998426143	9.009988276	9.022919739	9.025825736	8.98582045	8.968336182	8.956756407	9.012532566	9.046823868	8.953636436	9.005197542	8.985612463	9.031935021	9.024695291	9.010481848	8.978878975	9.035354364	9.029949907	8.943201836	8.971442148	9.009942103	9.004456375	8.966102502	8.992464788	8.978063318	8.996602277	8.976507042	8.990571944	9.039465047	8.994643117	8.974817583	8.957210746	9.047852244	9.003251873	9.002102493	8.952992025	9.019712608	9.020157159	8.988021173	8.982351206	8.986227185	9.03099039	8.940238599	9.036491499	9.021749676	8.995950933	8.981520417	9.013249852
ALDH4A1	14.75060092	13.921569	14.26736416	14.38756302	13.94494229	14.356875	13.66490856	14.57192512	14.11840485	14.79352036	13.46459748	15.19983301	15.19397288	13.59502901	13.6341264	14.66631045	13.92145913	14.62922938	13.83015208	14.31964172	15.16924401	13.5121273	13.88976506	14.66394638	15.31596276	14.93462619	13.96549576	14.03549505	13.66337211	14.64225467	14.41849682	13.54668001	13.27180638	13.94809324	15.20019774	14.64221806	14.86257516	14.21800252	14.27757432	15.19127985	13.5070606	13.91778463	14.02434214	14.03194111	14.49022033	14.7151919	14.57902523	14.99590398	14.27010627
ALDH6A1	15.15475498	14.70349846	14.34062047	15.33847825	14.16685076	14.87149284	14.17212061	14.76564826	14.67895766	15.319245	13.97329697	15.27007266	15.12601889	14.61248784	14.42014971	15.37435217	14.79478255	15.34395782	15.00980123	14.97116269	15.23900347	14.07008014	14.06873899	15.24263531	15.13112678	14.35554306	14.27032589	14.95536778	15.09256901	14.54973781	14.49956784	14.10748656	14.72582193	14.99589059	14.85603027	14.8405629	14.78556465	13.98716552	14.98324812	15.12762812	14.87328822	14.68919586	15.0058792	14.38427809	15.15064802	15.43873455	14.60577184	14.9578869	14.38733657
ALDH9A1	19.48501966	19.410284	18.72457381	18.98073079	18.56643558	19.77585659	18.70361974	18.54498775	19.83557574	19.42631559	18.81471708	19.26354885	19.24066559	19.02177722	18.88062778	18.66968988	19.61880864	19.0096551	19.20683734	18.54508736	19.45854795	18.8966265	18.61365141	18.68264651	19.01379583	18.43652928	18.62693838	18.42861867	19.7095155	18.65714192	18.72268847	18.26846147	18.75525352	18.69303776	18.52472316	18.79423288	19.42236626	18.35504209	19.33864128	19.34155942	19.21942161	18.99861735	19.31347272	18.29936082	19.2802967	19.31432473	18.49732887	18.88984894	19.77844226
ALDOA	20.898692	21.152414	21.48980179	20.10650525	21.71874056	21.35877185	21.678471	20.27525248	21.50404791	20.29425525	21.70917032	21.26696669	20.68755508	21.25075665	21.67100434	19.38093041	21.48816736	20.90742473	20.67662178	20.57638774	21.24779235	21.81887722	21.59015389	20.51114956	20.42374147	21.40888922	21.81235469	21.10747335	21.47322529	20.722709	21.875162	22.32564681	21.14663173	21.16727623	21.12043633	21.10103246	21.46789886	22.07727099	20.62501856	20.61485977	21.68784889	20.9288956	21.15299229	21.17345983	20.7017879	21.11200303	21.84343534	20.34000043	20.44355292
ALDOC	16.78144317	16.16307078	15.95807792	17.46177051	17.33177571	16.93607647	16.10162799	17.05113856	16.78161704	16.76593688	17.17793171	17.55920727	17.34201048	16.23378799	15.41603496	17.35946984	17.44154714	17.05690547	16.97249496	17.23082873	16.88903353	16.44056332	17.11060475	16.53207177	17.13599992	17.81904728	16.8645015	17.34077064	16.2768708	17.74381773	16.30404565	16.63160248	16.36452117	17.03885177	17.00835752	17.04074634	16.24829796	16.56689219	17.01822894	16.98347638	16.34463239	16.17399987	17.41442647	16.28728494	17.04002305	17.32716676	16.509803	16.72573785	17.30656563
ALOX5	14.12324948	13.20201683	12.99162346	14.65656083	14.21588943	13.21281474	13.97359428	14.53542598	13.07649631	14.1310976	14.02201638	14.29040863	14.15148297	14.39656462	13.8477143	14.92867085	12.87468415	13.81221611	15.37380859	14.49023672	13.61454577	14.08083035	13.8115857	14.8795363	13.63376996	14.34713087	13.78240708	14.25951152	13.60027519	14.56476739	13.0773567	13.70468394	14.02099263	14.12877658	14.19933046	14.07940506	14.01597605	13.60096316	14.0958437	14.05763004	14.05088775	14.05549676	14.10872575	14.00081065	14.11526725	14.0977374	13.69102415	15.21875916	14.08763006
ALOX5AP	17.7537287	19.4660238	19.01795518	18.51757076	16.60946392	17.02640534	18.06384786	18.21915869	17.68095434	20.04266696	17.09133347	18.26517532	18.63580542	17.49524883	18.02907501	18.84569251	18.11509157	17.77390054	18.59905624	19.51132646	17.41225552	18.51293538	17.84895368	16.8499504	18.10369371	17.95845131	18.06348229	18.48007184	15.86300085	16.02783978	17.95922442	17.26550983	16.86242167	19.15171338	18.49597839	19.12142631	16.7664849	17.21217609	15.52575255	19.48540404	16.93564783	17.13312515	18.11319437	17.45372314	17.82533231	19.14061153	18.12528332	18.30959278	18.34997634
ALYREF	19.23930664	19.4888912	19.33940448	17.8065256	19.41805335	19.54808736	19.15017794	17.56776481	19.50239871	19.668857	19.21024835	18.41725848	18.52651447	19.6241307	18.94344095	17.70540449	19.66720976	19.14240205	17.84185042	18.54627947	18.06150077	19.3507556	19.27948451	17.2618137	19.50882934	16.14509088	19.05450477	18.40122452	19.32366768	18.74191773	17.83405728	18.14469951	20.26966373	18.79188419	18.28254518	19.73508381	20.01434798	17.63261819	19.7235031	18.94775808	19.82744587	18.1791786	19.04180927	17.92896876	19.48570044	19.74339281	18.59761353	19.33998835	18.00087187
ANKIB1	7.208548203	7.211998658	7.222847366	7.234980911	7.237707598	7.200170781	7.183765355	7.172900093	7.225234664	7.25741007	7.169972636	7.218352237	7.199975628	7.243439919	7.236646906	7.223310483	7.19365762	7.246648276	7.241577293	7.160181887	7.186679671	7.222804042	7.217656803	7.181669501	7.206405139	7.192892292	7.210287331	7.191432044	7.20462909	7.250505315	7.208449058	7.18984683	7.173326398	7.258374992	7.216526623	7.215448164	7.169367987	7.231971672	7.232388792	7.202235711	7.196915602	7.200552419	7.242553574	7.157401493	7.247715245	7.233883046	7.209676177	7.196136075	7.225907691
ANKRD44	12.26636519	12.2693707	12.27882043	12.28938931	12.29176438	12.25906806	12.24477817	12.23531402	12.28089988	12.30892616	12.23276407	12.27490496	12.25889807	12.2967575	12.29084047	12.27922382	12.25339479	12.29955213	12.29513507	12.22423587	12.24731668	12.27878269	12.2742992	12.24295258	12.26449848	12.25272816	12.26788005	12.25145621	12.26295146	12.30291179	12.26627883	12.25007542	12.23568535	12.30976665	12.27331477	12.27237538	12.23223739	12.28676812	12.28713146	12.26086671	12.25623265	12.25940049	12.29598546	12.22181401	12.30048151	12.28843302	12.26734771	12.25555365	12.28148611
ANP32A	17.99279943	18.97668474	18.43503435	17.53761655	18.8285904	18.72742618	18.82904054	17.47472238	18.98768034	17.86881443	18.71284543	17.82566868	17.86111592	18.88663657	18.78105682	17.24220023	18.9942668	17.84450106	17.96080996	17.19613763	17.62414129	18.64555789	18.58751002	17.26775938	17.22718805	17.87732002	18.68357465	17.62754311	19.02148705	17.88850963	19.01967913	18.67378994	18.21607486	18.42262242	18.41876432	18.65524915	18.68124909	18.79338881	18.70243492	18.24610083	18.85904066	18.54169775	18.1846059	18.94989768	19.08700039	18.4265062	18.65671002	18.84833893	18.53489854
ANP32B	16.89460254	17.86032392	16.15610858	16.98664146	16.12146863	16.50011496	17.45163184	16.94655794	17.741864	16.04743654	17.83733714	17.40261143	16.73411593	15.98667776	16.72963302	17.38812424	17.95393416	16.33163677	16.3969055	15.20144375	17.74454401	16.80177975	17.34134877	16.97441143	16.42955572	17.02962994	16.60282636	16.99763712	18.12446544	16.05451904	17.23059415	17.18601228	17.25507835	16.57145091	16.32167995	16.49637607	17.44831373	17.1882981	16.42058187	16.25947558	17.35936692	17.21787401	16.60305935	17.09133553	16.82368426	16.16118477	17.21027321	16.38042477	17.00997596
ANP32E	15.68268392	15.82965653	15.80023475	15.00024028	15.8308775	16.68500357	16.60472451	14.77009651	16.27059568	15.95193305	16.61574854	15.28423636	15.79740081	16.64005639	16.3009854	15.24086378	15.76889191	15.18159366	15.70710674	15.01859	14.93566029	16.24805856	15.41984035	15.41197795	15.02410735	15.62873374	16.1830376	15.54689215	16.17624821	15.69584637	16.27845159	16.32840486	16.46115461	15.81623589	15.27897231	15.37034471	16.4499415	16.33233226	15.50437186	15.31198989	16.46501093	16.41909007	15.96140473	16.36098448	15.837553	15.31971103	16.37311798	15.16927431	16.51983305
ANXA1	20.62813641	21.21608785	21.57041286	19.68196389	21.49277246	20.85713842	21.21225713	20.79808256	20.56751766	20.9916031	21.4194352	19.71006494	19.78967525	21.26611139	21.50716745	20.76469311	20.6398802	20.59410206	20.35657657	20.56095096	19.34857254	21.22537595	21.54595974	19.74068291	19.92039326	19.9724901	21.68820357	20.74608337	21.45499799	20.54276698	19.84850418	21.63205811	21.32755851	22.04385304	21.36053124	21.74450279	20.53806327	20.6424415	21.43950998	21.08842838	20.95861779	21.12034493	20.39404996	21.42623196	21.7700566	20.97376675	20.90206547	20.84271823	21.57385603
ANXA11	18.78322186	19.11757311	18.82618958	17.36496398	18.61964449	19.15725235	19.21348739	18.83113982	19.29458406	17.55443047	18.43343704	18.17436011	18.23616421	18.31684652	19.21691428	18.63551925	19.48339526	17.6112962	17.44785033	18.43323585	17.7402258	18.67258099	19.01019549	18.4839907	17.43668385	18.91746741	18.77435197	18.83822298	19.19079762	18.05987261	18.71734565	18.76079475	19.27790334	18.24098925	18.07965326	18.05937904	19.19895247	18.74097158	18.22451763	17.9466569	19.23792502	19.12644505	18.07097769	19.06055945	18.15777796	17.95474232	18.78266028	18.07061814	18.26479412
ANXA2	21.47779377	21.66538916	22.57821806	21.65468301	22.53759886	20.97166652	22.18285201	22.10226218	21.00154837	22.41032159	22.18881833	22.03514557	21.81855986	22.35174973	22.25414072	21.57315388	20.56295456	21.56715969	21.35336449	21.87169244	21.38793155	22.02184919	22.46335414	21.09087091	21.44635565	21.58474787	21.92380006	21.67148073	21.15950857	22.39898999	21.07952429	22.52482006	22.43090411	21.63660564	21.78394024	21.87857792	20.86707353	22.39499287	22.02031638	21.05051416	21.07879069	22.18644457	22.11066862	21.39745452	22.65026258	21.3319111	22.51351448	22.56745405	20.95078128
ANXA4	17.35694822	17.35320377	17.40967774	17.49489931	18.01995427	16.22609646	17.61916314	16.82380947	17.17614113	15.74281071	17.78150699	17.20142286	17.50331635	17.72694607	17.32391245	16.44236047	17.87833764	17.22455322	17.76222793	17.42833295	17.80762461	17.34453596	17.36990729	17.52836118	16.93849795	17.04387283	18.36579337	18.13812545	16.67439745	17.95789546	17.41633364	17.458791	17.43051508	17.28917671	17.51753917	17.46619043	16.99345051	17.5275463	17.49197593	17.19111057	17.14622266	17.40806829	17.60193975	18.09601282	17.22996009	17.61356086	17.27031197	17.30307731	17.46979582
ANXA5	20.31793497	21.45182096	20.91577763	21.05894934	21.99840319	21.5258859	21.48283357	21.53459771	20.66024998	21.01401853	22.41287727	19.92166119	21.09280034	22.52333198	21.99167891	20.39152875	20.85724809	21.30710074	21.26924253	20.88722533	20.35414155	21.92848056	22.6078949	21.0669118	21.43161478	20.07858509	21.95712459	20.40734575	20.09501008	20.52527623	20.8991915	22.47411946	21.98909146	21.48707656	21.25968076	21.13915286	22.07945615	22.3129509	21.33394515	20.46077516	21.30634669	21.6169336	21.30064187	20.41224441	21.45678643	21.33979946	22.11656352	22.07408757	21.11823394
ANXA6	21.56194883	22.51954515	22.1874268	21.30467489	22.00526009	22.74248996	22.61028473	22.31282557	22.71983224	21.14030574	21.94253885	21.20161898	21.53919763	22.1630928	22.33413704	21.69978553	22.61025156	21.41214987	21.59489971	21.89707312	21.40393382	22.61392526	22.50013891	21.07248626	21.25810133	21.82620873	22.22593072	21.75959914	22.86617657	22.21446175	22.38750092	22.03034729	22.75083833	21.87274595	21.60928474	21.7580091	22.54023342	21.88615001	22.02152795	21.16790788	22.75663688	22.59391686	21.3760229	22.83316254	21.63769321	21.44668513	22.48933443	21.3130646	22.27511091
ANXA7	16.55127641	17.22955027	16.83824393	16.04798686	16.95737259	17.10675899	17.18401715	15.84178134	17.55931314	16.2696917	17.05995357	16.75356135	16.20008646	17.11420411	16.8018423	16.4259727	17.37116798	16.35203478	15.77361894	15.12751388	15.90339939	16.73253396	16.55844859	15.54773999	16.00463028	16.72206453	16.52212576	16.1698402	17.6751594	16.43390104	17.07926351	16.91024704	17.02694855	16.31106959	16.25552327	16.31432559	17.11769724	16.93252604	16.37610102	16.11899982	17.11288259	17.10760478	16.27152203	16.89923198	16.50193572	16.52673111	16.91210476	16.15388422	16.52271725
AP1B1	15.484277	17.20496541	15.26365941	18.5663978	16.82205791	17.18367603	17.70099072	17.28154793	17.22878932	17.28670288	16.91892775	17.21640142	17.18332477	16.61527846	16.65395297	18.41708635	17.17195278	17.26733238	17.25820495	18.51538156	17.15939295	17.48482927	17.54655151	18.56117774	17.19489746	17.17057525	16.71337394	18.0408969	16.6783813	16.86297116	16.86222415	18.18717071	16.9710948	16.17327835	15.50720187	16.32163834	17.58450743	18.63852416	16.7872123	16.20854557	16.93559045	16.70151333	17.32164503	17.95487206	15.43085757	16.71130388	18.83706081	15.53312167	18.59761114
AP1G1	15.02259989	12.97289608	13.24709058	14.52699524	13.00092682	13.70831257	13.21751125	14.77877344	13.58748605	13.63930639	12.7511525	14.1889625	14.81253915	13.93043346	13.58576069	14.98427971	13.04304594	14.50017163	13.49094697	15.8052501	14.33589469	14.1648897	13.46081436	15.71832429	13.91138695	14.57725624	13.00887461	14.50680633	13.91811868	14.84306509	11.8649391	13.81074766	14.78257967	14.04464798	13.97657234	13.97481799	14.64597328	13.19322742	14.00237567	14.14805225	13.86083946	15.00608818	14.01891094	13.35387619	14.89242779	14.00480641	14.15361004	14.65549831	14.95261339
AP1M1	11.93636408	11.9397026	11.95019935	11.96193926	11.96457748	11.92825844	11.91238524	11.90187247	11.9525092	11.98364076	11.89903999	11.94585005	11.92806962	11.97012383	11.9635512	11.95064744	11.92195658	11.97322811	11.96832164	11.88956687	11.91520501	11.95015743	11.94517718	11.91035738	11.93429054	11.92121608	11.93804679	11.91980321	11.93257211	11.97696001	11.93626815	11.91826942	11.90228495	11.98457438	11.94408366	11.94304019	11.89845496	11.95902764	11.95943123	11.93025638	11.92510887	11.9286277	11.96926625	11.88687668	11.97426046	11.96087701	11.93745546	11.92435463	11.95316039
AP1S2	12.17648394	12.17951632	12.18905054	12.19971392	12.20211023	12.16912157	12.1547039	12.14515513	12.19114858	12.21942545	12.14258238	12.18510006	12.16895006	12.20714799	12.20117806	12.18945754	12.16339757	12.20996761	12.20551105	12.13397793	12.15726511	12.18901247	12.18448889	12.152862	12.17460054	12.16272498	12.17801234	12.16144166	12.17303968	12.21335731	12.1763968	12.16004852	12.14552978	12.22027346	12.18349565	12.18254786	12.142051	12.1970693	12.19743588	12.1709363	12.1662608	12.16945696	12.20636904	12.13153442	12.2109053	12.19874908	12.17747524	12.16557573	12.19174006
AP2A1	14.3001392	14.1912918	14.37306867	15.30760969	14.36707176	14.53545272	13.54048597	15.04888178	13.89268187	14.35324932	14.07722731	14.60116223	14.37397228	14.66346517	14.22983548	15.35021383	13.83282148	14.71315795	15.46753858	14.32123892	14.24719236	14.44674672	14.35841313	15.07276612	14.58757649	14.35563052	14.30669825	14.2006144	14.17067861	14.58888168	14.39197189	14.67769598	14.38714451	14.51315133	14.94849125	14.39361739	14.35505907	14.71745344	14.36621951	14.35730404	14.35490334	14.46384715	14.22014087	14.4112498	14.54826415	14.69902153	14.641878	14.60545411	13.82642567
AP2B1	15.10868174	14.41014547	14.2738999	14.81590245	14.39683648	14.597778	14.21690403	14.69297649	14.66552718	14.87471724	14.15561852	14.62429454	14.67269022	14.40856015	14.36780942	14.49770359	14.52148863	14.90564201	14.63891142	14.66685221	14.46796997	14.38353867	14.2889316	14.29247393	14.17781623	14.9243865	14.12167563	14.478454	14.65871869	14.38219706	14.64595228	14.44890136	14.25077832	14.77953529	14.41945957	14.27802421	14.68151421	14.37208559	14.88887719	14.68878949	14.40705054	14.39530642	14.91999698	14.05082918	14.85970909	14.63873527	14.38358228	14.41382888	14.37911043
AP2M1	10.737636	10.74122676	10.75251661	10.76514354	10.7679811	10.72891793	10.71184541	10.70053834	10.75500098	10.78848473	10.69749184	10.74783869	10.72871484	10.77394651	10.76687727	10.75299856	10.72213992	10.77728533	10.77200815	10.68730297	10.71487823	10.75247152	10.74711498	10.70966433	10.73540579	10.72134347	10.73944584	10.71982385	10.73355752	10.78129921	10.73753282	10.71817418	10.70098198	10.78948889	10.74593884	10.74481653	10.6968626	10.76201193	10.76244601	10.73106682	10.72553038	10.72931508	10.77302413	10.68440952	10.77839568	10.76400103	10.73880984	10.72471916	10.75570137
AP2S1	16.22281939	16.20189548	16.84426547	16.44369289	17.19932127	16.3332783	16.4674078	16.70979105	16.74189545	16.75577427	16.41605237	17.10178518	15.89083728	16.64255414	16.35846767	16.21429948	16.42247688	15.93823148	16.32339389	17.22421108	15.30571463	15.5837145	16.4067865	16.34587471	15.94079215	15.18085036	16.39703692	15.81826295	16.04948494	16.04987386	16.01232268	16.37285952	16.8342617	15.73022811	16.41075241	16.5207687	16.31404011	16.43294794	16.09995304	16.20794096	16.77271948	16.43538731	16.42028425	17.17538472	15.86333363	15.04631464	17.04962745	16.09278442	16.62582293
AP3D1	11.93977081	11.94372447	11.95615532	11.97005839	11.97318273	11.93017165	11.9113737	11.89892388	11.95889078	11.99575856	11.89556949	11.95100464	11.92994803	11.97975104	11.97196735	11.95668598	11.92270862	11.98342729	11.97761677	11.88435088	11.91471303	11.95610568	11.95020778	11.90897219	11.93731521	11.92183168	11.94176357	11.92015848	11.93528014	11.98784683	11.9396572	11.91834208	11.89941235	11.9968642	11.94891278	11.94767704	11.89487666	11.96661029	11.96708825	11.93253772	11.92644174	11.93060894	11.97873543	11.881165	11.98464987	11.96880042	11.94106328	11.92554853	11.95966196
APBB1IP	14.77206041	14.77610873	14.78883722	14.80307317	14.80627232	14.76223141	14.74298338	14.73023547	14.79163817	14.82938868	14.72680076	14.78356321	14.76200244	14.81299789	14.80502783	14.78938058	14.7545897	14.81676217	14.81081252	14.71531355	14.74640266	14.78878639	14.78274727	14.74052437	14.76954601	14.75369176	14.77410088	14.75197849	14.76746222	14.82128752	15.02746771	15.0061816	14.88236404	14.65484239	14.58146295	14.66254282	15.25008319	15.12944043	14.82197226	14.37873193	15.20912859	14.87888232	14.7658356	15.21012038	14.90968099	14.23101302	15.07359917	14.52326363	15.00522878
APEH	12.24770158	13.1399159	12.32771276	12.670941	12.99900531	12.73842948	13.00410738	12.87096712	13.09816163	13.10540254	12.96244307	12.09513456	12.43155237	12.81983636	12.91133699	12.68182388	13.20948192	13.30715487	13.47719006	12.91304024	12.5119157	12.87308037	13.03802461	13.38058517	13.44448168	13.44192738	12.81870384	12.6073186	12.75825134	12.69500301	12.46407908	13.56493867	12.70962883	12.28903476	12.6477367	12.39278896	12.58018426	13.31470801	12.34553931	12.95321752	13.07104159	12.9690348	12.41892502	12.70401597	12.77817467	11.95146619	13.52727057	13.10120883	11.96583057
APEX1	18.80659392	19.52281971	19.2330325	19.08503254	19.06610317	20.09986116	18.97675654	19.08051621	19.65457075	18.90894659	18.60103099	19.19769013	18.65528831	19.1079349	18.68824741	19.1355372	19.71143665	19.0802525	19.11592823	18.16844448	19.07171288	18.16383054	18.49711527	18.03387551	18.06596965	18.87467171	18.83183879	18.68862318	19.67941862	19.51532218	18.78846927	18.78259094	19.34359046	18.50541735	18.90527928	18.85419029	19.32910688	18.6183591	18.18350234	18.7032639	19.28023847	19.15538382	17.9854685	18.69285917	18.02239856	18.48370694	18.59008792	18.16842517	19.59270312
API5	14.21383053	14.21687428	14.22644425	14.23714762	14.23955291	14.20644055	14.19196883	14.18238426	14.22855016	14.25693306	14.17980186	14.22247896	14.2062684	14.24460957	14.23861724	14.22685278	14.2006951	14.24743975	14.24296649	14.17116514	14.19453964	14.22640604	14.2218655	14.19012002	14.21194007	14.20001998	14.21536467	14.19873185	14.21037336	14.25084216	14.52856188	14.15549091	14.37821306	14.40588527	14.10607942	14.24555181	14.33354388	14.64767379	14.2585019	14.60282018	14.2823103	14.75820908	14.77938185	14.29212195	14.19796345	14.40880412	14.33175215	14.76405636	14.09119716
APMAP	17.97258313	17.69776452	16.88298665	18.69968396	16.71682401	16.72637945	17.59676611	19.14305207	17.16311529	16.60027032	16.38836984	17.40389882	17.61100987	16.49468956	17.33259986	19.16339264	16.20712261	17.45101936	18.06388228	19.38488009	17.86391641	18.01530031	17.4933094	18.28378842	16.66076446	18.25851964	17.3119366	19.52010716	16.67547349	17.24993671	16.83728085	17.11802343	16.52650637	17.93591685	18.94657455	18.77777698	16.99582284	16.9124472	18.77790406	18.24083775	16.63599247	17.5087597	17.52149466	17.93714153	17.70470866	17.7407272	17.21470955	18.47940921	17.27336142
APOBR	16.98393873	16.7480887	17.37578401	18.81702963	18.04031454	16.66395998	17.93099419	18.50953449	16.99583306	16.99805258	17.83886528	16.81365869	16.04091387	17.47242667	18.12505324	18.69648431	16.66582765	17.95219085	16.69327134	18.71397014	16.04316563	17.88428433	17.76923473	18.92706075	17.28499573	17.37724867	18.16542472	18.88623624	16.71998198	17.95877999	17.60541882	18.73648604	16.7169322	17.24055273	17.84843738	17.06122288	16.89202034	17.74575461	17.73412843	17.40556441	16.67319897	17.27373447	17.44874183	17.87168565	18.22237647	17.67950699	17.77663069	16.99141024	17.68246048
APRT	18.88497362	20.05172602	19.81551312	18.53869458	19.187625	20.50345333	19.05191715	18.4541681	19.93050561	18.54120073	19.1514888	18.73848043	18.57538086	19.1635613	19.29467575	18.07629725	20.24859789	18.71743031	18.22932855	17.45882022	18.38732487	19.29957837	18.75456425	17.87773084	17.8380173	19.64985021	18.68349069	18.78241985	20.65870196	18.78286932	21.16767294	18.72083112	20.32672449	19.07257356	18.37957357	19.95595825	20.46646771	19.59889459	18.70104597	19.15790458	20.58553223	20.38260882	18.18522545	19.77305546	18.92249975	19.2355464	19.45478697	18.19100985	18.86802998
ARCN1	16.10758703	16.89322706	16.89657789	15.67144378	16.93274564	16.53413709	16.83750331	15.7432046	16.66930536	16.09010133	17.0217962	16.14623133	15.7781196	17.17149293	16.89993177	15.70979402	16.41240793	16.0270393	16.26765453	15.65887852	16.07088212	16.92229067	16.98902372	15.70404482	15.62836926	15.98127574	17.0209446	15.54888734	16.59033823	16.497002	16.40400174	16.45090623	16.24320374	16.01763133	16.32509965	15.61645172	15.00398695	16.68484799	15.59163286	15.86837535	15.64429632	16.09462303	15.96983392	16.09675219	15.80024547	16.06897265	16.87069708	16.40184688	16.60616814
ARF3	18.29364801	18.33006546	18.87316203	17.72008911	18.79014478	18.89902581	18.18936356	18.38738004	17.640967	19.12597227	18.9753189	17.93245612	17.82898917	19.11751264	18.53071356	18.0418136	19.03059878	19.2842993	17.93279621	17.43715196	18.48975316	20.00607632	19.50872381	17.69581019	17.76352561	18.31888072	18.90559624	18.2132651	19.1131869	19.45398699	18.63684084	18.95114405	18.92290987	18.245907	18.26636088	18.14104707	18.90524284	19.15434427	18.06544311	17.76316072	18.86430129	18.79929436	18.29246481	19.23375538	18.10057295	17.92526792	19.07959304	18.18515226	18.200744
ARF4	14.17470432	14.51542324	14.67800181	14.12312906	14.75177087	14.36535467	14.15505447	14.03411725	14.2250336	14.72092237	14.16036152	14.13293367	15.16767514	13.55521698	14.28084855	14.02146849	14.38777115	14.25374219	14.69477831	13.88549986	14.810338	14.40913139	14.04903854	14.27871036	14.55456555	14.7963853	14.09129054	14.37981296	14.24556703	14.10851655	14.27391437	14.98640754	13.64214666	13.79947923	14.75126282	14.55836994	14.1684634	14.975481	14.01644231	13.72091668	14.06770027	14.13499608	14.22341368	14.1828613	14.35628782	14.0145514	14.99761702	14.28343056	14.11817692
ARF5	14.39092955	16.18040738	15.09345647	14.71907373	16.10886597	15.49022009	15.61400038	14.82981046	15.2697301	14.88759822	15.69584325	15.4194555	15.7736868	15.50857237	15.14412028	14.66946141	15.46574146	15.25900078	15.36298388	16.0046225	14.98158996	15.50709089	15.46305997	14.5162345	15.36156672	15.4764953	15.57636415	15.43436034	15.22277428	15.04968873	15.48193297	15.20427632	15.45343787	15.56494962	14.99322879	15.65952295	15.74116803	15.02958258	15.30930775	15.79655648	15.35497642	15.89092631	15.21273215	15.8921137	15.58171828	14.9558009	15.09222493	15.51194115	15.63602348
ARG1	12.48398459	12.49042762	12.51068542	12.5333424	12.53843394	12.46834142	12.43770756	12.41741886	12.51514323	12.57522438	12.41195241	12.50229167	12.46797701	12.54913791	12.53645331	12.5115502	12.4561794	12.55512888	12.54565983	12.39367014	12.44314947	12.51060453	12.50099308	12.43379397	12.47998285	12.4547503	12.48723206	12.45202358	12.47666643	12.56233113	12.48379946	12.44906351	12.41821489	12.57702618	12.4988827	12.49686889	12.41082335	12.52772324	12.52850213	12.47219727	12.46226303	12.46905406	12.54748284	12.38847831	12.55712123	12.53129235	12.48609086	12.46080742	12.51639997
ARGLU1	13.80027454	14.77526835	14.11520144	13.89317972	14.84016758	14.57546864	14.31276654	14.25749819	14.85518568	14.43128487	14.64932342	13.96356296	13.92216925	14.79404908	14.52826365	13.7274441	14.8070341	14.75919902	14.15664733	13.51130621	13.91859229	14.54321632	14.55063883	14.72109772	14.21778417	14.58675624	14.68641468	13.9041895	14.61782892	14.47877149	14.5185596	14.79283902	14.3130893	14.37376509	13.79077378	14.25967992	14.47939566	14.72205903	14.27384094	13.77108685	14.67259203	14.3828906	14.79920261	14.47762301	14.37132175	13.81953269	14.87048877	14.22641451	15.04056451
ARHGAP1	17.17027129	17.07837095	17.34890983	17.04527421	17.99451613	17.26732874	17.76984705	17.99785998	17.292547	16.34363524	17.98798241	17.38027302	17.70205188	18.41285554	18.15753637	16.9733961	17.42894187	17.1042408	17.2397707	16.69116081	18.44451334	17.87084883	18.46675434	15.95670889	16.6747427	16.94390521	18.20454992	18.48103107	17.4187874	16.83381539	17.72181576	18.66940337	17.58995107	17.47884195	17.24271829	17.76993589	17.08594517	18.59780274	16.88748068	17.06861139	16.61541065	17.72781314	17.99830652	18.25602032	17.01575419	18.39871596	18.33742414	17.78167677	16.95314664
ARHGAP25	14.78136504	14.92009278	14.52457302	14.67849064	14.09421464	14.54998143	14.12611517	14.16891466	14.44145341	14.47954713	13.83962189	14.80451889	14.86620802	14.4994325	14.29356219	14.27128953	14.58963712	14.64113388	14.9551647	14.43468163	14.35959729	14.25800516	14.32704004	14.12261779	14.46655112	14.82587206	13.82484387	14.46380247	14.63095633	14.69324744	14.13333407	13.75069597	14.44553639	14.21757595	13.66542865	14.21761646	14.27268662	14.20370468	14.58777135	14.92906047	13.99360978	14.12680755	13.93977896	14.27024297	14.08375321	14.82851679	13.85461688	14.61785122	14.79945819
ARHGAP30	9.514946859	9.518440928	9.529426769	9.541713688	9.544474842	9.506463542	9.489850743	9.47884814	9.531844244	9.564426362	9.475883678	9.52487482	9.506265921	9.550279621	9.543400742	9.529895741	9.499868051	9.553528534	9.548393451	9.46596917	9.492801898	9.529382898	9.524170595	9.487728397	9.512776705	9.499093049	9.516707969	9.497614343	9.510978206	9.557434327	9.51484646	9.496009091	9.479279833	9.565403481	9.523026129	9.521934037	9.475271386	9.53866641	9.539088803	9.508554574	9.503167216	9.506850004	9.549382073	9.46315363	9.55460899	9.540601945	9.51608909	9.502377835	9.532525778
ARHGAP4	10.96808727	10.97134275	10.98157841	10.9930263	10.9955989	10.96018325	10.94470488	10.9344536	10.9838308	11.01418801	10.93169157	10.97733729	10.95999913	11.00100729	10.99459815	10.98201535	10.95403814	11.00403435	10.99924992	10.92245409	10.94745451	10.98153753	10.97668116	10.94272746	10.96606531	10.95331606	10.96972812	10.95193833	10.96438963	11.00767343	10.96799373	10.9504427	10.93485582	11.0150984	10.97561484	10.97459732	10.93112109	10.99018711	10.99058066	10.96213149	10.95711202	10.96054332	11.00017104	10.91983081	11.00504103	10.99199047	10.96915151	10.95637654	10.9844658
ARHGAP45	17.52901698	17.00024925	17.82781092	16.28235976	16.52258881	18.35553729	17.19696585	16.86440301	17.64708643	16.81140102	17.3716528	18.42984694	16.80602521	17.0814175	17.37231208	16.48249674	17.27080433	16.75877296	16.59561152	15.83981356	16.71092067	16.99908103	17.29142192	15.65040548	16.16677074	16.59858811	16.9646084	16.87730806	18.17643524	16.83230429	17.85188627	16.62406135	17.91568456	16.42682439	16.56799102	16.95827034	17.40555973	17.03607324	16.78769388	16.20918653	17.98939796	17.63184684	16.69759561	17.55213831	16.29424382	15.93341487	17.20879449	16.51243789	16.53505115
ARHGDIA	18.82225532	20.0293277	20.28508902	19.54741947	19.66084266	19.95758615	19.8775061	19.49753208	19.83306621	18.69990597	19.95765932	18.22688823	19.07335669	20.59450062	19.82268951	19.81842218	19.76940518	19.33806342	21.27564015	19.15302326	19.84236665	20.09892285	20.25179473	19.38442253	18.56042501	19.4601566	19.67557035	18.29609858	19.85483499	19.53164019	20.23856341	19.89949228	20.42701703	18.68007889	19.15305128	19.26713066	20.01999095	20.00268582	18.47283006	19.42399968	19.98318146	20.36567321	19.10037574	20.24163663	18.93108472	19.28051285	19.89319407	19.8102749	18.52768152
ARHGDIB	19.85431172	22.02431392	21.40911234	20.33004246	22.03242207	22.19992858	22.1265011	20.42795732	22.65152919	21.2873293	22.01407809	21.0904284	20.91941242	22.55702719	22.37572352	19.88431021	22.8076421	20.70506514	21.23765924	20.6554154	20.71877737	22.14841059	22.07871977	19.43174193	20.12384972	20.88178018	21.96818248	20.16037306	22.2049916	20.7382015	21.4337063	20.81727908	21.46332282	20.68365081	20.81727622	19.74722764	21.50089103	20.72273519	19.8457742	20.64405837	21.37316837	20.9550452	19.76114883	21.09318273	20.70083956	19.92474901	20.40531037	20.83870571	20.14979497
ARHGEF1	15.51874737	16.14047121	16.47614214	15.6088352	15.90926235	16.71363758	16.02360373	15.35720857	16.48390014	15.58011495	16.07335567	15.70732227	15.45073951	16.19300839	16.01728463	15.83200515	16.47005093	15.41325963	15.17415858	14.86558799	15.7709526	16.03187184	15.93781091	14.56096622	15.66230461	15.40414492	16.0567262	15.03771703	16.69434251	15.50860627	16.07826627	15.68323834	16.77306014	15.41852868	14.97795966	15.83996348	16.04817651	15.6505663	15.39104007	14.93167834	16.67974335	16.50662305	15.43140768	16.84019993	14.40145839	14.8646564	15.75605541	15.07934099	16.34654806
ARHGEF2	13.66673158	14.2523109	13.79987332	14.0669145	14.59405893	14.11791478	14.39369202	14.47094284	14.46513706	14.07086767	14.46966188	13.59453603	13.85873592	14.51480095	14.52031684	14.22278566	14.4061379	14.49653264	14.31086865	14.05904216	13.79849283	14.25714132	14.57964119	14.81496546	14.23730111	14.87942489	14.35657823	14.18589121	14.05803777	14.17137397	14.02831062	14.91696821	13.89321933	14.27065565	14.28937236	14.30506163	13.73607746	14.72987222	14.12680652	14.28084966	14.37230285	14.14525492	14.57528577	14.18427764	14.33655182	14.21916608	14.95355099	14.3516083	14.39887708
ARHGEF6	10.42822837	10.43104112	10.43988478	10.44977581	10.45199855	10.42139926	10.40802587	10.39916872	10.44183086	10.46805963	10.39678231	10.43622043	10.42124017	10.45667143	10.4511339	10.4402623	10.41608985	10.45928682	10.45515306	10.38880108	10.41040156	10.43984946	10.43565353	10.40631737	10.42648139	10.41546597	10.42964608	10.41427561	10.42503359	10.46243101	10.42814755	10.41298337	10.39951623	10.46884622	10.43473223	10.43385309	10.39628941	10.44732274	10.44766277	10.42308255	10.4187457	10.42171036	10.4559489	10.38653455	10.4601566	10.44888085	10.42914788	10.41811024	10.4423795
ARL6IP5	18.11629319	17.09533106	17.68158595	18.46262822	17.39322842	17.32457533	16.92805551	18.21807638	17.89924313	19.27777046	17.32946348	18.26261882	18.22284221	18.16114829	17.519265	18.35067786	17.59094079	18.16486647	19.00145259	17.92899945	18.06959959	17.12590092	17.6310101	18.76874151	18.24454144	18.64900709	17.03556607	17.91786634	17.57459785	18.986032	18.01379525	17.01931656	17.80714335	17.80650937	17.42171537	17.91828661	17.21613135	16.7456267	17.63631361	17.83105104	16.57081421	17.45822336	17.72859983	16.93423044	17.73694872	16.95303114	16.8039371	17.76922582	17.45373071
ARL8B	16.41897671	15.78026402	15.89662872	17.7395465	17.42401283	15.71389043	17.09318934	16.67780181	15.18858584	15.82070355	16.44524811	16.79786158	15.16357272	16.87160999	16.86282976	17.25833815	15.92200513	16.05547345	15.07889367	17.69429165	15.20181222	17.02950805	17.19653692	17.52273425	15.92879779	15.47881822	17.25792662	17.12508366	15.72090642	17.00646192	15.82458794	16.18124652	15.43213684	16.2385603	17.67837782	17.68414732	15.55307221	16.41070651	16.08236045	16.28427468	15.86020421	15.87819129	16.13046962	16.52375042	16.29546134	16.19913561	16.63035738	17.93107109	16.5551711
ARPC1B	19.67870703	19.74255322	19.6486953	19.57119175	19.84392576	20.45488239	20.22223458	19.99828843	20.44810506	19.34833707	19.36283357	18.76759488	20.9570707	20.04598711	19.84084337	18.93527363	20.5964717	19.13038153	19.57763939	18.85759924	19.93976777	20.19882865	20.07050921	19.43898403	19.97857931	18.85975218	20.05669005	19.03160707	20.344484	20.18353546	20.21875143	20.12603191	20.4396124	19.52538875	19.4037076	20.0050443	20.25786123	20.3519156	19.84223796	19.41099734	20.31225619	20.22991822	19.25742865	21.26155104	19.59832222	19.7443271	20.11280738	19.98148444	20.12092491
ARPC2	20.0454843	19.23418519	19.87544589	19.70945527	19.16336317	20.28446274	19.3378912	19.7265071	19.58465632	19.56712321	19.54167784	19.96745961	20.49355618	18.65814848	19.07128104	19.55707607	20.16171506	19.99920443	19.6962531	18.79666441	20.13932339	19.15088216	19.62405864	18.31814991	19.49916808	19.53599174	20.00520788	20.16359751	19.75998943	20.40998998	20.06801149	19.80314347	19.90300763	19.62165911	19.62265079	19.87317699	19.60457922	19.91481915	19.47637371	19.79190747	20.0383254	20.05987196	19.59195451	21.46804516	18.96900131	19.2853287	20.29356865	19.14807793	20.04158238
ARPC3	19.00837693	20.41849534	19.8254835	19.72908681	19.92787384	20.23300713	20.18683902	19.17120112	20.36703558	18.87493739	19.71936519	19.08687443	20.16078085	20.22957313	19.80725382	18.56658446	20.27133836	19.21707521	18.84678686	19.01219705	19.65444276	19.8859272	19.9809804	19.56907531	19.59557187	19.23464124	19.89338651	19.01273321	20.39625373	21.1084275	19.76239401	18.4977506	20.21234047	19.40777432	18.57621992	19.14766723	19.81233351	19.25019813	20.19753912	18.93368735	20.47237404	20.02440097	18.77911672	21.32399515	19.03872192	18.96820047	19.63129336	19.49323678	20.07574287
ARPC4	19.94780081	21.74262835	21.2228628	20.54443717	21.16924345	21.88797918	21.25401588	20.25936324	21.6065561	20.15172289	21.39085612	20.4163131	21.19529468	21.907766	21.18110695	19.73489418	21.96042071	20.44168474	20.16052129	19.81547353	20.97137479	20.77746838	21.06675748	20.73551473	20.98179636	19.73496268	20.90877844	19.82169807	21.57395764	21.03328294	20.79421688	20.78964936	21.71436389	20.46110344	20.11061141	20.57200413	21.24322867	20.96648914	20.82736911	20.2987151	21.82309007	21.60322226	20.62979589	22.09262835	20.52353481	19.94971088	21.31318194	20.67865666	21.57012216
ARPC5	18.49884504	19.42841354	19.20941908	19.01762821	19.59957038	19.72381408	19.6969985	18.36359724	19.74738869	18.4173464	19.54490628	18.4571785	19.18659041	19.82317476	19.60665319	18.22307892	19.97289839	18.17027885	18.60451591	18.28627091	19.09769867	19.3331898	19.56282782	18.93251643	18.96398305	18.05401637	19.49241007	18.59113141	19.9358143	19.788413	18.57058643	18.81298291	19.05208494	18.30671458	18.22241503	18.12987543	18.20689126	19.17446594	18.92829676	18.27279154	19.2038288	18.91236601	18.39780826	19.82540288	18.47977068	18.14777617	19.18485116	18.85229764	19.97329122
ARPC5L	13.52609872	13.20065588	13.75969417	13.67061033	12.73671016	13.49416724	12.93601989	13.28657805	13.25324421	13.24217799	12.69420369	13.18560323	13.47300341	13.17478979	13.12093805	14.11100306	12.81084072	13.61828519	13.1352304	13.78117419	13.33757587	13.24431269	13.07728527	12.8105679	12.87475731	14.41591479	12.86108551	13.78112958	12.91893635	13.23416914	13.07254083	12.23872402	13.16626202	12.951757	13.1149471	13.39167415	13.22595814	12.43788047	13.76939295	13.26172277	13.24029713	13.14569228	13.56967355	14.32945138	13.67373437	13.94482919	12.90079861	13.30650526	13.59709677
ARRB1	13.70124526	13.70513908	13.71738181	13.73107447	13.73415153	13.69179137	13.6732779	13.66101649	13.72007587	13.7563857	13.65771287	13.71230907	13.69157114	13.74062043	13.73295454	13.71790444	13.68444129	13.74424105	13.73851847	13.64666404	13.6765667	13.71733292	13.71152428	13.67091274	13.69882682	13.68357762	13.70320786	13.68192973	13.69682255	13.74859371	13.70113337	13.68014082	13.66149758	13.75747461	13.71024888	13.70903184	13.65703052	13.72767856	13.72814928	13.69412163	13.68811791	13.69222204	13.7396202	13.64352638	13.74544512	13.72983554	13.70251817	13.68723822	13.72083538
ARRB2	14.16804427	15.15841393	15.07657779	14.02187089	15.40910749	14.8374259	15.17735483	13.92131206	14.86071323	14.2260849	15.31344057	14.84653548	14.01859782	15.47372146	15.21094116	14.08257157	14.73083416	14.42579285	14.84620129	14.16876004	14.13822417	15.31006583	15.35874911	13.88119662	14.0197554	14.3044412	15.33928569	13.66510699	14.92050527	14.85842275	14.93539933	15.04122218	15.03304978	14.4643777	14.38225813	14.13644212	15.23911451	16.21606496	14.03245186	14.21694433	15.17768493	15.12175024	14.16448588	15.31527953	14.22820788	14.05310029	14.68217802	15.03651994	14.71449234
ASAH1	17.11925778	17.22289763	18.15230832	18.46043608	17.79364497	16.80261007	17.61330545	18.30803266	16.63123138	17.88156164	17.36395813	17.21313196	16.07451636	18.14439754	17.51717204	18.56629197	16.13963884	18.19336131	17.12899799	18.44773985	17.5299349	17.58800212	17.09877703	18.98408174	16.28128084	15.96472955	17.3260867	18.05939925	16.3999711	17.03292262	17.26109908	17.15183091	16.32142859	17.1305006	17.94183277	18.60943989	16.59454823	17.02014183	16.72199699	17.652653	17.46815849	17.19160161	17.25439152	17.63159115	17.5235527	17.34772756	17.35992146	19.45642901	17.06478718
ATAD3B	13.49509995	13.33992703	13.19359463	14.13272781	13.6427247	13.24884725	13.36242346	14.00666884	13.45649089	14.10029214	13.28618436	14.30297739	14.3281453	13.05700613	13.24588194	14.48312907	13.6035237	13.77822602	13.32885823	14.20432511	14.16329971	13.54600782	13.48361672	14.03188566	14.13421696	14.31215085	13.66587005	14.18355139	13.44197281	14.13664818	13.44969077	13.41050608	12.98827497	13.37518241	14.17133362	13.77026071	14.27150575	13.89122844	14.14608631	14.51064181	12.84496838	13.33717066	13.66645653	13.21402921	13.57515723	13.70553822	13.76487265	14.23978746	13.69080133
ATG3	13.995763	13.67800346	13.40538836	13.65211466	13.71609324	13.76448034	13.27666444	13.50218178	13.56910999	13.7262626	13.25451382	13.85701267	13.94487565	13.34128341	13.52379916	13.86681336	13.66766697	13.57539061	13.85399843	13.78198832	13.9295933	13.49589331	13.65332178	13.73406155	13.71802622	13.84572371	13.61944364	13.70913346	13.93535979	13.45699583	13.48725388	13.12510972	13.3283801	13.91108271	13.34470602	13.55006132	13.30522216	13.74246523	13.40427643	13.61670532	13.09178919	13.60028925	13.92696879	13.3619627	13.22485328	13.9542117	13.3833959	14.07996825	13.28088821
ATIC	16.15588209	17.17617789	16.75636961	16.01728372	17.13615819	17.30702584	16.92053792	16.22696887	17.61497586	16.29579616	16.92309378	16.3518167	16.7700209	17.06266431	17.04446806	16.06201684	17.5398581	16.12524214	16.75615885	15.56895444	16.24469864	16.89294046	16.78004584	15.81166828	16.28743168	16.58737746	16.90331417	16.36223606	17.28423187	16.57905617	17.24599824	16.61349687	17.26052911	16.95033179	16.4654618	16.39857513	17.65912293	16.94011873	16.76167928	16.51810575	17.44522001	16.46425564	16.18562271	15.91469116	17.13470974	17.503229	16.67273397	15.68321922	15.6878726
ATL3	15.99131544	15.41338778	15.53443479	16.9857312	15.06584019	15.1689928	15.77823798	16.53677042	15.09194341	15.78621606	15.62219086	15.64759327	15.73640945	15.07381795	15.37296025	16.83908988	15.1661245	15.74195164	15.52777939	16.61072807	15.75127439	16.80824524	15.60674539	16.24547906	15.68018058	15.70321027	14.88081564	16.55601571	14.91307102	17.03179456	16.18147283	15.1121372	15.03175122	15.52423221	16.65667843	16.52897036	15.38875908	16.51171468	15.90710724	15.83216822	15.11607438	15.68326978	15.89910467	15.59226724	15.96055245	15.75635632	15.67547068	16.38392106	15.88056837
ATOX1	14.2544634	13.42334497	13.59908213	13.9892626	13.60322517	13.38764352	13.44606549	13.89947239	13.40551428	13.9178969	13.44100773	13.7883779	13.85834502	13.53754366	13.40596559	13.92094459	13.44662175	13.79803087	13.92166181	13.90762119	13.7743319	13.39158248	13.5259225	13.73773782	14.15036756	13.57212114	13.28655223	14.09186202	13.5729149	13.99030412	14.06944072	13.45416655	13.97028591	14.43270922	13.77491472	13.17435094	13.90123471	13.87505258	12.92193638	14.75365569	13.9919611	13.56424388	13.81225262	13.58005905	14.62358715	14.62860095	13.28174485	13.66535025	13.36607444
ATP13A2	13.72362384	13.72859423	13.74422182	13.76170023	13.76562802	13.71155615	13.68792409	13.67227265	13.74766073	13.79400949	13.66805564	13.73774658	13.71127503	13.77388545	13.76410009	13.74488894	13.70217392	13.77850709	13.77120233	13.65395205	13.69212217	13.74415942	13.7367448	13.68490501	13.72053675	13.70107146	13.72612906	13.69896797	13.71797835	13.78406317	13.72348102	13.69668447	13.67288675	13.79539946	13.73511678	13.73356325	13.66718464	13.75736541	13.75796627	13.71453068	13.70686705	13.7121059	13.77260867	13.64994688	13.78004407	13.76011875	13.72524869	13.70574414	13.74863023
ATP1A1	19.65606392	17.72712527	18.34086448	19.03726573	17.23844472	17.09868714	17.05691874	18.36047977	18.15369767	18.0624705	17.39899698	18.41788927	18.44148078	17.17212508	18.0257763	19.01198199	17.33320517	18.24765377	18.58454505	18.71260102	18.25817098	17.94705926	17.5310846	18.65385163	18.4989378	17.71515532	18.21747889	19.16006067	17.89201362	18.60726776	18.15513185	17.7901664	18.14201409	18.37693178	18.64137956	18.32748157	17.90663503	17.19277035	17.8959928	18.7916864	17.91112587	18.19352773	18.80509283	17.45691759	18.7312467	18.1346732	17.99159661	19.09835906	17.26862396
ATP1B3	14.81131624	13.40597252	14.18558936	14.81231123	13.98833866	14.03108138	13.84971082	14.70314193	13.89683059	14.6953654	13.73211968	14.84179907	14.91982836	13.71932717	13.49478744	14.24792041	13.91735166	14.50901671	14.22322259	14.36453924	14.59578013	13.49647056	14.06404603	14.01564446	14.47443237	14.45825973	13.69943491	14.63737229	13.74147605	14.42158909	14.1226532	13.64419212	13.62097187	14.77424568	13.68647448	14.59765458	13.75722681	13.39570981	14.51909005	14.21665841	13.60966328	13.99911578	14.65471573	13.53851776	14.49531473	14.77803699	13.98921674	14.67542778	14.38573306
ATP2A2	10.49437892	10.49874126	10.51245705	10.52779724	10.53124453	10.48378752	10.46304649	10.44930976	10.51547526	10.55615395	10.44560864	10.50677396	10.48354079	10.53849179	10.52990352	10.51304256	10.47555307	10.54254804	10.53613691	10.4332304	10.466731	10.51240228	10.50589473	10.46039674	10.49166949	10.47458548	10.49657766	10.47273932	10.48942407	10.54742442	10.49425357	10.47073517	10.44984873	10.55737389	10.50446587	10.5031024	10.4448442	10.52399272	10.52452008	10.48639817	10.47967207	10.48427002	10.5373712	10.42971521	10.54389699	10.52640923	10.49580499	10.47868653	10.51632616
ATP2A3	17.78775098	17.03833064	16.79116712	18.07775628	17.49568313	16.94648369	17.13413428	17.96303718	17.26176006	18.09272446	17.93636451	17.60392156	16.91215789	17.11414907	17.32387985	17.96776089	17.81109017	17.96364316	17.5116479	18.18380652	17.30258833	17.39508372	17.83940767	17.93798464	17.3487058	17.84605302	17.55103246	18.12478015	17.42688032	19.82490918	16.98296337	17.35532608	17.21377915	18.05320848	18.44725953	18.07034558	16.28138654	17.45272509	18.17044028	17.14365001	16.94436943	17.56448964	17.8881066	17.74900213	17.73681944	17.23875538	17.84718973	18.06676699	19.15643676
ATP5F1A	23.45265497	23.26131498	22.35654612	24.01857657	23.11546728	22.25932855	22.93302925	23.83077487	22.99262093	23.43644436	23.06160973	23.59308441	24.00066154	23.10387651	22.96967998	23.83393717	22.74806197	23.50269732	23.86873866	23.4874571	23.71406135	22.60117335	22.91508592	23.63445188	23.66806462	22.01751929	22.72311779	24.22102961	22.61439833	23.77289023	22.69748091	22.71899313	22.82249793	23.11796442	23.92372108	23.72025322	22.62293603	22.47202089	24.5080065	23.95921856	23.40037232	23.33341576	23.14375349	22.13350168	23.35860567	23.47990636	22.7236954	23.54754373	23.41716819
ATP5F1B	21.63840849	22.01948712	20.9744996	22.3400504	20.88687764	21.45381643	21.02097307	22.31318954	20.94218288	22.09733822	20.82662176	21.72897686	21.43459613	21.02924368	20.59146138	21.87532264	21.25695196	21.90423083	21.38582903	22.360995	21.82469301	20.6076906	21.37099906	21.88810532	21.45842727	21.42101068	21.35031605	22.33059832	21.59318666	22.12433371	21.80930837	21.30940283	21.26339536	21.65956256	22.18171804	22.33540729	21.60434858	21.55844939	21.90715018	22.13430195	21.36441343	21.51296973	21.48847592	22.03651031	21.66081221	21.96601564	21.39824261	22.2782718	21.55093894
ATP5F1C	18.62743131	18.37362029	17.98069697	20.18576244	18.18353403	19.27778865	18.36588403	19.67417432	18.80985642	19.76193277	17.7617725	19.45584116	18.64500574	18.82189468	18.04255305	19.71438356	19.08499208	18.90848504	19.23528584	19.34722555	18.33647184	17.88930078	18.75201414	20.20110417	19.05483477	18.54440913	18.3115849	19.8828238	18.60500133	19.88322968	18.91790586	17.45201192	17.96845966	18.64087659	19.04237804	19.32637236	17.62936439	17.20688952	19.1516355	19.78134354	19.0100046	18.12094279	18.66505106	17.92792602	19.07580197	18.40507667	17.82650905	19.10149386	18.66224038
ATP5F1D	17.52800752	17.16348707	16.97738245	18.30765331	17.12762299	16.99760325	16.81562792	17.77183483	17.23767775	17.80600632	16.71981	17.63358722	17.7415065	17.21570493	16.85114959	18.18299947	17.1300476	17.95827027	17.73913528	17.99001335	17.61488032	16.76557312	16.67841967	18.26725228	17.32484583	16.54725291	16.81291829	18.05020725	17.2117142	17.32805016	17.81733073	17.11543223	17.49293978	16.70935044	17.97188493	17.67615965	16.90488262	16.74617542	18.07159119	18.52179108	17.78558682	17.13007683	17.61426153	16.86691054	18.42692034	17.37397344	16.87279003	18.05450525	16.84882069
ATP5F1E	17.77142231	17.86663192	17.07183793	18.18144352	16.56544144	16.78909295	16.63973185	17.74229892	16.93011591	17.00396439	16.42173794	17.7127086	17.01564932	16.48331704	16.37439538	17.85542276	16.69872614	17.27222027	17.40153019	18.74543784	17.66272265	16.51478022	16.89217712	18.36219311	17.12273194	16.21201377	17.25441589	17.63229074	17.47775385	17.3840255	17.07559346	16.02245745	17.35527472	17.16973663	18.45333276	17.21618605	16.38288021	16.73160115	17.44090026	17.2704379	16.25089261	17.45489597	17.39816928	17.03853018	18.20541336	17.34893895	16.3934064	17.27223717	16.68201955
ATP5IF1	18.42441846	18.05844176	18.42884849	19.07186406	17.79171273	17.91995302	17.75328582	17.95752814	18.01498695	19.02638248	17.2426699	18.92989319	19.02469585	18.1966084	17.70349436	17.98551503	18.14524953	17.87973342	18.96724055	18.68217201	18.93797088	17.28145684	17.07523	17.99944488	17.83711996	17.29406059	17.24658763	18.73080563	18.31523216	18.03102356	17.68808081	16.86589499	17.77170783	18.37372329	17.89637645	18.19210311	17.48628244	16.51982746	19.25835357	18.85585969	17.8200289	17.35381301	18.34220408	16.7435271	18.7787607	18.36574369	16.52992281	18.64218143	16.72378796
ATP5MC2	17.94248088	15.85116112	16.27380644	19.29357019	15.95224816	15.93171581	16.85653729	18.67594342	16.18842498	15.96678108	15.8441299	16.7436913	18.21643845	15.77371292	16.68642327	19.42500677	15.54871989	17.05821425	16.37922728	19.34804277	16.8371369	16.99888004	16.55045328	18.3377409	16.70131431	16.400596	17.37304122	19.0355274	16.04457913	17.382782	16.3005697	17.15845091	16.06629878	16.63792313	19.13952945	18.92960048	16.2155119	17.13571396	16.8732855	16.78124754	15.85149183	16.09466317	16.84023548	16.04333877	16.88868443	16.93695288	17.51091651	18.82520069	16.97505606
ATP5ME	18.02067661	18.16951399	17.75959169	19.65403064	18.12749691	17.61519471	19.12998228	19.22741502	17.67245476	18.12352919	17.86642978	18.41165214	18.36522759	17.93935089	18.63595875	19.6810246	17.7157642	18.60670676	18.41164793	18.9541101	18.73449557	17.98685668	17.734043	18.00721093	18.44322159	17.90802057	18.32935312	19.15512892	17.83659752	19.89628651	19.69280917	18.22710754	17.92913262	18.40257068	19.44895478	19.22479271	17.68183233	17.28090473	18.53600649	18.80364061	17.82468848	17.93816543	18.46105964	17.74978812	18.69153146	18.43955713	18.54894168	17.88663287	18.4268075
ATP5MF	9.13658371	9.140323999	9.15208399	9.165236742	9.168192468	9.127502592	9.109719124	9.097941191	9.154671818	9.18954993	9.094767829	9.147211274	9.127291046	9.174406298	9.167042678	9.152586008	9.120442331	9.177884155	9.172387214	9.084154667	9.112878241	9.152037027	9.146457424	9.107447221	9.134260631	9.119612716	9.138468922	9.118029808	9.132335395	9.182065181	9.136476236	9.116311438	9.098403305	9.190595904	9.14523231	9.144063261	9.094112391	9.161974729	9.162426887	9.129740974	9.12397398	9.127916287	9.173445502	9.081140722	9.179040748	9.164046656	9.137806432	9.123128974	9.155401379
ATP5MG	18.58301126	17.98826492	18.09113734	18.82766127	17.84174183	17.91135349	17.79844039	18.42537596	18.09193756	18.75694256	17.57986762	18.34916063	18.60279073	17.97172245	17.65194857	18.83344248	17.97748105	18.6793353	18.70653441	18.5732707	18.42774875	17.6452131	17.49117268	18.82005476	18.34637771	17.8445512	17.62087793	18.81809615	18.09058485	18.26378731	18.42994348	18.11913135	17.90346659	18.91368288	18.56438253	18.85309739	18.03114284	18.22555771	18.34855964	17.80815236	17.34978889	18.4501134	19.01908739	18.38829406	17.58523448	18.22197289	18.10673813	18.00446094	18.40920091
ATP5MK	17.44482447	17.12887652	16.68383015	17.91560398	16.91108517	16.73518887	16.8065559	17.46631001	17.11086538	17.5769942	16.61103106	17.52454211	17.76123706	16.95646014	16.76744618	17.83329712	17.00590399	17.60309038	17.49291412	17.69623954	17.46269532	16.53505615	16.66384919	17.85513975	17.33920773	16.59942882	16.69165286	17.87066699	16.84694657	17.20613787	15.98117772	17.20960448	16.81178191	17.49009684	16.7697785	16.5666553	16.56644443	17.08442748	16.57129167	18.09092363	17.44772207	17.25115679	17.05511724	16.84067883	17.51576203	17.24529394	16.75953073	18.01442992	17.25493952
ATP5PB	18.43121987	18.31069332	17.87629179	17.83645748	17.39812896	17.99175866	17.9581293	18.34839951	17.62306573	19.06579467	17.6882672	18.08222758	17.84485332	18.28130433	18.2146375	18.90382106	17.3226175	18.83853575	18.42256435	18.63216099	18.54731249	17.73577509	17.97005009	18.17658901	17.77251384	17.47044008	18.26446122	17.9871847	17.38159508	17.6551364	18.50841273	18.04406803	17.59010768	18.08003783	18.12060356	18.75769316	18.64284601	17.96715013	18.86662263	18.67149974	18.54403839	17.96107365	18.34220415	17.25310717	18.26225964	18.14350316	17.23745676	18.31576841	17.27055875
ATP5PD	19.56356207	17.16211631	16.51569071	19.06882336	17.35140079	16.64299896	17.64006901	19.27837764	16.6771768	17.9413454	17.65965193	17.80351696	17.70983326	17.73648302	17.62422878	18.82946762	16.76259025	18.10837412	17.80967301	18.85492753	17.61554342	18.20071309	17.63553826	18.86347228	18.14198263	17.54284961	18.07936156	18.79648952	17.8697715	18.18231738	16.99138008	17.74820269	16.67465954	18.30864524	18.90353025	17.63154292	17.80104429	17.54437745	18.85950721	17.40716551	17.41874741	17.62364007	17.19789859	17.66302302	17.69246729	17.93559295	17.24532763	18.02537733	18.32040432
ATP5PF	17.24243457	15.96729814	15.42170857	17.41009615	16.34753843	16.40696311	15.763774	16.93686214	15.99870153	16.93146993	16.4281048	16.85876366	17.03352995	16.23961605	16.1921096	16.94012749	16.31899444	17.48463971	17.12551421	17.30526236	16.81485056	15.42003317	15.74044675	16.35420842	16.75125598	15.83582792	16.15624673	16.86624955	16.25262478	16.33931198	16.08857535	15.77960832	16.06838788	16.50917971	16.84497639	16.88427108	16.04155498	15.62095705	17.27043092	17.13224492	16.6343295	16.09931284	16.54511634	15.64960157	16.63785893	16.80461207	15.80436958	16.99285741	16.0772657
ATP5PO	18.42799718	18.04247854	18.04436155	18.9505388	17.99618979	17.85852473	17.67851427	18.51179338	18.03314927	18.69936329	17.58368557	18.39407059	18.54485282	18.07928926	17.63954921	18.90744519	18.00778405	18.71952214	18.55817242	18.77791244	18.43962988	17.62775243	17.52937095	19.00263013	18.19403448	17.47054334	17.58610413	18.85214105	18.01215481	18.19679122	17.28380391	17.65042352	17.52236833	18.2566112	18.22089026	18.89959872	18.25713649	17.69665615	18.8111418	18.92937765	18.35502689	17.74371401	18.53497522	17.46638197	18.73030584	18.52565709	17.80677563	18.62324162	18.55287546
ATP6AP1	13.9475614	13.22109033	13.49343921	14.95303252	14.13178607	13.23159576	14.13578847	14.64218036	13.01527939	13.81003939	14.12904106	13.47903679	13.86478711	14.11475416	14.06989158	15.03276788	13.13066191	13.71981309	13.77848176	14.72175375	13.62925795	14.27300418	14.16986478	14.7857507	13.40910817	13.79703485	13.94965264	14.89065316	13.19778908	13.44570517	13.40749525	14.19458056	13.10110277	13.45734928	14.72457887	15.21953973	13.37924597	14.23599426	13.77705843	13.44014298	13.10838291	13.29922738	13.5227441	13.31159362	13.51649442	13.77656763	14.15703129	15.13268541	13.7162032
ATP6V0D1	17.69068746	16.88503353	17.21388985	17.99369716	17.74550553	16.62006291	17.82673004	18.4824345	16.61614429	16.95843305	18.04938262	17.61762172	17.42055907	18.50582571	17.51122877	18.01550748	16.96946259	17.09594438	17.35077601	17.8246975	17.55316833	17.88811404	17.83271681	18.95025597	17.58489232	17.51362929	18.34969965	18.13576434	16.32097369	18.08746936	17.37883516	17.66274986	16.58462065	17.38999141	17.88578719	17.82061553	17.4651828	17.52261802	17.53013785	17.20629992	16.83671655	16.84858595	16.75411585	16.58802603	17.25598954	17.93490778	17.81546108	18.53905757	17.50497158
ATP6V1A	18.79454201	17.11825809	17.8895957	17.28456011	18.04034233	18.31512526	18.6661682	18.11594735	17.6091548	18.00819174	18.64810932	19.82488702	19.04974821	18.88056923	18.46249157	17.67605788	17.40035923	18.32024731	18.37926429	18.47560117	18.453737	18.57116778	18.3372119	18.88211473	19.35662357	17.89015735	18.79305816	17.48448319	17.72213808	18.96534524	17.98212387	18.16741273	18.11930791	19.51022991	18.34659173	18.71205797	17.26412402	18.628062	17.8701055	19.58315096	18.49809233	17.94211092	18.75474133	18.66462588	18.51391002	19.39447525	18.56040629	17.73401304	16.2968037
ATP6V1B2	15.57689514	15.40514136	17.54729262	16.5074208	16.75488483	16.17182692	16.69548244	15.6076234	15.28195049	15.40202228	16.81460657	16.40411565	15.89717276	16.03578969	16.89818641	16.3143474	15.67217897	16.12111025	16.2878206	16.02486202	15.61546232	16.64772476	16.63467784	16.44783775	15.52707072	15.8124516	16.56395232	15.8523415	14.4538403	16.30125693	15.65161658	16.63355119	15.58492446	15.9989758	16.17028752	16.1751642	15.61281409	16.44853237	16.30269102	15.69421722	15.91497495	15.41123014	16.04403166	15.84473322	16.22081385	16.21197137	16.0069537	15.73872968	16.01186927
ATP6V1E1	16.23779894	15.79622798	16.37215179	16.42683891	17.49865303	15.74846374	17.28867681	16.59812329	15.71050206	16.20250536	17.4735409	16.11674737	15.89953932	17.46675485	17.33698133	16.33199001	15.58992071	16.62879237	16.51983078	16.47855306	16.26507856	17.12710046	17.23218747	16.2066403	15.96345474	16.22310027	17.39708792	16.62685996	15.6885443	16.6316367	15.96815481	18.18685169	16.0220476	16.62848357	17.29487388	16.30512825	16.13743535	17.89211158	16.25377038	15.67287113	16.0580237	15.91789125	16.08053652	16.21533354	15.94455022	15.96980717	17.19825511	17.46034412	15.98683739
ATP6V1G1	14.11233058	14.97165475	14.45214686	13.29191774	15.20263007	14.46010623	14.67410741	14.59325487	14.91845411	14.92768002	15.04977649	13.64046067	14.06910289	14.87345871	15.08279931	13.4116434	15.06029136	15.18474003	15.40138808	13.94028462	14.17149675	14.47339523	14.85569015	15.10350104	15.35971313	15.35645861	14.81013457	13.45355976	14.6776446	14.40274192	14.11054637	15.51319179	14.42341027	13.887516	14.34455125	14.01971302	14.25848022	15.19436376	13.95951052	14.73377553	14.88389947	14.7539289	14.05301392	14.41625872	14.51074703	13.45740755	15.46519749	14.92233665	13.47570973
ATP6V1H	13.77192968	13.30200752	13.2042761	14.76956936	13.89498609	13.37928552	13.79000065	14.45227057	13.12800279	13.92107285	13.67779284	14.22057707	13.89011629	14.0287165	13.39396278	14.23621928	12.7695335	14.04221793	14.00734413	13.79444843	13.44483103	13.57341818	13.66238959	14.17119398	13.2081607	13.09020159	13.498263	13.75005467	13.50783874	14.15681839	13.20547647	15.07538312	13.35497933	13.91736891	14.18858805	13.80404685	12.98970779	14.86165813	13.60660987	13.69665935	13.60772589	13.46872596	13.94451887	13.54177013	13.6460494	13.82514454	14.35164061	13.95014086	13.68712424
ATXN3	12.13228925	12.13535119	12.14497837	12.15574571	12.15816538	12.1248551	12.11029688	12.10065502	12.14709686	12.1756494	12.09805719	12.14098938	12.12468192	12.16325225	12.15722411	12.14538934	12.11907531	12.16609936	12.16159935	12.08936885	12.11288306	12.14493992	12.14037225	12.10843702	12.13038749	12.11839615	12.13383256	12.11710032	12.12881142	12.1695221	12.13220127	12.1156936	12.10103333	12.17650568	12.13936932	12.13841229	12.09752062	12.1530753	12.15344545	12.12668753	12.12196645	12.12519377	12.16246571	12.08690152	12.16704619	12.15477146	12.13329022	12.12127469	12.14769411
AZGP1	11.793341	11.80654419	11.84805688	11.894486	11.90491969	11.76128472	11.69850921	11.65693318	11.85719189	11.98031138	11.64573124	11.83085622	11.76053796	11.92685447	11.90086094	11.849829	11.73636205	11.93913128	11.91972711	11.60826685	11.70966086	11.8478911	11.82819514	11.6904894	11.78514055	11.73343351	11.79999579	11.72784586	11.77834448	11.95389027	11.79296162	11.72178003	11.65856444	11.98400366	11.8238705	11.81974376	11.64341755	11.88297111	11.88456723	11.76918619	11.74882875	11.76274506	11.92346286	11.59762765	11.94321404	11.890285	11.7976572	11.74584588	11.85976724
B2M	17.74665353	16.63822353	16.49810326	16.97658999	16.10255843	16.28309038	16.24025118	16.76064206	16.08174798	16.99883485	15.9934894	15.83375881	16.42153596	16.20815144	15.71200311	17.14527176	15.59525842	16.77936916	16.85940933	16.42676538	15.78184767	15.9765605	15.48826763	16.82579337	16.75822964	16.04928217	15.52424327	16.52192788	16.15776904	17.45403367	16.41582808	15.78502399	16.24001785	16.74333081	17.04369875	16.63564079	16.12976815	15.97170989	16.66250722	17.21699195	16.41169116	16.36820054	16.84066565	16.24707746	16.80421453	16.88609786	15.85651401	16.6414535	16.33477708
BANF1	11.50955461	11.51313598	11.52439633	11.53699026	11.53982041	11.50085931	11.48383141	11.47255388	11.52687421	11.56027046	11.46951535	11.51973064	11.50065676	11.54577023	11.53871947	11.52487702	11.49409902	11.54910033	11.54383693	11.4593531	11.4868563	11.52435136	11.51900882	11.48165603	11.50733023	11.49330465	11.51135972	11.491789	11.50548679	11.55310372	11.5094517	11.49014364	11.47299636	11.561272	11.51783575	11.51671637	11.46888776	11.53386684	11.53429979	11.5030026	11.49748062	11.50125543	11.54485026	11.45646721	11.55020778	11.53585074	11.51072538	11.49667152	11.52757277
BASP1	17.58647084	16.10225237	16.97334908	17.50926026	17.31254078	16.52477519	15.71681495	17.14374138	15.8601604	16.52719107	15.80613774	16.52017848	16.4795492	16.11193636	17.18200379	19.1539097	16.18980663	16.71967447	17.51317323	17.44869735	16.39408671	17.37489465	16.60636772	16.87113502	16.33358921	17.21936204	16.92159197	17.47627367	15.99070114	16.06705162	16.63315726	16.83896338	16.02340915	17.20394738	17.15016107	17.15243766	16.00588022	16.64887127	16.41386874	16.36955337	16.06600153	15.54443966	16.76969134	16.14036051	16.72919959	16.40755882	16.76523	17.29759925	16.94025917
BAX	13.29345774	14.08011952	15.29814165	14.33452477	13.85164374	13.70400437	13.54115797	14.30574477	12.92235418	14.01542452	13.31023459	14.24117607	14.22701534	13.61882836	13.44211889	14.16717989	14.31276654	14.25059381	14.27682827	13.84086091	13.51919514	13.22058815	13.06152582	14.26211895	14.50684231	14.07459658	13.42811733	13.70016865	13.97343955	14.2513423	14.67595543	13.12536239	13.96781149	14.50024254	13.70919382	14.05940865	13.8813515	13.97432531	14.5971505	13.68288103	13.43105773	13.29002352	14.74519517	14.01604407	14.33205368	13.89137198	13.88754064	14.43816197	13.8836557
BAZ1B	14.13905407	14.14337852	14.15697519	14.17218214	14.17559949	14.12855466	14.10799377	14.09437636	14.15996718	14.20029257	14.09070738	14.15134145	14.12831008	14.1827838	14.17427013	14.15755561	14.12039173	14.18680483	14.18044937	14.07843665	14.11164628	14.15692089	14.15046986	14.10536704	14.13636817	14.11943255	14.14123372	14.11760242	14.13414225	14.19163885	14.13892981	14.11561567	14.09491064	14.2015019	14.14905341	14.14770178	14.08994957	14.16841066	14.16893344	14.13114264	14.12447495	14.12903297	14.18167295	14.07495199	14.18814206	14.17080619	14.14046776	14.12349797	14.16081069
BCAP31	18.9780145	18.00997403	17.59624912	19.82055026	17.84732813	17.69216508	17.78547117	19.00167612	17.81442177	18.8735741	17.62794249	18.50816076	18.70154209	18.00141514	17.88600912	19.55594595	17.85057062	18.83183182	18.50115166	19.17438073	18.59772941	17.72929038	17.64530896	19.3593339	18.2689647	17.44167416	17.74413157	19.23433265	18.11351402	18.55017034	18.98175536	18.37111408	18.94569314	19.22027456	18.42753267	18.95245055	18.3261501	18.30985668	18.82574769	19.11656102	17.75435236	18.18487243	19.06796404	18.10666421	19.0152064	18.75135162	17.97729392	18.79399493	18.33438062
BCAT2	13.69628886	13.90931913	13.67614484	14.83952875	13.74426069	13.32971458	14.07101741	14.51638156	13.82779328	13.91544893	13.90151407	13.96296849	13.95927323	13.92830295	13.92597341	14.80146222	13.55022202	13.91281942	14.4305815	14.80771102	13.85501296	13.8409876	14.31362597	14.63063114	14.02934406	13.56801684	13.90317656	14.38178914	13.90848696	14.41096938	14.05245364	13.70319221	13.68624216	14.52809549	14.07847215	14.07747293	14.03477856	13.521808	14.09316883	14.06523128	14.06030208	14.06367167	14.10258674	14.02369132	14.10736915	14.09455329	13.95504925	14.45596156	14.08716394
BCLAF1	15.14031935	16.80647785	17.26196052	16.53152086	15.89794796	16.43680011	15.85375872	16.57174654	16.52149479	15.6200914	16.05864095	16.40710414	16.09560299	16.33863588	16.15128694	16.43949965	16.69105463	16.76296326	17.16358043	16.27759747	15.87391427	16.07270545	16.2158794	17.02097086	16.97155367	16.44588157	16.27097149	15.91379504	15.70448772	16.64301804	16.4785484	16.72449804	15.91025702	17.19874991	15.78931038	14.99189721	15.84280631	15.84000365	16.92892354	16.87178635	16.32980699	16.06921681	17.33484566	16.27045631	16.16492897	15.94296268	16.44854203	14.97148802	16.44821617
BIN2	13.05803147	13.40425045	13.67575553	12.83984517	13.8112981	13.12372852	13.75064915	12.7236997	12.99819476	12.66649224	13.62371461	12.86619382	12.79215153	13.815908	13.80349034	12.65667033	13.11430804	12.89435036	13.14631374	12.61340144	13.19148896	13.62818162	13.99368506	12.21197167	12.8099506	12.5486216	13.79994247	12.79409439	12.87205999	13.68427845	13.21310571	13.52199402	13.52288354	12.9239152	13.02747699	12.97947268	12.99396704	13.90648414	12.64577613	12.74981529	12.88782893	13.55953624	13.155129	14.16240598	12.99055053	13.21803758	13.57257628	13.23049448	12.68330552
BLVRA	14.13652529	13.13674511	13.58277859	13.81865437	12.93257666	13.05419488	13.60002136	13.47687703	12.67082258	13.24888057	13.31380619	13.11397479	13.52975349	13.64145937	13.55672765	13.01894818	13.15620483	13.5476663	13.43233817	13.10540001	13.42115466	13.51243834	13.49078046	13.52968185	14.20822893	13.88091334	13.38044774	13.45380173	13.23124522	14.04816884	13.1072688	13.53714288	13.09077568	13.21018187	13.0619208	13.06173645	13.13470988	13.5439023	13.29510282	13.19838958	13.02376257	13.35805385	13.39090889	13.39744406	13.26568716	13.32506466	13.18015869	13.44276362	13.54929809
BLVRB	17.97850629	16.96012202	17.22864435	17.80498791	17.79829879	16.81169149	18.29756137	17.59396524	17.08889157	16.95341222	17.05109681	16.3316496	17.03266322	17.33704891	17.39833487	17.56762706	16.34902173	17.24322194	17.53921623	18.70007166	16.24752017	17.9771051	17.71540937	17.07871574	17.09274797	17.58140914	17.80921527	17.81665842	16.57803452	17.10466682	16.49820605	18.63030648	17.05725918	17.90598037	17.2094951	16.70689709	17.39978898	18.20798864	17.74283426	17.02677561	17.02461911	17.2297738	18.29158769	17.55377877	16.87338833	16.9415739	17.2614463	17.76740057	17.72879032
BPI	10.31664091	10.32467159	10.34992116	10.3781611	10.38450726	10.29714307	10.25896065	10.23367255	10.35547742	10.43036332	10.2268591	10.33945908	10.29668887	10.39784882	10.38203858	10.35099903	10.28198417	10.40531604	10.3935137	10.20407186	10.2657435	10.34982033	10.33784051	10.2540827	10.31165309	10.28020292	10.3206886	10.2768043	10.30751946	10.41429301	10.31641016	10.27311484	10.23466474	10.43260911	10.3352101	10.33270006	10.22545183	10.37115732	10.37212813	10.30194905	10.28956688	10.29803131	10.39578592	10.19760069	10.40779933	10.3756059	10.31926619	10.28775259	10.35704385
BPNT1	10.72681209	10.7306731	10.74281265	10.75638991	10.75944103	10.71743788	10.69908044	10.68692237	10.745484	10.78148781	10.68364659	10.73778266	10.7172195	10.76585542	10.75825413	10.74333087	10.71014974	10.76944552	10.76377116	10.67269088	10.70234152	10.74276417	10.73700448	10.69673521	10.72441403	10.70929335	10.72875815	10.70765936	10.72242666	10.77376149	10.72670115	10.70588552	10.6873994	10.78256755	10.73573983	10.73453305	10.68297	10.75302261	10.75348936	10.7197485	10.71379538	10.71786492	10.76486361	10.66957966	10.77063944	10.75516141	10.72807428	10.7129231	10.74623711
BRK1	10.55201539	10.55481501	10.56361742	10.57346232	10.5756747	10.54521813	10.53190712	10.52309128	10.56555442	10.59166086	10.520716	10.55997017	10.54505979	10.58032578	10.57481407	10.56399319	10.53993349	10.58292897	10.57881448	10.512772	10.53427173	10.56358227	10.55940591	10.53020659	10.55027655	10.53931252	10.55342648	10.5381277	10.5488355	10.58605849	10.55193494	10.5368415	10.52343717	10.59244377	10.55848891	10.55761387	10.5202254	10.57102069	10.57135913	10.54689357	10.54257695	10.54552778	10.57960662	10.51051605	10.58379469	10.57257154	10.5529306	10.54194446	10.5661005
BSG	9.905679759	9.908991702	9.919404913	9.931051384	9.933668614	9.897638629	9.881891763	9.871462663	9.921696379	9.952580175	9.868652722	9.915090231	9.89745131	9.939170824	9.932650501	9.91984944	9.891386925	9.942250389	9.937382969	9.859255001	9.88468909	9.919363329	9.914422714	9.879880042	9.903622723	9.890652319	9.907349073	9.889250689	9.90191797	9.945952595	9.905584593	9.887729111	9.871871855	9.953506362	9.913337903	9.912302735	9.868072345	9.928162944	9.92856332	9.899620668	9.894514122	9.898004948	9.93832006	9.85658622	9.943274527	9.92999759	9.906762452	9.893765888	9.922342389
BST1	11.31954064	11.46959394	11.36610577	11.44402004	12.2850592	11.64035677	12.20462198	11.42406923	11.6874802	11.74973365	12.11894185	11.36043457	11.34016824	12.24117651	12.2237254	11.12580137	11.35684846	11.5437642	11.88807633	11.27941558	11.57334956	12.38355209	12.44971596	11.40515564	11.38241939	12.09837431	12.28439202	11.35545732	11.38294104	11.47806531	11.61642003	12.52310204	11.79994552	11.142024	12.10264162	11.8581073	11.87116126	12.63171157	11.34577272	11.06824637	11.84563934	11.63643672	11.54013829	12.27077928	11.6649196	11.34399698	13.00743537	11.37140444	11.09159328
BTF3L4	12.61508218	12.61757878	12.62542843	12.63420772	12.63618063	12.60902065	12.59715041	12.58928878	12.62715577	12.65043647	12.5871706	12.62217595	12.60887944	12.64032829	12.63541316	12.62576352	12.60430801	12.64264971	12.63898057	12.58008645	12.59925908	12.62539708	12.62167276	12.59563394	12.61353156	12.60375425	12.61634054	12.60269768	12.61224648	12.6454405	12.61501044	12.60155069	12.58959724	12.65113465	12.62085501	12.62007469	12.5867331	12.63203037	12.63233218	12.61051474	12.60666534	12.60929679	12.63968697	12.57807468	12.64342173	12.63341336	12.61589833	12.60610131	12.62764274
BUB3	13.58904089	14.44627993	13.76977662	12.97136509	13.4253451	14.09305598	13.48555992	13.49413636	14.06453006	14.68539732	13.46925995	13.57721628	14.07680892	13.83026235	13.47321558	12.46353592	14.20795738	14.47944757	14.07316054	13.30390823	13.50132523	13.78803522	13.5964167	13.42658973	14.69437123	14.19591089	13.41490106	12.97396044	14.31590042	13.74955724	14.75729043	12.76036644	13.54801871	13.14676499	13.75096898	13.96447474	13.45412822	13.91941101	13.79331858	14.06631647	14.11945952	14.67413757	13.08623446	13.75534485	13.34850202	14.67760704	14.00195509	14.10694793	14.47853048
BZW1	13.92124288	14.47296241	14.3455767	13.54814093	14.46515314	14.3184194	14.44993571	13.59988311	14.26611036	13.66296914	14.36269433	13.84818353	13.65908785	14.55976265	14.52523879	13.38808567	14.47262601	13.72781744	13.96967751	13.38145562	13.7507963	14.59081318	14.47119371	13.41593186	13.39603047	13.77888142	14.55373526	13.78597633	14.3702679	14.01745758	15.08763915	14.45797076	14.65616731	14.39191179	14.29375812	13.660002	13.16452674	14.64316107	13.52526926	13.6148282	14.17626453	14.12148425	13.9309836	14.7957495	13.84550318	12.87682147	14.36809682	13.23597051	13.71842027
C19orf53	11.34193011	11.3486324	11.36970535	11.39327401	11.39857044	11.32565748	11.29379095	11.27268585	11.37434253	11.43684127	11.26699945	11.36097384	11.32527841	11.40970511	11.39651011	11.37060493	11.31300607	11.41593715	11.40608708	11.24798152	11.29945183	11.3696212	11.359623	11.28971989	11.33776734	11.31151947	11.34530826	11.30868303	11.33431747	11.42342921	11.34173752	11.30560385	11.27351393	11.43871557	11.3574277	11.35533286	11.26582496	11.38742875	11.38823898	11.32966848	11.3193345	11.32639879	11.40798344	11.24258078	11.41800967	11.39114148	11.34412113	11.31782032	11.37564984
C1QBP	17.98712969	17.62210938	16.91803733	17.51041645	17.38036374	17.45434289	16.91148502	17.72029248	16.65977047	17.87184983	16.4526348	18.06732321	17.9813881	17.06954793	16.95002707	18.01729798	16.97672922	17.54077063	16.90162447	17.7006591	18.41813461	16.93109689	16.96716524	18.10829767	17.8976815	17.96810142	17.00761226	17.8157057	17.17433187	17.17022341	17.97192337	17.83755837	18.53698286	18.0242907	17.40705828	17.69347921	18.01055127	18.39113919	17.42858518	17.64512783	17.01681791	18.76305077	16.58719921	17.61783374	17.44938505	17.90344374	17.56101044	17.90232414	17.59979862
C4A	11.96237416	11.96744589	11.98339213	12.0012269	12.00523479	11.95006041	11.9259465	11.90997594	11.98690115	12.03419494	11.90567295	11.97678485	11.94977356	12.01366058	12.00367571	11.98407285	11.94048688	12.01837646	12.01092275	11.89128178	11.93023018	11.98332844	11.97576265	11.92286586	11.95922413	11.93936195	11.96493046	11.93721557	11.95661356	12.02404582	11.48701682	12.43452441	10.91486376	12.28517572	13.06656672	12.5192719	11.12396403	12.70734677	12.05494469	12.19164549	11.37617686	11.61274872	11.61768771	11.36440701	12.46166428	12.50769946	13.36721169	13.21234972	11.78982893
CAB39	15.23871159	15.1607665	15.48399479	14.48146585	15.88332598	15.34628277	15.98941761	14.92560001	15.81109913	15.25895573	16.03403976	14.62920936	14.19296437	15.86464016	15.97148889	14.93303097	15.47435931	15.27996136	14.96303412	14.88516081	15.01905884	15.47105237	16.48607346	14.84410068	14.90077039	15.40354021	16.0064561	14.90088853	15.44604976	14.8424585	15.65875288	15.56748346	15.68002907	15.19967036	14.98162981	15.00686117	15.46960729	15.70105953	14.90252794	14.63824903	15.59435158	15.48753304	15.13663857	15.71612469	15.23594032	15.0005284	15.64100516	14.78503865	15.26370458
CACNG6	17.35248458	17.33335802	16.44467354	18.48817616	17.57285384	16.47819825	17.17176297	18.37010556	16.94724941	17.73388222	17.30382325	16.75404389	16.44443368	17.08263366	17.39383282	17.95503878	17.09951207	17.78513718	17.13318412	17.89676694	17.59062109	17.11983524	17.59029962	17.90015714	17.17423982	17.82305316	17.50171367	18.28954627	16.73841485	16.54916912	17.17036479	17.41141472	16.91528798	17.09009366	17.86172654	18.17817297	16.90061073	17.18319859	17.42961873	17.84837163	17.01713328	17.23498513	17.52849641	16.88232972	17.85770599	17.35441992	17.32033252	18.21329728	17.61768605
CACYBP	10.2398311	10.24287057	10.25242707	10.26311536	10.26551727	10.23245153	10.21800018	10.2084291	10.25453001	10.28287295	10.20585034	10.24846736	10.23227962	10.2705668	10.26458292	10.25283502	10.22671416	10.27339301	10.26892604	10.19722578	10.22056737	10.2523889	10.24785476	10.21615397	10.2379433	10.22603999	10.24136308	10.22475368	10.2363788	10.27679063	10.23974377	10.22335728	10.20880463	10.28372293	10.2468592	10.2459092	10.20531771	10.26046456	10.260832	10.2342705	10.22958408	10.23278771	10.26978603	10.19477657	10.27433289	10.26214827	10.24082472	10.2288974	10.25512287
CALM1	20.54182851	21.40139826	21.45471852	20.79224957	21.84779104	21.1169632	21.80570662	20.63209124	21.41074805	20.51408473	21.44582421	20.76728005	19.91185172	21.67900222	21.50542884	19.40269691	21.1349891	21.08220624	21.05799743	20.51183588	20.36094044	21.72766208	21.74080469	19.70648426	20.19570548	20.15372211	21.4745451	20.80808492	21.22794822	20.35505883	21.35151002	22.14106273	22.15995444	21.11332524	20.95836526	20.48624457	21.67251265	21.81845487	21.72466025	21.06667721	21.49770154	21.87577816	20.91443985	21.94083329	20.80694972	20.79412569	22.09803972	21.43980422	21.49384219
CALML5	17.16101688	15.08548434	17.3128841	16.97811378	16.73701841	16.00087965	16.77369158	17.48378327	15.9986641	17.74770083	16.20470887	16.94288764	17.25105947	16.17271181	16.91463773	16.64538801	16.81937064	16.36406669	17.53878463	17.72761709	16.50435506	16.90006581	17.4472789	14.57385839	17.6773186	16.58945817	16.4770438	18.35532495	16.28828126	17.72004301	17.03615461	15.56239366	16.37915875	18.11866881	17.29889092	17.51670131	16.49166298	15.65901434	16.39367826	16.95907822	16.44685206	16.27402086	17.40271593	16.22223043	18.09964824	17.45612598	15.82958064	17.93026152	16.98827727
CALR	21.26786342	20.39971015	19.97994175	22.08752829	21.02457312	19.92833026	20.99972974	21.72649191	20.09833335	20.62765125	21.06416216	19.76849578	19.68734907	21.03014175	21.20482993	21.69002524	20.11787812	21.02770976	20.69164281	21.84241413	20.72856283	21.1215131	21.08261987	21.63060097	20.59911594	20.64727335	21.19470458	21.56081319	20.16295719	20.50047333	19.66809323	21.30296305	20.21477445	20.76034843	21.81004409	21.53762152	20.23763139	21.22771321	20.76004695	20.33874373	20.38740586	20.20256038	21.18101578	20.89596088	20.91116112	20.1441798	21.28514702	21.69431446	20.76411158
CALU	10.32522779	10.32907678	10.34117855	10.35471354	10.35775517	10.31588276	10.29758247	10.28546224	10.34384158	10.37973333	10.28219666	10.33616422	10.31566507	10.36414959	10.35657197	10.34169515	10.30861731	10.36772852	10.36207182	10.27127505	10.30083339	10.34113022	10.33538846	10.29524454	10.3228372	10.30776359	10.32716779	10.30613468	10.32085601	10.37203105	10.3251172	10.30436637	10.28593779	10.3808097	10.33412774	10.33292472	10.28152217	10.35135673	10.35182203	10.31818619	10.3122516	10.31630848	10.36316087	10.26817351	10.36891872	10.35348887	10.32648605	10.31138204	10.34459235
CAMK2G	8.74394494	8.746854974	8.756004526	8.766237681	8.768537306	8.736879613	8.723043652	8.713880139	8.758017919	8.78515392	8.711411188	8.752213437	8.736715025	8.773371814	8.767642742	8.756395109	8.731386562	8.77607767	8.771800918	8.703153895	8.72550152	8.755967988	8.751626924	8.721276057	8.742137528	8.730741102	8.74541168	8.729509562	8.740639649	8.779330608	8.743861322	8.728172629	8.714239675	8.785967713	8.750673756	8.749764208	8.710901242	8.763699757	8.764051547	8.738621128	8.73413427	8.737201478	8.772624291	8.700808974	8.776977527	8.765311766	8.744896246	8.733476835	8.758585535
CAMP	16.452889	16.09888239	15.92907499	17.23758815	15.4409839	15.34364876	16.04100541	17.43254309	15.63106152	16.03590182	14.86342227	16.01083657	16.07518675	15.42473265	15.75444349	17.41396214	14.86089308	16.19787179	16.45100859	17.40897978	16.29401862	15.91383365	16.14441436	16.76425638	16.12580144	16.7655135	15.49365011	18.13427221	15.77860986	16.99467243	15.3742185	16.06442856	15.90084797	18.14275507	15.88458165	15.42981451	15.98707724	16.3288573	15.00783267	16.01033993	16.32847029	15.32160721	16.56630341	16.08269609	17.17353142	17.31873715	16.35637337	16.27271186	15.44043878
CAND1	12.14330675	12.14618163	12.15522066	12.1653302	12.16760205	12.13632677	12.12265794	12.11360511	12.15720973	12.18401795	12.11116599	12.15147537	12.13616417	12.17237816	12.16671829	12.15560653	12.13090007	12.17505133	12.17082624	12.10300844	12.12508611	12.15518456	12.15089594	12.12091169	12.14152117	12.13026241	12.14475577	12.12904574	12.14004138	12.17826498	12.14322414	12.12772496	12.11396031	12.18482191	12.14995428	12.14905572	12.1106622	12.16282294	12.16317048	12.13804725	12.13361459	12.13664474	12.17163967	12.10069184	12.17594032	12.16441547	12.14424656	12.13296509	12.15777049
CANX	17.57372527	18.96763383	18.55978538	20.74268776	19.15477035	17.82074655	18.82956924	19.66686812	18.16870883	18.98141497	19.47650749	18.95768654	18.97937677	18.75802766	19.27228276	20.37804259	17.60218618	19.17137438	19.1342354	20.18610472	18.67358127	18.92909318	19.26676188	20.3398108	18.74696054	19.61283294	19.21401412	20.432761	17.65336902	19.87765626	19.45369712	19.78195279	18.75578896	19.13037612	20.8676262	20.65549031	18.91971583	19.93057602	19.78850147	19.61417235	18.69792163	18.83758877	19.4707574	19.30470482	19.27980106	19.89716393	19.52429349	20.5228467	19.81446619
CAP1	20.65989694	21.28182835	21.30795079	20.03759179	21.58149981	21.35184949	21.62713096	20.16633226	21.68007847	20.76535232	21.48017219	20.60636135	20.04705899	21.84332331	21.55426818	19.80455881	21.49353001	20.49732534	21.11720519	19.77822826	20.72445319	21.69830681	21.71315311	20.38259613	20.08219609	20.59523048	21.47769569	19.74908094	21.53095746	20.66334662	22.06278386	21.46696619	21.37395553	20.96652685	20.88730837	20.83401906	21.44326853	21.56131807	20.35057692	20.49442322	21.51283866	21.37868006	20.61333438	22.11890082	20.85033636	20.36545636	21.47439987	20.18046967	21.15708632
CAPG	18.37725551	18.41085658	18.2849666	17.84926019	19.77003549	18.12708889	19.73706598	18.08303268	18.24245761	18.32704034	19.80007903	17.64283568	18.38325477	19.56563244	19.90066064	18.07967259	18.0201473	18.40135038	18.55962265	17.37511872	18.26641963	19.69155404	19.95544557	17.34739674	17.96348579	18.3122553	19.79981548	18.08732024	18.19626192	18.66279243	18.19521605	21.12513496	19.83551187	18.62200693	19.87545373	18.91640298	19.13105517	20.80932895	19.59457817	19.07132684	17.90933662	19.61087332	19.6480648	17.6928409	18.73234983	18.71003988	20.54658352	18.83132527	19.05979618
CAPN1	17.61988528	17.89883854	19.95810539	17.39027786	18.63193354	18.52105581	18.51445501	18.33522645	17.96332122	17.83973393	18.40728928	18.75539196	17.8832831	18.4259032	18.74844289	17.11442057	18.0438507	18.78938018	18.39945401	17.38275818	17.79080132	18.28549251	18.6655335	17.75609976	17.41933457	18.57518248	18.47487282	17.54130958	18.68173929	19.08708769	18.11305094	18.39574833	18.49161629	18.23507887	18.59976339	17.71808703	18.23461171	18.64420433	18.68637208	18.0909317	18.54109811	18.4007851	18.23618068	18.77037598	18.43159725	20.10320665	18.77628511	16.7721392	18.25685609
CAPN2	17.20607676	18.42089725	17.93864177	16.12297137	18.23762301	17.81898698	18.42475323	17.10748454	17.74668531	16.92099262	18.30250649	16.85514906	17.24736786	18.65203602	18.57483698	16.62552757	17.36304571	17.17878848	16.67407242	17.02463737	17.25927848	18.41918755	18.39891116	16.75998416	17.01411893	16.59333789	18.68378382	17.06077672	18.26858178	17.91106023	17.01965775	18.23785169	19.00932542	16.76217533	17.41567898	16.49028911	17.6674085	18.5148315	16.4582975	16.7794241	17.48635705	19.13533539	17.0679958	19.05280947	16.78791212	16.65894658	18.88116408	17.00406483	17.36633594
CAPNS1	14.31586937	14.1572116	14.25938738	14.33710773	14.58997991	14.51958981	14.29215158	14.25014429	14.62681402	14.01565875	14.3587077	14.63948784	14.74764961	14.51559758	14.08104564	14.02270057	14.54740188	14.35325635	14.05961688	14.33031049	14.1869368	13.92120301	14.17483968	13.98611611	13.75522401	14.18332775	14.25767656	14.55641553	14.39924594	14.30640918	14.21702287	14.18108605	14.32764243	14.21963466	14.01911067	14.17437511	14.29981355	14.36170154	14.29704933	14.84259007	14.13400361	14.43086885	14.71528819	14.04635257	14.39536827	14.24426426	13.84416893	14.77289455	14.363679
CAPRIN1	10.52307045	10.52598655	10.53515518	10.54540968	10.5477141	10.51599039	10.50212558	10.49294296	10.53717277	10.56436536	10.49046886	10.53135619	10.51582546	10.55255868	10.54681767	10.53554658	10.51048589	10.55527018	10.55098451	10.48219435	10.50458858	10.53511857	10.53076845	10.5003543	10.52125927	10.50983908	10.52454025	10.50860497	10.51975827	10.5585299	10.52298666	10.50726525	10.49330325	10.56518085	10.5298133	10.52890185	10.48995785	10.54286646	10.54321898	10.51773554	10.51323933	10.51631293	10.5518096	10.47984454	10.55617192	10.54448183	10.52402374	10.51258052	10.53774157
CAPZA1	18.27406392	17.48113773	17.38423049	16.73666009	17.57848452	17.5275694	17.11327721	17.74544164	17.24350368	18.01126336	17.40976368	17.14888662	17.7802774	17.54857815	17.59705626	17.18639272	17.2382542	18.08303791	18.41803579	17.28509283	18.02983976	17.68395172	17.50880371	16.75433611	17.22235419	18.27757743	17.50042305	17.63878986	17.32465009	17.3809488	17.98271139	17.51421882	18.22475729	17.2034359	17.1164808	16.96809429	17.97973777	17.70563969	17.37904985	16.84699402	17.77939284	18.1447522	17.469704	18.04254754	17.19101	17.46443738	18.01909031	17.19520291	17.78899703
CAPZA2	12.21283472	12.21686463	12.22953522	12.24370642	12.24689101	12.20305044	12.18388996	12.17120004	12.23232343	12.26990222	12.16778095	12.2242852	12.20282251	12.25358599	12.24565219	12.23007611	12.19544349	12.25733315	12.25141056	12.15634599	12.18729369	12.22948462	12.22347298	12.18144214	12.21033176	12.19454963	12.21486591	12.19284416	12.20825745	12.26183792	12.21271893	12.19099273	12.17169793	12.27102919	12.222153	12.22089343	12.16707476	12.24019182	12.24067899	12.20546214	12.1992486	12.20349616	12.2525508	12.15309867	12.2585793	12.24242418	12.21415212	12.19833816	12.23310948
CAPZB	18.0572844	19.14323115	20.03764148	19.07662314	19.67268525	19.91944245	19.5095353	19.67557002	19.90058224	19.33900225	19.39820725	19.13214715	19.09959435	20.20414094	19.62405865	18.94679189	19.81478285	19.59970798	17.8092467	19.47569926	19.233688	19.86291892	19.53052139	17.0461918	19.29722575	17.56660859	19.46240983	18.83987793	20.21876222	18.71474196	20.31767473	19.62362641	20.1178018	19.86029026	19.26968017	19.35223168	19.84534971	20.03589979	20.29296242	19.12350786	19.55539605	20.24630508	19.46632119	20.05752911	19.09405228	19.74185391	19.88800085	19.51634362	19.6615993
CASP1	15.33071217	15.57317577	15.51140676	15.19948695	16.80895571	15.46169607	16.46249926	15.31328215	15.52299121	15.33720168	16.76884636	15.00784467	15.28580069	16.80548328	16.72617651	14.97107977	15.18298933	15.49765741	15.72542353	15.06092704	15.16533557	16.53957479	16.77966352	14.63751488	15.05011837	15.31926961	16.74090003	15.09625953	15.29212752	15.59927823	14.75466204	17.02220243	15.65943589	15.62127778	15.23685929	14.91585314	15.68765293	16.76161892	15.41526335	14.49089268	15.33348065	15.76835098	15.77111639	16.07374857	16.03841876	15.56095532	16.81245165	15.04335332	15.47280532
CASP14	12.52639884	12.9998097	17.52076122	13.42616828	13.18096875	14.6897947	13.18962689	13.27742402	13.40281649	13.00450179	13.83717063	13.89370512	13.3422964	12.74128081	12.99906781	14.21808362	14.06133389	14.23531094	15.20612313	13.24695148	13.31043959	12.96917362	13.06246342	12.55493409	13.45971248	14.14367049	13.3490535	13.59634568	13.353446	13.46303221	13.36259855	13.31802803	13.27844544	13.48221998	13.38195222	13.37936825	13.26896118	13.41895821	13.41995762	13.34771151	13.33496465	13.34367838	13.44431222	13.24028972	13.45667947	13.42353782	13.3655387	13.33309692	13.40442905
CAST	17.38805681	16.8007212	16.51766889	16.25747259	17.14080968	16.60359458	17.45506572	15.88561588	16.85837527	16.32868244	17.34262328	17.06831162	17.5394431	16.53117729	17.34639059	16.33391626	16.83944638	16.6775973	17.01298491	15.54140576	17.91119051	17.5459872	17.25780249	16.84142128	17.73091645	17.10532957	17.46215751	16.83081334	17.17397742	17.42474327	16.91910955	16.91097686	17.88398913	17.1101747	16.72819405	16.67029589	17.09643296	17.98597718	16.50183875	16.37842081	16.57131473	17.82214678	16.88037431	18.01463904	16.60282541	16.59178372	17.17693797	16.78686565	16.9541468
CAT	18.4114976	17.94500764	19.33919876	18.95322542	18.98184758	18.78657572	19.80246843	19.02120359	18.11760412	18.43996987	19.24643396	18.43600808	18.65147123	18.45987926	19.67744828	19.9461323	17.93372942	18.85580544	18.96047083	19.18154885	19.02820729	19.92195352	19.66958643	18.20573705	18.22768672	19.46802373	19.46807645	18.8740783	18.26428592	18.34631507	18.26129932	19.22100228	18.09481875	18.36006827	19.54958766	18.83001971	17.69047675	19.21986445	18.41402033	17.633518	18.74767183	17.46505478	18.93287546	18.31783024	20.11886112	18.03295818	18.95285894	17.85179037	18.30135192
CBFB	12.07391252	12.0776391	12.08935596	12.10246047	12.10540536	12.06486471	12.04714646	12.03541172	12.0919343	12.1266845	12.03225	12.08450111	12.06465394	12.1115964	12.10425979	12.08985614	12.05783034	12.1150615	12.10958472	12.02167576	12.05029399	12.08930917	12.08375003	12.04488289	12.07159796	12.05700377	12.07579082	12.05542667	12.06967979	12.1192272	12.07380544	12.0537146	12.03587214	12.12772664	12.08252941	12.08136464	12.03159696	12.09921042	12.09966092	12.06709488	12.06134904	12.06527689	12.11063913	12.01867287	12.11621386	12.10127475	12.07513076	12.06050713	12.09266118
CBR1	16.31232875	16.78547841	17.34237612	17.31031568	16.59337593	17.30774495	16.97900587	17.43098908	17.92149711	17.99440052	17.01647179	17.87535801	17.66269295	17.22046947	16.74361019	16.67870316	16.77726466	16.78312497	17.47001117	17.29997139	17.84755923	16.39388594	16.25858571	16.52568688	17.49577889	17.01541814	16.81067977	16.99687407	16.81826596	17.7430935	16.57580048	17.04453611	17.65249293	17.37299723	16.99425584	17.07161356	17.79651552	17.39284962	17.11412227	17.70202323	18.02549082	17.43830336	17.38654803	17.02431976	17.71582038	16.63150423	17.76777854	17.21324266	17.11493463
CBX1	13.84817089	13.00837378	13.12996802	13.25565555	12.50011769	13.06134629	12.34367658	13.12108807	12.94897085	13.53326465	12.37184774	13.78904207	13.63941638	12.91271629	12.35786389	13.41073063	13.08715984	13.25877018	13.56842172	12.87076225	13.55600418	12.53874714	12.4871114	12.94799629	13.44581099	13.47571922	12.51670263	13.16009156	13.11318932	12.40552729	13.06345861	12.57261404	12.92917413	13.41512143	12.55216032	13.23515419	13.23130047	12.82593546	13.70798958	13.51981179	13.09102046	12.98406217	13.24851782	12.97805004	13.64647985	13.69916071	12.65862429	12.5513687	13.25855283
CBX3	16.46155188	15.14903899	14.00970509	15.81019058	15.09641667	14.82656714	14.99117975	15.41003687	15.06085965	15.57184513	15.13861726	15.83551867	15.49554303	15.04802258	14.8032598	14.62491091	15.53659628	14.35922442	14.94580574	15.48263807	14.92336498	14.69729541	15.3741102	15.16047616	15.13726418	16.47750603	14.87253771	15.4346202	15.19859104	15.42445404	15.29078678	15.57488814	14.88426141	15.20304796	14.59656595	15.58570311	15.03254549	15.8104835	15.56728398	15.65564293	15.019466	15.28422373	15.4799619	15.32541948	14.989711	15.63216882	15.41301056	15.18064904	15.55107789
CBX5	14.24877103	14.1185002	14.65375274	15.45560619	14.97743435	13.48155262	15.83701322	15.75949071	14.79825723	14.92511751	14.89675174	15.01666527	14.9552869	14.70703652	15.31229118	15.91225004	13.92875726	15.34568118	14.74569057	15.88149816	13.94889983	16.12026072	15.46951459	14.83173622	14.64717059	14.6534409	15.50990521	14.88679798	14.42779339	14.44574533	15.37619431	14.74629719	14.82215015	14.81021275	15.51192457	14.4629688	14.64977461	15.08765142	14.69300017	15.42805732	14.72137703	15.0501703	14.90805753	14.4205633	15.47772446	15.67227908	14.79884268	15.05837763	14.8797576
CCAR1	10.14597422	10.15001829	10.16273342	10.17695443	10.18015022	10.13615553	10.1169277	10.10419317	10.16553143	10.20324233	10.10076207	10.15746495	10.13592681	10.18686874	10.17890705	10.16327621	10.12852184	10.19062906	10.18468566	10.08928691	10.1203434	10.16268264	10.15664987	10.11447128	10.14346246	10.12762485	10.14801254	10.12591338	10.14138086	10.19514967	10.14585801	10.12405544	10.10469282	10.20437326	10.15532525	10.15406125	10.1000534	10.17342748	10.17391636	10.13857572	10.13234033	10.13660283	10.1858299	10.08602817	10.19187959	10.17566769	10.14729625	10.13142669	10.16632025
CCAR2	18.67325324	16.73817578	17.29278376	17.02689594	16.85875072	17.27626627	16.80079445	17.61143022	17.72373368	17.94884114	16.6522961	17.94239664	16.40348047	17.03799669	17.09982692	17.66345556	17.28162381	17.13761045	17.70831124	17.07947137	17.4225126	16.51790471	16.96178354	17.39698492	17.37767832	17.99245183	17.22219162	16.40049242	17.04175958	17.24155302	17.89937256	17.3111047	16.47396185	16.92406733	17.50083693	17.57864346	17.78644542	17.5804351	17.23477579	18.06197272	16.42389423	16.56238328	16.99597185	16.47257998	17.43530601	17.64745952	17.13411038	17.9386233	17.3006039
CCT2	17.09062067	17.73194716	17.75348624	16.95303435	17.68119205	17.92497894	17.67676758	16.63568255	17.86014421	17.00871005	17.81260019	16.8783556	17.14662397	17.80147095	17.64643391	16.65551808	17.93221742	16.67286283	17.58336294	16.27639484	17.14581636	17.51873901	17.45215986	16.66169742	17.28796586	17.36418873	17.72908836	17.05139034	17.94138762	17.35024691	18.57776915	17.66833609	18.08954784	17.43142869	17.39479725	17.25670108	18.35053608	18.11275431	17.668933	17.91860138	18.44354444	18.05002694	17.26456843	18.10948416	17.84706002	18.30692729	17.99795199	16.75510429	18.20533665
CCT3	17.15938587	18.10173849	17.69519069	16.87722187	17.88647771	18.07669721	17.72179621	16.8399559	18.23519869	17.18961623	17.91053614	17.13402074	17.31545617	17.90483758	17.86345706	16.60439013	18.21236819	17.09993858	17.2077701	16.48066646	17.19463627	17.72891608	17.64387287	16.79245726	16.85894418	17.22783492	17.8627024	17.05336789	18.01861778	17.2965262	17.94125837	18.25560901	18.13239448	17.04665833	17.58534864	18.13977887	18.33060861	18.20583812	17.27408366	16.18233783	18.2808068	18.28039335	16.91186933	18.02934686	17.23414783	17.02634422	17.8624287	17.16269691	17.77129457
CCT4	16.83905507	18.30993533	17.75171921	17.54234438	18.02231024	18.31701359	17.75308703	17.09107586	18.34981526	17.80400591	18.19135047	17.94247798	17.48393227	17.9364672	17.4830437	17.17366781	18.16777267	17.28491269	16.2144202	16.75090522	17.33021986	17.97499235	18.0317791	17.11239618	17.61139096	18.25515651	17.82408263	16.81459953	18.79387016	18.26926259	18.32441309	18.00062791	18.05347294	17.3682061	17.48984662	17.31858179	18.55916464	18.25742314	16.84139034	16.87854346	18.46927771	18.1208747	17.4305544	18.22773605	17.42165856	17.25890988	17.72855943	17.36167196	17.61013946
CCT5	17.65266398	18.08885643	18.01547935	16.38493873	17.92479829	17.6707096	17.48499062	17.40877596	17.58495977	17.27268184	17.86929961	17.38854333	17.64328475	17.76894733	18.08302499	17.3762628	18.55303887	16.88004454	18.42164692	16.97898949	17.47994982	17.77389889	18.06809947	16.1838576	17.54605044	18.00469662	18.47939059	17.84245171	18.18154198	17.82153409	17.32750729	17.24806824	17.30789076	16.52660001	17.19077106	16.9397064	17.81381645	17.62699716	17.1714708	17.22020983	17.46902093	17.38836587	17.3549386	17.25914396	17.52450922	17.37118157	17.76558212	17.22768202	17.08145543
CCT6A	17.1811643	18.3151938	19.34681215	18.21587964	18.4411855	18.56528318	17.89174795	17.42097513	18.28801737	17.95764141	18.33334452	17.98085497	17.31023129	18.27595649	17.75089543	16.88943787	18.36034149	17.23490077	17.83189638	17.32221904	17.38256555	17.92495057	17.93177322	18.02598898	17.43394871	18.02220117	18.19155707	17.4105201	18.25378801	18.25602704	18.42408461	18.15404331	18.29649544	18.05120565	17.67589978	17.67932329	18.09416301	18.28710289	18.2842383	17.53469958	18.33366681	17.95684494	17.6393878	18.03726921	18.85245729	18.35956324	18.06411439	18.48829815	18.90359902
CCT7	16.30588031	16.74113708	16.57608385	16.30203566	16.4096584	16.61961303	16.5301079	15.96545074	16.66034763	16.5557285	16.35140797	16.63091222	16.34022018	16.47180231	16.68876863	16.26420486	16.83291493	16.41661294	16.73392891	16.36778189	16.32409209	16.51772458	16.40015839	15.79625327	16.59068238	16.87416521	16.60394478	16.41787637	17.11047464	16.94987088	16.36833312	16.54177013	16.18785066	15.49801907	15.55773254	15.53450628	16.55941196	16.36475011	15.35934373	15.35859454	16.10588599	16.19261654	16.95438448	16.31460975	16.74625569	15.49224934	16.40905449	15.71390329	15.72232785
CCT8	18.58578598	19.37079607	19.29558725	18.43467649	19.30112093	19.32378807	19.13221731	17.47607598	19.56340613	18.50116076	19.1838625	19.05658002	18.65116701	18.87443839	18.98867491	17.68774314	19.63648492	18.22364393	19.69621213	18.84563295	18.41250109	19.19703059	18.98474008	18.84365734	18.08832077	18.51401472	19.11954299	19.0032579	19.56499137	19.12291711	18.97254082	19.17965277	18.93238413	18.64166803	18.30069812	18.14091302	19.09975486	19.40141492	18.07463079	18.49200207	19.15760744	19.38507763	18.38980545	19.26558448	18.70409282	18.19453314	18.87267833	18.49190286	18.96343855
CD14	15.91946427	14.90582846	15.8332707	17.16190677	16.32651228	15.12905044	16.32784602	17.11688523	15.08789054	15.83306564	16.20930833	15.63848266	15.64962189	15.48470187	16.26307971	17.30959214	14.94271984	16.02611231	16.36093868	17.29231269	15.95578685	16.70028927	16.72109873	16.95675169	15.79426382	16.54538368	16.14399525	17.17714081	15.08763189	16.57539166	15.4842648	17.22763127	15.01683542	16.22153904	17.56824258	17.48604294	15.85318384	15.64407935	15.6165398	16.22430095	16.03792348	15.31065532	16.74576655	15.04740452	16.68864488	15.17214304	16.85969876	16.38328729	15.69256897
CD247	17.57695389	16.23478406	16.07545008	16.53430391	15.64497717	16.26201066	15.58173418	16.87880841	16.69453617	17.05592807	15.77023241	17.85364593	17.46272275	16.03071811	15.7943968	16.97941489	16.54821885	17.089158	17.0301406	16.32550858	17.33323612	15.65580781	15.87307202	16.76061314	17.22667932	17.16339332	15.6763186	16.51621457	16.41474407	16.07984705	17.26393356	14.98451935	15.06297523	17.32397015	16.20422483	16.68366797	16.49854617	14.87396682	17.67496589	16.05325092	15.96057876	16.35959394	16.3007181	17.6316248	16.71332804	17.44203012	15.70441249	15.7853251	16.18872133
CD36	15.92186529	15.49889613	16.42283277	17.58727401	16.86464964	15.63035062	16.81195376	17.54539689	15.67396628	15.05492928	16.83158587	15.84945173	16.14234491	16.76023012	16.71220314	17.41730042	16.17974095	16.37040718	16.75336648	17.70368789	16.37586749	17.28385083	17.01376533	17.33312565	15.77320042	16.44384292	16.62462575	17.10693152	16.05216273	18.6210847	16.64240794	17.87377831	16.66690938	16.44894736	17.94524093	19.05134682	16.03141728	17.64452373	17.57574424	15.79880417	16.9647286	16.07488256	16.02851461	16.26978399	16.78474209	16.37967143	17.70812728	17.52645058	16.56013426
CD3D	15.18092278	13.95256382	14.73905974	14.67099681	12.73341427	14.9896369	13.39672009	13.49390901	14.32289827	14.46167162	12.53063602	15.4168175	14.51858476	13.99889511	13.08486958	13.8686356	14.66059966	15.08974269	14.14699374	13.90044991	14.50826324	13.18629232	13.14864476	13.95632341	14.93462935	13.71144015	13.24375941	13.68407082	15.0839346	13.039019	14.74638781	12.76085754	15.06462178	14.8711296	13.6292533	13.55555765	14.51708428	12.9369333	13.1499613	14.99651762	14.23884808	14.74072614	14.26094038	13.06618072	14.69782562	15.12115687	13.24607743	13.18051829	13.87566139
CD3E	12.73902012	12.74661572	12.77049734	12.7972073	12.80320965	12.72057863	12.68446483	12.66054678	12.77575257	12.84658134	12.65410247	12.76060206	12.72014903	12.81582839	12.80087471	12.77151681	12.706241	12.82289105	12.81172813	12.63254978	12.69088021	12.77040197	12.75907118	12.67985116	12.73430253	12.70455626	12.74284852	12.70134177	12.73039285	12.83138168	12.73880187	12.69785218	12.66148522	12.84870545	12.75658328	12.75420923	12.65277144	12.79058297	12.79150119	12.72512423	12.7134129	12.72141874	12.81387725	12.62642921	12.82523981	12.79479054	12.74150317	12.7116969	12.77723413
CD3G	9.864915693	9.869621617	9.884417697	9.900966109	9.904684918	9.853490092	9.831115448	9.816296793	9.887673628	9.931556259	9.812304161	9.878286986	9.853223931	9.91250298	9.903238286	9.885049322	9.844607077	9.916878719	9.909962626	9.798950987	9.835090157	9.884358609	9.877338514	9.828257005	9.861992862	9.843563279	9.867287613	9.84157171	9.859570586	9.922139165	9.864780472	9.839409707	9.816878211	9.932872274	9.875797111	9.874326247	9.811479507	9.896861938	9.897430831	9.856306361	9.849050496	9.854010592	9.911294133	9.795158928	9.918333911	9.899468778	9.866454086	9.847987334	9.88859154
CD44	17.83310676	16.43582613	17.91984528	18.10139629	16.71624405	17.08201891	17.24140429	16.96061312	16.0595542	17.69329213	16.71341668	17.85956395	17.36646947	17.23230602	17.04075285	18.33168609	15.96330958	17.56172542	18.26500113	17.4330071	16.1903101	17.09785038	16.42552415	17.88154451	17.70207013	16.90886658	16.67152555	16.09626259	17.10527177	15.46498064	15.5642912	16.3410284	16.44141633	16.7392279	17.03498563	16.84798779	16.74082867	16.60219053	17.4506673	17.2507594	16.17122942	15.77918621	16.63878028	16.5883111	16.55008972	16.65794868	15.79618627	16.39663153	16.94850666
CD47	17.38219454	16.68353623	16.2740948	17.19448299	15.98165927	16.52191079	15.79760703	17.15909696	16.79709781	17.36833433	15.9412996	17.52230581	17.42845025	15.94893821	15.97774117	17.10402693	16.38213661	17.23179437	16.96756396	16.9643631	17.58612912	16.05273031	16.0647407	17.0635939	17.47761927	16.92485129	15.91146218	16.96585849	16.66473898	16.99990639	16.54364954	16.01125113	16.60018414	16.97697763	17.16671459	17.17062082	16.58201285	15.83314849	17.39881108	17.5332254	15.93098157	16.60433847	17.98027829	17.08483684	17.06339123	17.87145414	16.30642031	17.89604369	17.28605886
CD48	13.24335785	13.12741951	12.74719454	13.4510806	13.57582026	13.23550433	13.21296977	13.17166464	13.28530327	12.94239591	13.36727961	13.23286585	13.07625979	13.24793462	12.90143501	12.73108422	12.90441125	13.20310984	12.77199911	12.79191674	12.82376306	12.72743092	13.37878371	12.74160317	12.31081335	12.95299546	12.89427575	13.11882933	12.92061127	12.93546801	13.18683666	12.5200746	12.30985232	12.82707385	13.78467845	13.35793779	13.52646603	13.03349941	13.07905968	13.77785809	12.48977383	12.80389395	12.88538871	12.89120037	13.24169052	13.41374789	13.30960816	13.62843539	13.07334815
CD53	11.26819361	11.27208887	11.2843361	11.2980338	11.30111198	11.25873625	11.24021597	11.22795006	11.28703115	11.32335433	11.22464522	11.2792615	11.25851593	11.30758326	11.29991456	11.28485892	11.25138346	11.31120522	11.30548053	11.21359233	11.24350598	11.28428719	11.27847641	11.23784994	11.26577428	11.25051948	11.27015693	11.24887099	11.26376928	11.31555947	11.26808169	11.24708142	11.22843132	11.32444364	11.27720054	11.27598306	11.22396262	11.29463663	11.29510752	11.26106737	11.25506144	11.25916708	11.30658266	11.21045351	11.31240973	11.2967944	11.26946699	11.25418142	11.28779093
CD59	8.703228037	8.708255447	8.724062326	8.741741249	8.74571411	8.691021892	8.667118717	8.65128772	8.727540688	8.774421176	8.64702233	8.717512794	8.690737548	8.754066265	8.744168651	8.724737101	8.68153203	8.758740934	8.751352366	8.63275693	8.671364959	8.723999202	8.716499527	8.664064998	8.700105531	8.680416926	8.705761995	8.678289302	8.697517777	8.764360749	8.703083579	8.675979601	8.651908858	8.775827095	8.714852823	8.713281476	8.64614134	8.737356701	8.737964457	8.694030555	8.686279003	8.69157795	8.752774836	8.628705815	8.760295538	8.740141627	8.704871526	8.685143211	8.728521308
CD74	16.9081594	16.18899468	17.1577671	17.55552671	16.92364453	16.01184578	16.41093193	17.28805718	15.89830565	16.35724491	16.93753979	16.84060945	16.64849103	16.88826635	16.59744279	17.75402516	16.24576303	16.89947186	16.22697622	17.54509328	16.64826321	16.51169798	16.82829672	18.2388726	16.97341012	16.32895894	16.46910285	17.54801859	16.31416114	16.8893679	15.99241578	15.5127047	15.94463913	16.3538111	16.30675551	16.72965177	16.10254608	16.15154399	16.63658597	16.2439112	15.80063833	15.96358086	15.84781966	16.09378136	15.99252893	16.45928581	15.88144191	16.21905892	17.07587145
CD99	13.88595402	14.29505437	14.32240444	14.31867333	14.06861525	14.13385901	13.1274479	15.21151609	13.56481949	14.6125633	13.67666338	14.40021347	15.11462574	13.60567547	13.22131532	14.89885748	13.49838231	14.8211928	14.35485795	14.32174669	13.83865747	13.03868168	13.93765577	13.67945468	14.43597847	13.45939946	14.4499641	14.56085788	13.63388047	14.67197735	14.16067644	13.7680854	14.19252033	15.60005666	14.19513549	14.61806848	14.09691657	13.9674179	15.29497626	14.59931757	13.64953817	15.11768638	15.30193512	14.22569276	14.86663869	14.94940695	13.40232341	14.84582653	14.19235671
CDA	12.54873882	12.15154353	12.08327973	12.51307238	13.33218196	12.12587686	13.57087874	12.72114553	12.11099527	12.53614951	13.13594269	12.05811272	12.46030285	12.69440631	13.62369192	12.84793683	11.83487071	12.61440167	12.61975851	12.48647684	12.78770621	13.74447955	13.7308403	12.29667838	12.51013281	13.1740231	13.34128709	12.50414864	11.81990673	12.55955557	11.95940341	13.43503343	11.91577401	12.77574727	13.25578685	13.11245049	12.07724376	13.58016091	12.07673535	11.78395422	12.2807453	11.96983482	12.81466739	12.22093764	13.10404132	12.60240225	13.44093763	13.123753	12.56675383
CDC37	16.01081921	16.20943165	15.60933025	16.29522117	16.14616679	15.99778052	16.58762179	16.54350173	15.99158248	15.95631857	16.62617543	15.58389454	16.06447359	15.8294751	16.57490375	16.12444562	15.76355397	15.84083009	15.30770886	16.05790584	14.89646504	16.56968385	16.60890142	15.81109706	15.30462526	16.29189699	16.63962721	16.32897151	16.7245784	16.45552943	16.16882385	16.41604933	16.73400942	15.83469709	15.57570007	15.32512029	16.13329477	16.49435267	15.11506235	15.36503729	16.57332141	16.17360403	14.93894321	16.281219	16.0614255	15.90351654	16.8277146	15.40708499	16.20956169
CDC42	17.8472919	17.54981478	18.07998338	19.27691334	17.22076855	18.91964594	17.89937205	18.09629842	17.63053594	16.41456219	16.04852185	18.7971863	17.77101595	17.01913102	16.84237085	16.34922196	17.37742402	18.24409995	17.78168942	18.41322825	17.56450158	17.90696856	17.47348781	17.51347888	17.53450857	16.61794741	17.07910632	17.34358284	17.14845145	17.00524592	18.06115327	17.65775059	18.18628213	18.62940458	17.82925621	17.83409137	16.79914183	18.80639339	16.25176042	18.13455255	17.25149883	17.93016784	17.75626913	18.8072136	16.73790746	17.92773672	17.86020312	16.9592048	17.13574604
CDIPT	12.69516264	12.58994648	12.18436422	13.52835422	12.49054632	12.00806593	12.45896721	13.28050358	12.38373939	12.63308971	12.23686534	12.72644276	12.60690271	12.48794955	12.25768828	13.23486302	12.33210972	12.69177207	12.58969655	13.07883643	12.57355098	12.20734537	12.23667313	13.22089319	12.42490929	12.55140607	12.27895785	13.162107	12.37063932	12.72009939	12.34621083	12.21284112	12.31219987	12.736593	13.37498973	13.04870803	12.21263857	12.17353583	13.13234302	13.12663144	12.6897467	12.42940702	12.94534587	12.26036415	12.94936759	12.95544366	12.1969766	13.14566599	12.65970883
CDSN	9.917636856	9.923774356	9.943071514	9.964654076	9.969504174	9.902735503	9.873554325	9.854227725	9.947317923	10.00454998	9.849020505	9.935075796	9.902388373	9.979700548	9.967617466	9.943895284	9.891150207	9.985407419	9.9763874	9.831605196	9.87873817	9.942994451	9.933838791	9.869826322	9.913824877	9.889788879	9.920730331	9.88719146	9.910665727	9.992268132	9.9174605	9.884371759	9.854986015	10.00626633	9.931828482	9.92991017	9.847944985	9.959301386	9.96004334	9.906408501	9.896945348	9.903414342	9.978123962	9.826659565	9.987305292	9.962701245	9.91964324	9.895558764	9.948515071
CDV3	14.5980688	15.33923289	14.9974087	14.38603418	15.39719361	15.30798634	15.38172287	14.50023536	15.51325766	14.51152887	15.35825423	14.71343824	14.80193116	15.26692587	15.44746564	14.29802852	15.4921433	14.66126336	14.86541722	14.23727106	14.48190726	15.22732185	15.47967954	14.31775374	14.37469529	14.7165527	15.44442701	14.66971774	15.27138282	14.89908823	15.30546269	15.25056369	15.46847024	14.90142651	14.84537652	14.87285982	15.32522251	15.3240629	14.60653176	14.79419445	15.42284835	15.22816209	15.00862441	15.27696199	14.9538047	14.92044246	15.08398383	14.6312437	15.32607653
CEBPZ	16.52621176	15.74075749	15.35769912	15.87909929	15.29463099	15.49227759	15.18178099	16.04794741	15.424843	16.25309876	14.93196784	16.00273974	16.17212374	14.9684943	15.01073858	16.34288414	14.95307969	15.93891777	15.14886963	15.80741266	15.85002115	15.06688353	14.84870258	15.95884344	16.38521087	15.79764487	15.01316779	15.64658839	15.32732784	16.44864978	14.53177266	14.42640192	15.46751789	16.11854924	15.7852976	16.38638163	15.45181636	14.88362657	15.34173833	16.11191277	16.00156952	16.0274298	16.13053951	15.08478929	16.27256731	15.5045946	14.63666902	17.35552085	15.85572353
CELF2	11.25484434	13.18914312	12.0314059	11.89207673	13.29098428	12.84809467	12.74647805	12.61042308	13.16385173	12.5789029	13.16787071	12.30421352	12.38890437	13.21894864	13.04293654	11.83789805	13.10297144	13.31589938	12.11828853	11.58482512	12.16610819	12.84599926	13.15590495	12.93864801	12.43705029	12.73243394	13.03440601	12.50894809	13.11424609	11.87984133	12.70646145	13.26645354	12.09234663	12.96766285	12.61592768	13.18491553	12.5016346	13.11839432	12.51629651	12.03141259	12.59333927	12.21325134	13.42453379	12.75002939	12.57328592	12.50141062	13.2289279	13.03437005	13.90380547
CELSR1	10.59493341	10.59861029	10.61017091	10.62310069	10.6260063	10.58600625	10.56852427	10.55694601	10.61271487	10.64700169	10.55382644	10.60538081	10.58579829	10.63211479	10.62487601	10.61066442	10.57906568	10.63553369	10.63012993	10.54339321	10.57162983	10.61012475	10.60463974	10.56629088	10.59264972	10.57825013	10.59678666	10.57669406	10.59075712	10.63964383	10.59482776	10.57500482	10.55740029	10.64802993	10.60343539	10.60228616	10.55318212	10.61989397	10.62033847	10.58820668	10.58253746	10.58641293	10.63117028	10.54043036	10.63667067	10.62193078	10.59613541	10.58170678	10.61343206
CES1	18.61478609	17.18023712	17.14400456	19.00805445	18.30447238	16.86517722	16.88100164	19.45827556	17.58936499	18.29144845	18.68175222	18.13341846	18.58635667	17.27990237	19.31139486	17.10318713	17.51668115	18.67720552	17.87902691	18.60398815	18.98799082	19.31143789	19.04556763	19.1697057	17.73974516	18.81976967	18.74990917	19.65387284	17.55548802	17.99352882	16.73041582	17.91209332	16.81331012	17.20309255	18.65138432	18.66905178	16.92413057	18.26848481	18.18482948	17.82281614	17.3167951	17.18342819	18.2860674	17.73692179	17.64557609	18.0433551	17.8869553	17.9283815	17.97672597
CFAP100	14.32559811	14.04713872	13.53611639	13.9620629	13.80098746	13.96324466	13.48274233	14.44753085	14.03882704	14.56834404	13.29506908	15.2402126	14.97349162	13.1551793	13.69090394	14.58168583	13.70361053	14.24716209	13.69484387	14.35704201	15.03277373	13.53715881	13.62884037	14.23707426	15.0153166	14.69436372	13.87090756	13.99820403	13.80408159	14.46972549	13.90730219	13.45504081	13.51605227	14.34444997	14.32505604	14.313032	13.96614841	13.68374137	14.72749955	14.47371499	13.57057306	13.79612864	14.28616292	13.60479042	14.27992506	14.56608277	13.71623707	14.3200396	14.48287467
CFAP20	10.42936045	10.43374015	10.44751053	10.46291177	10.46637279	10.4187269	10.39790331	10.38411192	10.45054076	10.49138135	10.38039606	10.44180482	10.41847919	10.47364888	10.46502644	10.44809837	10.41045967	10.47772129	10.47128463	10.36796856	10.40160249	10.44745554	10.44092209	10.39524302	10.42664024	10.40948823	10.43156794	10.40763472	10.42438588	10.48261707	10.4292346	10.4056226	10.38465303	10.49260613	10.43948755	10.43811864	10.37962858	10.45909211	10.45962157	10.42134794	10.41459506	10.41921132	10.47252384	10.36443938	10.4790756	10.46151824	10.4307922	10.4136056	10.45139504
CFL1	22.08492625	23.65484612	22.86586147	22.36315262	23.77894435	23.55331835	23.43699928	21.74989955	23.85725458	22.74321499	23.56414521	22.16804281	22.42577996	24.09705972	23.73874052	21.92515281	23.88686713	22.35050381	23.41171778	21.18982649	21.97022643	23.49605458	23.88251754	21.57002794	22.08149417	22.13052381	23.15598966	22.48964888	23.54538202	22.65431955	22.99872835	24.25738884	24.29176925	22.52792883	22.14336629	21.90631064	23.87892447	23.58696417	21.97573865	22.19839629	24.0726707	23.7016172	22.23401086	24.47503881	22.8182745	21.69367276	23.7286095	22.07420599	22.96439865
CGGBP1	10.58450885	10.58761084	10.59736392	10.60827207	10.61072338	10.57697748	10.56222888	10.55246092	10.59951012	10.62843606	10.54982911	10.59332276	10.57680204	10.61587678	10.60976981	10.59778026	10.5711221	10.61876112	10.61420227	10.54102715	10.56484887	10.59732497	10.59269756	10.56034469	10.58258222	10.57043406	10.58607234	10.56912129	10.58098554	10.62222863	10.58441972	10.56769617	10.55284417	10.62930353	10.59168152	10.59071197	10.54928553	10.60556674	10.60594173	10.57883387	10.57405105	10.57732058	10.61507995	10.53852755	10.61972034	10.60728508	10.58552291	10.57335025	10.60011517
CHCHD3	18.01772536	17.44583754	17.0332476	19.02921359	17.34048667	16.65213652	17.28237597	18.00794075	17.14845174	18.23344162	17.25539148	17.98786023	17.96736703	17.44584154	17.17893716	18.45686762	17.45769896	18.15521474	18.05895914	18.32176764	18.22150901	17.05691935	17.26155226	18.41131865	17.3300132	16.45486458	17.10533455	18.8863198	17.09942753	17.88353143	17.27311216	17.09952302	17.36885915	17.7476128	18.10252918	18.28372748	17.38881811	17.11941419	18.45571987	18.42682001	17.91448669	17.36782338	17.87509709	17.12378375	17.89112367	18.13577868	17.28985217	18.37033068	17.64173012
CHD4	11.03968191	11.04398863	11.05752957	11.07267419	11.07607753	11.02922554	11.00874893	10.99518733	11.0605093	11.10066939	10.99153339	11.05191892	11.02898196	11.08323239	11.07475362	11.05810761	11.02109607	11.08723694	11.08090753	10.97931296	11.01238646	11.05747549	11.05105091	11.00613296	11.03700702	11.02014081	11.04185262	11.01831819	11.03479023	11.09205114	11.03955816	11.01633959	10.99571943	11.10187377	11.04964026	11.04829417	10.99077869	11.06891817	11.0694388	11.0318029	11.02516255	11.02970189	11.08212609	10.97584258	11.08856869	11.07130387	11.0410898	11.02418958	11.06134935
CHERP	8.567181816	8.571420045	8.584745629	8.599649391	8.602998609	8.556891739	8.536740781	8.523394865	8.587677972	8.627199364	8.519799038	8.579224214	8.55665203	8.610039679	8.601695749	8.585314481	8.548891555	8.613980539	8.607751796	8.507772958	8.540320466	8.584692414	8.578370005	8.534166422	8.564549468	8.547951495	8.569318004	8.546157856	8.562367928	8.61871818	8.567060034	8.544210721	8.5239185	8.628384588	8.576981793	8.57565711	8.519056342	8.59595311	8.596465463	8.559428115	8.552893368	8.55736051	8.608950973	8.50435777	8.615291108	8.598300871	8.568567317	8.551935868	8.588504659
CHID1	9.504101989	9.508622587	9.522835977	9.53873269	9.542305047	9.493126344	9.471632844	9.457397768	9.525963685	9.568118158	9.453562371	9.516946702	9.492870665	9.549815223	9.540915386	9.523442728	9.484593154	9.554018639	9.547374912	9.440735064	9.475451023	9.522779216	9.516035582	9.46888697	9.501294263	9.483590463	9.506380499	9.481677324	9.49896738	9.559071922	9.503972093	9.479600464	9.457956289	9.569382346	9.514554882	9.513141943	9.452770194	9.534790147	9.535336636	9.495831704	9.488861585	9.493626346	9.548653982	9.437092342	9.555416524	9.537294326	9.505579798	9.487840292	9.526845449
CHMP1A	13.00028223	13.16589276	12.99876725	13.18821841	13.34645865	13.58854793	13.32536708	13.12791124	12.60037807	13.15856127	13.02816118	13.17206482	13.50798404	12.89661835	13.4476773	13.17688141	13.48242805	12.88642584	13.74471536	13.11555639	13.14129713	13.19115149	12.95652227	12.84280842	13.95489357	12.88892189	12.44962837	13.40193674	13.15873374	13.20329928	13.60898883	12.91411779	12.90734902	13.15029142	13.26586932	13.26937155	13.13278851	13.25987881	12.7601969	13.06388173	12.98566431	13.07355654	13.47668267	13.02776871	13.52764763	13.74435465	12.67224039	12.98894054	13.01923285
CHMP1B	11.51502107	11.5196178	11.53407056	11.55023499	11.55386751	11.50386058	11.48200511	11.4675303	11.53725094	11.58011534	11.46363031	11.5280821	11.5036006	11.56150416	11.55245444	11.53468753	11.49518369	11.56577837	11.55902276	11.45058698	11.48588759	11.53401284	11.52715564	11.47921299	11.51216606	11.49416411	11.51733795	11.49221875	11.50979999	11.57091676	11.51488899	11.49010691	11.46809823	11.58140082	11.52565	11.52421327	11.46282479	11.54622605	11.54678174	11.5066115	11.499524	11.50436901	11.56032337	11.44688291	11.5671998	11.5487724	11.51652377	11.49848551	11.53814755
CHP1	10.10565601	10.10986411	10.12309497	10.13789279	10.1412182	10.09543909	10.07543137	10.06218033	10.12600647	10.16524691	10.05861007	10.11761281	10.09520108	10.14820921	10.1399246	10.12365978	10.08749577	10.15212206	10.14593759	10.04666948	10.07898561	10.12304213	10.11676467	10.07287532	10.10304238	10.08656239	10.10777702	10.08478151	10.10087635	10.15682602	10.1055351	10.08284821	10.06270024	10.16642371	10.11538633	10.11407106	10.05787265	10.13422278	10.13473149	10.09795743	10.09146914	10.09590452	10.14712825	10.04327857	10.15342331	10.13655385	10.10703167	10.09051844	10.12682728
CHTOP	12.37262678	12.3774226	12.39250131	12.40936582	12.41315567	12.36098294	12.3381809	12.32307918	12.39581943	12.44054029	12.31901029	12.38625349	12.36071169	12.42112306	12.4116814	12.393145	12.35193024	12.42558239	12.41853419	12.30540205	12.34223153	12.39244109	12.3852869	12.33526786	12.36964812	12.35086651	12.37504401	12.34883689	12.36717958	12.43094332	12.37248898	12.34663359	12.32367171	12.44188145	12.38371606	12.3822171	12.31816988	12.40518325	12.40576301	12.363853	12.35645854	12.36151338	12.41989113	12.30153755	12.42706538	12.40783989	12.37419456	12.35537507	12.39675488
CIAO2A	9.696424315	9.700906386	9.71499864	9.73075987	9.734301782	9.685542212	9.664231894	9.650118138	9.718099692	9.759894896	9.64631543	9.709159557	9.685288712	9.741747951	9.732923964	9.715600219	9.677081747	9.745915543	9.739328438	9.633597445	9.668017532	9.714942363	9.708256203	9.661509422	9.693640518	9.676087602	9.698683406	9.674190769	9.691333466	9.750925758	9.696295527	9.672131608	9.6506719	9.76114831	9.706788122	9.705387224	9.645530004	9.726850929	9.72739276	9.688224515	9.6813138	9.686037953	9.740596607	9.629985769	9.747301514	9.729333765	9.69788953	9.680301211	9.71897394
CIRBP	14.57862942	17.21357937	15.85344009	13.76034868	15.68854569	16.57048826	15.73245488	14.77903495	17.0636953	15.55684648	15.96392155	15.32607382	15.18588413	15.93385649	16.05250208	13.82144147	17.01865861	14.58392255	15.39113364	14.52914551	14.81046995	15.24092532	15.83376953	12.92971622	15.5354706	15.84532746	15.48770783	15.11321916	16.02908126	14.27266586	16.56357735	15.59855181	15.86587738	17.071929	14.8583815	15.10232664	15.07426625	16.04741001	16.30535818	16.70383777	15.5313658	15.82110417	16.03863626	15.60120192	15.66995587	14.9955494	15.26864918	15.0216721	17.0822827
CISD2	9.22176367	9.226070378	9.239611268	9.254755834	9.258159167	9.211307334	9.190830789	9.177269239	9.24259099	9.282750942	9.173615313	9.234000641	9.211063751	9.265314002	9.256835257	9.24018931	9.203177887	9.269318535	9.262989153	9.161394924	9.194468313	9.239557193	9.233132631	9.188214835	9.21908879	9.202222638	9.223934374	9.200400019	9.216872003	9.274132724	9.221639921	9.198421424	9.177801334	9.283955315	9.231721989	9.230375902	9.172860617	9.250999831	9.251520463	9.21388469	9.20724436	9.211783678	9.264207705	9.157924556	9.27065028	9.253385526	9.223171558	9.206271388	9.243431033
CKAP4	17.35572045	16.45805051	16.54476059	18.37956638	17.50431338	16.05191735	17.41356107	17.89374366	16.33777217	17.24959702	17.26477927	16.99407854	16.79275711	17.15357416	17.35298595	18.37345621	16.26337305	17.01801816	17.39502685	18.25677616	17.19363274	17.40363284	17.44873245	18.04890333	16.99459378	17.15714833	17.12010815	18.23073549	16.42295437	17.38940326	17.78349975	17.40815559	16.29394844	17.63171314	18.06720288	18.50208277	16.78387098	16.47279357	17.0694481	16.86091993	16.4325292	16.27914377	17.18599263	17.26164543	16.95789948	17.28889756	17.26292467	18.63385283	17.2031145
CLC	17.63478104	15.53499685	16.90204657	17.22046629	14.9170909	16.21255597	15.79353334	16.65981983	15.69888198	17.27227951	15.43932776	16.96458213	15.28190701	15.61179049	15.37570569	16.43528836	15.50545649	16.14543303	17.50781578	17.00308135	15.60614797	15.04280334	15.22625873	16.87446846	15.57068221	17.55350991	14.99236022	16.26302547	16.44131965	15.92681114	15.45566526	14.70454225	15.1633996	15.58757229	15.19810107	15.89416003	15.37273376	14.9419061	15.78418945	15.70368082	15.5908201	15.01017735	15.54990895	14.79099981	15.59234157	15.77565263	15.13620693	15.60450752	15.51318003
CLIC1	20.50696947	21.5260127	21.23037967	19.78001664	20.38549962	20.89521814	20.25399459	19.99660289	20.46808856	20.59121838	20.52150079	19.9125304	20.09281079	21.93640017	20.86470366	20.90704374	20.76803358	19.90389563	19.92033738	20.02016654	21.00765514	21.12727588	20.13821809	19.73855673	19.13700636	20.10694369	21.17765085	20.74511372	20.83277398	20.63427995	19.93558108	21.13417843	20.84609836	20.35862705	20.20607354	20.11550199	20.64560771	21.47100578	20.20486487	19.24712331	20.60142714	20.72213502	20.24684758	21.86244041	20.16197233	19.84139864	21.2779032	20.26281065	19.93313646
CLPB	12.45746781	12.46072584	12.47096955	12.48242644	12.48500106	12.44955758	12.43406704	12.4238077	12.47322371	12.50360478	12.4210435	12.4667251	12.44937331	12.49041371	12.48399952	12.47140684	12.44340764	12.49344314	12.48865496	12.41179876	12.43681883	12.47092864	12.46606845	12.43208806	12.45544426	12.44268499	12.45910995	12.44130617	12.45376726	12.49708509	12.45737419	12.43980936	12.42421023	12.50451589	12.4650013	12.46398298	12.42047257	12.47958501	12.47997887	12.45150735	12.44648393	12.44991793	12.48957679	12.40917342	12.49445061	12.4813898	12.45853288	12.44574788	12.47385921
CLPP	12.50455081	12.50820219	12.51968262	12.53252271	12.53540818	12.49568557	12.47832484	12.46682689	12.52220894	12.55625794	12.46372896	12.51492574	12.49547905	12.54147429	12.53428572	12.52017271	12.48879314	12.54486948	12.53950321	12.45336809	12.48140886	12.51963678	12.51418981	12.47610694	12.50228295	12.48798325	12.50639121	12.48643797	12.50040349	12.54895111	12.50444589	12.48476044	12.46727802	12.55727905	12.51299382	12.51185256	12.4630891	12.52933824	12.52977965	12.49787074	12.49224083	12.49608943	12.54053634	12.45042579	12.54599858	12.53136092	12.50574447	12.49141592	12.52292115
CLTA	17.82654015	18.19688054	17.77440501	18.36111719	18.95893243	18.25928228	19.20535188	18.87368907	18.14189824	18.7554743	18.97416451	17.7448263	18.30096581	18.7295117	19.09822452	18.9049936	17.69199948	18.63222982	18.84035539	19.32047861	17.88511245	19.30711088	18.92773962	18.06887882	18.28273337	17.29884966	18.96608393	17.69978944	18.70992603	19.17980882	18.30708813	19.14354015	18.11256465	17.31824082	18.19360086	17.77216208	17.989148	19.7741952	19.14426576	18.22266307	17.69176607	18.38547735	18.14797365	18.9177024	18.16539796	19.08342696	19.52203513	18.15097701	19.04470757
CLTC	18.9951193	19.48765144	19.19864953	19.3180009	19.85083299	19.62150047	19.62275788	19.48857962	19.25347387	19.26930727	19.710763	18.80072479	18.98620521	19.7684918	19.81987302	19.69250842	18.90300827	18.9048396	19.25241808	19.60606239	19.25617534	19.69530711	19.90702936	18.9480327	19.17200723	19.41001873	19.57256162	19.00197355	19.76115344	20.46677053	19.22785969	19.80761435	19.16878145	19.41095286	19.42271409	19.23872762	19.07695071	19.81151778	18.68647951	18.86301839	18.63215359	19.07167524	19.56429086	18.79034959	18.9426614	18.90320954	19.79305862	19.4824723	19.53706465
CLYBL	11.81825602	11.82221156	11.83464833	11.848558	11.85168383	11.80865229	11.78984541	11.77738967	11.83738508	11.87427039	11.77403368	11.82949519	11.80842857	11.85825526	11.85046787	11.83517924	11.80118572	11.86193326	11.85611998	11.76280974	11.79318633	11.83459866	11.82869796	11.78744276	11.81579925	11.80030837	11.82024973	11.79863436	11.81376322	11.8663549	11.81814236	11.7968171	11.77787838	11.87537656	11.82740234	11.82616601	11.77334052	11.84510827	11.84558645	11.81101949	11.80492062	11.8090898	11.85723917	11.75962235	11.86315642	11.84729943	11.81954911	11.80402698	11.83815663
CMAS	14.5189772	13.94268739	14.09806883	14.02138404	13.83748257	14.01797324	13.50139842	13.9240118	13.91479361	14.35280371	13.58615481	14.45698391	14.74393602	13.5226658	13.67715949	13.7805581	13.97788151	14.05839894	14.56932397	13.59830167	14.75848339	13.74324544	13.6976335	13.94903947	14.51656624	14.42212831	13.69183458	14.10966998	13.96893268	13.84372447	14.00974647	13.2522838	13.78085256	14.62280684	13.96611503	13.91881104	14.00897648	13.3397884	14.65892714	14.44891824	13.88769182	13.96813754	14.44987459	13.78528053	14.40303082	14.79389807	13.4422578	14.09403434	14.12772323
CNDP2	17.33462294	17.7139976	17.1222015	17.51266133	17.37195979	17.53635978	17.29916198	16.1310064	17.58150349	16.72124919	17.29344847	16.53094535	17.30866743	17.70789054	17.55824696	16.58207618	17.28052068	16.59541033	16.63548947	16.98049996	17.31080189	17.13973746	16.82941033	15.94946729	16.92502589	17.3901782	17.13491934	16.69951014	17.54758104	17.99884582	18.01913841	16.91733899	17.03982981	16.73867042	16.67558435	17.00178218	17.11406895	17.18216758	16.00882455	16.66281201	16.68631217	17.02947526	16.39794402	17.35015357	16.65548262	16.81543365	16.65925799	17.10167779	16.59108662
CNN2	15.1303775	16.75364057	16.39460214	16.17972136	16.29662352	17.18450749	15.79103863	15.94541387	17.12038941	15.99120855	15.96415725	16.36077012	16.26732914	16.65473152	15.90220048	15.11457064	17.45343535	15.72813332	16.13294288	15.34410513	16.03507851	15.93313491	16.10574749	15.55307954	15.82050258	15.93899032	16.04697477	15.67185501	17.16522462	15.91667625	16.83882706	15.86729601	16.80020184	16.00603552	15.7196838	15.88583596	16.90317053	15.98826967	15.78595389	16.28226906	16.89609812	16.65289078	15.71827362	16.9579121	15.78884654	16.20656967	16.18759728	15.87565589	16.42231587
CNP	9.184259757	9.188510749	9.20187646	9.2168251	9.220184404	9.173938695	9.153727056	9.140340953	9.204817633	9.244458034	9.136734297	9.196338418	9.173698264	9.227246677	9.218877621	9.202447024	9.165914419	9.231199403	9.224951905	9.124672004	9.157317521	9.201823084	9.195481637	9.151144945	9.181619482	9.164971528	9.186402378	9.163172489	9.179431374	9.235951311	9.184137609	9.161219491	9.140866164	9.245646827	9.194089245	9.192760573	9.135989365	9.213117689	9.213631586	9.176482708	9.169928284	9.174408876	9.226154692	9.121246532	9.232513919	9.21547252	9.185649431	9.1689679	9.205646809
CNPY3	10.31350349	10.3177641	10.33116007	10.34614255	10.34950946	10.30315906	10.28290167	10.26948526	10.3341079	10.37383803	10.26587044	10.32560949	10.30291808	10.35658772	10.34819971	10.33173192	10.29511662	10.36054939	10.35428775	10.25378084	10.28650026	10.33110657	10.32475077	10.28031371	10.31085723	10.29417159	10.31565096	10.29236848	10.30866417	10.36531205	10.31338106	10.29041106	10.27001166	10.37502952	10.32335522	10.32202354	10.26512382	10.34242674	10.3429418	10.30570883	10.29913957	10.3036303	10.35549326	10.25034762	10.36186688	10.3447869	10.3148963	10.29817701	10.33493895
COASY	11.19989845	11.20369445	11.2156296	11.22897827	11.23197802	11.19068207	11.17263372	11.16068035	11.21825598	11.2536536	11.15745972	11.21068431	11.19046737	11.2382844	11.2308111	11.2161391	11.18351665	11.24181406	11.23623524	11.14668848	11.17583989	11.21558194	11.20991923	11.17032797	11.19754077	11.18267467	11.20181174	11.18106819	11.19558686	11.24605736	11.19978937	11.17932422	11.16114935	11.25471515	11.20867587	11.20748941	11.15679452	11.22566767	11.22612656	11.19295379	11.1871009	11.19110193	11.23730929	11.14362964	11.24298788	11.22777045	11.20113938	11.18624331	11.21899641
COLGALT1	12.37072546	12.37442031	12.38603742	12.39903037	12.40195019	12.36175467	12.34418727	12.33255243	12.38859381	12.42304817	12.32941762	12.3812239	12.3615457	12.40808852	12.40081437	12.38653334	12.35478019	12.41152413	12.40609397	12.31893341	12.347308	12.38599103	12.38047921	12.34194297	12.36843061	12.35396066	12.37258777	12.35239698	12.36652876	12.41565435	12.37061929	12.35069949	12.33300893	12.42408143	12.37926898	12.37811414	12.32877015	12.39580799	12.39625466	12.36396586	12.35826893	12.36216334	12.4071394	12.31595608	12.41266667	12.39785475	12.37193333	12.35743419	12.3893145
COMMD3	8.825870632	8.830720683	8.845969919	8.863025156	8.86685786	8.814095101	8.791035194	8.77576269	8.849325569	8.894552184	8.771647777	8.839651444	8.813820789	8.874915364	8.865366922	8.846620889	8.804940027	8.879425118	8.872297207	8.757885638	8.795131635	8.845909022	8.838673924	8.788089205	8.822858283	8.803864262	8.828315195	8.801811697	8.820361821	8.884846674	8.825731269	8.799583479	8.776361916	8.895908504	8.837085313	8.835569401	8.770797867	8.858795288	8.859381604	8.816997623	8.809519534	8.814631542	8.873669494	8.753977441	8.880924878	8.861481966	8.827456141	8.808423811	8.850271594
COMT	14.08651973	13.65149149	13.59357716	15.1839143	14.45568183	13.42660675	14.32859099	14.98586946	13.56738094	13.99740364	14.29987153	13.81076518	13.70431781	14.15878514	14.39076458	15.08558643	13.84302562	14.09743785	13.89413791	14.93204948	13.87250435	14.49451388	14.39296773	15.03987462	14.03610287	14.17437123	14.38509524	14.93458687	13.46412754	14.1430955	13.70958579	14.49546201	13.60718378	13.91655399	15.2108888	15.32766105	13.78429664	14.52042685	14.43646903	14.17083398	13.94933627	13.8099354	14.12941308	13.99976343	14.34801881	13.87454991	14.59689442	15.14277266	14.0572387
COPA	15.98720939	15.40212389	15.5166547	15.64995516	16.15015765	15.67498121	15.84654389	15.31667198	14.30014312	15.67469164	15.66792469	15.63161588	17.04713164	15.71387265	14.83899543	15.63708419	16.131411	15.82740253	15.65723012	15.70381611	15.96639742	15.05332449	15.85223058	15.23969532	15.61843977	15.15818985	15.31872309	15.60192637	15.79766905	15.21172824	15.59383136	15.75132327	15.83098633	16.19077295	15.57987641	15.42511066	15.55228458	15.93465023	15.32490896	15.93793441	15.64526428	15.3943412	15.97320743	15.63453445	15.69609326	16.02576074	15.725161	15.1986134	15.80166172
COPB1	14.11359928	14.11715414	14.12833112	14.14083181	14.143641	14.10496837	14.08806654	14.07687251	14.13079066	14.16393965	14.07385647	14.12369998	14.10476731	14.14954678	14.14254822	14.12880825	14.09825813	14.15285222	14.14762779	14.06376947	14.09106904	14.12828649	14.1229835	14.08590727	14.11139137	14.09746965	14.11539103	14.09596521	14.10956158	14.15682596	13.88387269	14.97118994	14.42604083	13.63356199	14.59909365	14.35330842	13.74864477	14.96691296	13.83835299	13.55940696	14.39078622	14.46393843	14.03371284	14.64374338	14.15913246	13.83656817	14.63835301	14.0988442	13.5828733
COPB2	13.43440367	13.60727076	13.47599764	13.52044004	13.74906079	13.59087249	13.55683415	13.63440927	13.79322173	13.53843753	13.42498653	13.58776584	13.39945681	13.75100238	13.64127147	13.21438925	13.6018719	13.8142019	13.14829166	14.07779803	13.57093828	13.69766976	13.85515275	14.21104478	13.56012597	13.9113845	13.55270058	14.09063601	13.79687088	13.63439337	13.51617949	13.61872494	13.62048205	13.94073193	13.36454762	13.50395237	13.7931627	13.75878318	13.71615023	13.78288487	13.44628135	13.9191526	14.26425815	13.39454826	13.74883721	13.21775873	13.69493274	13.99814584	14.00442908
COPE	17.62812106	16.86473527	17.59594887	16.42936576	17.01885736	16.74193172	16.53392142	16.6319985	16.35189343	16.67644735	16.52440233	16.81692897	16.74417366	17.17187415	16.17746725	16.12025757	15.90804166	16.69955633	16.69324036	16.39425909	16.60555565	17.16837204	17.1293297	16.39745203	16.45953781	16.63540064	16.71846436	16.31211119	16.633637	16.48093116	16.94899364	16.69339486	16.49757768	16.53630892	17.32314023	16.26370652	16.58034384	17.37145389	16.57498092	16.3469112	16.00076695	15.96797781	16.75818761	16.03757649	16.4261492	17.39295273	17.10241116	17.05378378	17.14195725
COPG1	14.17684893	13.75519073	13.5432229	13.5978622	13.9686276	13.92858959	13.59937417	13.60587464	13.86288592	13.56633789	14.40547932	13.67071848	13.9125431	13.80312562	13.82880502	13.79909579	14.09678221	14.12868006	13.94126178	13.71041638	13.86283807	13.63597239	14.03993702	13.63516426	13.48468609	13.75328188	14.00842035	13.25778292	13.84785021	13.68362333	13.53314338	13.76301054	12.89979201	14.36943672	14.68402719	13.97930079	13.2970848	13.5378823	13.62570559	13.98857384	13.16040702	13.71070234	13.5784574	13.58189558	14.55563451	14.50017796	14.11485275	14.40879096	14.32958636
COPS8	9.92580683	9.92904978	9.939246064	9.950649917	9.953212625	9.917933213	9.902514383	9.892302541	9.941489794	9.971730222	9.889551136	9.935021265	9.917749796	9.958600213	9.952215721	9.93968133	9.911811743	9.961615625	9.956849603	9.880349188	9.905253437	9.939205346	9.934367653	9.900544571	9.923792647	9.911092441	9.927441369	9.909720009	9.922123407	9.965240708	9.925713647	9.908230128	9.892703209	9.972637115	9.933305441	9.932291838	9.88898285	9.947821648	9.948213684	9.919873962	9.914873795	9.9182919	9.957767172	9.877736002	9.962618428	9.949618075	9.926866969	9.914141148	9.942122346
COQ9	10.73239837	10.73643495	10.74912654	10.76332123	10.7665111	10.72259786	10.70340563	10.69069467	10.75191938	10.78956045	10.68726992	10.74386782	10.72236956	10.77321718	10.76527023	10.74966833	10.7149783	10.77697054	10.77103814	10.67581601	10.706815	10.74907586	10.74305425	10.70095375	10.72989126	10.71408297	10.73443292	10.71237467	10.72781351	10.78148278	10.73228238	10.71052017	10.69119339	10.79068929	10.74173209	10.74047043	10.68656256	10.75980081	10.76028878	10.72501356	10.71878972	10.72304433	10.77218027	10.67256331	10.77821876	10.76203687	10.73371795	10.71787778	10.75270673
CORO1A	20.63215072	21.93004396	21.31519219	20.95194555	22.12009407	21.49660879	22.64650557	20.93435396	23.36055602	21.11236616	21.26411068	20.7172442	21.16734433	21.74695615	22.62177741	20.8859182	22.21277971	21.00066874	21.29262613	20.37144303	20.73699591	22.43650331	22.50839668	20.19205145	20.15787771	21.15309503	22.49224779	21.56682267	21.6410867	21.66763075	20.71007298	21.87546571	22.58867111	20.96804614	21.25674787	20.91173048	22.56250329	21.89162004	20.80250929	21.73910427	22.33009742	22.44898327	21.24331739	21.28457869	21.55799972	20.6135492	21.61457288	21.14111945	21.17957064
CORO1B	9.889787592	9.894581105	9.909652581	9.926509004	9.930297031	9.878149329	9.855358232	9.840263761	9.912969114	9.957668521	9.836196815	9.903407761	9.877878214	9.938260608	9.928823473	9.910295962	9.869100976	9.942717791	9.935672971	9.822595102	9.859406921	9.909592393	9.902441635	9.852446585	9.886810358	9.868037751	9.892203659	9.866009113	9.884342998	9.948076149	9.889649854	9.863806869	9.840856001	9.95900903	9.900871543	9.899373302	9.835356812	9.922328444	9.922907925	9.881018016	9.8736271	9.878679517	9.937029261	9.818732463	9.944200068	9.924983804	9.891354619	9.872544149	9.913904111
CORO1C	15.37493474	14.84346375	15.03352295	15.4188888	16.55521522	14.89812189	16.25248662	15.74351229	14.71131465	15.45059987	16.30774053	15.24066319	15.26590263	16.35242674	16.46356508	15.58940459	14.45535255	15.500472	15.81195043	15.36556583	15.42784986	16.38023085	16.42854874	15.47658436	15.28194992	15.67697334	16.37606444	15.47082733	14.70128672	15.57691257	14.71851163	16.5087017	13.76463929	15.66902036	16.18042739	16.25548165	15.24765321	16.54192327	15.49281022	14.46369782	14.15827603	14.91040927	15.59605778	13.99410764	15.15132486	15.12081445	16.65743415	15.86144592	15.53162288
CORO7	10.30750052	10.31057724	10.3202509	10.33107023	10.33350158	10.30003047	10.28540196	10.27571355	10.32237962	10.35107003	10.27310317	10.31624265	10.29985646	10.33861302	10.33255577	10.32066385	10.29422277	10.34147387	10.33695214	10.26437288	10.28800062	10.32021227	10.31562254	10.28353312	10.30558957	10.29354034	10.30905127	10.29223825	10.30400589	10.34491314	10.30741211	10.29082474	10.27609368	10.35193043	10.31461477	10.31365312	10.27256401	10.32838693	10.32875887	10.30187175	10.29712787	10.30037078	10.33782268	10.26189364	10.34242527	10.33009127	10.30850632	10.29643278	10.32297975
COTL1	21.0410171	20.63936753	21.59724841	20.04006165	22.05280888	21.19319879	21.56322422	20.27764687	21.61627787	21.00751806	22.00649823	20.30610642	20.53339803	23.19934038	21.65611306	19.62845059	21.60411685	21.11970761	20.74762759	19.56041382	20.60740301	21.62018923	21.86609969	19.55479349	20.28017333	20.79968794	21.58827733	19.7836824	21.82231038	21.61523637	20.84511491	21.30630046	21.68100256	20.97197116	20.32954838	20.51957706	21.09602316	21.90087829	21.2799514	21.20170303	21.4328398	20.45840764	20.54740789	20.43656479	21.10034193	20.71556021	22.21738837	20.57764596	20.60589586
COX4I1	18.72778336	18.61360979	18.5822923	19.58771691	18.40350385	17.94082001	18.23804968	18.43840762	18.07451673	18.16077857	18.76666524	19.47944839	19.98901201	19.0571319	18.55558868	19.95896028	18.5375088	19.82020553	17.90055029	19.9599858	18.51056392	18.95295084	18.23334164	20.17253564	19.51000296	17.86894953	18.70355996	19.49172484	19.14630587	18.99010887	19.48851523	19.50438421	19.09635019	18.92696939	20.42617991	19.86639414	19.09475999	18.90943473	20.22992704	19.86674046	19.64638218	18.65065164	19.33883268	19.10671518	19.75693251	19.67408369	19.52683388	20.13687583	18.7752615
COX5A	20.46865857	19.54922262	19.34957418	21.4289424	20.0313868	19.25329192	19.54634266	20.84898828	19.77259142	19.61282002	19.41993296	20.33990619	20.29831711	19.61861775	19.26944226	20.68216667	19.61321033	20.10215496	20.60276446	20.36258161	19.7108773	19.50780332	19.06772362	21.28937204	20.31365646	19.40111331	19.33267029	20.62920168	20.01310182	19.09449158	18.89595922	19.56818057	19.50999511	20.02054501	21.34650206	20.90089641	19.41645141	19.52384055	20.84234092	20.91414173	20.55555889	19.45757115	20.18153742	19.09449561	20.2479841	20.28763436	19.6423433	20.87902747	20.02992599
COX5B	19.85791746	20.16107916	19.67082598	21.07934554	19.52871195	19.85957114	19.62831594	20.39175451	20.04776564	20.26686343	19.78405621	20.62093367	20.07840646	19.82651647	19.95415183	21.33200621	19.85374725	21.01185411	20.2422142	21.02089815	20.62713903	19.88026397	19.95332809	20.83409387	20.29313717	19.11228392	19.6084657	21.14536967	20.38678723	21.1823543	19.68159222	19.64383468	19.40705777	20.41495144	20.41443986	20.47882264	20.17774735	19.31002363	21.13531329	20.02279336	19.71062882	19.57927923	20.60048161	19.96864413	20.43013157	20.20007059	19.43695851	20.28663675	20.16397216
COX6A1	9.538522133	9.542903407	9.556678744	9.572085524	9.575547783	9.527884755	9.50705368	9.493257325	9.559710057	9.60056534	9.489540134	9.550970976	9.527636956	9.582826496	9.57420095	9.557266795	9.519614556	9.586900364	9.580461395	9.477108162	9.510754184	9.556623733	9.550087936	9.504392433	9.53580094	9.518642767	9.54073042	9.516788591	9.533545771	9.591797906	9.538396241	9.514775739	9.493798633	9.601790566	9.548652871	9.547283478	9.488772372	9.56826449	9.568794136	9.530506736	9.523751435	9.528369347	9.581701045	9.473577707	9.588255167	9.57069149	9.539954397	9.522761618	9.560564645
COX6B1	15.87615215	15.51274192	15.99522135	18.03750427	15.59392718	15.2358389	16.16045809	17.27502427	15.91845308	15.7564348	15.75405925	16.58635254	16.95983591	16.00541896	16.31833345	18.0438824	15.6028021	16.97641779	15.9782901	17.71397662	16.82816521	16.49972376	15.88691405	17.8488047	16.56588702	16.55219175	15.96289661	17.32100238	15.77730851	16.37403998	16.06827275	15.91975235	16.22776071	16.76170643	17.07752805	16.8135272	16.092252	16.00997768	17.53553725	17.10202888	16.81189473	15.82692353	16.9714719	15.92481865	16.91787976	17.18903431	15.98750289	17.03555219	16.3689825
COX6C	19.77153249	20.10322152	19.0286595	20.83003955	19.624325	19.58010661	19.04175078	20.31681932	20.01795392	19.28882711	19.49323348	20.05919897	19.51057409	19.85645804	19.57208749	21.02057749	19.58427253	20.80938702	20.2003098	20.30659313	19.98837769	19.21721846	18.98443564	20.85767671	19.70460414	18.4477689	19.46369446	20.18226452	20.19579356	20.00240103	19.74364269	18.79370002	19.73553701	20.15751808	20.54442372	20.81261924	19.43647874	19.33317436	20.69352378	20.85621904	20.41469509	19.73951274	20.44141156	19.32332278	20.34074551	20.36222271	19.71322462	20.66696535	19.6984614
COX7A2	19.90686598	19.87165512	18.53719634	20.00959864	19.26310322	18.64030292	18.9798097	19.67228316	19.90285606	19.91953573	19.27050324	20.0598333	20.42509276	19.10183277	19.66178545	20.24071063	19.4591838	19.77518031	19.03965136	20.3894847	19.61416518	18.82146368	19.45811868	20.68500344	19.44918461	19.07442684	19.30887291	20.30547778	18.9892611	18.35967596	18.20002808	19.28675056	19.82341241	19.78115917	20.14213248	20.03088934	18.6829834	19.08582008	20.03561224	20.22643056	20.09340177	19.35959475	19.39845478	18.84580796	19.95984353	19.78100677	19.13810359	20.47011126	19.60356377
COX7A2L	10.2914024	10.29437678	10.30372866	10.3141881	10.31653857	10.28418084	10.27003893	10.26067278	10.30578657	10.33352263	10.25814924	10.29985374	10.28401261	10.32147998	10.31562423	10.30412788	10.27856632	10.32424567	10.31987435	10.24970935	10.27255115	10.30369131	10.29925425	10.26823225	10.28955502	10.27790659	10.29290157	10.27664782	10.28802402	10.32757054	10.29131693	10.27528132	10.26104027	10.33435441	10.29828001	10.29735035	10.25762802	10.31159405	10.31195362	10.28596086	10.28137479	10.28450982	10.32071593	10.24731258	10.32516543	10.31324171	10.29237474	10.28070282	10.30636674
COX7C	15.29111176	14.51458899	14.23018761	15.23107955	14.10917892	14.41706222	14.18067652	14.94132177	14.30869163	15.19151373	14.1196792	14.84581275	15.17645252	14.17667252	14.12622888	15.31683805	14.34653839	15.12100572	14.69515616	15.32010554	15.20098809	13.98260612	14.05649953	15.09003331	14.74942814	14.32698265	14.16994349	15.29009223	14.27155442	15.163227	13.93464206	14.26451425	14.51339227	14.86913671	15.00284729	15.6101713	14.74913365	13.83339521	15.61272593	14.74652202	15.03072433	14.07572279	15.29515704	14.41603511	14.93282698	15.65205125	14.0687478	14.97878564	15.26639193
CPNE1	17.4495405	19.80197799	18.66772984	17.40999325	19.30417263	19.18673757	19.45170913	18.33641476	19.85416966	18.80162829	19.32676413	17.40470934	17.48171814	19.16143755	19.17731674	18.45272179	19.52238454	18.28236703	16.58070047	18.5296938	18.29009235	18.77973274	19.19041735	17.41222625	18.54725394	17.93314011	19.33300206	19.00924721	19.68604326	19.37627575	19.62381996	19.47088875	20.05930909	18.38253016	18.07872341	18.27149183	19.56358345	19.71897655	19.08019059	17.91740526	19.98082475	20.38688573	18.09501079	19.97496742	18.17659368	19.42832485	19.44556964	16.95620799	19.65425372
CPNE3	15.87103475	16.42342935	16.62368578	16.47541202	16.53933376	17.24546883	17.00251369	16.19333915	16.49401708	16.18564236	16.94276938	16.14960713	16.36934597	16.55214884	17.35775947	16.08205674	16.71065756	16.26907781	17.69068916	15.97136664	16.13612037	16.58672198	18.13970927	16.08367483	16.09626785	15.96335734	17.6568215	16.55461014	16.71583348	16.51211463	17.14645424	17.32520559	17.39829182	16.46638369	16.31053918	16.33800945	17.29354553	17.22423341	16.12176034	16.12185722	17.35565559	17.28794847	16.45223905	17.47419734	16.63055048	16.24699192	17.21571857	16.12827951	16.92220619
CPPED1	15.59522715	15.51241434	14.68648439	15.67221356	15.24651327	15.29693584	13.73666448	15.30903634	15.69402183	16.01900386	14.77551281	15.81915014	15.41821488	15.32451056	15.05914669	15.23474749	15.82166501	15.74167865	16.37908688	15.71051209	15.77622301	14.81494207	15.24119454	15.93992128	16.16282937	15.39988998	15.17740039	15.83720532	15.80709175	15.55909683	15.05519435	15.59369477	14.86757918	16.40988527	15.01701036	15.51598786	15.03516918	15.96243266	15.0451634	15.11187189	14.64238368	15.10959841	15.34633064	14.61778411	14.87466069	16.05483779	15.84162021	15.35090475	15.25398495
CPT1A	14.33051625	14.47354983	14.94542843	15.36698735	14.47722291	14.71407795	14.8064831	15.02475372	14.68359688	14.8081178	15.12034832	14.72653082	15.08975363	14.64321454	14.95139926	15.84829069	15.11548867	15.58484643	15.1356442	15.84393866	15.50228462	15.73529101	14.31072023	15.69701325	15.54669501	15.58719364	14.97081267	15.99890072	15.71120251	14.51418239	14.98149391	14.89446807	14.70171904	14.81009151	15.72006828	14.42242212	15.685538	15.22153601	15.56303979	15.83799672	14.34213585	14.76485357	15.30607709	14.41502339	15.32907745	14.72105965	15.61675301	15.90135324	15.11835914
CPT2	11.2435128	11.24707414	11.25827148	11.27079495	11.27360927	11.23486616	11.21793352	11.20671909	11.2607355	11.2939449	11.20369756	11.2536319	11.23466473	11.2795258	11.27251449	11.25874948	11.22814369	11.28283726	11.27760332	11.19359217	11.22094149	11.25822677	11.25291411	11.21577032	11.24130086	11.22735376	11.24530781	11.22584659	11.23946774	11.28681825	11.24341047	11.22421043	11.2071591	11.29494083	11.25174761	11.2506345	11.20307348	11.26768901	11.26811953	11.23699745	11.23150637	11.23526006	11.27861097	11.19072243	11.28393852	11.26966181	11.24467702	11.23070179	11.26143015
CPVL	18.59196286	17.30708396	17.54868055	19.35070504	19.43426009	17.21415309	17.9281656	18.8746518	16.42879238	16.95758182	18.72537328	17.46729227	17.62940854	18.14755289	17.7738198	19.3362275	17.04091124	17.65686858	18.02562478	18.56060584	17.42391114	17.83654661	18.45828597	20.05594459	17.61619884	18.15959251	18.20630417	19.47216878	17.03924393	17.65439952	17.63240362	18.67096866	16.86462486	16.99313708	18.70336399	19.78912996	17.22422735	18.38664959	17.89253296	17.25281616	16.92688184	17.22225604	17.03683468	16.55684384	17.02977396	17.57518046	18.49793403	17.62179753	16.76646158
CR1	12.91143075	12.91452681	12.92426125	12.93514857	12.9375952	12.90391377	12.88919334	12.87944404	12.92640335	12.95527404	12.87681726	12.92022782	12.90373866	12.94273875	12.93664345	12.9246768	12.89806957	12.94561758	12.94106744	12.86803212	12.89180832	12.92422238	12.91960381	12.88731275	12.9095078	12.89738285	12.91299125	12.89607258	12.90791417	12.94907847	12.91134179	12.89465019	12.87982656	12.95613985	12.91858971	12.91762202	12.87627472	12.9324484	12.93282268	12.90576661	12.90099293	12.90425621	12.94194344	12.86553729	12.94657496	12.93416346	12.91244287	12.90029347	12.92700725
CREB1	14.34420606	14.34779562	14.35908169	14.3717044	14.37454102	14.3354909	14.31842409	14.30712079	14.36156523	14.39503779	14.30407531	14.35440534	14.33528788	14.38050443	14.37343756	14.35956348	14.32871516	14.38384214	14.37856672	14.29388985	14.32145589	14.35903662	14.35368187	14.31624374	14.3419766	14.32791898	14.3460153	14.32639986	14.34012895	14.38785467	14.0308999	14.02537264	14.1845302	14.29141482	14.60318825	15.11291168	14.0359228	13.77426199	15.03492418	14.98552701	13.50303693	14.76130106	15.02172416	13.44021647	14.54574449	14.55755814	13.9219604	14.28472063	14.40572641
CRIP1	14.40065279	15.91619699	15.57853973	14.18338518	15.46078622	15.93814035	15.08350039	13.831685	16.00498418	14.47037637	15.3209238	14.22742595	14.44516738	15.65375437	15.39535707	14.12493609	15.98632466	14.34634802	14.52829643	13.38913724	14.11864852	15.13749202	14.9905823	13.56851904	13.98343387	14.37681721	15.16645287	14.10787078	15.95695792	14.46304326	15.62453588	15.3513788	17.27841251	14.60997199	13.78027703	15.75592076	14.95930489	15.24285575	14.96762253	14.08734057	15.1976767	16.08523532	14.03263967	16.17748904	14.64839113	14.11944096	14.71289494	14.12993337	13.78493944
CRLF3	13.75846882	12.59607021	13.78114895	13.16003636	12.57241474	12.77773818	12.31696329	12.37343429	12.32484756	12.74909082	12.6210981	12.76578221	12.93207855	12.6368448	12.68762398	13.61274088	12.47129569	13.13551829	12.89068681	12.83985492	13.10971894	12.61526926	12.61972148	12.82487655	12.99494949	13.30321642	12.90052764	13.19902985	12.65351055	13.11089878	12.78519736	12.57925219	12.58391404	13.04617162	12.24266133	13.13119579	12.52415448	12.32635854	13.50450495	12.986812	12.74619769	12.85718069	12.93145833	11.99670214	12.7917717	13.17841814	12.27760614	12.53857225	12.90549103
CRYL1	9.124441944	9.127995527	9.139168486	9.151664682	9.154472866	9.115814135	9.098918377	9.087728371	9.141627136	9.174764212	9.084713416	9.134539004	9.115613148	9.160376516	9.153380471	9.139645444	9.109106306	9.163680766	9.158458219	9.074630039	9.101919798	9.139123867	9.133822785	9.096759882	9.122234828	9.108318104	9.126233051	9.106814211	9.120405696	9.167653085	9.124339835	9.105181618	9.088167417	9.175757974	9.132658826	9.131548133	9.084090696	9.148565501	9.148995089	9.117940782	9.112461664	9.116207179	9.15946368	9.071766543	9.164779625	9.150534003	9.125603631	9.111658838	9.142320279
CRYZ	16.60522335	16.40309031	15.76950998	15.72040593	15.24570258	16.08791629	15.17987183	15.49573911	16.18186498	16.66125799	15.14637999	16.51485995	16.63260839	15.81177783	15.20321177	15.59696947	16.31505379	16.26198158	16.21604117	15.60825125	16.71836765	15.34079799	15.16680853	15.46752526	16.82644567	15.90248648	15.02644529	15.59904623	16.24205799	15.74042263	15.85125995	15.02476734	15.95559082	16.29324007	15.5095535	15.6004506	16.05747752	15.04589929	16.56945879	16.49502256	16.25996068	15.91996207	16.42721262	15.70133859	16.44613776	16.45090149	15.27738898	15.32539103	15.39689572
CS	18.77124645	20.12724958	18.79884425	19.00591341	19.46444836	18.90621364	19.11663869	19.48645755	19.46773833	19.25000358	18.82226907	19.55379075	19.46327994	19.16695859	19.14356274	18.1905017	19.25384359	19.36300573	18.82052871	19.50443762	18.78066122	19.15762375	19.18439777	19.32831322	18.73972984	17.7146382	18.77179721	18.23610568	19.31086696	19.2814096	19.86216466	19.06062842	18.98914545	19.08526904	19.46704057	19.34412012	19.27052591	18.94357133	20.31274658	20.16475212	18.69582078	19.09929154	20.11252454	18.87153347	20.1056117	19.49559189	18.59391002	19.60951585	18.51536836
CSE1L	14.35634084	15.47865148	15.22276503	14.60607909	15.42978319	15.53080481	15.46455595	14.48150115	15.78149645	14.76669627	15.5501342	14.68412368	14.84612447	15.50965478	15.45738056	14.64117811	15.6432407	14.5910444	14.87180057	14.2875657	14.64525796	15.43325297	15.45228601	14.55991325	14.58145403	14.85548233	15.4674645	14.89053971	15.57578914	14.9250635	15.35102008	15.55082645	15.58911697	14.41179004	14.45061947	14.26947565	15.53923067	15.68590509	14.51307011	14.16759988	15.44248871	15.26148336	14.85874262	15.38365717	14.35713048	14.15015661	15.6498051	14.25685148	14.63066964
CSK	16.16677427	17.74629987	18.04372165	18.74624638	18.0644571	18.15289759	17.29423882	18.80404501	18.01447661	17.62813592	17.64280703	17.60979789	16.94655888	18.43099401	17.52836483	15.87098764	18.14735012	17.60712959	17.32717724	16.89595622	17.39417124	17.48079605	17.79709841	17.26930684	17.03767127	17.64807044	17.73135487	17.63403079	18.48031032	17.1790012	17.86283416	17.24692273	18.35386314	17.07100385	17.43156318	17.17086964	18.3630156	17.53906157	16.31222482	17.4546341	18.48931158	18.21933467	16.63796658	18.98225097	17.47224083	16.68123933	18.06178668	17.29961282	18.36511076
CSNK2A1	10.11871699	10.12368673	10.13931227	10.15678838	10.16071567	10.10665088	10.08302192	10.06737254	10.14275073	10.18909341	10.06315608	10.13283788	10.1063698	10.16897201	10.15918794	10.13997931	10.09726988	10.17359305	10.16628924	10.04905433	10.08721945	10.13924987	10.13183623	10.08000323	10.11563031	10.09616757	10.12122188	10.09406436	10.11307224	10.17914839	10.11857419	10.09178115	10.06798655	10.19048319	10.13020842	10.1286551	10.0622852	10.15245413	10.15305492	10.10962503	10.1019624	10.10720056	10.16769539	10.04504969	10.17512982	10.15520711	10.12034163	10.10083964	10.1437201
CSNK2A2	7.264062322	7.267989808	7.280338371	7.294149401	7.297253058	7.254526705	7.235853198	7.223485795	7.283055717	7.319679433	7.22015361	7.275221782	7.254304572	7.303777882	7.296045722	7.280865515	7.247113088	7.307429801	7.301657745	7.209009273	7.239170425	7.280289057	7.274430203	7.233467589	7.261622976	7.246241952	7.266041887	7.244579821	7.259601385	7.311820082	7.263949469	7.242775449	7.223971037	7.320777757	7.273143773	7.271916215	7.219465368	7.290724128	7.291198917	7.256877116	7.250821492	7.254961106	7.302768999	7.205844484	7.30864428	7.292899753	7.26534624	7.249934194	7.283821791
CSNK2B	10.70480491	10.70857299	10.72042038	10.73367087	10.73664856	10.69565631	10.67774069	10.66587523	10.72302744	10.75816473	10.66267829	10.71551145	10.69544319	10.74290857	10.73549023	10.72092612	10.68854358	10.74641227	10.74087448	10.65198626	10.68092328	10.72037306	10.714752	10.6754519	10.70246457	10.6877078	10.70670413	10.68611313	10.70052503	10.75062436	10.70469664	10.68438199	10.66634078	10.75921848	10.71351778	10.71234004	10.66201798	10.73038461	10.73084013	10.69791133	10.69210148	10.69607308	10.74194063	10.64894991	10.74757746	10.73247194	10.70603672	10.69125019	10.72376242
CSRP1	10.05390425	10.05703433	10.06687574	10.07788268	10.0803562	10.04630467	10.03142249	10.02156607	10.06904137	10.09822929	10.01891043	10.06279798	10.04612764	10.08555627	10.07939399	10.06729585	10.04039626	10.08846673	10.08386659	10.01002875	10.03406621	10.06683644	10.06216712	10.02952124	10.05196017	10.03970199	10.0554819	10.03837733	10.05034903	10.09196564	10.05381431	10.0369393	10.02195279	10.09910462	10.06114188	10.06016355	10.01836192	10.07515285	10.07553124	10.04817787	10.04335174	10.04665088	10.08475222	10.00750651	10.08943463	10.07688675	10.05492749	10.04264459	10.06965191
CST3	10.86758388	10.87092923	10.88144748	10.89321143	10.89585506	10.85946164	10.84355594	10.83302164	10.88376206	10.91495738	10.83018335	10.87708928	10.85927243	10.90141277	10.89482668	10.88189649	10.85314688	10.9045234	10.89960688	10.82069084	10.84638148	10.88140548	10.87641503	10.84152392	10.8655061	10.85240486	10.86927003	10.85098909	10.86378415	10.90826295	10.86748776	10.84945217	10.83343496	10.91589291	10.87531927	10.87427367	10.82959712	10.89029386	10.89069827	10.86146367	10.85630562	10.85983166	10.90055343	10.81799514	10.90555787	10.89214701	10.8686775	10.85554984	10.88441459
CSTA	17.74527923	17.26302439	18.0135147	17.26373288	18.31525155	17.25713563	18.18363638	17.22016958	17.32974139	17.35872173	18.49153499	16.82906574	17.37452294	18.37415148	18.53330421	16.85974524	17.29682089	17.51313174	17.57838309	16.61847072	17.14916965	18.23054477	18.27863022	16.67977184	17.00746144	17.87061273	18.30175454	17.03963864	17.35193438	17.62615099	17.26093044	18.476739	17.23475935	17.55296739	17.74210576	17.80751891	17.20834092	18.35952779	17.5291407	17.23047402	17.52804378	17.63086303	17.94063031	17.32482393	17.47186753	17.32387096	18.48339894	17.52078088	16.76706914
CSTB	16.2283402	16.47288237	16.69454708	15.84342122	16.83650479	17.32823564	16.79982827	16.61016983	17.41087913	16.47956924	16.84235507	16.87360724	16.91523129	17.54848615	16.62986934	16.18187882	17.33036629	16.60622129	16.48941222	16.46154112	16.78519738	17.04558181	16.30484737	15.37997335	15.81117709	16.7882831	16.54764994	16.49410638	16.3661193	17.41713569	17.49274114	16.41915382	17.61096784	16.77468699	16.67716979	16.65482113	17.3678553	16.28004816	17.13201937	16.46155534	17.78835656	16.9815712	17.00770057	16.91996261	16.87921539	17.04272979	17.0010256	17.26170739	16.67688244
CTBP1	14.69005474	15.89068182	15.16657386	14.55076531	15.42457333	15.59833061	15.33666351	14.92024214	16.0989466	15.23421342	15.49098558	15.2952525	15.48567841	15.71627639	15.33052685	14.7388317	16.13219059	14.826071	15.05357977	14.66469515	15.11581188	15.03971245	15.20710323	14.59893794	15.41117584	15.22715936	15.38034851	14.74565586	15.58607373	15.10048814	15.55790439	15.49480731	14.75536636	14.73750125	15.56567056	13.60767123	15.87989538	14.99137783	14.99962607	14.81991751	15.94022424	15.18541569	15.54763763	15.8442398	14.88514753	15.16891935	15.37455893	15.17495034	15.45867369
CTCF	10.24700992	10.25089761	10.26312105	10.27679214	10.27986435	10.23757093	10.21908664	10.20684455	10.26581086	10.30206348	10.20354613	10.25805631	10.23735105	10.28632306	10.27866924	10.26364285	10.23023243	10.28993797	10.2842244	10.19251471	10.22237025	10.26307224	10.25727275	10.2167252	10.24459529	10.22937012	10.24896943	10.22772483	10.24259419	10.29428377	10.24689821	10.22593875	10.20732487	10.30315067	10.25599935	10.25478423	10.20286486	10.27340157	10.27387155	10.23989752	10.23390326	10.23800093	10.28532439	10.18938199	10.29114014	10.27555515	10.24828083	10.23302495	10.26656917
CTNNA2	7.8088352	7.812700252	7.824852513	7.838443993	7.841498312	7.799451168	7.781074508	7.768903705	7.827526662	7.863568182	7.765624491	7.819817261	7.799232565	7.847919413	7.84031017	7.825371277	7.792155402	7.851513279	7.84583298	7.754657312	7.784339001	7.824803983	7.819038265	7.778726822	7.806434631	7.791298115	7.810783296	7.789662406	7.804445176	7.855833769	7.808724141	7.787886718	7.769381233	7.864649047	7.817772286	7.816564241	7.76494719	7.835073171	7.835540412	7.801764215	7.795804855	7.799878663	7.846926568	7.751542833	7.852708452	7.837214211	7.810098707	7.794931662	7.828280559
CTNNBL1	12.15099224	12.78283524	12.38630135	11.96210788	12.68059846	12.83681212	12.6883636	12.35442318	12.91195538	12.67951022	12.94355922	12.59483283	12.24769696	12.84599772	12.90327202	12.06093544	12.81131085	12.54488616	12.40657408	12.15148864	12.29437971	12.79428617	12.81657514	12.53553891	12.64720979	12.52578958	12.77487412	12.31451019	13.00793728	12.55811753	12.85199532	12.44238991	12.69162618	13.27563564	12.20754761	12.31591333	12.8261829	12.99754612	12.52324435	12.61094249	12.60569268	12.81557982	12.23954327	12.81551323	11.94827204	12.26751033	12.84588314	11.99044007	12.87325227
CTSA	15.58353107	15.32188178	16.66799551	17.24609778	16.42585905	15.22437062	16.81705061	16.4698629	14.86980098	15.10001632	16.25677514	16.0912439	15.82268696	15.32614368	16.76206688	17.29495608	14.99497982	15.88982837	16.0834277	16.91504557	16.11969076	15.89988679	16.66883587	16.67022271	16.08816225	15.28525765	16.57651069	17.48112676	14.96612398	18.00253298	15.30681416	15.80576271	15.4912411	15.55666173	15.09246243	16.62414653	15.55477508	14.83305063	16.57339132	16.63647467	16.29894428	15.62660669	15.85712994	14.95838442	16.02835035	16.28573059	14.22025663	16.29367271	15.98699291
CTSB	16.49926453	15.53345426	17.78108427	18.27459819	17.16142816	16.76189888	17.03747476	17.80871887	16.04424723	16.17233971	17.34854462	15.43048999	16.24236562	16.14721547	17.15638979	18.15819222	15.1839678	17.21777086	17.21735335	18.10910914	15.55513933	17.12361974	17.10824473	17.75674518	16.66275576	15.66719372	16.94035546	17.37813701	15.87612018	16.18283841	16.55258186	17.43594758	16.29185091	16.94148692	17.70191533	17.65565804	16.24104952	17.12620096	16.02991177	15.96246978	15.83607102	16.27565051	17.0047679	15.45802228	16.09651919	16.9234029	17.43063605	16.64191461	16.0123761
CTSC	18.60392088	18.28175796	18.27712168	18.56641559	17.74789127	18.09564092	18.01412815	18.90872963	17.98060504	18.18291296	18.00316555	18.38744405	18.66239803	17.91372278	17.92291237	19.29812935	17.60270176	18.03337362	18.49352358	18.96028393	18.42457945	18.1129782	17.96464766	19.04728401	17.81503042	18.03148176	18.02179433	19.09187202	18.09564038	18.20036555	19.02515281	18.27848119	18.14757156	18.47193506	19.12045903	18.00791839	18.20231965	17.90887637	19.22023009	18.1896745	18.5999087	18.06643257	19.25764109	18.80332021	18.5899651	19.49750397	17.64764587	18.59142001	20.77562991
CTSD	18.99134233	19.14807489	20.92508832	21.06435323	19.44033465	19.157982	19.72591966	20.31599863	18.68206421	19.40464295	19.40262757	19.59682323	19.91198301	18.82795696	19.71400885	21.11487962	18.98259987	19.64922336	19.16946364	20.67029779	19.79200894	19.53572448	19.55225693	20.35891562	19.31399211	18.20039027	19.7285854	20.51558915	18.94278321	18.27156093	20.43225223	19.35061524	18.98987278	19.01541766	20.98199305	20.31221689	19.12178186	19.12684656	20.2175752	19.95655506	19.69321749	19.17530804	19.98467391	19.72807037	19.7016158	19.21942577	19.08670888	19.9867119	19.49034231
CTSG	19.91633552	19.60753283	20.15173435	20.80282052	19.66816587	19.35970489	21.0614273	20.8880257	19.96338288	20.60624277	19.80887292	19.10095224	18.59699587	19.50222013	20.10980176	21.23335531	18.94429162	20.58525943	19.21388395	22.2881645	18.65011001	21.09565561	20.51119205	19.06358119	20.54878842	19.87267287	19.17524593	22.47359776	19.79027625	20.37686712	19.71307387	19.35305191	19.2174501	20.13959536	20.49446123	19.89246459	19.2743351	19.1314261	20.46547153	19.94103534	20.05923089	18.7411054	20.0835916	18.80378861	19.66423303	20.76675738	18.9467745	20.68661311	19.43313446
CTSH	15.46195604	15.90502405	16.1194666	17.29698515	16.22473751	14.76555761	16.016169	16.78081414	14.974838	16.54067011	15.75585856	15.79386357	15.41021576	16.05547298	16.3128362	16.78722791	15.12234278	16.23779318	15.130411	17.41353559	15.81622723	16.65379817	16.1234978	17.18103562	14.95053224	15.7540478	16.13882802	16.90013276	15.44196703	16.504482	15.67718876	16.4256858	15.49111324	15.67002622	16.88583726	17.33657619	15.59444289	16.3167185	15.81258837	15.3575169	15.12670691	15.3430171	15.80120432	15.29782313	15.47729804	15.85742931	16.49136198	17.02061797	15.77067907
CTSS	19.24961765	18.37027363	18.27516896	20.60917664	19.26293253	18.4391415	19.44817268	20.21936034	17.49913849	19.96877416	19.40931581	18.82818054	18.95636073	18.92555271	18.99422694	20.96008778	17.64447938	18.96152937	19.57109552	20.22861263	19.29859041	19.32301472	19.58524625	20.23049033	19.02235113	19.83267225	19.01144817	21.38132498	18.13100749	19.46405664	19.2138211	20.13647151	18.18890304	18.82493634	20.2194761	21.39892811	18.83598934	19.22096133	19.37858825	18.9639487	18.47126576	18.11635598	18.98187912	18.36143463	19.30210024	19.19775708	19.92436644	21.26634614	19.29991346
CTSZ	19.18428502	18.25663277	18.57036137	19.38889893	18.6369089	17.8177903	18.68589524	18.96123853	17.86761817	18.14801681	18.89126657	17.98133007	19.03075728	18.75888666	18.22005527	20.02418898	17.84081195	18.33891547	18.4679673	19.61298875	18.24406952	18.88762399	18.50141375	19.20632731	17.58901094	18.56595073	18.53613819	19.42396276	18.09809351	16.64938843	17.34614776	18.68074263	16.68661872	17.71608882	19.36298408	19.27049942	16.59591964	18.42026433	18.06310782	17.88006717	17.67524407	17.4422869	18.41952563	17.32855811	17.99457754	18.02474142	18.64798907	18.97691668	17.83911745
CUL4A	16.44582558	15.58365607	15.48164195	16.75151112	16.69058836	16.51510658	15.69971066	16.17692284	16.60139073	16.80559899	15.93294605	16.1281483	16.27487563	16.10222685	15.68333234	16.89043922	15.56635246	16.64432237	16.20462868	16.57824288	16.2804569	15.23660884	16.66834381	16.49814719	16.08470444	15.11390938	15.08544033	16.40098561	15.31579856	15.8635475	15.67403062	15.66232618	16.20441636	16.0205099	16.089693	15.91917118	16.07479787	15.68228845	16.27205849	15.6590199	16.0435295	15.60790519	15.76210492	16.0484409	16.10374984	16.10160255	15.7268839	15.74002108	16.46196801
CUTA	13.28210504	13.28603455	13.29838949	13.31220764	13.3153129	13.2725645	13.25388135	13.24150756	13.30110823	13.33775086	13.23817366	13.29327026	13.27234225	13.3218411	13.31410495	13.2989169	13.26514705	13.3254949	13.31971986	13.22702357	13.25720029	13.29834015	13.29247827	13.25149451	13.27966443	13.26427547	13.28408562	13.26261248	13.2776418	13.32988745	13.28199212	13.26080717	13.24199306	13.33884975	13.29119117	13.28996298	13.23748506	13.3087806	13.30925564	13.27491612	13.26885737	13.27299912	13.32083169	13.22385715	13.32671001	13.31095735	13.28338962	13.26796961	13.3018747
CYB5A	8.827450461	8.830105073	8.838451543	8.847786503	8.849884284	8.821005279	8.80838374	8.800024535	8.840288214	8.865042409	8.797772291	8.834993208	8.820855137	8.854294453	8.849068238	8.838807842	8.815994369	8.856762807	8.852861439	8.790239765	8.810625873	8.838418211	8.834458175	8.806771292	8.825801691	8.815405563	8.828788461	8.814282118	8.824435285	8.859730226	8.827374183	8.813062532	8.800352513	8.865784773	8.83358867	8.832758955	8.797307104	8.84547134	8.845792253	8.822593936	8.818500902	8.821298892	8.853612542	8.788100664	8.857583682	8.846941859	8.828318269	8.817901172	8.840806008
CYB5B	19.12108976	17.54565656	17.22839704	17.83949308	16.47008178	16.74042068	17.00797064	17.55790967	16.79055068	17.30228381	16.7108384	18.12504035	17.31389342	16.88986726	16.31350189	18.03973702	17.0746383	16.77394934	17.14662774	16.71700228	17.61781543	16.45890603	16.18109278	17.07617312	17.76256413	17.92331661	16.3985211	17.47399733	16.53667665	18.64245897	16.22051612	16.71325814	16.8643007	16.97930278	17.48612711	17.47885295	16.42540478	16.079238	17.83003961	17.4889243	16.92849156	16.69152365	17.60051486	17.33216453	17.70319761	17.10220332	16.41356658	16.59527085	17.03267883
CYB5R1	13.3868842	13.0299562	12.75501837	13.58392522	12.95736464	13.13188412	12.99555138	13.28082214	13.13231673	13.5182583	12.60654644	13.39837915	13.57771266	12.81435879	13.05417719	13.42693712	13.25260938	13.26574657	13.14138419	13.5618178	13.36845585	12.79041777	12.94719878	13.15170527	13.44268157	13.06812485	12.89436094	13.2291905	13.2153706	13.34106575	12.7552631	12.73523044	13.04547547	13.11471268	13.57075519	13.37645277	13.13712608	12.92857795	13.98623037	13.72013256	13.20298592	12.59981798	13.34462448	12.92495339	13.65515208	13.7734363	12.7386541	13.65925588	12.95942811
CYB5R3	18.19538362	17.52965199	17.72370927	18.2044097	17.61490521	17.36700281	17.44382652	18.21055722	17.40682525	18.04917118	17.25766739	18.34741321	18.38759624	17.45937128	17.77488944	18.5266064	17.68212884	18.26638689	18.07256653	18.47447045	18.55586778	17.65806607	17.62242455	17.86925173	18.51786395	18.27950515	17.72577816	18.40290793	17.66835412	18.23876509	18.25213645	17.47612272	17.44487195	18.47865423	18.53487208	18.24003866	17.84507248	17.56054781	17.92099548	18.63917775	17.4277172	17.38074844	18.01550831	17.7132373	18.51298146	18.50871266	17.53508181	18.72744111	18.08170532
CYBA	14.85560979	14.16303537	14.4815866	15.99662438	15.20997075	14.35835232	15.11078367	15.83422295	14.1846074	14.77602998	15.23012239	14.52565174	14.18834686	15.22120949	15.50017961	15.72149392	14.1913337	14.7722924	14.85847928	16.12584212	14.41529296	14.99677453	15.07655483	15.83454176	14.57059967	14.2277697	14.68772286	15.65663625	14.31899483	14.84665365	14.50774839	15.45252153	14.32124761	14.67209876	15.55764671	16.13304708	14.32369884	15.36574126	14.94029871	14.48986672	14.33894621	14.32209452	14.78092849	14.40991915	14.40428095	14.90071841	15.36378418	16.11829338	14.81288425
CYBB	18.81820165	17.81827307	18.33108148	20.96333995	20.18322073	17.72842058	19.93296848	20.64710327	17.47904758	19.00185443	19.66953523	18.29005569	17.9523085	19.84461881	20.23991626	20.45331262	17.10292214	19.45659895	19.68512567	21.331247	18.35761257	20.47344905	20.10645358	21.2063792	18.41092204	19.02964793	20.27376565	21.04538567	17.87848224	19.48316762	18.26983109	20.70090628	17.78684686	18.48830276	20.09637881	21.67858902	18.05048213	20.38016327	18.98481507	17.49801549	16.47972841	17.74814716	17.61670963	17.96546348	17.71871118	17.74316172	20.12865469	21.52763316	19.09519669
CYBC1	11.48822533	11.49290444	11.50761621	11.52407032	11.52776794	11.47686484	11.45461769	11.43988348	11.51085358	11.55448616	11.4359136	11.50152043	11.47660019	11.53554145	11.52632955	11.50824423	11.46803244	11.53989225	11.53301557	11.42263652	11.45856975	11.50755746	11.50057736	11.45177554	11.48531916	11.46699459	11.49058374	11.46501437	11.48291068	11.54512272	11.48809088	11.46286469	11.44046159	11.55579467	11.49904474	11.49758226	11.43509365	11.51998954	11.52055519	11.47966506	11.47245054	11.47738237	11.53433949	11.41886607	11.54133915	11.52258152	11.48975496	11.47139344	11.51176627
CYC1	15.92967023	14.88589922	15.86283132	16.55299578	15.91678794	14.79804833	16.12264165	16.10976954	15.35521154	15.98129801	16.02591146	16.40389456	15.80292484	15.83631887	16.57404971	16.66214701	14.95530651	15.88591195	15.95700344	17.07570404	16.33241898	16.38263523	16.91594374	15.83293822	16.27693178	16.44935526	16.01678748	16.80953114	15.08497858	15.65637106	16.07494609	15.6672304	15.19637609	16.17457501	16.18565913	16.26529212	15.76118941	15.71606836	16.48092931	15.77614556	15.89286531	15.64784039	15.82376519	16.01057919	16.16778778	16.70007231	15.66796793	16.40273178	15.71225382
CYCS	21.82600881	20.5229658	20.28824369	21.01532544	19.4942968	20.71350657	19.86760456	20.89788426	19.81979421	21.13307106	19.65295957	22.79065014	22.38293139	19.84089753	20.09158026	21.08317242	20.13044763	20.70802009	21.77507127	20.95363175	22.49653956	20.20706477	19.75246641	20.25004466	20.66006421	20.69173254	19.61471494	20.4727429	20.35893822	20.18658933	21.78722434	20.17286965	21.02635118	21.74916722	21.39714255	22.12702868	21.13536747	20.52657073	21.61770717	21.86348782	20.8144187	20.94273942	21.42962097	20.77242765	21.67790921	22.0214834	20.50332342	21.73564382	21.2209
CYRIB	17.7043777	18.00944071	18.26733306	17.39637854	18.61647132	18.10158652	18.68876757	17.51051909	18.33020115	18.09591474	18.76580339	17.74861403	17.74452994	18.57577502	18.40724115	17.6505649	18.42881627	18.47876902	18.19832605	17.24142055	17.74923572	18.74859087	18.76249679	16.8972194	16.62073028	18.07058965	18.72853283	17.21893339	18.31145032	18.43795198	17.99324509	17.91800413	17.85028361	17.68320162	17.70626515	17.62122183	17.84618335	18.31977633	16.60714441	17.62176553	17.74570756	17.76671061	17.74970156	18.46215109	17.4935082	17.97051005	18.18515035	17.70813875	17.51072391
DAD1	15.09895584	14.79200983	14.16979293	16.26194665	14.94349704	14.02837766	14.9320887	15.65284435	14.43034173	15.26193268	14.53855094	14.90722531	15.28045671	14.13289755	14.50736615	16.13788084	14.29909989	14.10153141	14.60551408	16.01706224	15.32154069	14.49948366	14.87788898	15.84606698	14.90564244	15.36896786	14.42782254	15.67484169	14.01745059	15.64675376	14.55268936	15.03680662	14.53015266	14.81677169	16.1476082	15.57842223	14.41781077	14.90683239	14.79290473	14.98042471	14.25242691	14.45401971	14.90747593	14.42355598	15.03426438	14.91237606	14.82172557	15.62161645	14.19340455
DARS1	16.28325328	16.09288356	16.45135529	15.37717603	16.85225691	16.75160264	16.71887053	15.60204275	16.1990557	16.28085026	16.86524384	14.65706945	15.80004029	16.46753944	16.33432731	15.44348394	16.47848545	15.46125649	15.67130901	14.60245952	15.75571653	16.67215156	16.5990031	15.39777366	15.89403687	15.22124931	16.63596555	15.34373883	16.85113877	15.90544664	16.83201974	16.73811618	16.62676878	17.03543442	15.77322725	16.88587932	16.62183768	17.20611222	15.7916925	16.04913782	16.44565695	17.1505033	15.85292665	16.41021663	16.230591	16.31112059	16.92256356	16.64098017	17.14596642
DARS2	15.34457312	15.44400503	15.06794788	16.17907874	15.6337592	15.16186523	16.25397857	15.9025405	15.71839163	15.78790876	14.99558958	16.09200313	16.05935057	15.0737397	14.85743138	15.25414685	15.48831332	15.96973615	15.98020401	15.95034648	15.72339889	15.27692862	15.14421042	15.80993827	16.38745622	15.38639062	15.34133403	16.35383317	14.49574728	15.09489058	14.21435202	15.22641576	14.96975615	15.81753795	15.69322928	15.76939412	15.41391796	15.69835958	15.67616702	16.12493343	15.7087687	15.98641342	15.97684884	15.1921143	15.9833445	15.13535305	15.5090169	15.97451393	15.62652556
DAZAP1	15.51861122	13.51882123	13.89416462	14.68583751	13.75852225	13.26633218	13.02403849	14.2780543	12.9080431	14.27340787	13.83966084	13.86475828	13.99954334	13.85653167	13.9329536	14.28086804	13.72497955	14.57833317	13.88649263	14.59550279	14.31037955	13.63395476	13.64556951	13.85503543	14.03731902	13.83758832	14.14349515	14.21720782	13.98690791	14.21902375	14.5136624	13.66607437	12.99885694	13.90746917	14.10935899	13.86165916	14.0193573	13.83019626	13.8797376	13.84755929	13.04273251	12.62222929	13.8905851	14.08014148	13.89609346	14.25087471	13.44325865	13.84104997	13.8728212
DBI	12.71483386	12.71771184	12.72676062	12.73688107	12.73915537	12.70784635	12.69416278	12.6851002	12.72875184	12.75558896	12.68265844	12.72301129	12.70768358	12.74393663	12.73827066	12.7271469	12.7024138	12.74661268	12.74238303	12.67449209	12.69659358	12.72672449	12.72243124	12.69241466	12.71304636	12.70177545	12.71628445	12.70055748	12.71156498	12.74982979	12.71475117	12.69923527	12.68545577	12.75639379	12.72148857	12.72058904	12.68215411	12.7343711	12.73471901	12.70956869	12.70513125	12.70816467	12.74319734	12.672173	12.74750263	12.73596535	12.71577469	12.70448105	12.7293132
DBNL	17.91611446	16.56525142	16.65532177	17.04137568	16.74399141	17.09569949	16.20331605	17.65274	16.90451644	17.14116447	16.18709445	18.95821696	18.1102618	16.89701103	16.54376443	17.80572657	17.58828299	18.72976675	16.95572304	18.66369351	18.81505411	16.63046341	16.56622556	17.03467157	18.13931899	18.50535274	16.26568917	17.12363255	16.24699934	18.21754942	18.43637109	17.32188604	16.03012835	18.25079219	17.67057027	18.15077476	16.41401621	16.84291582	19.10317897	17.95810809	15.93018676	17.22737966	16.93425802	17.29529821	18.48305812	16.6318441	16.14920467	17.18014455	17.28845836
DCD	20.56530442	20.32765306	22.17128619	20.14897159	20.39207917	20.039665	20.77994408	20.80718004	19.98467384	22.00899083	18.91424292	20.44297861	21.19395348	18.74232438	19.07475857	20.56576862	21.34709812	20.44116389	22.00575876	20.48828323	21.9125611	20.0470374	20.6595126	19.38539591	22.20547947	20.2786355	20.40713753	21.91555108	18.89796554	22.46823139	20.36609531	19.50870233	19.82543737	21.22753541	21.41505209	21.07923433	20.57900586	19.70465491	21.682916	21.84934902	20.34420178	20.11989669	20.9206244	20.06639489	21.37970718	21.60280207	19.70845014	21.52541071	21.51648632
DCK	12.26369757	13.64670024	11.80345343	12.96283204	13.28599656	12.92718513	13.17283204	12.89925889	12.99414439	12.98580036	13.53207685	12.94580364	12.92698528	13.22255037	12.25643603	12.95088107	12.9205154	12.97477987	12.96958699	12.88623496	12.91336971	12.65619874	13.4578039	12.47419821	12.93356935	12.91973167	13.0354549	12.91823632	12.38020232	13.45693828	12.9356624	12.916613	12.89969544	12.98678848	12.94393414	12.94282975	12.89564188	12.95975046	12.96017761	12.92929969	12.9238517	12.92757594	12.97058674	12.88338773	12.97587249	12.96170778	12.93691902	12.92305343	12.95354071
DCPS	15.92871855	15.42171004	15.14505832	15.62667901	15.04762903	15.25535538	14.83804583	15.6645323	15.24733147	15.82062519	14.87813209	16.3343671	16.03365196	15.08688811	14.99242256	15.55508079	15.19406969	15.70204696	15.72694248	15.25654997	16.22062944	14.87608675	14.96772992	15.61248015	16.04597154	15.95635791	14.95843922	15.47077775	15.4672647	15.35748836	16.34120017	15.04733839	15.11920687	14.702876	15.33188894	15.15654421	14.9282467	15.15487375	16.18624197	15.60847314	15.55273239	15.38985553	14.67800778	15.86588006	15.76752483	16.07515365	14.61095492	15.52512233	15.12707976
DCTN2	19.21516289	17.32246264	16.84166721	17.22884205	16.20443829	17.05624087	15.27630099	16.4953526	17.46806564	17.93403991	15.36841811	19.19193353	19.62495411	16.56066586	15.71337809	16.73601054	17.46676995	16.90794898	19.11529629	16.12545557	20.30080151	15.21135375	15.59202949	16.3486013	19.91039977	17.15852543	15.45458185	16.49491782	17.78263984	16.12374297	17.04401445	15.20404994	16.84374673	18.44555011	16.01467517	16.85889252	17.38647256	15.22766562	18.24285377	18.20661571	17.2666738	16.8429242	18.18817917	16.23340338	18.36217897	18.62641874	15.39552816	16.10873362	16.72133607
DCXR	16.03200718	15.30381654	16.79318921	15.99832089	15.62700673	15.82120451	15.72759517	15.78759013	15.57459761	16.02514178	15.55057326	15.81449974	15.91750851	15.48886739	15.7018144	16.10830321	15.57437091	15.67054641	16.07043987	16.0598231	15.80120485	15.7627403	15.90990922	15.22262711	16.13515334	15.95632796	15.68077411	16.38863834	15.47872827	16.17093866	15.62754891	15.46295544	15.90233786	16.5133063	16.03385065	15.45896529	16.28301494	15.30880135	15.5787214	15.17638444	14.81086744	15.70104225	15.80380408	15.57616452	16.50300112	16.67376543	14.66892441	16.08986556	15.90086997
DDAH2	10.76000672	10.76488088	10.78020594	10.79734597	10.80119773	10.74817264	10.72499808	10.70964964	10.78357827	10.82902975	10.70551427	10.77385605	10.74789696	10.8092953	10.79969938	10.78086014	10.73897205	10.81382747	10.80666412	10.6916837	10.72911489	10.78014474	10.77287367	10.72203744	10.75697939	10.73789093	10.76246343	10.73582816	10.75447052	10.81927599	10.75986666	10.73358886	10.71025184	10.83039282	10.77127716	10.76975371	10.70466013	10.79309507	10.7936843	10.75108959	10.74357432	10.74871175	10.80804323	10.68775607	10.81533469	10.79579511	10.76160011	10.74247315	10.784529
DDB1	15.53572245	14.48717651	15.68947029	14.26846872	15.32318551	15.75895243	15.13163997	15.57844925	15.50390336	14.94849524	14.92228417	15.31662645	15.32772499	15.48514643	15.14767591	15.47635027	15.34169918	15.55269606	15.15664753	14.35953424	15.27452898	15.16354835	15.14154306	14.86404092	14.58755491	15.90953068	14.72704779	14.84516688	15.20420657	15.22415091	15.73535673	15.04147963	14.40426611	14.67371441	14.79972165	14.29021839	14.94896645	15.47944319	14.34419701	16.00742861	15.04739634	15.25775957	15.80336435	15.00511365	15.16316645	15.75594106	14.9762437	14.67831228	15.32526696
DDOST	18.67234481	19.54130982	18.38461521	20.29216415	19.30041576	18.31190317	19.02936335	19.87464433	18.46423821	19.46464695	19.29706659	18.74039867	19.38710446	19.1534317	19.35886456	20.03022291	18.23080257	19.54763224	18.9667479	19.75662007	19.36190078	19.11028277	18.97063112	20.19290618	19.2711362	19.91567966	19.55213605	20.18733755	17.94864751	19.01316311	18.94115811	19.28715376	18.93336384	19.07522347	20.33456008	19.91882538	18.33567918	19.24243684	18.89008998	19.13658078	18.75974304	18.57143789	18.71889522	18.5935123	19.30763236	18.6833143	19.61397704	19.65051374	19.29199684
DDT	16.03323324	15.1948749	15.79876213	15.61641933	15.08817803	15.46455324	14.7604577	15.47525068	15.37031942	15.51930563	15.33481274	16.06421603	15.49089269	15.73195163	15.45106648	15.82544094	15.74513052	15.5693447	15.11628824	15.37063307	15.75915013	14.24747312	15.58781247	15.24270767	15.93557016	15.46489533	15.1636372	15.89321855	16.07511447	15.25162805	15.57699794	14.65679506	15.16677572	16.25290992	15.74104809	15.87704691	15.23702234	14.71712413	15.17584157	15.52887215	15.20904281	15.10112858	15.80587548	15.06879111	16.24103364	15.83922422	14.82362417	16.13527013	15.54710376
DDX1	15.51131989	15.66008887	16.21139241	14.77809476	14.73512584	16.03845547	15.05713342	15.04802885	15.60983486	15.50048619	14.86434369	16.64444487	15.6445282	15.4918781	15.42399374	14.59714786	14.6501638	15.77879083	15.75403914	15.72471217	15.13124666	14.93841459	15.09486681	15.34230155	15.86919005	15.58545205	15.11733709	15.29954718	15.94514663	15.71997861	16.04927749	15.12483045	15.52416764	15.1092191	15.30098996	15.06570569	15.57331817	15.11158997	14.95104841	15.46211043	15.01990843	15.60630373	15.16178304	15.82595309	14.55301575	15.57116229	15.54966362	15.20239366	15.96520796
DDX17	20.15760352	19.43810941	19.18722637	19.85490317	19.3877379	19.17091071	18.98190133	19.18096195	18.95172411	18.64305481	18.72904101	19.24762188	18.60882654	19.32136307	18.92487979	20.45679411	18.74298806	19.58582724	20.09890368	19.58431239	18.71124629	19.21275627	18.71053975	19.7897162	18.74389293	19.34056707	18.52488699	18.61028021	19.09059384	19.06864524	19.22833466	19.28658139	19.34971476	19.83141743	19.59089849	19.10759184	19.16604079	19.08286552	19.77414835	18.2913474	19.55833059	18.74595205	19.38043134	18.60510343	19.13362465	19.60701547	19.53387878	19.40042801	20.08861833
DDX19A	14.49933352	14.5023002	14.51162785	14.52206019	14.52440458	14.49213067	14.47802539	14.4686835	14.51368043	14.54134464	14.46616649	14.50776297	14.49196288	14.5293332	14.52349261	14.51202604	14.48653069	14.53209172	14.52773172	14.45774847	14.4805311	14.5115906	14.50716504	14.47622338	14.49749093	14.48587267	14.50082881	14.48461716	14.49596389	14.53540798	14.58258906	14.32213937	14.15842642	14.22129303	14.82108236	14.70834512	14.56853454	14.31784676	14.52311914	14.69514052	13.95601885	14.14613332	14.61839868	14.30990855	14.7364561	14.81173907	14.27050843	14.82638701	14.55969795
DDX21	17.02631701	15.88756342	16.65085674	17.16601342	15.93887111	16.30119786	15.58398263	16.98140124	16.29708861	17.60415637	15.89004129	17.40359394	17.06557568	15.9208541	15.92321439	16.99409706	16.24712166	16.84991758	16.96050566	16.79365163	17.04957942	15.8572395	16.21994259	16.73887687	17.39900143	17.03770495	15.77972637	16.98692935	16.1968128	17.08503928	16.74744921	15.41474434	16.00411192	17.68994351	16.31752164	16.56402258	16.50969394	16.40603734	16.8604163	17.51776033	15.91954601	16.6940766	16.53495236	15.54543172	16.86213501	17.49222909	16.04179198	16.32000771	17.02674407
DDX23	14.58573684	15.033653	15.0837325	14.37201512	15.02895002	15.47381646	14.48567611	14.59029773	15.12175158	15.90103426	15.03919165	14.95209223	15.72830714	15.57523048	14.68396276	14.81906028	14.94961763	15.93242283	16.09493826	14.27376525	15.46353849	15.04655587	14.92749637	16.03113253	15.6315974	16.26281445	14.82134524	14.37122163	15.29005671	15.16686358	14.991008	14.70541669	15.23373943	16.33477377	14.74216985	15.2125115	14.89692917	15.47792976	15.05895459	14.92092363	15.21901511	14.18467092	14.3778133	14.96903643	14.64665778	15.12959044	15.22840587	14.98113014	15.5104687
DDX24	10.21549643	10.21995946	10.23399187	10.24968616	10.25321302	10.20466054	10.18344073	10.16938692	10.23707975	10.27869744	10.16560036	10.22817758	10.20440812	10.26062757	10.25184106	10.23459089	10.19623601	10.26477746	10.25821833	10.15293639	10.18721029	10.23393583	10.22727807	10.18072983	10.21272446	10.19524609	10.21774593	10.19335731	10.2104272	10.2697664	10.21536819	10.1913069	10.16993833	10.27994553	10.22581622	10.22442127	10.16481827	10.24579382	10.24633335	10.20733146	10.20045009	10.20515418	10.25948111	10.14934006	10.26615754	10.24826611	10.21695542	10.1994418	10.23795028
DDX39A	17.96536668	20.14878366	18.7559717	18.84025612	19.69502335	19.94127034	19.62499896	18.8291238	20.24622823	18.91911896	19.73158672	19.10085773	19.02945844	19.93092951	19.87593421	18.63603826	19.73845945	18.96908344	19.10567955	18.4419056	18.72320392	19.76061915	19.67055984	18.62863338	18.63697702	19.58567492	19.80766825	18.47128673	20.20911728	18.93380224	19.83228041	19.75952823	19.44212349	18.31488011	18.21882228	18.49126455	19.86909616	19.91866212	18.35963037	18.46412145	19.80607098	19.62007748	19.50412074	19.58335678	18.65194582	18.6704607	19.76981895	17.94487971	19.34260386
DDX39B	16.0791115	17.92018315	17.08516387	15.33572657	17.59827094	17.56535793	17.74939225	16.37983816	17.96871694	16.41521662	17.66773936	16.65194786	17.13764855	17.69770799	17.61152776	16.61997246	17.88540971	16.88635062	16.67751815	16.20712896	16.38982981	16.94737509	17.33439193	15.93596482	16.0029312	16.62462126	17.41671752	16.64335521	17.51496564	17.28673125	17.62237562	17.61926406	17.63012131	17.05778143	16.56303713	16.63228934	17.73379452	17.6694171	16.6620234	16.52022577	17.72886281	17.63856979	17.07508412	17.49925645	16.70621638	16.72717241	17.58444994	16.52288569	17.64149801
DDX3X	16.71271814	15.1636376	16.91510505	15.89850406	15.72811274	15.78799042	16.16939051	15.80253977	15.53837416	16.09873419	15.61047833	15.68289657	16.00014234	16.07622892	15.86376229	15.8402251	16.13452076	16.98610147	16.45331108	15.90450282	15.31921642	16.22415463	15.99986889	16.69674372	16.66396791	16.68142668	15.25901527	15.74292361	16.34016324	16.17376451	16.05705683	16.10798189	15.5305138	16.6841893	15.89426842	15.57072886	15.9131379	15.96766232	16.00218966	16.1572229	15.83013021	15.97633181	16.15491468	15.97222592	15.97898992	16.24984562	15.88403434	15.13041978	16.31185239
DDX46	13.71117347	12.6108686	13.01006101	13.4959732	12.83645721	12.99847178	12.76410799	13.60988207	12.98857313	13.61608762	12.92999292	13.63585484	13.53014166	12.83963226	12.99257089	13.16853617	12.92820194	13.41037281	13.3769684	13.59077913	13.35220967	13.1925369	13.12085312	12.58897005	13.33397221	13.64530214	12.85331332	13.76287795	13.08126418	13.33010277	13.13078522	12.53696894	12.79413969	13.50463241	13.50431615	13.38889182	13.32219983	12.71426483	13.47215756	13.65616378	12.89939844	12.94006513	13.36494549	12.87461978	13.58836901	13.59267695	12.83855216	13.64332916	13.63179411
DDX5	16.14514056	17.30286501	17.12777718	16.02561787	17.44198048	17.72277794	17.3031862	16.4323877	17.74120366	17.14857243	17.26590982	16.60637925	16.89750946	17.47117827	17.30330864	16.18112146	17.76824608	17.00915569	16.96723471	16.18777682	16.66867996	17.23339525	17.22638566	16.82230644	17.25677286	17.31449603	17.26487887	16.30863127	17.53460175	16.68017675	17.1601644	17.87431217	16.73335915	17.24695102	17.12636827	17.0122914	16.15618072	17.35869978	17.18225812	17.21479791	18.18807737	16.44599959	17.45283786	17.08826865	16.58624649	17.59116074	16.6427633	17.22564443	17.74476047
DDX6	12.99376058	12.9970739	13.00749141	13.01914269	13.021761	12.98571613	12.96996276	12.95952935	13.00978382	13.04068038	12.95671825	13.00317494	12.98552873	13.02726549	13.02074247	13.00793612	12.97946184	13.03034633	13.02547689	12.94731664	12.97276124	13.00744981	13.00250715	12.96795021	12.9917027	12.97872693	12.99543059	12.97732473	12.98999724	13.03405006	12.99366538	12.97580252	12.95993871	13.04160695	13.00142189	13.0003863	12.95613763	13.01625306	13.0166536	12.98769899	12.98259033	12.9860826	13.02641437	12.94464676	13.03137089	13.01808846	12.99484372	12.98184179	13.0104301
DECR1	17.85009436	17.38756382	17.27380167	18.04685975	17.16113615	17.36980727	16.99072724	17.70241044	17.42904263	18.27652393	16.74408884	17.76677018	18.11585778	17.39555519	17.0708082	18.32638754	17.42066008	18.14499009	17.7506413	18.17676315	17.86778768	16.75053272	16.88196516	18.16294644	17.61586545	17.03274859	16.77359845	18.14894975	17.26477593	17.80770818	17.09610487	17.07101058	17.26196561	17.81675445	17.67023942	17.31291623	17.36809051	16.94247305	17.53025508	18.38084464	17.63787845	16.38606377	18.04942257	17.00886728	17.91393019	18.21960901	16.54968342	16.948939	17.54988984
DEF6	15.74253259	15.74606516	15.75717208	15.76959442	15.772386	15.73395577	15.71715988	15.70603601	15.7596162	15.79255741	15.70303888	15.75256996	15.73375597	15.77825476	15.77130007	15.75764622	15.72728759	15.78153948	15.7763478	15.6930151	15.72014356	15.75712773	15.75185798	15.71501414	15.74033851	15.72650405	15.74431311	15.72500904	15.73852019	15.78548832	15.74243108	15.7233861	15.70647247	15.7935453	15.7507009	15.74959677	15.70241984	15.76651356	15.7669406	15.73606985	15.73062312	15.73434649	15.77734732	15.69016853	15.78263184	15.76847042	15.74368741	15.72982504	15.76030525
DEFA1	10.88473858	10.89721641	10.93644844	10.98032681	10.99018729	10.85444342	10.7951167	10.75582481	10.94508159	11.06143707	10.74523829	10.92019277	10.85373769	11.010917	10.98635152	10.9381232	10.83088997	11.02251934	11.00418122	10.70983214	10.80565571	10.93629177	10.91767788	10.7875375	10.87698864	10.82812232	10.89102776	10.82284165	10.87056594	11.0364675	10.88438004	10.81710906	10.75736645	11.0649265	10.91359083	10.90969081	10.7430517	10.96944454	10.97095297	10.8619108	10.84267176	10.85582353	11.00771173	10.69977744	11.02637781	10.97635661	10.88881765	10.83985277	10.94751545
DEK	14.95413283	16.3698551	17.65958185	15.36340439	16.25573	17.69555384	16.36863667	15.26157907	16.80122395	15.73767543	16.19088289	15.51867341	15.78338656	16.78326222	16.08506628	15.48899724	16.29175344	16.35300141	16.19837382	15.14254656	15.39759816	16.40674037	16.02568384	16.40457461	16.04782429	17.32533949	15.88681753	15.67763251	16.57483699	16.38622379	16.83251448	16.30037703	16.32425057	16.87284174	15.83166709	15.73868665	16.31434767	16.34799465	16.27826848	16.2733145	16.71162838	16.19810574	16.76477658	16.25518431	15.71564347	16.50721409	16.25880343	15.66242246	16.96350324
DGKA	17.05736549	17.30033082	17.12165325	16.90883418	16.33779132	18.50177316	15.82358069	16.48617227	18.36166016	16.87837695	15.72663496	18.1430288	17.65368448	16.25160644	16.00682827	17.01667113	18.5264934	17.09282578	17.11133748	16.09827031	16.78972837	16.18298948	16.30991287	16.23874279	16.86285189	16.55128447	16.0172624	16.53876107	18.26090925	16.44845862	17.98668353	16.46035676	18.00410613	16.72520753	15.93263558	16.43548856	18.40807648	16.56592986	16.49055586	16.94630882	18.13758711	17.18259744	16.98662118	16.83086013	16.49849531	16.60877951	16.61390493	16.06001237	16.8160738
DGLUCY	13.46998381	11.8786922	12.43659897	12.28052481	11.82760214	12.09462335	12.29472768	12.96266174	12.57826514	12.9144472	11.32363488	13.69369408	12.39149218	12.44471063	12.51177734	13.49117338	12.60665834	12.600312	12.91928266	12.39714581	13.00904543	12.5802527	11.72329319	12.77269498	13.11024138	12.49974439	12.68941648	12.71300213	12.19056198	12.60190931	11.88225597	11.76242682	12.27241625	12.17086656	12.40100213	12.24963318	12.3427505	11.96183303	13.51997756	13.43452573	12.22906474	12.43526702	12.53109258	11.92906276	12.85903859	13.25288038	12.53952087	12.54830604	12.57895807
DHRS4	14.93059629	14.01445098	14.16373708	15.67119596	15.10057418	13.91677075	14.90887136	15.37921076	14.13859929	14.90363421	14.98966442	14.64771036	14.84557571	15.26281062	15.05860773	15.73905628	14.6446716	14.55119724	14.55799359	15.30889182	14.83048734	14.92656352	14.96854801	15.46054227	14.115724	13.8632644	14.69332679	15.30055814	13.97135384	14.38236079	15.52699824	14.72132302	14.70101866	14.87357015	14.76413782	15.59291473	14.49052384	14.76238846	14.92898857	15.28533939	14.5798082	15.46045292	15.11481277	14.78794828	15.52491125	15.06141297	14.08940007	15.38584834	14.96659073
DHRS7	12.59562113	12.59965351	12.61233188	12.62651178	12.62969833	12.58583083	12.56665859	12.55396087	12.6151218	12.65272367	12.55053969	12.60707863	12.58560276	12.63639742	12.62845875	12.6128731	12.57821921	12.64014687	12.63422066	12.5390977	12.57006441	12.61228125	12.60626591	12.56420926	12.59311663	12.5773248	12.59765356	12.57561828	12.59104104	12.64465441	12.59550526	12.57376572	12.55445907	12.65385133	12.60494513	12.60368478	12.54983306	12.62299502	12.62348249	12.58824402	12.58202666	12.58627683	12.63536159	12.53584839	12.64139379	12.62522875	12.59693933	12.58111566	12.61590834
DHX15	14.26223859	13.32272229	12.83491886	13.79037054	13.42352511	13.78918707	13.12290291	13.75520298	13.6905234	13.84831778	13.45258958	12.85843569	13.69537657	13.5004899	13.27747779	13.26442873	13.83748613	14.5396103	14.09931361	13.63731151	12.86870243	13.02024531	13.10711599	13.70699572	14.41071144	14.66265104	13.3844761	13.59847644	14.13657965	13.91151442	13.94071201	13.11531042	12.87225674	14.01284334	12.97967411	12.87210584	13.0883884	13.31983679	12.97403447	14.22331263	13.40231016	13.63996674	14.11185998	12.94242417	13.71814934	13.71651738	12.96907191	12.51619596	13.6306262
DHX9	18.82906961	18.5219122	19.09232528	18.49289926	18.91866404	19.04751192	18.87697256	19.52114079	18.65418009	19.41798396	18.53138138	19.6217917	19.77497702	18.70561284	18.89605168	19.46684709	19.34642557	19.42928234	19.58204699	18.92057892	19.17519874	18.98343045	19.03647614	19.70934286	19.67976942	20.16568186	18.65582821	19.18665889	19.24149941	19.30109251	19.44759042	18.45230181	18.61833388	19.32831678	19.4211564	18.72443883	18.90815612	18.63025932	19.74601206	19.37189191	18.77678231	18.41401825	19.59395917	18.59463077	18.47490377	19.4744841	18.72421138	18.94201693	18.76892881
DIABLO	17.80010403	16.96622432	16.71996583	17.162723	16.21313184	16.8344848	15.97048209	16.88799983	17.02617539	17.54788167	16.17813164	17.67445803	17.60358977	16.53629328	16.07714907	17.06660124	16.92531183	17.31869565	17.43780058	16.80127711	17.83061499	16.18964458	16.12820179	16.91564048	17.62161168	16.88012866	16.00822137	17.10410847	16.88709552	16.57248186	16.56048028	15.03329303	16.94180453	17.04265125	16.86161823	16.12612119	16.52640449	16.39411919	17.31250054	17.47213483	17.06590167	16.82979729	16.54909327	16.98627631	16.83662384	17.19155641	15.86391094	17.10214379	16.84587686
DIAPH1	12.92685412	13.32490866	14.13895785	13.94505259	14.0798783	14.11751262	13.96914968	13.62149781	13.57318523	14.01041409	13.70595048	13.84932343	13.78208011	12.79164627	14.13816539	13.14360572	13.61922663	13.46232041	14.28309365	13.80065501	13.92242668	14.01687356	13.75748614	13.19527989	14.35715941	13.71072339	13.77825321	14.24994848	13.40854835	13.90296661	13.69646851	13.44744106	13.38649926	14.17288508	14.0512561	14.47767745	13.52698288	13.31503104	13.91570457	13.72089645	13.82150583	13.40265004	13.90641712	13.40620843	14.62125092	14.23325689	13.63062875	14.3486975	13.73742956
DKC1	17.09146059	16.8064588	16.39575059	16.67247636	16.12239065	16.70328667	15.95133037	16.46893337	16.6750077	17.22780317	15.87264016	17.28200682	17.04806201	16.31730785	15.74714369	16.61910263	16.96979242	16.79007646	16.91858091	16.30292686	17.37070738	16.07116682	15.80199513	16.66115959	17.24785096	16.93761734	15.96058088	16.40162149	16.75632526	16.24069449	16.80559371	16.43238377	16.86741578	17.04174907	16.29831819	17.21531018	16.95903427	16.90813945	16.32991503	17.31079042	16.43271347	16.68763662	16.96339053	16.78685498	17.24290386	16.6753441	16.85136905	17.79527379	17.39933385
DLAT	14.82478121	14.18565539	13.66106407	14.848604	13.67335947	13.97839843	13.56863838	14.41866605	14.02289762	14.97560337	13.72217289	14.77089199	14.7975195	13.87120125	13.58136062	14.74039952	14.02482373	14.68451953	14.70570413	14.38226643	14.97621404	13.49610684	13.44462953	14.73223906	14.73308615	13.6653713	13.50944453	14.71005392	14.00395232	14.2275396	13.60872949	13.34890171	14.03884217	14.5362276	14.44642292	14.11571318	14.87003783	13.56703129	15.1501369	15.30282846	14.53503812	14.09515692	14.34495351	13.92151152	14.53559186	14.66191117	13.60897581	14.60973718	15.11693817
DLD	18.63075522	17.20023369	16.71458391	18.66016196	17.45147622	17.27962723	17.51245984	18.45825949	17.83669981	18.14827133	17.00771287	18.25607366	18.53780306	17.36907984	17.25578237	18.72742316	16.46715361	17.7854362	18.48864424	19.09891225	18.36721678	17.2047485	17.05975184	18.76900026	18.01703008	17.06820658	17.48077742	18.67200474	17.15310031	17.84436568	18.40099564	16.94700856	17.49826638	17.51413588	18.22115689	18.36961153	16.87727313	17.14177843	18.64606398	18.662535	17.0634185	17.20834936	16.69167392	16.47976168	18.33270477	17.78864588	17.16877377	19.1239504	17.47806506
DLST	19.50924894	19.41389865	18.60571252	19.12354967	18.40259637	18.83348634	18.22697844	18.80004417	19.09719577	19.89374451	18.35462503	19.21348483	19.02765769	18.71459553	17.94345614	19.22755169	18.66806733	19.6601525	19.3395032	19.06620937	19.86257344	18.11658223	18.1407291	19.0974223	19.19287842	17.47336967	17.97797636	19.32359976	18.74504231	18.93985399	17.7070505	18.40411723	18.88540189	19.26979763	19.04762433	18.85663614	18.73883661	18.46200309	19.94857826	19.27604917	18.64555038	18.91239695	19.09596599	18.96655409	19.40454726	19.23563292	17.91808155	19.2606205	18.94056412
DMKN	15.85672097	14.47211349	16.22738278	15.29161552	14.44145769	15.36825288	14.57718782	15.1364993	14.82386675	15.55446995	14.2312824	15.66552905	15.61124245	14.58176731	14.30861178	15.15875395	14.87287571	15.28967776	15.44359115	14.89097773	15.56898484	14.55015698	14.60309631	15.0553885	15.99728944	15.39375292	14.66786927	15.24509671	14.91788728	15.57692719	15.12822594	14.20026671	14.92044773	15.50248353	15.47871666	15.29425924	14.87420115	14.32384793	15.13780334	15.5844279	14.95285029	14.95550092	15.5757177	14.39288628	15.60207247	15.94861882	14.48465649	16.06829877	14.50909358
DNAH11	5.839132875	5.842108863	5.851465786	5.86193087	5.864282615	5.831907416	5.81775787	5.80838667	5.853524811	5.881275837	5.805861762	5.847588774	5.831739098	5.869226695	5.863367776	5.851865221	5.826289868	5.871993877	5.867620195	5.797417321	5.820271444	5.85142842	5.846988968	5.815950213	5.837284499	5.825629779	5.840632858	5.824370326	5.835752672	5.875320541	5.839047362	5.823003093	5.808754355	5.882108074	5.846014197	5.845084034	5.805340258	5.859335425	5.859695188	5.833688402	5.829099851	5.832236576	5.86846223	5.795019254	5.872914129	5.86098397	5.840105742	5.828427515	5.854105291
DNAJB1	14.84474723	14.91634458	14.95789658	14.3925467	14.63078263	15.59800949	14.36636076	14.74353758	15.94122715	15.00832017	15.29998298	14.7877464	14.89796478	15.2397892	14.76315628	14.50444174	15.61536675	14.90604887	14.78442958	14.52767746	14.90173654	15.12681283	15.68610706	14.73068663	15.16832823	14.97635967	14.88351759	15.53442575	14.96493255	14.99126762	15.54420061	15.11353805	15.60952665	15.11761964	14.74602004	14.74139301	15.30631715	15.26285249	14.81082988	14.6538372	15.53653861	15.49545787	15.08293184	15.33617716	14.92864759	14.90724169	15.25699424	14.71217182	15.35496724
DNAJB11	14.31201423	13.57657781	13.44573715	15.52854369	14.27713847	12.53031907	14.19231598	15.09791275	13.19099096	13.95568607	14.30095522	13.54559823	12.96310966	13.98104252	14.53356282	15.13363758	13.13331698	13.83514598	13.50027323	15.27129209	13.8207087	14.44979401	14.37804009	15.01365707	13.4949438	13.67240687	14.34495956	15.19522429	13.13710548	14.00875969	13.50272038	14.30387932	13.51846949	13.86635856	15.34144872	15.18993234	13.38753418	14.39355599	13.83033146	13.64622069	12.9453578	13.31734893	13.98334735	13.62123474	13.67128412	13.69928752	14.48291247	15.52390917	13.82197299
DNAJC13	12.64163492	12.64608064	12.66005861	12.67569202	12.67920521	12.63084106	12.60970356	12.59570427	12.66313451	12.70459077	12.5919324	12.65426688	12.63058962	12.68659099	12.67783856	12.66065531	12.62244921	12.69072479	12.6841911	12.57931755	12.6134585	12.66000279	12.65337085	12.60700317	12.63887369	12.62146313	12.64387569	12.61958168	12.63658535	12.69569437	12.64150717	12.61753921	12.59625354	12.70583402	12.65191467	12.65052514	12.59115334	12.67181478	12.67235222	12.63350161	12.62664694	12.63133278	12.68544898	12.57573516	12.69209952	12.67427748	12.64308825	12.62564256	12.66400167
DNAJC8	14.9956815	13.26608974	13.59071924	13.58063397	13.47340396	13.04771531	12.83815873	13.52333482	12.73783585	13.60133557	13.52063284	13.56528609	13.6818599	13.55817101	13.62426732	13.56986244	13.44439333	14.18244753	13.58408384	13.51159621	13.950698	13.3656672	13.37571264	13.55687693	13.71453158	13.54178715	13.8063619	13.54043938	13.67093168	13.87168559	13.69919768	13.08200552	13.73833864	13.63280345	13.13645949	12.98139287	13.67262394	13.33565493	13.5644865	13.95609139	14.04554285	13.61303689	13.59618266	13.43741484	13.72735481	13.74166493	13.25809634	13.25926248	13.38278181
DNAJC9	11.60659458	11.60941633	11.61828828	11.62821096	11.63044081	11.59974362	11.58632745	11.57744196	11.62024058	11.64655327	11.57504792	11.61461221	11.59958403	11.63512864	11.62957339	11.61866701	11.59441723	11.6377524	11.6336054	11.56704115	11.58871074	11.61825285	11.61404349	11.58461348	11.60484201	11.59379136	11.60801682	11.59259718	11.60338958	11.64090664	11.6065135	11.59130081	11.57779059	11.64734237	11.61311925	11.61223729	11.57455344	11.62575003	11.62609115	11.6014323	11.59708157	11.60005572	11.63440379	11.56476738	11.63862495	11.62731313	11.60751703	11.59644408	11.62079098
DNM1L	10.35215211	10.35529744	10.36518681	10.3762474	10.37873297	10.34451549	10.32956078	10.31965632	10.36736301	10.39669318	10.31698773	10.36108918	10.34433759	10.38395839	10.37776608	10.36560898	10.33857828	10.38688304	10.38226048	10.30806277	10.33221738	10.36514732	10.36045525	10.32765026	10.35019855	10.33788063	10.35373745	10.33654951	10.34857956	10.390399	10.35206173	10.33510447	10.32004492	10.39757277	10.35942501	10.35844191	10.31643655	10.37350427	10.3738845	10.34639782	10.34154816	10.34486338	10.38315043	10.30552824	10.38785566	10.37524662	10.35318034	10.34083757	10.36797652
DNM2	15.13810201	17.13474749	16.09792327	15.7958738	17.01754522	16.85292542	16.66839638	16.53737404	16.75013361	16.50483788	16.98772637	16.22129466	16.30871529	16.92124847	17.06331899	16.38528116	17.04579831	17.26558938	16.0293769	16.65809007	16.07873789	16.3732613	16.64776236	17.06457364	16.64016162	16.66331757	16.28404948	16.43262828	16.88179784	16.30657049	16.46800825	16.98823594	16.3212734	16.49425834	18.29655519	16.51067598	16.25894339	17.19822593	16.66230627	16.14717773	15.72655742	16.49797605	16.66842594	16.52239631	16.20527073	16.64154638	17.71888595	16.60043548	16.68460115
DNPEP	8.768531857	8.772470989	8.78485617	8.798708155	8.801821015	8.758967964	8.740239083	8.727835005	8.787581574	8.824313893	8.72449294	8.779724408	8.758745171	8.808365188	8.8006101	8.785384877	8.751532362	8.812027936	8.806238764	8.713315556	8.743566146	8.78480671	8.778930482	8.7378464	8.766085277	8.750658643	8.770517292	8.748991584	8.764057691	8.816431236	8.768418669	8.747181861	8.728321686	8.825415474	8.777640238	8.776409039	8.723802657	8.795272725	8.795748921	8.761325344	8.755251763	8.759403652	8.807353313	8.710141382	8.813246017	8.797454802	8.769819582	8.754361834	8.78834992
DOCK2	14.88744652	14.42374769	14.25794906	14.97131329	14.70079096	14.52008032	14.53999717	15.03090262	14.14194217	14.78958828	14.06406947	15.04071635	15.22987178	14.35337828	14.11610182	14.91303508	14.24329985	14.67748703	14.30489346	15.04829005	15.08175145	14.19666324	14.50612332	14.91659477	14.49519276	14.86924989	14.41367286	14.92867667	14.4205334	14.66670586	14.65693792	14.13476597	14.0164524	14.7053634	15.35851923	14.9123916	15.08857614	14.31296055	14.62084398	15.35138901	14.00478668	14.33317738	14.41837447	14.42445016	14.79086319	14.97073717	14.67268506	15.08838377	14.61487297
DOCK8	14.55430184	15.17804914	14.83642301	14.02554831	15.21268936	15.34816523	15.10509208	14.32914954	15.10176416	14.57781398	15.00009921	14.64735088	15.04987748	14.91115985	15.13949178	13.97828235	15.48182495	14.49651835	14.62563688	14.3031793	14.65762178	15.0846407	14.97842818	14.2484292	15.02208025	14.66347816	14.9940578	14.70468775	15.3145111	14.55536454	14.99380462	14.80991353	15.12157325	14.89999849	14.71597924	14.73982995	14.94176222	14.85718722	14.61530011	14.26826984	15.10909883	14.79385828	14.66868848	15.03567416	14.73967694	14.83378046	14.78348657	14.27978996	15.02732709
DOK2	14.71605442	13.67484575	14.29510045	14.13516476	14.41617458	14.47025267	13.64707103	13.8619245	15.07431063	13.90408608	14.35210072	14.09345579	14.87682533	15.08901098	14.22581392	13.57893714	14.60751694	14.51634592	14.87779115	13.84767321	14.92976808	13.86478121	13.66201892	12.76063489	14.4584804	14.78574627	14.18628102	14.09736508	14.77348399	15.66557781	14.5443959	13.86206261	14.42966028	13.69277832	14.06485722	13.85582245	14.17268544	14.07053803	13.98361459	14.31783931	14.30902106	14.3681784	14.39683162	15.65256146	14.21546094	14.55795735	14.25171678	14.38397005	14.47713024
DPM1	17.16359413	17.07057613	17.2960888	16.74572141	16.38327367	16.1369439	16.26293865	17.17507121	17.27658611	17.06557961	16.88560903	16.70779045	16.89804318	16.5144675	16.13360003	16.67418551	16.19963592	17.3283517	16.56065005	17.63335734	16.86609475	15.6391785	16.46529682	17.42534487	16.47380892	16.6669162	17.37200458	16.87396915	16.28721303	16.45663156	16.41713339	16.15302686	16.41843464	16.44544149	16.42937591	16.63568828	16.26554226	16.33976727	17.1557825	16.63034482	15.94278576	16.17909279	16.63339966	16.54246745	16.62673348	16.86250381	16.05910005	16.7274114	16.64420148
DPM3	9.791944071	10.02813317	10.06998194	11.01391544	10.26446822	10.11990286	9.776323332	10.88494296	10.107628	10.2465351	10.23363416	10.31275294	10.79530424	10.3150519	9.478269427	11.60288828	9.200059677	10.85192861	11.61535682	11.3034995	11.51192949	10.16586479	9.853047646	10.76095619	10.4922436	10.22774697	10.09321213	11.18412807	10.30591447	10.16707245	10.30034039	10.27702454	10.25631799	10.36291707	10.31046473	10.309113	10.25135655	10.3298234	10.33034622	10.29255264	10.28588447	10.29044282	10.34308666	10.23635787	10.34955625	10.3322191	10.30187845	10.28490742	10.32222287
DPP3	15.65326107	15.1476052	15.35493757	15.36539243	15.00503493	14.98991901	15.25930839	15.01941598	15.53000942	15.0583171	15.02766461	14.69923278	14.25104539	15.94174441	15.43205751	14.16796025	15.5315993	14.87772736	15.19900581	13.91630882	14.97816308	15.21295922	14.78111941	14.56923586	15.12721781	15.47767299	14.9943042	14.97225585	15.27669786	15.62376178	15.16140581	15.31250321	15.35812405	15.00964486	15.18510881	15.69326977	15.63412624	15.23553115	15.60305848	15.19022119	15.39103011	15.34824154	14.74578556	15.31169607	15.31285472	15.51022954	15.07835774	14.65830908	15.21989728
DPP7	11.62850154	11.63244607	11.64484822	11.65871919	11.66183631	11.61892455	11.60017	11.58774893	11.64757736	11.68436001	11.58440229	11.63970943	11.61870145	11.66838945	11.66062374	11.64537765	11.61147876	11.67205722	11.66626011	11.57320959	11.60350162	11.6447987	11.63891442	11.59777404	11.62605161	11.61060384	11.6304897	11.6089345	11.62402125	11.67646655	11.6283882	11.60712229	11.58823628	11.6854631	11.6376224	11.63638952	11.58371106	11.65527905	11.6557559	11.62128516	11.61520325	11.61936083	11.66737619	11.57003106	11.67327697	11.65746412	11.62979103	11.6143121	11.64834676
DPY30	15.43128242	16.27158534	15.65826551	15.64198372	16.32509939	16.65674176	16.45456385	15.98253218	16.56128804	16.6429377	15.53016315	16.00865222	15.96966479	16.18381339	16.18064183	15.23571412	17.05218028	15.70886241	16.83160911	15.73200266	15.86925525	16.19759347	16.39062814	15.59270667	16.21199448	16.40096162	16.49771197	16.81911223	16.62631247	16.50482613	16.10380445	15.83010012	16.21324672	16.25646453	15.87466467	15.57517765	16.31129213	15.91947753	15.84166012	16.63846501	16.44724556	16.2997786	16.65002646	16.2670559	15.76844362	16.36490139	16.02611625	14.75801912	16.33710132
DPYD	10.44509558	10.44780298	10.45631541	10.46583598	10.46797548	10.43852224	10.42564973	10.41712431	10.4581886	10.48343501	10.41482729	10.45278831	10.43836911	10.47247334	10.46714321	10.45667879	10.43341169	10.47499077	10.47101183	10.40714498	10.42793645	10.45628141	10.45224263	10.42400522	10.44341403	10.43281118	10.44646018	10.4316654	10.44202045	10.4780172	10.44501778	10.43042156	10.41745881	10.48419213	10.45135584	10.45050963	10.41435285	10.46347479	10.46380208	10.44014249	10.43596807	10.43882169	10.47177787	10.40496335	10.47582797	10.46497454	10.44598064	10.43535641	10.45871669
DPYSL2	20.14744489	17.5461819	18.52761359	19.58884345	18.69932552	17.52129856	19.37269759	18.53282578	17.54458101	19.07929039	19.08922193	17.99480781	18.31840491	19.38471744	18.98690157	18.64366361	17.93653602	17.89342403	18.79286914	17.85666632	19.44453707	18.90234988	18.89709139	18.39815902	17.89897437	19.09402198	19.0015753	18.1036581	18.43439584	18.14742018	18.05690054	19.85146205	17.98924663	18.7317844	19.50763252	18.20708707	17.52823934	20.12669312	18.81007897	18.0722804	17.7541594	18.50726702	18.62146188	18.59683234	17.9617524	18.90931695	20.26751817	18.41969495	18.277253
DR1	12.81160727	13.52347381	14.62568727	13.75369039	13.31672134	13.18311942	13.03575634	13.72764677	12.47578797	13.46492996	12.82678898	13.66921721	13.32298546	13.10604188	12.94613383	13.60225655	13.73400092	13.67773952	13.35940876	13.30696374	13.01588172	12.74566607	12.60172727	13.68816887	13.9096241	13.51847599	12.93346352	13.1796484	13.4269369	13.67841685	13.37224196	13.21236006	13.34039912	13.54151745	13.58146203	13.631295	12.98284144	13.29398704	13.13855944	13.32586529	12.96930401	13.66202195	13.77665833	12.98089286	13.77367386	14.21419666	13.16508306	13.19741359	13.34568963
DSG1	13.7103623	13.71681624	13.73710835	13.7598037	13.76490387	13.69469264	13.66400689	13.64368382	13.74157371	13.80175662	13.63820812	13.72870038	13.69432761	13.77562597	13.76291989	13.7379746	13.68251001	13.78162708	13.77214199	13.61989488	13.66945801	13.73702732	13.7273996	13.66008667	13.70635377	13.68107849	13.71361527	13.67834715	13.70303174	13.78884153	13.71017685	13.67538207	13.64448121	13.80356147	13.72528564	13.72326842	13.63707714	13.75417503	13.75495524	13.69855501	13.68860394	13.69540648	13.77396809	13.61469426	13.78362281	13.75775019	13.71247213	13.68714587	13.74283258
DSP	16.27661112	15.5289529	19.52086857	16.34807689	14.96933651	16.74282648	15.37779109	14.78139699	15.63440603	15.52959428	15.27467043	15.5628386	15.93407564	15.03569966	15.0895985	17.2497311	14.63166193	15.62072156	15.98868673	15.71036966	16.03819236	15.38189531	15.37707994	15.78761252	16.11117381	16.63324944	15.52890852	16.42574045	14.84895671	16.22026224	15.46947188	14.51175418	14.83595448	16.3601414	15.92672434	15.63959932	15.50763362	14.54438943	15.72291819	15.90353904	15.39903476	15.61298491	16.15857336	15.82490339	16.38692896	16.72881103	14.43511334	15.89975154	16.29683664
DSTN	12.34353358	12.34651917	12.35590631	12.36640518	12.36876451	12.33628479	12.32208956	12.31268811	12.35797198	12.3858126	12.31015505	12.35201678	12.33611593	12.37372456	12.36784672	12.35630703	12.33064911	12.37650067	12.37211287	12.30168334	12.32461125	12.35586882	12.35141503	12.32027607	12.34167923	12.32998689	12.3450384	12.32872337	12.34014246	12.37983808	12.34344779	12.32735172	12.31305698	12.38664752	12.35043712	12.34950395	12.30963186	12.36380135	12.36416228	12.33807153	12.33346816	12.33661501	12.37295762	12.29927753	12.3774239	12.36545522	12.34450959	12.33279365	12.35855433
DTYMK	13.8137332	13.29081142	13.35303369	14.13515503	13.40059465	13.14399507	13.44755211	14.20636714	13.14256983	13.56479577	13.33618562	13.45831645	13.99687868	13.29151419	13.48389264	14.47214412	13.47824751	13.73730279	13.50070702	14.35838561	13.54105846	13.5900881	13.49421489	14.18111093	13.45578943	13.07628269	13.3970902	14.12293781	13.09547859	13.69254186	13.28530331	13.97117001	13.26424227	13.88467505	13.67203746	14.18249469	13.15842414	13.75804544	14.27332383	13.98692975	13.45457961	13.4163891	13.85663173	13.24516536	13.51658547	14.10012848	13.59857073	14.1055499	13.77063006
DUSP3	12.10985051	12.1124648	12.12068449	12.12987765	12.13194357	12.10350323	12.09107342	12.08284119	12.12249326	12.14687144	12.08062316	12.11727869	12.10335537	12.13628675	12.13113992	12.12103538	12.09856844	12.13871761	12.1348755	12.07320505	12.09328149	12.12065166	12.11675178	12.08948546	12.10822679	12.09798858	12.11116819	12.0968822	12.10688114	12.14163995	12.1097754	12.09568114	12.08316419	12.14760253	12.11589548	12.11507837	12.08016504	12.12759766	12.12791369	12.10506776	12.1010369	12.10379239	12.13561519	12.07109844	12.13952601	12.12904584	12.11070514	12.10044628	12.12300319
DYNC1H1	15.75382107	15.56482202	17.53061211	15.70555419	15.036121	17.1538222	15.72466508	15.14825768	15.37751947	15.38453814	15.31967524	15.14976388	15.18179029	15.05311513	14.73371392	15.11190068	14.91796663	15.43536611	15.13942147	15.31659725	15.66582777	14.78087694	15.49152291	15.39215761	15.11981907	14.91162173	14.35081539	15.27428975	15.79437963	15.81001785	15.73915245	15.95471613	16.03705861	15.11008328	14.99604239	14.99983065	15.84873744	15.95606773	14.73690447	14.81977692	15.93955841	15.8675255	15.35111074	15.85918538	15.12570439	14.85587289	15.82913085	14.9672934	15.63814497
DYNC1I2	11.82734508	11.83074193	11.84142213	11.85336721	11.85605154	11.81909778	11.80294718	11.79225069	11.84377235	11.87544797	11.7893687	11.83699682	11.81890566	11.86169482	11.85500732	11.84187805	11.81268579	11.86485334	11.85986113	11.77973003	11.80581623	11.84137948	11.83631219	11.80088388	11.8252353	11.81193235	11.82905719	11.81049478	11.82348684	11.86865047	11.82724747	11.80893419	11.79267037	11.87639791	11.83519957	11.83413786	11.78877344	11.85040471	11.85081535	11.82113064	11.81589316	11.81947349	11.86082224	11.77699283	11.86590374	11.85228639	11.82845553	11.81512574	11.84443492
DYNLL2	17.17954181	16.69055218	16.27883233	16.22718382	15.58682491	16.69999392	15.32169911	15.97346264	16.76801236	17.12536675	15.46420412	17.36093439	17.15523667	16.11038578	15.46209022	16.44306059	16.96395193	16.57200046	16.73541926	15.8370353	17.27620966	15.54154907	15.40754454	15.97835652	17.32040651	16.55090602	15.35380571	16.14800115	16.84213937	15.82249072	16.69077532	16.06280152	16.16945067	16.31958936	15.12473588	16.42816436	16.77817255	15.77191118	15.4716371	16.52399116	17.09712213	16.71917095	16.20866918	16.67645481	16.28669216	14.94499944	16.69838742	15.89285764	18.03254841
DYNLRB2	12.36779848	12.37065668	12.37964324	12.38969411	12.39195277	12.36085901	12.34726952	12.33826924	12.38162077	12.40827338	12.33584427	12.37591969	12.36069736	12.39670116	12.39107414	12.38002687	12.35546381	12.39935881	12.39515824	12.32773407	12.3496836	12.37960735	12.37534362	12.34553341	12.36602327	12.35482985	12.36923909	12.35362025	12.36455207	12.4025538	12.36771635	12.35230713	12.33862237	12.40907268	12.37440743	12.37351409	12.33534341	12.38720139	12.38754692	12.3625695	12.35816257	12.36117514	12.39596695	12.32543092	12.40024264	12.38878469	12.36873284	12.35751685	12.38217827
DYSF	15.18183171	14.29791017	14.43434321	16.25945303	15.36472869	14.32420698	15.30614236	15.97961689	14.13483278	15.18786939	15.17246685	15.07188387	14.77284145	15.16093778	15.31822537	16.32783665	14.10513547	15.00930927	15.33334473	16.25554879	15.0012945	15.45280447	15.43231274	15.91491952	14.79016851	14.92548553	15.17026252	16.29900738	14.30425909	15.21876171	15.07868275	15.34954633	15.06257253	14.29030768	16.52986717	16.9893204	14.98449608	15.75781906	14.77101655	14.10810072	13.89919504	14.79707653	14.80016277	14.37574519	14.5631836	15.32014265	15.65150121	17.01093786	14.87141726
ECH1	19.9794332	19.65713527	19.43497135	20.49531944	19.16003363	19.18387453	19.42563953	19.4974867	19.18564554	20.29999447	19.47045215	18.85784399	18.84622302	19.66723464	19.23800638	20.05417144	19.37115355	19.83970961	19.29596499	20.45238154	20.12402958	19.08298051	19.16173916	20.03644783	18.95457834	19.58812417	18.93639865	20.50391575	19.01823555	19.73573451	19.25588488	20.46460814	19.07722901	18.73157956	20.74672362	20.3360974	19.64931862	19.16106831	19.84828937	19.68921258	19.27055051	19.24534864	20.30327049	19.38595338	19.52075629	19.63962432	19.52381698	19.97980201	19.9194644
ECHDC1	14.48058735	14.74011653	15.35241679	15.13807864	15.10804047	15.15995446	14.84493825	15.54843262	15.23553596	15.14411853	15.44162939	14.72880663	14.30937333	15.80091369	15.39012282	14.93501179	15.34220922	14.55494959	15.53668254	15.08010385	14.66320027	14.88685189	15.77126	15.1468997	14.05756423	14.76001379	15.64261866	15.04077601	15.95447212	15.41073412	14.92538514	15.95525137	15.43890652	15.19159568	15.15075909	15.14970671	14.7973023	15.95120038	15.16623776	15.1368137	15.13162222	15.47480171	15.17615678	15.64510623	15.18119365	15.16769588	15.64000067	15.13086154	15.15991335
ECHS1	18.39110173	16.7760528	17.14816125	18.22914457	17.23821069	17.80118362	16.94529521	17.1770216	16.30406176	17.30447053	17.1187343	18.74898945	17.95522304	16.92849271	16.86203532	17.50610645	17.20486172	17.84888768	17.78017117	17.95320715	17.95274287	16.96280129	17.44620747	17.73609963	17.73831797	17.10215327	16.66390414	17.58425864	17.61595433	17.02741417	17.15344531	16.69248744	17.23600721	17.54947678	16.71823069	16.36767126	17.2958531	16.93576237	17.34189829	17.90950333	17.22525857	17.58904349	17.56043525	17.07993384	17.89321783	16.94077103	16.50456729	16.89806148	16.72139065
ECI1	12.97863794	12.98204525	12.99275833	13.00474017	13.00743277	12.97036525	12.95416493	12.94343551	12.99511578	13.02688892	12.94054465	12.9883194	12.97017254	13.01309342	13.00638534	12.99321565	12.96393352	13.01626167	13.01125408	12.93087631	12.95704281	12.99271554	12.98763266	12.95209528	12.97652166	12.96317776	12.98035532	12.96173577	12.97476782	13.02007049	12.97854003	12.96017037	12.94385648	13.02784177	12.98651661	12.98545163	12.93994756	13.00176856	13.00218046	12.97240436	12.96715077	12.97074212	13.01221816	12.92813068	13.0173153	13.00365603	12.97975181	12.96638099	12.99578039
EDC4	10.9108078	10.9143511	10.92549175	10.93795182	10.94075188	10.90220494	10.88535803	10.87420039	10.92794329	10.96098455	10.87119415	10.92087566	10.90200453	10.94663846	10.93966264	10.92596733	10.8955165	10.94993315	10.94472571	10.86113993	10.88835078	10.92544726	10.92016151	10.88320578	10.90860706	10.89473058	10.91259372	10.89323104	10.90678322	10.95389399	10.91070598	10.89160316	10.87463816	10.96197544	10.91900092	10.91789344	10.87057323	10.9348616	10.93528994	10.90432543	10.89886216	10.90259684	10.94572826	10.85828471	10.95102883	10.93682441	10.91196612	10.89806165	10.92863443
EEF1A1	22.08993918	22.6110503	22.21185025	21.47492457	22.52439696	22.08222766	23.01182945	21.61296288	22.69731487	21.98500598	22.56855779	23.13810915	21.92519517	22.18305671	22.76374261	22.33140849	22.42813519	22.39209857	22.17426163	21.65784993	21.04600022	23.35015428	23.2880521	21.41709216	21.31520993	21.89976991	23.17537069	22.07060572	22.08928342	22.18626654	22.43399978	23.05989922	23.3299201	22.59667177	21.98244199	21.39341707	22.4495696	22.91220746	21.97194065	22.55241272	22.58452231	22.56029269	21.87926752	22.76902417	21.94894407	21.06285132	23.02514799	21.86082072	22.08836357
EEF1B2	13.04290234	13.73131466	13.08175476	13.19376841	13.49088276	13.76267142	13.38777305	13.42081907	13.9247429	13.35295692	13.50891328	13.30835908	13.25533885	13.67000237	13.39515085	13.08897861	13.92864165	13.54508419	13.40217466	13.06656124	12.86765945	13.34906628	13.26643071	13.72122346	13.05513128	13.31077533	13.43918305	13.30961024	13.87494263	13.67022125	13.57140039	13.44604133	13.76532421	13.24575004	13.31837459	13.36822988	13.6471665	13.54400761	13.47402828	13.18455324	13.72620075	13.71845171	13.47592337	13.46855607	13.23756432	13.2961925	13.55945436	13.27177899	13.39633672
EEF1D	16.66616931	17.60681647	17.3143644	16.58208276	17.60636541	17.79190757	17.53606401	16.75521403	17.88364957	17.06595394	17.75274478	16.92875651	17.30417858	17.49254105	17.58855675	16.66731796	17.8083724	16.78743833	17.10584914	16.42583973	17.18505079	17.46807375	17.43321617	16.68545863	17.25404871	17.01145215	17.58417118	17.0094536	17.76974656	17.01364775	16.94768313	16.68763042	17.36636823	16.83351167	16.37620281	16.75909456	16.73148438	17.54602964	16.92443173	15.99395664	17.55954355	17.18738301	16.66590878	17.54728583	16.52571326	17.09269932	17.28812464	16.02407411	17.19007137
EEF1G	16.34567103	17.08063312	16.90359578	16.27512479	17.31967859	17.20543249	17.11404611	16.19790337	17.28631324	16.57612353	17.26808043	16.31452405	16.5543894	17.04123585	17.32769492	16.31697846	17.34696602	16.32809678	16.80447752	16.20622464	16.41159869	17.02600087	17.08637403	16.34473159	16.62420299	16.55576014	17.27838678	16.81560531	17.31104067	16.98185865	17.37198556	16.84061321	18.18836916	16.58554643	16.44102887	16.41923075	16.14861765	16.40002124	16.75454027	16.66499477	17.00430332	16.71173626	16.95722066	16.82131775	16.75032735	17.85997678	16.96702334	16.10943814	16.91353275
EEF2	19.82767727	20.9852597	20.55265776	20.29012673	21.15548357	20.89464211	20.88688748	20.01562512	20.98072508	19.95300219	21.15592733	20.55659643	19.97392582	21.08089749	20.93418766	19.92308042	21.62774737	20.15736698	20.10613732	19.92153483	19.79812759	20.83933389	20.99164879	19.90846256	20.3478579	19.91599996	21.13362445	20.33940585	21.27761485	20.93007039	21.42339047	21.35880571	21.4516115	20.65685575	20.49060255	20.52548787	21.05474819	21.47520445	20.30577722	20.43234015	21.08340626	21.20086948	20.89374246	21.31882636	20.80734598	20.88261888	21.28302128	20.25548973	21.15964503
EFHD2	20.3223433	18.19928868	19.61556818	19.09543735	19.49578176	19.98187685	18.7472295	18.25120689	19.06283145	18.80910324	18.67925249	19.88231187	19.51893923	19.90023859	19.23192676	19.92949116	18.1692218	19.20925406	19.35546185	19.73725178	19.32688022	19.54210243	18.95913231	19.43134793	17.32609143	18.56611157	19.47080183	18.89641245	18.5473777	17.7165773	18.42531622	20.36663243	18.62697871	18.84944267	19.50846821	19.48427243	17.69328234	19.48767562	18.60312471	18.97575121	17.96901883	19.09249114	18.85094866	21.67707026	18.46080862	18.56875522	19.3964155	18.61835318	19.22124145
EFTUD2	16.92365559	15.95134741	15.97881394	16.36765856	15.29634222	16.19159504	15.25095994	15.99729901	16.16611148	16.51456877	15.30771652	16.96121082	16.65122504	15.69132178	15.33270531	16.2101552	16.21237219	16.46132092	16.34844849	15.9358527	16.66506909	15.48586829	15.428216	16.08883409	16.64089413	16.33621989	15.38844883	16.12818112	16.18529445	15.60705118	16.54209299	15.70507296	15.94098288	16.53563098	16.31906419	16.45478928	16.36159448	16.26025718	16.91816258	16.94756871	16.26296588	16.0178673	16.67914817	15.32505604	16.44464825	16.3939681	15.5089322	15.1482787	16.12855691
EHD1	16.04953124	16.67480352	16.25885135	15.70712103	15.29898663	16.42223102	15.88494914	15.89177314	16.46528619	16.35584937	15.16935381	16.30087826	16.57392658	16.21464048	15.66754022	16.12167122	16.359799	16.35450498	15.73845291	15.94463479	16.36289831	16.09508006	15.99277866	15.58679029	16.04969611	16.51237679	15.50015587	15.96764352	16.36344078	16.1684512	15.99930225	15.63719147	16.04907152	16.85254189	16.62805187	16.6152456	15.59819004	15.94294959	16.09078521	16.05841413	15.69884313	16.19907639	16.1016977	16.34534337	16.08610376	17.67512336	15.82692818	16.93919263	16.87470248
EHD4	14.26935869	13.92766834	14.05808623	15.00892195	14.29222322	13.96633332	14.13531564	14.64114847	13.73182288	14.38804171	14.15340888	14.99255931	14.15110549	14.29236262	14.06785024	14.52901211	13.79777155	14.40526465	14.19113169	14.2374874	14.16405951	14.36422354	14.06809483	14.71474114	14.28163991	13.67533001	14.10881346	14.70557716	14.15642594	14.61213399	14.22854073	14.20834385	14.19040723	14.2827465	14.23731073	14.23613982	14.18610949	14.25407979	14.25453266	14.22179475	14.21601858	14.21996716	14.26556881	14.17311718	14.27117296	14.25615501	14.22987304	14.21517223	14.24749598
EIF2S1	10.68190806	10.68453187	10.69278149	10.70200813	10.70408157	10.67553767	10.66306259	10.65480038	10.69459685	10.71906381	10.65257427	10.68936329	10.67538927	10.70844057	10.703275	10.69313366	10.6705849	10.71088028	10.70702418	10.64512915	10.6652787	10.69274855	10.68883446	10.66146885	10.68027843	10.67000293	10.68323054	10.66889252	10.67892787	10.71381327	10.68183267	10.66768709	10.65512455	10.71979756	10.68797505	10.68715496	10.65211448	10.69971984	10.70003702	10.67710789	10.67306235	10.67582788	10.70776657	10.64301487	10.71169163	10.70117329	10.6827658	10.67246958	10.69510864
EIF2S3	14.38387652	14.0475013	13.81575904	13.71588151	14.12148972	13.86878789	14.20322049	13.90879515	14.59045778	13.90134686	13.61858136	14.35574731	13.51706342	14.07762101	14.33246083	13.80762196	14.22519071	13.62491719	14.04729503	13.25049761	14.39061359	13.98378931	13.82569045	13.22353565	14.06673821	13.68988695	14.30453196	14.06375426	13.92262852	14.02000736	14.33938999	13.95219071	14.23906444	14.45184346	14.25143768	14.03227481	14.24871622	14.13547673	14.06304692	13.57507727	13.72677902	13.53512501	15.05270094	13.90899166	14.11710708	13.58371697	14.01227851	13.64051358	14.40467428
EIF3A	14.26940616	12.39901025	13.81793232	13.93944624	13.80120797	13.57429115	13.67036693	14.0465212	13.54194884	14.03246324	13.42832025	13.79778525	13.62075244	13.0818399	13.87389092	13.57374395	13.70476696	13.36188624	14.24654391	13.54112395	13.75469888	13.48458675	13.94642408	13.03472238	13.83572826	13.53162426	13.55005691	14.86146486	13.00317369	13.54775802	12.89947003	13.23930526	13.17603718	14.11075176	14.06588453	14.28427701	13.73537421	13.01595369	13.74030317	13.61564326	13.49553235	13.06489176	14.01969854	13.49375503	14.6689196	14.10973837	13.60151795	14.12644945	13.83196731
EIF3B	12.77961966	12.78265218	12.79218685	12.80285072	12.80524714	12.77225695	12.75783861	12.7482894	12.79428498	12.82256317	12.74571653	12.78823619	12.77208543	12.81028514	12.80431493	12.79259387	12.76653269	12.81310489	12.80864812	12.73711168	12.76039994	12.79214877	12.78762499	12.75599662	12.77773617	12.76586006	12.78114813	12.76457668	12.77617525	12.81649474	12.77953252	12.76318348	12.74866407	12.82341121	12.7866317	12.78568387	12.74518512	12.80020598	12.80057257	12.77407176	12.76939605	12.77259236	12.80950615	12.73466806	12.81404262	12.80188584	12.78061101	12.76871094	12.79487649
EIF3CL	14.57108115	14.09098842	14.18496684	14.97557865	14.70478858	14.31488188	14.45565788	14.02087074	13.18675655	14.62583577	14.30909165	14.2792984	15.44080186	14.34679431	13.62891257	14.63216204	14.68940599	14.43995142	14.76762826	14.3385424	14.55400387	13.80478059	14.46032411	13.95770743	14.26848672	13.890828	14.02255378	14.57817778	14.41555356	13.93475901	13.68444803	14.27469519	14.85363423	14.59207741	14.27764629	14.71292922	13.72849584	13.90456993	14.16589161	15.17232002	13.53560736	13.71462083	15.67080749	14.40429329	14.23172754	13.96839215	14.28580185	14.86399487	14.16364963
EIF3D	11.45276044	11.4569477	11.47011301	11.48483751	11.48814645	11.44259413	11.42268553	11.40950014	11.47301008	11.51205613	11.40594756	11.464658	11.4423573	11.49510283	11.48685926	11.47067502	11.43469017	11.4989963	11.49284247	11.39406612	11.42622217	11.47006043	11.46381407	11.42014214	11.45015975	11.43376141	11.45487094	11.43198935	11.44800445	11.50367695	11.45264012	11.43006563	11.41001747	11.5132271	11.46244255	11.4611338	11.40521379	11.48118569	11.48169188	11.4451	11.43864385	11.44305726	11.49402722	11.39069201	11.5002911	11.48350521	11.45412928	11.43769786	11.47382682
EIF3E	15.19555217	15.71381277	14.60640411	14.50977861	16.22771257	14.77790173	15.98075786	15.1597103	15.71974735	14.60938804	15.24893439	15.70855429	15.186933	15.0949417	16.03441065	14.74197397	15.44848164	15.10087623	14.97347818	15.14692297	15.17356478	15.13510446	15.99572287	14.03180952	14.99269482	14.63241394	15.93416101	15.17834298	14.95687666	15.58092219	16.14472889	15.16270067	14.73224684	15.01364914	15.04986402	15.14166366	15.33308568	15.94089546	15.33538488	14.38388343	16.09353259	15.62648805	14.60786561	15.22186075	14.64637445	14.65298553	15.12857728	14.7703602	15.44096135
EIF3F	15.44289449	16.54933435	16.05029515	15.44965598	16.56158714	16.50777829	16.48308542	15.5802299	16.56978711	15.69227749	16.54557578	15.76214761	16.10365912	16.30675311	16.63696434	15.49215631	16.80515227	15.7740036	16.07352216	15.44783291	15.77320092	16.30820133	16.6779368	15.3579581	16.39579586	15.76254476	16.72349335	15.90925391	16.56874451	15.94084939	16.96630898	16.49834393	16.66422627	15.04190966	15.93429039	16.18452668	16.46036708	16.72679571	14.83882751	15.76675452	16.54496917	16.45053808	16.16594982	16.07731259	16.18539717	16.69267647	16.43089948	15.36741096	15.61957146
EIF3G	10.73906859	10.74250321	10.75330211	10.76537995	10.76809412	10.73072963	10.71439952	10.70358414	10.75567845	10.78770614	10.70067012	10.74882762	10.73053537	10.77380012	10.7670383	10.7537631	10.72424637	10.77699375	10.77194605	10.69092432	10.71730045	10.75325898	10.74813537	10.71231329	10.73693537	10.72348455	10.74079973	10.72203101	10.73516747	10.78083308	10.7389699	10.72045307	10.70400848	10.78866663	10.74701038	10.74593687	10.70006825	10.76238453	10.76279973	10.73278508	10.72748939	10.73110951	10.77291785	10.68815669	10.77805582	10.76428713	10.74019139	10.72671345	10.75634838
EIF3H	13.38777711	14.46259887	13.99141845	13.5508873	13.57409765	13.86058739	13.68908275	13.89306919	14.07624486	14.67338377	13.60134378	13.69650861	14.13690564	14.03197234	13.78220414	13.20193696	14.25251462	14.49183655	14.13368955	13.32839689	13.62960972	13.40980233	13.75413889	13.56372946	14.68129438	14.24189549	13.54908397	13.1647312	14.09609434	14.24438304	13.94927672	13.46205707	13.50388423	13.22617476	13.59292699	14.14432675	13.82493964	13.46808436	14.16740225	13.9904442	13.16704354	13.74216621	14.37129944	14.08054538	14.32732041	14.33089177	13.6132697	14.05000649	14.20421017
EIF3I	15.20046944	16.14941464	15.89053862	15.07516208	15.90003995	16.08540429	15.94804308	15.19387329	16.29352529	15.53875652	16.08895816	15.40771569	15.53881082	16.00511472	16.03317491	15.02709739	16.41225068	15.31241982	15.53359877	15.00487881	15.59909295	15.927505	15.83374617	15.19328033	15.47910628	15.52036618	16.1476682	15.72257709	16.22555866	15.65424721	16.09560572	16.2052479	16.10136285	16.05114114	15.41902834	14.79431984	15.9485711	16.0544405	14.7456419	14.95133016	15.80421756	15.64659409	15.98689664	15.97098768	16.44529904	15.54956533	16.21375155	15.09952335	16.39399594
EIF3L	16.79368342	17.49657852	17.1350376	16.78148204	17.77124492	17.37938806	17.57092573	16.10546003	16.70194212	16.81418953	17.8506613	16.66999486	16.80130405	17.07537555	18.08505514	17.21786822	17.30127093	17.30549556	16.89107233	17.28479158	17.10165349	17.65183998	17.70077881	16.62271002	16.01648737	16.80796225	17.5742656	16.78980444	16.85271209	16.72342896	16.5645073	17.30769213	17.21863099	17.3855938	17.44221235	16.88120238	16.92487589	16.91413389	16.87422179	16.26646603	17.94876025	17.45567914	17.20495509	16.99324874	16.8263884	17.1730017	16.92644143	17.42916468	17.17032017
EIF3M	10.10386109	10.10772304	10.11986555	10.13344613	10.136498	10.09448459	10.07612267	10.06396163	10.12253756	10.15855017	10.06068504	10.11483434	10.09426616	10.14291395	10.13531081	10.1203839	10.08719467	10.14650493	10.14082919	10.04972666	10.07938454	10.11981706	10.11405597	10.07377686	10.10146245	10.08633807	10.10580762	10.08470368	10.09947459	10.15082196	10.10375012	10.08292941	10.06443877	10.15963016	10.11279101	10.11158393	10.06000829	10.13007801	10.13054488	10.09679578	10.0908412	10.09491174	10.1419219	10.04661468	10.14769915	10.13221734	10.10512358	10.08996871	10.12329085
EIF4A1	19.89650991	19.55861747	19.81565841	19.51505403	19.64917364	20.16728204	20.43626224	20.08336455	18.48549096	18.89862027	18.81445194	19.46478396	19.14692817	19.04840012	19.90514729	19.02265175	19.0528178	19.41767704	19.96777056	19.06379241	19.40242187	20.48189254	20.23445984	18.79405113	19.03387668	20.04111654	20.32243953	19.36846986	19.33581302	19.76234848	19.90469721	19.95180554	20.22963749	18.88044277	19.02592395	18.69533352	19.12973403	20.254632	18.52365492	19.24282246	19.46394489	19.67146839	19.75316548	19.71047466	19.37200078	19.0323225	20.02253459	19.06422809	20.00421541
EIF4A2	12.83078546	12.83450273	12.84619034	12.85926214	12.86219967	12.82176023	12.80408622	12.79238078	12.84876224	12.88342569	12.78922695	12.84134761	12.82154999	12.86837526	12.86105696	12.84668927	12.81474343	12.87183171	12.8663686	12.77867911	12.80722589	12.84614367	12.8405984	12.8018283	12.82847668	12.81391892	12.83265907	12.81234575	12.82656329	12.875987	12.83067865	12.81063796	12.79284005	12.88446522	12.83938083	12.83821898	12.78857554	12.8560202	12.85646958	12.82398484	12.81825334	12.82217138	12.86742038	12.77568371	12.87298119	12.85807938	12.83200066	12.81741354	12.84948731
EIF4A3	18.76404615	17.3597572	18.49744504	17.70368522	17.50483395	17.60822864	17.8713026	18.03860113	17.78070615	18.09699308	16.82991996	18.14906664	18.8615057	17.05531409	17.68880368	17.84746139	18.02115852	18.51323916	18.97952092	18.01730888	18.48308024	18.08438893	18.11742686	17.48609458	18.23575788	18.21175852	17.91901079	17.14748202	19.13083807	17.93261946	18.65157492	18.06939227	18.51434999	18.30046324	17.9437982	18.50809797	19.00051194	18.1496186	18.27957955	18.32137419	18.67645081	18.84210921	18.93132838	18.10705953	18.58023003	18.51167201	18.58214485	17.41513918	18.29837379
EIF4B	11.13980315	11.1439663	11.15705583	11.17169559	11.17498548	11.12969535	11.10990135	11.09679184	11.15993623	11.19875754	11.09325971	11.15163222	11.12945989	11.18190182	11.1737057	11.15761461	11.12183688	11.18577287	11.17965447	11.08144666	11.11341762	11.15700356	11.15079315	11.10737259	11.13721743	11.12091347	11.14190149	11.11915161	11.13507453	11.19042659	11.13968352	11.11723896	11.0973062	11.19992177	11.14942953	11.14812831	11.09253017	11.16806478	11.16856806	11.1321868	11.12576781	11.13015582	11.1808324	11.07809197	11.18706023	11.17037096	11.14116411	11.12482727	11.16074827
EIF4G1	9.114754297	9.118251816	9.129248505	9.141547555	9.144311435	9.106262603	9.089633402	9.078619935	9.131668366	9.164282656	9.075652546	9.12469206	9.106064788	9.150121946	9.143236275	9.129717939	9.099660601	9.153374067	9.148233914	9.065728248	9.09258747	9.12920459	9.123987141	9.08750896	9.112582001	9.098884834	9.116517146	9.097404667	9.110781726	9.157283717	9.114653798	9.095797831	9.079052054	9.165260739	9.122841545	9.121748375	9.075039649	9.138497269	9.138920079	9.1083557	9.102963023	9.106649447	9.149223512	9.062909928	9.15445559	9.140434714	9.115897656	9.102172863	9.132350574
EIF4H	16.00608852	15.86879347	15.78483123	15.53938735	16.86334144	16.22812312	17.01875653	16.23001704	16.00461929	16.28571653	16.76587156	16.30067617	16.23721659	16.66249175	15.95906163	15.65164546	17.07199132	16.37482586	16.06542049	15.96288068	17.18204404	16.55275362	16.53917613	16.07807277	16.33931242	16.4492104	17.08641106	16.5482294	15.5277393	16.17148848	16.54177031	16.89786595	16.57278421	16.30674512	15.97498897	16.12653821	16.51664288	17.16246155	16.07842434	15.95183809	16.7885344	16.61048489	16.48413173	16.84304541	16.3826674	15.8087999	16.92039473	16.29292734	16.44472022
EIF5	9.732301567	9.736188646	9.748410165	9.762079105	9.76515083	9.722864055	9.704382664	9.692142498	9.751099555	9.787346479	9.688844596	9.743346216	9.722644206	9.771608526	9.763955917	9.748931885	9.71552671	9.775222874	9.769510202	9.677814913	9.707665762	9.748361359	9.742562781	9.702021598	9.729887317	9.714664536	9.734260766	9.713019506	9.727886524	9.779567987	9.732189875	9.711233697	9.692622748	9.788433504	9.741289587	9.740074657	9.688163434	9.758689072	9.759158976	9.725190284	9.719196961	9.723293986	9.770610023	9.674682684	9.776424858	9.760842314	9.733572276	9.718318792	9.751857747
EIF5A	18.30096649	18.7204366	17.91112818	17.92558851	18.44787064	17.27824347	17.97143261	17.58601946	18.35484497	17.4413386	17.92333572	17.40633247	16.87986354	18.32477114	17.4273376	17.40158129	18.74065682	18.02869872	17.75053336	16.50701044	17.61169028	17.84374745	18.00980731	17.29662253	16.29694109	16.99111127	18.97353107	17.6553408	18.70169914	18.63538609	17.91107841	17.74063218	17.83067767	17.48785494	18.22358695	17.67349295	18.30598323	19.19935565	17.27163844	16.99199878	18.68515226	18.64201536	17.5783895	18.80924784	17.40936488	17.27071615	19.14724986	17.35055455	17.05752801
ELANE	20.61046217	20.27388303	20.35914988	20.23150083	20.63646725	19.24382598	22.52616913	21.08965136	18.85809187	20.13244332	20.37953527	19.5986615	18.3500397	19.84649423	21.48815887	22.16731418	19.07589436	20.96922294	20.84380321	23.41061444	20.15537235	22.78938269	22.61852045	20.06229635	21.60186227	21.19076274	21.47237771	23.61495716	20.2417672	21.58714916	22.49816629	21.06035561	21.400606	22.0329108	24.10141665	22.4671153	21.77929667	20.44273488	21.8400873	21.57338947	21.00713177	20.14013828	20.4892414	20.1956715	20.81865727	22.58483267	21.42552582	22.81856372	20.57315204
ELAVL1	16.41300225	17.18015685	17.18819704	16.92921304	17.52084212	17.89807717	17.51871388	17.41170714	17.95858936	17.96218906	17.8375368	16.80649812	16.55723771	17.7171725	17.97459683	16.78020309	17.62624408	18.24926152	17.25487989	16.72067613	16.93939849	17.77152999	17.73882707	17.25640588	17.89752922	18.02935736	17.72348278	17.08966048	18.05819844	16.9592289	17.77550854	17.36582178	17.93262195	18.48967382	17.31600802	17.55578973	17.67591038	17.72506056	17.82316123	16.84958989	17.47803908	17.51581233	17.9236208	17.27516099	17.43878427	17.12662155	17.78406144	17.22186021	17.8199662
ELMO1	15.26450891	15.1055654	16.21949434	14.968233	15.25361289	15.5254244	15.3795625	14.92913122	15.37052526	15.33222912	15.78258071	15.04621402	14.83661981	15.32940196	15.45152468	14.29639801	15.34741034	14.59989347	15.16331796	15.32140174	15.00220391	15.49124795	15.23836135	14.59577965	15.70049963	15.50541341	15.25027046	14.25011849	14.56061288	14.46905124	15.39272085	15.25574568	15.55595041	15.10561468	14.61155163	14.87691289	15.53616521	15.42484985	14.68841777	14.47893179	15.60723084	15.60540081	15.12406058	15.32717136	15.16717678	14.68997339	15.33805148	14.51604651	15.20233062
ELMO2	8.546113354	8.550999796	8.566363452	8.583546659	8.587408121	8.534249469	8.511016537	8.49562944	8.56974428	8.615310243	8.491483651	8.559997568	8.533973098	8.595526082	8.585905996	8.567019306	8.525025702	8.600069674	8.592888281	8.477618252	8.515143715	8.566302098	8.559012713	8.508048444	8.543078403	8.523941865	8.54857626	8.521873899	8.54056321	8.60553191	8.545972946	8.519628962	8.496233161	8.61667674	8.557412182	8.555884896	8.490627364	8.579285053	8.579875768	8.537173769	8.52963957	8.534789935	8.594270864	8.47368073	8.601580687	8.58199189	8.54771076	8.528535625	8.570697403
ELOB	14.04474568	12.86786397	13.32051411	13.38864035	12.86801914	12.46232511	13.22001579	13.50952051	13.13361006	13.05711421	12.9654167	12.93892429	13.23393029	13.93910513	13.36518352	12.59700613	13.36589239	13.37737935	13.20106661	12.54690651	13.11139163	13.24535831	13.05072392	13.55766284	12.26974965	13.94376124	12.84042335	12.92195639	13.00106226	14.20257947	13.25880297	13.2610788	12.91624405	13.37057435	13.99394704	13.64452866	13.07609642	13.00106921	13.63554842	13.14727916	12.91660272	12.9576013	13.49214311	13.04725251	13.57028916	13.578733	12.85610365	13.67479385	12.7141237
EML2	8.827171133	8.834098888	8.855880716	8.880242215	8.885716804	8.810351105	8.777412606	8.755597543	8.860673887	8.925275049	8.74971985	8.846855482	8.80995928	8.897226047	8.883587166	8.856810554	8.797274106	8.903667726	8.893486303	8.730062174	8.783263914	8.855793732	8.845459203	8.773204591	8.82286833	8.795737495	8.830662918	8.792805636	8.819302413	8.911411813	8.826972069	8.789622875	8.75645347	8.9272124	8.84319005	8.84102474	8.748505848	8.874200321	8.875037808	8.814497032	8.803815419	8.811117351	8.895446462	8.724479752	8.905809965	8.878037941	8.829435855	8.802250301	8.862025178
ENO1	22.00156511	22.558871	22.23204205	21.89180756	23.33191326	22.75425358	23.48401184	21.54024834	23.05586487	22.0040513	23.27530574	21.67019875	22.27556035	23.19366964	23.34442884	21.26761264	22.71818734	22.28112894	22.5342893	21.29650738	22.14893226	23.3632864	23.34417677	21.44673763	21.77693416	22.3570514	23.57704781	21.84174502	22.85972905	22.60666028	22.90768208	23.7435772	23.25506105	21.94051586	22.77357134	22.15709647	23.33729834	24.20726445	21.99433199	21.93243754	22.46365063	23.24021104	22.29791311	23.01630716	22.53855681	21.87174926	23.94472922	21.4504128	21.46578809
EPRS1	14.74928673	15.31476404	15.00752318	14.7136802	15.79037843	15.24695411	15.1025978	14.67180116	15.14040847	14.63002843	15.20017405	15.17070114	15.15104053	14.76827077	14.81710293	14.98746663	15.37214403	14.94166398	15.19554897	15.90610023	15.29308876	15.06584312	15.39674527	14.73685075	15.35485327	15.33058258	15.20142874	16.14237627	15.15617531	15.34598844	15.90495203	15.33253337	15.21581442	15.29950196	15.54899281	14.54698919	14.98264079	16.03504802	15.18571845	14.52568556	15.21481243	15.22262653	15.19659347	15.34216753	15.40385252	15.18731711	15.42509415	15.34884275	14.61655025
EPS15	10.70709723	10.71072963	10.72215043	10.73492381	10.73779428	10.69827804	10.68100751	10.66956929	10.72466361	10.75853572	10.66648746	10.71741825	10.69807259	10.74382888	10.73667765	10.72263796	10.69142142	10.74720643	10.74186804	10.65618041	10.6840755	10.72210482	10.71668615	10.67880113	10.70484115	10.69061573	10.70892806	10.68907848	10.70297145	10.75126686	10.70699285	10.68740968	10.67001807	10.75955153	10.71549637	10.71436104	10.66585092	10.73175588	10.732195	10.70045186	10.6948512	10.6986798	10.7428958	10.6532534	10.74832966	10.73376805	10.70828468	10.69403057	10.72537213
EPX	10.53130106	10.54388553	10.58345287	10.62770626	10.63765102	10.50074697	10.4409132	10.40128549	10.59215981	10.70950975	10.39060849	10.56705826	10.50003521	10.6585579	10.63378247	10.58514195	10.47699221	10.6702594	10.65176454	10.35489973	10.45154228	10.58329486	10.56452188	10.43326922	10.52348489	10.47420091	10.53764399	10.4688751	10.51700729	10.68432677	10.53093945	10.46309352	10.40284031	10.71302901	10.5603999	10.55646655	10.38840322	10.61673098	10.6182523	10.50827817	10.4888747	10.50213888	10.65532523	10.34475909	10.67415084	10.62370213	10.53541499	10.48603162	10.59461447
ERAP1	16.37208091	15.69128654	15.83820187	16.65215174	15.79313938	15.74421614	15.14220772	16.48818371	16.00601831	16.74510725	15.51876361	16.70604838	17.07250377	15.7866199	16.11114078	16.58937373	16.13166647	16.16190304	16.08158776	15.7394218	17.17459268	15.00143854	14.56511001	16.50892149	16.68398762	15.95805675	16.00987264	16.0117793	16.91968776	16.46601457	14.57007946	15.69537074	16.15496513	15.35785885	16.24359481	16.74296309	15.41041209	15.43303941	15.83547137	15.90668983	15.4226859	15.65491053	15.52579445	15.67555714	15.68799564	15.40925006	15.87614244	16.17004493	15.9661983
ERAP2	15.26859338	14.53660197	17.34608802	16.27881629	14.82674559	15.68508491	14.31356821	15.33977337	14.66596515	16.08149242	15.54398911	16.13215883	14.99926703	15.14730366	14.79502553	15.32030173	15.22705564	15.35003122	15.65729553	14.90116604	15.06508496	14.4888871	14.96274712	15.82154383	15.29876639	16.26270721	14.75950418	15.66955268	14.82943682	15.01464424	15.44576377	15.12155251	15.08903582	16.15817214	15.97288409	15.70761697	15.35953327	15.68238396	16.0742606	15.86159719	15.10357882	15.26723381	16.10621555	15.82816131	16.16320961	15.93019411	15.27898541	16.3496162	15.27668922
ERGIC1	9.684267789	9.688145888	9.700339169	9.713976527	9.717041155	9.674852082	9.656413392	9.644201507	9.703022344	9.739185521	9.640911225	9.69528692	9.674632742	9.723483931	9.715849002	9.700859684	9.66753169	9.727089927	9.721390454	9.629907026	9.659688905	9.700290475	9.694505295	9.654057782	9.681859117	9.666671508	9.686222461	9.665030279	9.679862948	9.731425001	9.684156356	9.663248597	9.644680647	9.740270034	9.693235042	9.69202292	9.640231637	9.710594326	9.711063144	9.677172937	9.671193461	9.67528102	9.722487734	9.626782034	9.728289135	9.712742593	9.685535562	9.670317321	9.703778786
ERH	15.76617749	14.51189684	14.59547515	15.40117913	14.28902294	14.69081159	14.09646737	15.08950311	14.6334499	15.34380172	14.27044839	15.4192348	15.47752416	14.47429566	14.20780343	15.61486003	14.5451794	15.37605444	15.04863692	15.47270886	15.4526019	14.49071849	14.38539692	15.56402458	15.14566615	15.3922221	13.94101806	15.46641796	14.67715207	14.74278887	14.82064267	14.61054589	14.20014602	15.36597558	15.12341917	15.09477355	14.48575418	14.35635461	15.56612774	15.14692602	14.5597752	14.57656457	15.43237627	14.05673873	15.1029793	15.33895913	14.40644198	15.3219314	15.23624107
ERLIN2	12.30512296	12.30859396	12.31950728	12.33171308	12.33445601	12.29669564	12.28019251	12.26926254	12.32190879	12.35427582	12.26631765	12.31498538	12.29649933	12.34022247	12.333389	12.31997315	12.29014369	12.34344994	12.33834875	12.25646859	12.28312419	12.3194637	12.3142858	12.27808418	12.30296713	12.28937381	12.30687244	12.28790486	12.3011805	12.34732994	12.30502322	12.28631021	12.26969139	12.35524649	12.31314889	12.31206401	12.2657094	12.32868592	12.32910553	12.29877287	12.29342108	12.29707955	12.33933085	12.25367164	12.34452326	12.33060868	12.30625765	12.29263691	12.32258583
ERMP1	10.26687347	10.2713484	10.2854182	10.30115432	10.30469059	10.2560087	10.23473233	10.22064106	10.28851431	10.33024293	10.21684441	10.27958842	10.2557556	10.3121249	10.30331497	10.28601882	10.24756171	10.31628585	10.30970924	10.20414669	10.23851194	10.28536201	10.2786865	10.2320142	10.2640941	10.24656915	10.26912896	10.24467534	10.26179073	10.32128808	10.26674488	10.24261946	10.22119394	10.33149435	10.27722076	10.2758221	10.21606023	10.29725161	10.29779258	10.25868673	10.25178702	10.25650365	10.31097539	10.20054076	10.31766961	10.29973049	10.26833635	10.25077605	10.28938717
ERO1A	16.58821235	17.05453253	17.21569598	18.09016916	16.66252366	15.9629051	17.3570989	17.72150852	17.4035753	18.4832284	16.70456792	17.08088769	17.0742359	17.16205724	17.15906935	18.14890729	16.38523865	17.32416793	16.71572503	18.36156863	17.04190043	17.40714176	17.20210482	18.16211261	17.01281782	16.4836784	17.04680226	17.61351495	16.89099718	17.13905926	16.64389676	16.70780742	17.49762185	16.55261347	17.71151709	18.10430621	16.66105463	16.4658708	17.46121898	16.61338722	17.22558413	16.93339012	17.82775534	16.26811358	16.38727823	17.16042441	17.42693328	18.10738218	16.99575893
ERP29	20.60371687	19.97621368	19.84554824	20.47308642	20.10914877	19.98947033	18.3088045	19.89494209	19.53788599	19.8477846	20.01731354	19.38221902	19.53660349	19.89173082	18.62711798	20.55658176	18.97773901	19.00867085	19.89015656	19.27274615	19.20135271	19.26154896	20.04261362	19.71273334	19.31785074	19.13697368	19.82520654	19.2584849	18.80256671	19.18640565	19.09471711	19.64665822	19.77742163	19.29748734	20.08192918	20.17420453	19.14065811	19.62725211	19.70744522	19.61732075	18.87405981	19.09545533	19.61408792	18.74084334	19.74380126	19.39580506	19.6246013	20.48722136	19.78016889
ERP44	15.00478888	15.55434025	15.41523455	17.86287802	17.04909336	15.28916702	16.59235495	17.4717963	15.43415923	16.68517193	17.12648211	15.56287318	15.25371583	17.1461397	16.74928006	17.79010343	15.46971771	15.73637092	15.73819859	17.3331407	16.27647088	16.5015385	16.63723583	17.81428839	15.90762725	15.97606374	16.84545301	17.29089083	14.73983769	16.32902105	15.42670661	16.9234156	15.48352114	15.94441244	17.70354329	17.37645834	15.38981859	16.83573171	16.26026677	16.53455079	15.36806799	15.82905968	16.31730447	16.09421105	16.48988081	15.7879822	16.96895244	17.33580697	16.09543894
ESD	14.81000103	14.89321716	14.70747643	14.3646606	15.38379681	14.87453928	15.06346492	14.53967242	14.53647947	13.85050835	14.77075465	14.67201065	14.8084065	14.82308879	15.07492436	14.1860936	14.76150102	14.55223215	14.80190725	14.75553001	14.45713453	14.94192296	15.3714195	14.54099637	14.70683502	14.69862501	15.24644329	15.02558354	14.85025026	14.37077513	15.49236954	14.01374816	14.5969649	14.29985678	14.74723933	14.90532956	14.52744373	14.87196214	14.77859707	14.98073822	15.02008796	15.43079905	14.25503698	14.75047943	14.44923286	15.43336802	14.93308186	15.01082376	15.28596188
ESYT1	18.14429313	17.91691407	18.08209321	18.65655156	17.30408162	17.93037965	16.82636723	18.09602241	17.46796159	18.60449058	16.9600373	18.11560608	18.05304858	17.59834978	16.898512	18.16010217	17.59374018	18.7287787	18.27508221	18.0480207	18.19389015	16.56618093	16.73539532	18.45835845	17.5367334	18.02015139	16.9002691	18.14796289	18.29540575	18.95647838	18.03411303	16.18405716	18.02510357	18.43088187	17.23819943	17.31962734	17.04539079	17.39892343	17.78826665	18.24696543	17.49841019	17.51021457	18.20237813	17.69069698	18.31055431	18.38495307	16.64249264	17.72694835	17.35441609
ESYT2	9.57600489	9.579032811	9.588553019	9.599200725	9.60159351	9.568653342	9.554256876	9.544722143	9.590647975	9.618883275	9.542153173	9.58460835	9.568482087	9.606623867	9.600662707	9.588959424	9.562937764	9.609439339	9.604989333	9.533561372	9.556814314	9.588515	9.583998077	9.552417675	9.574124259	9.562266156	9.577531048	9.560984725	9.5725657	9.612824056	9.575917885	9.559593632	9.545096244	9.619730035	9.583006295	9.582059901	9.541622568	9.596559988	9.59692603	9.570465407	9.565796783	9.568988246	9.605846062	9.531121456	9.61037565	9.598237301	9.576994735	9.565112715	9.591238585
ETF1	13.76965604	14.48760784	14.47945148	13.72705316	14.7927383	14.54052944	14.5973361	13.68100435	14.67989821	14.13289899	14.87066574	14.09563863	14.00552519	14.83417646	14.79401365	13.76059089	14.6126956	13.89115991	14.23161814	13.74921755	13.90067907	14.65716583	14.85664871	13.88207067	13.86710916	14.17558577	14.72977607	14.31664315	14.60107618	14.40291785	14.60387929	14.86066289	14.61051644	14.23338714	14.28411542	14.14589009	14.61576869	14.75920154	14.09389164	14.07046196	14.6063161	14.47777362	14.33410438	14.66592516	14.40603184	13.92019676	14.70655006	14.19028511	14.4287685
ETFA	19.84634179	18.55960543	18.77262829	19.66561778	18.50895247	18.73011467	18.55604594	19.08884996	18.4383674	18.95214147	18.28967502	18.91232777	19.46208503	18.90604349	18.68064043	19.27755934	18.28998075	19.77469015	19.91397805	19.33101392	19.79751567	18.71231226	18.49256819	19.17193991	18.88427844	17.63128382	18.50884617	19.20624345	18.10242418	19.30339816	19.2117802	19.18934659	17.82192123	19.37936633	19.8889389	19.67459413	18.82250164	19.0192909	19.88418333	19.42157759	19.72996155	18.82471899	19.21810434	18.35034795	19.86423105	19.50295808	19.06686549	19.85109036	19.48016581
ETFB	18.34920391	17.87967682	17.20361142	18.26163757	17.40489413	17.03973472	17.38817036	17.90431316	17.0732573	18.56465649	16.98342618	18.0612921	18.36389634	17.34272407	16.91137244	18.6135759	17.79689838	18.06463638	17.7924511	18.44571448	18.29763161	17.59311111	17.25194657	18.69259309	17.51337256	16.15856708	17.37249303	18.2945544	17.66528361	18.23330092	17.27302703	17.16287364	17.56433836	17.87247693	18.16687283	18.13848006	17.58833646	17.03745317	18.59254508	18.38936736	18.15797749	17.642681	17.94493024	17.0539255	18.0585628	18.3521744	17.27175163	18.22741633	17.79659997
ETHE1	16.49768083	15.99923884	15.70076777	17.37907314	16.26743018	15.83808436	16.09357887	16.88671465	15.92901904	16.22589198	16.0096619	16.3641729	16.50742953	15.89010134	16.04610914	16.85338747	15.81366352	15.92419766	16.33986413	16.97979845	16.29056005	15.74855713	15.80934287	16.99941353	16.37034833	16.18723661	15.56782472	16.80841237	15.97099813	16.22950904	15.6301052	16.4334926	16.10467123	16.31445622	16.88194309	16.51398525	15.54030398	16.46516898	16.35792818	16.75575078	16.10316821	16.12729273	16.60921845	15.58753508	16.83647271	16.82829855	16.1862383	16.31615113	16.35348539
EVI2B	15.53222226	15.21682212	15.59799717	15.40587164	15.50390634	15.59610833	15.37089441	15.75202124	15.16388137	15.72871118	15.62141802	15.28577247	15.23185363	15.64213842	15.68626066	15.62039509	15.3831274	15.59692161	15.44218278	15.76091471	15.50022002	15.17471574	15.45312842	15.8613382	15.57894714	14.95919572	15.21769537	15.23209493	15.18111985	15.3853428	15.22925309	15.62457258	15.22597699	15.20634684	16.05488608	15.9213098	15.32943236	15.60401726	15.00907893	15.30717496	15.3718684	15.10582297	15.10883329	15.03253368	15.33608084	15.43905868	15.60788821	16.34696086	14.97609483
EVL	17.28039633	17.94828582	18.01126582	16.95201929	16.05768744	18.93836066	16.14246413	16.12245591	19.35295577	16.9963823	16.06579314	16.72872141	17.51085747	17.49334117	15.04440027	17.75157873	19.57666187	17.21059938	16.90462305	16.09083581	18.2172038	16.30952506	16.05223428	16.44137159	17.11804009	17.71209961	16.15446115	17.20692719	19.26140482	16.91686151	16.79329768	15.5482713	16.39604215	15.91292072	15.68814766	15.89641188	16.42445473	15.44348712	17.70660846	16.58600885	16.60155227	15.88951534	15.78516363	16.63210194	15.7653448	15.62167474	15.56843857	16.11391961	15.38861545
EWSR1	17.26443643	16.32837543	16.93836292	16.93020407	16.14022038	16.4845087	16.34937045	16.83943296	16.4834273	17.4894801	15.98758515	16.844366	16.52978763	16.35250168	16.22316354	16.54817831	16.62083099	16.67739404	17.24697692	16.99753964	16.62791681	16.41207351	16.31621374	16.20809296	16.97212286	16.86733429	16.03764428	16.99335802	16.80436358	16.6862043	16.58145206	15.66371522	16.52023952	16.95281597	16.34413227	16.60364306	16.65285799	15.87004332	16.97869323	17.21917223	16.87861305	16.71633644	16.87355327	16.34118208	16.98397476	17.1758641	16.0622377	16.55527014	16.83117389
EXOSC9	8.204301047	8.208175787	8.220358509	8.233984058	8.237046032	8.194893494	8.176470771	8.164269461	8.223039361	8.259171222	8.160982028	8.215310636	8.194674343	8.243483228	8.235854911	8.220878573	8.187579441	8.247086102	8.241391565	8.149987359	8.179743447	8.220309858	8.214529687	8.174117201	8.201894461	8.186720004	8.206254026	8.185080196	8.19990002	8.251417422	8.20418971	8.183300057	8.164748187	8.260254796	8.213260535	8.212049462	8.160303029	8.230604786	8.231073198	8.197212339	8.191238041	8.19532206	8.242487894	8.146865073	8.248284271	8.232751193	8.205567722	8.19036266	8.223795148
EZR	19.65478634	21.96421116	21.25444753	20.14451537	20.9187787	21.33705561	20.54819293	20.15262396	21.19204699	20.75901051	21.05860771	19.65414237	20.04325492	21.49782808	21.14096137	20.06207309	21.25443442	20.24132509	20.34838777	18.9427475	19.69352442	20.82331764	20.66415289	19.51869824	19.31539983	19.33128575	21.09435116	19.57964005	21.0254277	20.32772417	21.29803498	20.65694331	21.46854549	20.07697185	19.93882941	19.42786711	20.63834784	20.739748	20.14115748	19.47212236	20.56957591	21.46567255	20.19993827	20.91680261	20.05027736	19.2911008	20.86244624	19.55814882	20.64535967
F13A1	13.02463386	12.37693625	12.97545615	13.30761051	14.87820023	12.63415368	13.20219862	13.82077591	12.17538606	12.97473313	13.89139363	12.93730757	12.85305699	12.69231016	14.17929123	13.28732197	12.25460622	13.14406145	13.33238088	13.54871299	13.30640353	12.75968026	13.04510378	13.3133765	13.77926881	13.59493322	14.23711983	13.48333328	12.01796629	13.42263098	12.54905141	14.84859178	12.40382937	13.31836786	14.21348106	14.27817597	13.01945342	14.12893101	13.78717376	12.61853595	12.42307015	12.99651473	13.4704255	12.20929675	13.19292866	12.21523632	14.37647546	14.65969852	12.2267938
FABP5	17.8892699	18.05580845	19.23074805	18.1430908	19.6620552	17.71181258	19.75111704	18.01912232	17.73647398	17.966297	20.23187352	17.449753	17.55027262	19.24941941	19.95133552	17.90808365	17.89003472	18.5618486	18.08752531	17.5572676	18.63402238	19.32634596	19.67765246	17.08896153	17.51397076	18.00145992	20.01460529	18.35522183	17.4629948	18.40394621	18.24632298	20.29625084	17.3104021	19.40722034	19.34361521	19.06004837	17.54321484	20.12133493	18.32263786	18.33643071	18.02273673	18.92727122	19.58290794	17.9139619	19.23669704	18.268379	19.60694842	19.01119476	17.49651993
FAM120A	10.40884801	10.41256445	10.42424943	10.43731829	10.44025516	10.39982482	10.38215478	10.37045197	10.42682075	10.4614764	10.36729885	10.41940779	10.39961462	10.44642935	10.4391127	10.42474824	10.39280959	10.44988503	10.44442315	10.35675338	10.38529375	10.42420276	10.41865875	10.37989737	10.40653975	10.39198527	10.4107212	10.39041245	10.4046268	10.45403939	10.40874122	10.38870504	10.37091114	10.4625157	10.41744145	10.41627986	10.36664759	10.43407708	10.43452635	10.40204892	10.39631871	10.40023587	10.44547469	10.35375866	10.45103424	10.43613579	10.41006294	10.3954791	10.42754566
FARSB	14.40859826	15.10500084	14.88458359	14.22953123	14.97927047	15.36509804	14.8673379	14.28252374	15.4700342	14.41551338	14.91502857	14.78921088	14.91333873	14.88540683	14.96404656	13.98682903	15.46084536	14.41106383	14.82261193	13.98096392	14.65219988	14.93041426	15.00841612	14.09492806	14.46350114	14.34319631	14.89057213	14.4972686	15.23605963	14.25805529	14.69578502	15.18616254	15.38372996	14.48822855	14.09459228	14.04452569	15.14730419	14.94973494	14.27756641	14.20694179	14.99949474	15.16859624	14.98359418	14.59015075	14.05183967	14.16420092	15.23673236	14.09069012	14.64885905
FAU	9.29036346	9.294567157	9.307784166	9.322566494	9.325888423	9.280157226	9.260170454	9.246933279	9.310692617	9.349891994	9.24336675	9.302307739	9.27991947	9.332872123	9.324596179	9.308348382	9.272222225	9.336780874	9.330602882	9.231438657	9.263720973	9.307731384	9.30146049	9.257617071	9.28775256	9.271289825	9.292482243	9.2695108	9.285588795	9.341479913	9.290242671	9.267579531	9.247452647	9.35106756	9.300083589	9.298769699	9.242630106	9.31890033	9.319408509	9.282672935	9.276191433	9.280622176	9.331792288	9.228051296	9.338080764	9.321228961	9.291737673	9.275241734	9.311512567
FBL	19.36994715	18.5913905	19.77810368	18.90264949	17.38653094	18.42528276	18.02445894	18.61156229	17.49481856	18.94626605	16.77820787	18.05454533	19.34622738	17.26654694	17.15069563	18.16021084	17.95429338	18.40085709	18.51044677	18.22943751	18.36736843	17.41323703	17.95176171	17.96054893	17.80887955	18.61588268	17.70434724	18.39543906	17.28245175	18.1457697	18.54529546	16.66049875	17.2853859	18.36491341	17.25600241	17.97612126	17.58564078	16.79382644	18.02024852	18.65653796	17.4849635	17.6671189	17.19030418	17.00374386	18.77560714	19.05409938	16.33190436	17.67511059	17.05705216
FCER1G	17.64085726	16.9449742	17.17776986	18.88019742	18.57594443	16.28201665	18.18306081	18.75913801	16.86899692	16.72677389	17.75147324	17.20791514	16.64613086	19.06631879	18.13669579	19.03643685	15.67262141	16.44644061	17.01505157	19.14480012	16.9940349	18.38500193	18.07339537	19.23748432	17.07219394	16.99048674	18.33523419	18.46845122	16.2045452	19.63582119	16.41607945	17.4562815	16.03479319	17.67824935	18.35315081	19.06553181	16.4201845	17.70155864	16.83855216	17.1768821	17.37618352	16.16149216	17.35809504	19.00971089	17.12670191	15.93344253	17.635943	20.09741926	18.40700186
FCGR1A	8.85848167	8.863462903	8.879124595	8.896641136	8.900577506	8.846387639	8.822704015	8.807018427	8.882571007	8.929020896	8.802792215	8.872635221	8.846105907	8.908852946	8.899046242	8.879793172	8.836984942	8.913484678	8.906163974	8.788657843	8.826911256	8.879062051	8.87163126	8.819678345	8.855387844	8.83588008	8.860992353	8.833771998	8.852823859	8.919052875	8.858338538	8.831483512	8.80763386	8.930413901	8.869999681	8.868442767	8.801919317	8.89229686	8.892899034	8.849368667	8.841688314	8.84693859	8.907573378	8.784643939	8.915025003	8.895056207	8.860110063	8.840562954	8.88354262
FCGR3A	12.0223535	12.02591818	12.03712604	12.04966128	12.05247823	12.01369873	11.99675019	11.98552523	12.03959237	12.07283297	11.98250086	12.0324821	12.01349712	12.05840033	12.05138243	12.03760449	12.00696995	12.0617149	12.05647604	11.97238598	11.99976099	12.03708128	12.03176364	11.99458496	12.02013948	12.00617929	12.0241502	12.00467069	12.01830464	12.06569963	12.94118198	12.003033	11.98596565	12.07382983	12.03059605	12.02948188	11.98187619	12.32247115	12.04698334	12.01583202	11.50070659	11.45435823	12.05748464	12.47161103	12.13715618	12.04852707	11.64020275	12.20192158	12.04028768
FCN1	16.43962463	15.37881182	16.64443121	17.40750814	16.86896582	15.45655414	18.02165823	17.42876506	16.50852913	15.80688654	16.73928022	15.82648756	15.65209789	16.09949601	17.22784141	18.82264317	15.79848656	15.97926342	15.33612337	18.01407041	16.16361987	17.35944539	17.74788246	17.09660857	15.70303614	16.44150141	17.39960767	18.37445567	15.74874881	16.87845657	15.29554836	16.5366968	15.70165427	16.53995654	17.12145577	16.88749345	15.87465429	16.23232003	16.98170884	16.37810826	16.75113223	15.1665541	17.40096698	14.40425017	16.39828107	16.60232636	16.96541263	16.81425153	16.94972683
FDPS	14.01956729	15.13664888	15.04618345	14.28475624	15.06273145	15.07592754	15.01315485	14.33785464	15.20254714	14.66448854	15.15061867	14.40791711	13.99491848	15.2346846	15.19734355	14.2508959	15.33903745	14.6227592	14.82533321	14.229658	14.07538047	14.82655268	15.38975108	14.09279724	14.59933428	14.63101785	15.19000593	14.18052753	15.2464131	15.03974018	14.57967725	13.92062169	13.76373557	14.71128149	14.30411858	14.40497768	14.76915509	14.99720607	14.11382839	14.50737954	15.0136241	13.94126983	14.65667537	14.86972372	14.80112737	14.32095029	15.49707659	14.5934367	14.84867465
FECH	11.55636848	11.55982303	11.57068462	11.58283256	11.58556248	11.54798112	11.53155622	11.52067807	11.57307475	11.60528834	11.51774714	11.56618415	11.54778573	11.59130161	11.58450053	11.57114828	11.54146023	11.59451377	11.58943677	11.50794477	11.534474	11.57064124	11.56548789	11.52945788	11.55422288	11.54069399	11.55810967	11.53923201	11.55244472	11.59837539	11.55626922	11.53764492	11.52110488	11.60625441	11.56435637	11.56327663	11.51714177	11.57981975	11.58023737	11.5500485	11.54472208	11.54836321	11.59041421	11.50516107	11.59558201	11.58173339	11.5574978	11.54394163	11.57374857
FEN1	13.6664866	13.52529887	13.95407785	14.16251831	14.30823098	13.33000136	14.13215123	14.73285421	14.16198404	14.00018438	13.16448457	15.17714205	13.99200095	13.79655916	14.20041618	14.98338244	14.34014471	14.54076618	14.38674882	14.2473637	14.05125539	14.11433596	14.16854267	14.53366389	14.45103944	14.83569107	14.68014685	14.32862141	13.6040806	14.86892709	14.14625561	14.12882496	14.113345	14.19303717	14.15382444	14.1528139	14.10963589	14.16829675	14.1686876	14.14043358	14.13544854	14.1388563	14.1782122	14.09842305	14.18304878	14.17008775	14.14740544	14.1347181	14.16261468
FERMT3	17.14131871	17.50628611	17.03955215	18.74869502	18.04534844	16.75861759	17.90327268	17.53462584	17.58887011	17.75732271	17.7031226	17.74526053	17.56268937	17.34547604	17.01006022	17.58687572	17.65355545	17.61106511	17.60580909	17.83477065	17.54890824	17.30454236	17.34722207	17.54371525	17.56935349	17.55534756	17.29385241	17.55383403	17.47751644	18.96196318	17.68025934	17.48639718	18.05352535	18.46677586	18.16440702	17.3867798	16.75935298	17.43684209	17.95005612	17.64200893	17.60414723	17.94566319	17.28613844	17.74537598	17.58721175	18.8124939	17.41242287	18.25729091	17.5895677
FGA	11.86806618	11.65811519	12.044643	12.47061365	11.75321048	11.52712225	11.48024983	11.11093513	11.67145336	11.26311952	11.30975265	12.99657056	10.74932979	12.28997684	11.56768478	10.87820807	11.84823823	9.510115597	10.4978124	12.05953604	10.23645193	12.14847037	11.01278442	12.44243734	11.70483052	14.66961598	12.64500205	11.29086358	12.32677252	14.98896573	11.66840952	11.62637876	11.58905171	11.78121455	11.68666036	11.68422363	11.58010789	11.72155763	11.7225001	11.65437079	11.64235028	11.65056748	11.74546689	11.55307023	11.75712941	11.72587628	11.67118213	11.64058898	11.70785639
FGL2	14.60857655	14.08582118	13.12931012	14.59701114	13.12523876	13.06469971	13.45451975	13.50061813	12.74388076	13.73134253	13.40860138	13.96305223	14.27583376	13.34238819	13.49018931	13.66495688	13.66293323	14.21602159	14.9378391	12.81837202	13.53077363	13.6271786	14.11083049	13.90098569	13.68710358	12.96505937	13.90071425	14.48610197	12.63020921	14.0040966	13.83930477	13.33908892	13.63983236	13.84374245	14.40981927	13.36268224	13.46200453	13.55299078	13.98061003	13.94381635	13.51293853	13.82689692	14.3343289	13.41553219	14.10955614	14.33770232	13.21401192	13.71698644	13.6985346
FGR	18.57905557	17.10432051	17.44759863	16.48411089	17.07948786	18.24389326	16.40067352	18.02726978	18.18429015	16.05410829	17.54603593	17.6141513	16.75171976	18.34391177	17.10308719	18.49014515	17.1153242	17.15459242	18.09860049	15.89235721	16.68655181	18.24624876	17.08368646	18.14876041	17.16473202	17.48156845	16.81087809	16.96885477	16.55816778	17.57830225	17.45269723	18.43953177	16.37508484	16.38528752	19.06807845	18.7446311	16.64515689	18.29961304	19.25426032	16.59218567	18.53621541	16.61228966	16.71086413	17.87169317	17.69272827	16.25650681	18.30079954	18.90011638	17.78627363
FH	18.17062338	17.30527623	18.15078601	19.40696178	18.52650293	18.30348	18.16228464	18.91096736	17.83175734	18.5257998	17.98070119	18.50615641	18.0497067	17.84783798	18.04339494	19.300396	18.31015847	18.37587266	18.20390176	18.9718806	18.33403172	18.01483567	18.12841516	19.28751823	18.31241909	18.29948132	17.48871462	18.9470178	17.77993013	18.37730156	17.77970962	17.9879493	17.66179813	18.21369044	18.61671038	18.6009928	17.4574205	17.90080795	18.25689293	18.16267353	17.9831028	17.60193588	17.41736676	17.14772578	17.87685366	18.02918333	17.94724206	18.75748861	17.99184522
FIS1	12.79241285	12.86664337	12.79110633	13.72923142	12.95313423	13.18944617	12.41942869	13.38260449	12.9252053	13.23611406	12.75409103	13.41783682	12.84940738	12.90243757	12.68853602	13.55738894	13.1401762	13.06057153	13.50382555	13.11737434	13.1200125	12.99731337	12.85078539	13.02554017	13.35898279	13.11145883	12.89830951	13.03348853	12.95557859	13.08761154	13.35120382	13.314605	12.86443649	12.72069196	13.10714873	13.16234705	13.12933062	13.66403354	12.92669758	12.4433805	13.41978559	13.15427661	12.71465939	13.24021805	12.77821026	12.6564925	13.4887637	12.71346817	12.56843562
FKBP15	8.38221929	8.386239092	8.398877908	8.413013567	8.416190176	8.372459538	8.35334711	8.340689009	8.401659126	8.439143684	8.337278502	8.393641053	8.372232183	8.422868366	8.414954462	8.399417443	8.364871663	8.426606124	8.420698395	8.325872216	8.356742307	8.398827436	8.392830868	8.350905427	8.379722607	8.363980051	8.384245385	8.362278852	8.377653498	8.431099599	8.382103785	8.360432068	8.341185657	8.440267824	8.391514201	8.390257789	8.336574082	8.409507784	8.409993732	8.374865196	8.368667234	8.372904149	8.421835769	8.322633039	8.42784915	8.411734547	8.383533386	8.36775908	8.402443207
FKBP1A	17.16893969	17.03368124	17.18945273	16.28092064	17.99422663	17.27207745	18.25998641	16.35516005	17.751456	16.95062434	18.16767568	16.36267698	17.11074948	18.61647422	18.21434739	16.60124295	17.48554952	16.43649073	17.09256873	15.58180504	16.62869545	18.0255781	18.39513154	16.29182751	16.32094489	16.24356689	17.80652199	16.50125655	17.61989388	17.06841383	16.74546627	18.07336719	17.28755895	16.94090151	16.87843501	16.7443114	17.56966087	18.06914956	16.75853875	16.34069237	17.40254086	17.137077	16.92191529	17.09462378	17.10103934	16.65769153	18.17979839	16.69258579	16.58817675
FKBP2	15.26812041	16.45494857	15.68923877	16.77057256	15.97796349	15.66007795	15.50597807	16.82480363	16.15428349	16.4746725	15.41505204	16.54565398	16.16187181	16.09222628	15.7975572	16.47834309	16.15311072	15.98221096	14.93393117	16.55478214	16.77130986	16.15253657	15.75384997	15.65142639	15.6486771	16.69133443	15.43367695	15.50908721	15.48004457	15.30077013	15.23055129	15.62307771	15.58981178	16.05564604	16.71143305	16.39092583	15.98046703	15.51404514	16.25404507	16.17760788	15.93420123	15.62481953	16.25404478	15.7548897	16.25321209	16.22260973	15.89558151	16.34268881	16.28287107
FKBP5	11.81873335	11.82201702	11.83234134	11.84388838	11.84648327	11.81076087	11.79514843	11.78480837	11.83461324	11.86523338	11.78202241	11.82806349	11.81057515	11.85193851	11.84547385	11.83278207	11.80456253	11.85499178	11.85016591	11.77270492	11.79792188	11.83230011	11.82740167	11.79315389	11.81669388	11.8038342	11.82038841	11.80244454	11.81500368	11.85866238	11.818639	11.80093595	11.78521406	11.86615166	11.82632612	11.82529979	11.78144699	11.8410246	11.84142156	11.81272599	11.80766304	11.81112406	11.851095	11.77005892	11.85600718	11.84284358	11.8198068	11.80692119	11.83525373
FLG	12.493443	12.19360045	15.83280809	12.45087558	11.09308019	14.36517365	12.21550987	12.66433371	12.45406191	12.88300293	12.32780077	12.60080784	12.38460296	12.05217437	12.36786957	12.42878092	12.28270557	11.86648507	12.46336397	12.30926475	12.96836286	11.06743491	12.30878664	12.34994548	12.39677543	13.3949539	11.93494736	12.45737541	12.36470363	12.22327826	12.40064501	12.36542694	12.33415017	12.49516567	12.4159376	12.41389584	12.32665603	12.44517844	12.44596814	12.38888179	12.37880967	12.38569495	12.46521228	12.30400086	12.47498445	12.44879708	12.40296821	12.37733385	12.433698
FLG2	13.27542299	13.28524226	13.31611542	13.35064496	13.35840454	13.25158259	13.20489617	13.1739759	13.32290917	13.41447367	13.16564496	13.30332322	13.25102722	13.37471753	13.35538603	13.31743336	13.23304749	13.38384785	13.36941689	13.13778253	13.2131897	13.31599213	13.30134416	13.1989318	13.26932427	13.23086953	13.28037218	13.22671396	13.26427001	13.39482418	13.27514084	13.22220278	13.17518907	13.41721964	13.2981279	13.29505883	13.16392426	13.34208129	13.34326833	13.25745895	13.24231903	13.25266865	13.37219518	13.12987011	13.38688422	13.34752066	13.27863296	13.24010066	13.32482447
FLII	16.88540404	14.7148839	16.04371709	15.32509437	16.55255591	15.79137868	16.1216785	15.60954336	16.37761266	17.0165698	16.19171312	16.34335481	15.80551413	17.00027847	16.61686558	17.17574233	16.01503506	16.2054049	15.87164014	16.29680721	16.03603902	16.29170718	15.93879767	15.22007865	15.99191544	16.49681978	16.21929826	15.72174475	16.20156009	16.12481632	15.55301874	16.20539181	15.39309832	15.86376372	16.32625058	17.21892891	15.63111821	15.88975194	16.66607759	15.76227829	16.39332373	15.48581381	15.89040743	15.53325174	16.16155764	16.14404242	16.34180564	16.7554454	15.78140751
FLNA	20.85582909	21.37963349	21.1886161	20.77717877	21.40607711	20.74613924	21.57104016	20.60909161	20.59328656	20.44772142	21.26571894	20.59674228	20.80524078	21.63267591	21.66818952	20.63371367	20.69152251	20.82571564	21.36999305	20.45374955	20.82342188	21.38232705	21.28559496	20.69670064	21.11402946	20.67023703	21.60252235	20.52738818	21.04697062	22.00402251	21.27633634	21.61049157	21.46458035	20.92850531	20.8834285	21.02301922	20.91557742	21.8381937	21.11994435	20.70475187	20.78868618	21.25273215	20.94723006	21.92849401	21.35631249	21.12546158	21.42878429	20.5892294	20.62510161
FLNB	13.57338852	13.4179209	13.10932849	13.85679731	14.01946636	13.26678897	13.70785941	14.18227905	12.2664249	12.73189367	13.20693607	13.28642433	13.16927365	13.21438005	13.68253632	13.83888572	13.27453475	13.8373588	13.80863363	14.06941167	13.11900878	13.91067254	14.17497753	14.1362415	13.75858253	13.58172773	13.9523987	13.99643647	12.73829474	13.63456391	13.99279403	12.7545904	13.50787772	13.23829817	13.57351406	13.78890103	13.49342291	13.34723918	13.88153548	13.77572957	13.78938168	13.98896712	13.4853727	14.11282708	13.64558192	14.34408892	13.58800752	13.81323203	14.10356359
FLOT1	17.48041077	15.2274463	15.27080861	17.02645636	15.03628635	15.83325789	15.96975404	16.25696898	15.85804967	14.5480159	15.05272854	16.14828235	16.68748883	14.79948721	15.69622425	16.07385607	15.43805043	15.28175438	15.79831973	15.75651796	16.60064908	15.37775319	15.19340145	16.36706284	16.38942562	16.39441564	15.3481986	16.60658787	15.25477574	16.93922406	16.79323821	15.22336808	15.56221113	17.62441193	15.75854578	16.30034661	15.65844028	15.10811476	15.03431813	16.18976471	15.35446622	15.37857354	16.05964162	15.74648381	15.92116733	17.08417152	14.94694654	16.65553591	18.236201
FLOT2	15.22694725	14.69733908	16.41482487	15.48665961	14.95287774	15.65912158	14.77201499	15.35747707	15.22613588	15.98096775	14.83640583	16.40938012	14.99990196	14.88436645	15.14326202	16.36307014	15.29088432	15.66183118	15.88560798	16.41614461	15.40124598	15.87622815	14.66649709	15.75664121	16.42741392	16.09503473	14.59139752	16.21370642	15.48563595	14.31971971	15.34421648	15.22589282	14.91355568	16.40961835	16.36960463	16.71580225	16.04106298	15.33121541	16.00688456	15.27044217	15.42153908	15.18959837	14.87604369	15.53172982	15.63855455	16.09792344	15.61918098	16.11335695	15.24104576
FMNL1	17.40767778	17.35521605	17.25906044	16.57984701	17.48826796	17.04456912	17.85345821	17.52253844	17.65805548	17.02078215	17.99453456	17.45049575	18.32330307	17.77081015	17.92651654	17.41638172	17.73474725	17.25830097	16.80379705	16.95834546	17.78673612	17.51652419	17.98782832	17.17130965	16.44832606	15.52465493	18.04218065	17.13992367	17.42049052	17.47485187	16.64217752	16.94314103	17.05001841	17.2939538	17.32520472	17.64114291	17.92004244	17.06079707	17.82484202	17.81280868	17.03027727	17.03947257	17.36851352	17.8866258	17.36595268	17.93688579	16.94589561	17.52694026	17.31505471
FN1	17.6148272	18.15082381	19.85205257	17.41490526	17.92961397	19.23970559	17.66967163	17.62583457	18.24414141	19.01844306	17.30709069	19.00871614	18.85291122	17.78030103	18.11613572	19.07209766	18.38142866	19.29311414	18.75963495	18.43596461	17.71412914	17.62091559	17.86486965	18.31329614	17.72706464	17.75314353	18.00235084	17.45374427	17.44639021	17.87717204	17.72841966	17.53483859	16.70330073	18.59701491	18.49481425	17.60837011	17.84226043	16.88484432	18.70152502	17.41146853	17.5778265	17.07581875	17.65224716	16.8436813	18.14622263	18.37171113	17.24866027	17.3972291	18.24312633
FNBP1	11.73878532	11.74234514	11.75353771	11.76605584	11.76886895	11.73014237	11.71321696	11.70200731	11.75600068	11.78919591	11.69898707	11.74890011	11.72994103	11.77478296	11.76777464	11.75401551	11.72342277	11.77809301	11.7728613	11.68888599	11.71622365	11.75349301	11.74818263	11.71105468	11.73657433	11.72263318	11.74057957	11.72112665	11.73474199	11.7820723	11.73868304	11.71949119	11.70244713	11.79019142	11.74701663	11.74590398	11.69836326	11.76295122	11.76338156	11.73227275	11.72678402	11.73053611	11.77386853	11.68601747	11.7791938	11.76492318	11.73994905	11.72597978	11.75669504
FUBP1	18.51888259	19.32701826	18.82580541	17.38408258	19.12664467	19.30776185	18.96225551	18.23893228	19.26123213	18.21951459	18.93436971	17.61157623	18.62554849	19.2893326	19.29078452	17.16160637	19.17804004	18.33883084	17.97507303	16.88112071	17.68003917	18.67701711	18.78690244	17.98095778	17.44908976	18.59560843	18.68862222	17.53752387	19.19151668	18.66852313	19.11923786	18.77838074	18.91520041	18.54186346	18.28711916	18.17717418	19.3075152	18.88239231	18.15374	18.10619414	19.17023083	19.24150246	18.99166292	18.94423768	18.29074635	18.19482217	18.80708301	18.25396572	19.86650915
FUBP3	9.435466321	9.440026242	9.45436327	9.470398264	9.474001696	9.424395202	9.402714737	9.388355834	9.457518185	9.500039347	9.384487075	9.448422766	9.424137299	9.4815772	9.472599946	9.454975299	9.415787784	9.485817181	9.479115662	9.371548186	9.406566129	9.454306016	9.447503721	9.399944978	9.432634171	9.414776371	9.437764651	9.412846591	9.430287047	9.49091442	9.435335295	9.410751664	9.388919214	9.501314532	9.44601014	9.44458491	9.383688006	9.466421426	9.466972668	9.427124095	9.420093345	9.424899553	9.480405858	9.367873777	9.487227225	9.468947388	9.436956985	9.419063168	9.458407619
FUCA1	8.12909547	8.131845846	8.140493412	8.150165128	8.152338585	8.12241778	8.109340924	8.100680164	8.14239634	8.168043535	8.098346671	8.136910319	8.122262222	8.156907849	8.151493101	8.140862565	8.117226104	8.159465249	8.15542314	8.090542412	8.111663942	8.140458878	8.136355985	8.107670308	8.127387222	8.116616056	8.130481738	8.115452084	8.125971523	8.162539716	8.12901644	8.114188502	8.101019974	8.168812679	8.135455112	8.134595466	8.097864703	8.147766446	8.148098935	8.124063748	8.119823059	8.122721986	8.156201339	8.088326144	8.160315736	8.149290013	8.129994584	8.119201694	8.142932814
FUNDC2	13.95890557	13.53049516	13.49820167	13.94503427	13.31963505	13.37456841	13.30432225	13.68665746	13.71341653	13.97397108	13.2619551	13.95497835	14.02011784	13.16424761	13.16484207	13.94628608	13.35042234	13.71105237	14.05235803	13.85344121	14.01627431	13.3151652	13.39880634	13.56645601	14.18762962	13.36148372	13.2621086	14.27933352	13.38278552	13.96957866	13.36957481	13.30236854	13.5352565	13.98793106	13.8695394	13.83021057	13.44433002	13.26703496	14.05560247	14.14863292	13.28648403	13.60593359	14.05327069	13.36051918	14.0246005	13.92347675	13.00609234	14.01997914	13.75999358
FUS	14.90283646	16.1272878	15.47071754	14.83523738	16.04110303	16.00415646	16.00132161	15.09581459	16.32091171	15.24954381	15.9154472	15.01578425	15.36043759	15.83282616	16.01072541	15.00322387	16.30310276	15.24727393	15.1025479	14.84809427	15.07092043	15.77209	15.90048541	14.87901205	15.28270665	15.14611314	16.01735814	15.36298467	16.15260639	15.50857064	15.95850173	15.90838974	16.20188801	15.43182777	15.0367746	15.11343115	16.14927809	15.97362945	15.14570255	14.89487191	16.1744903	16.22050129	15.4692041	15.83717921	15.45181788	15.01268222	15.87291938	15.03976895	15.84911704
FXN	10.31686432	10.32023796	10.33084513	10.34270853	10.34537451	10.30867342	10.29263324	10.28200989	10.33317928	10.36463833	10.27914761	10.32645008	10.30848261	10.35097921	10.34433744	10.33129794	10.30230527	10.35411613	10.34915805	10.26957484	10.29548267	10.33080277	10.32577013	10.29058405	10.31476897	10.30155698	10.31856473	10.30012924	10.31303247	10.3578873	10.31676739	10.29857932	10.2824267	10.36558177	10.32466511	10.32361066	10.27855642	10.33976629	10.34017412	10.31069237	10.30549071	10.30904656	10.3501126	10.26685635	10.35515935	10.34163511	10.31796718	10.30472854	10.33383732
G3BP1	13.70342608	13.70659684	13.71656614	13.72771613	13.73022179	13.69572774	13.68065215	13.67066764	13.71875992	13.74832716	13.66797748	13.71243539	13.6955484	13.73548944	13.72924708	13.71699172	13.68974254	13.73843773	13.7337778	13.65898038	13.68333023	13.71652633	13.71179633	13.67872619	13.70145673	13.68903925	13.70502423	13.68769737	13.69982465	13.74198211	13.58255839	13.79309023	13.68009473	13.90334338	14.56112397	14.00235382	13.41594718	13.64970282	13.75629897	14.03036657	13.23429182	13.49362497	14.42747264	13.32740738	13.84875042	13.76780457	13.10950232	14.12989809	13.31391008
G6PD	18.12097532	17.72438904	18.42196599	17.54365576	19.14697582	18.3050765	19.27345319	17.16765791	18.19345452	18.11207759	18.52198692	17.60193763	17.93124046	18.65897845	18.78174492	17.61219105	17.35868122	18.14909801	18.15184869	18.14722139	18.27782829	18.78380603	18.94548485	17.46123425	17.77794761	17.45389385	18.58763655	18.10968058	17.64297438	19.32065678	18.3345556	18.22894125	18.00692759	17.95563773	18.66185501	18.27347685	18.52065405	18.20861664	18.3009873	17.39878674	18.20701978	18.54235883	18.76129646	19.86055004	19.10078986	18.95488844	18.55413551	18.05370669	17.27660232
GAA	13.54868408	13.48055898	13.56999721	14.56719639	13.83398239	13.27700945	13.94395162	14.40130741	13.34507755	13.82115704	13.74431393	13.49230838	13.56411921	13.63713133	13.74436805	14.45391609	13.36930482	13.67331377	13.36324391	14.53145769	13.78217589	14.04699371	13.7961897	14.56154878	13.73182954	13.89100396	13.76881957	14.51198305	13.00858971	14.05957994	12.42794375	13.86673298	13.27046301	13.72025238	14.49960253	14.36376107	14.10176153	13.44908038	14.16901506	13.62622305	13.74322637	13.1553993	14.007333	13.87637222	14.00950971	14.11977893	14.28739707	13.85957112	13.64377102
GALK1	12.36341536	12.91950103	12.76778499	12.2233179	13.05772222	12.98587695	12.99296377	12.67917337	12.92125766	12.81869506	13.13204761	12.08273117	12.44720212	12.92220155	13.28938747	11.88816973	13.05636737	13.3958192	13.53979821	12.33766901	12.53426678	12.76405467	13.46284824	13.32674236	13.5445974	12.92423122	13.27673437	12.31938726	12.89547397	12.70825402	12.48244117	13.67509904	12.74846678	12.29280028	12.6814136	12.40520632	12.60822811	13.40400218	12.35401663	13.0123678	13.14001695	13.02950405	12.4335218	12.74238587	12.82272851	11.9270826	13.63428988	13.17269977	11.9426448
GANAB	20.15538977	20.20640643	19.93409689	21.14169022	19.93480978	19.77329596	19.99444116	20.86277368	19.56504521	20.34638562	19.7611099	20.20600315	19.78428803	19.72861728	19.96909546	20.78625809	19.63253029	20.36358508	20.0787697	20.84915377	20.43040164	20.39279561	20.1348375	20.8626789	20.62783342	20.47031181	19.99258749	20.56423749	19.54995163	19.76890432	20.15539996	19.97732738	19.71377097	20.20558374	20.76722798	20.71500663	19.35618895	19.85333715	20.10646048	20.42642678	20.00457796	19.48807022	20.51778203	19.65434138	20.43736771	19.89100761	19.97228043	20.73310364	20.74552714
GAPDH	23.53937491	23.63829711	23.77961997	23.23351879	23.49472719	22.7322556	24.50008537	23.88877786	23.02737134	23.32125012	23.49198727	22.90591248	23.63115753	22.9288714	23.53852248	23.56590186	23.34120223	23.77630558	24.45190474	23.81452227	23.62787941	24.06947912	24.12421653	22.86947474	22.92083736	24.03518922	24.33829964	23.35289869	23.12942577	23.07534192	23.73849909	24.05002888	23.94297812	23.83719854	23.84614059	23.88629727	23.93117432	23.94048298	23.79922001	24.45804285	23.69291624	23.31245845	24.08782674	23.86524108	24.16132819	23.77808772	24.12696051	23.77297752	23.59576271
GAR1	16.52331105	16.83878832	15.52097193	16.37059968	16.01477092	16.6729896	15.53593233	16.67362462	16.56074387	16.84127153	15.77632406	17.08334648	15.209854	15.84825136	15.6965674	16.47819128	17.08505505	17.05160605	15.50166882	16.20461541	17.09222245	15.81991639	15.46550038	16.86873219	17.45150043	17.1179888	15.91001006	15.15129327	16.55598811	15.53863515	16.36638533	15.17080668	15.74914814	16.62337627	15.54477285	15.47422623	16.10477587	15.76604233	16.40712139	16.73131027	16.55593609	16.47813311	16.65473314	15.4081215	15.85277545	15.22097599	15.1602312	15.60656113	16.65595684
GARS1	15.15816004	14.5167828	15.06715107	14.834115	15.0093598	15.56688847	14.53405089	15.39202732	14.84450775	15.43029032	14.78628331	13.86196141	13.26966886	15.58527739	15.11102392	15.41682233	14.55143695	13.9972111	13.36256649	14.73097227	14.19983958	15.48527815	14.63162609	15.22962079	13.78016656	16.09074842	14.94876422	13.75523038	15.71834311	15.57797927	15.27177632	14.98926629	15.30911245	14.43795337	14.21668692	14.35066688	15.42805748	15.29673593	14.269069	14.36269803	15.48862486	15.26969698	14.62817936	14.88940486	14.16005423	14.1974024	15.15333629	14.24116496	14.89220256
GART	11.8739565	11.8778049	11.8899048	11.90343771	11.90647887	11.86461291	11.84631544	11.83419708	11.89256742	11.92845363	11.830932	11.88489124	11.86439525	11.9128723	11.90529584	11.89042132	11.85734858	11.91645068	11.91079485	11.82001208	11.84956586	11.88985648	11.8841156	11.84397787	11.87156628	11.85649499	11.87589621	11.85486633	11.8695854	11.92075255	11.87384592	11.85309829	11.83467255	11.92952984	11.88285508	11.88165224	11.83025762	11.90008141	11.90054664	11.86691599	11.86098231	11.86503856	11.91188373	11.81691102	11.9176407	11.90221323	11.87521457	11.86011288	11.89331807
GATD3B	18.43385091	18.63046332	17.28552326	18.98388711	17.78255798	17.98087974	17.40733705	18.5392635	18.00718007	19.02408344	17.46877557	18.84706941	18.89395383	18.09517244	17.92645591	19.62370449	18.1805443	18.7805035	18.85998708	18.48006216	19.31294142	17.31314823	17.27853504	18.81780626	18.79007298	18.10665239	17.83602356	18.81377376	18.52482998	17.85046548	18.60201134	17.78320678	18.17857342	18.12183292	19.2215826	18.23468903	17.95752898	17.60668326	19.38930575	18.29588814	19.13424653	18.2363217	18.50351051	18.16475956	18.99132566	18.84683671	17.97619612	18.35340254	18.26687782
GBP1	10.00329466	10.00736981	10.02018264	10.03451292	10.03773327	9.993400536	9.974024964	9.961192584	10.02300215	10.0610028	9.957735121	10.01487368	9.993170051	10.0445034	10.03648054	10.0207296	9.98570819	10.04829262	10.04230356	9.946171791	9.977466907	10.02013147	10.01405234	9.971549663	10.0007636	9.984804302	10.00534865	9.983079681	9.998666007	10.05284796	10.00317757	9.98120747	9.96169607	10.06214242	10.01271755	10.01144384	9.957021003	10.03095887	10.03145151	9.995839315	9.989556018	9.993851269	10.04345659	9.942888016	10.04955276	10.03321629	10.00462685	9.988635361	10.02379703
GCA	15.58468725	15.44302514	14.20654467	16.11712224	14.95818311	15.94966318	15.54408289	15.15449326	15.18971931	16.15362678	15.6647039	15.67075392	16.28970417	15.44330392	15.98266201	16.06642131	14.5632834	15.16441628	15.89114115	15.76429435	14.79142979	15.23169187	15.32633784	15.30249488	16.15827168	16.18122653	15.09550537	16.4917103	15.13211959	15.58026686	16.22316141	15.11459364	15.30734019	15.54373639	15.49496353	15.49370662	15.44000173	14.71861796	15.51345035	15.47830796	15.47210755	15.47634614	15.52529707	15.91435799	15.53131282	15.51519186	15.48697957	15.47119904	15.50589685
GCDH	16.54579098	16.95464749	16.89280272	17.5347747	14.92900154	16.27592105	15.36583963	16.65052595	16.98159175	16.02510277	16.3491342	17.04287083	16.70740048	16.39302214	15.82556038	17.46913477	16.31479295	17.43177276	16.75972411	16.86686113	17.10967986	15.8496779	15.244052	16.34247795	16.22329432	16.34944613	15.52625698	16.68156829	15.6688266	16.49218497	16.35626289	15.76736741	15.3472365	16.60279353	16.85869653	16.58486388	17.156608	16.12109751	17.0875014	16.39611154	17.02571309	15.55285083	16.60916527	16.24132168	17.74626106	17.36522922	17.17483739	15.71444044	16.36230066
GCN1	8.827541104	8.830955895	8.841692474	8.85370061	8.856399115	8.819250268	8.803014404	8.792261443	8.844055098	8.875897948	8.789364243	8.837243806	8.819057132	8.862072188	8.855349386	8.842150805	8.812804426	8.865247385	8.860228814	8.779674689	8.805898599	8.841649598	8.836555559	8.800940213	8.82542019	8.812047008	8.829262256	8.810601852	8.823662498	8.869064558	8.827442983	8.809033023	8.792683342	8.876852896	8.835437061	8.834369748	8.788765844	8.850722473	8.851135283	8.821293856	8.816028734	8.819627962	8.861195004	8.776923032	8.866303326	8.852614092	8.828657419	8.815257264	8.844721169
GDI2	18.92721353	20.59036336	20.19750423	19.52216777	20.71382651	20.14250969	20.83007513	20.17247464	19.88133748	19.18209223	20.63370339	19.92401848	19.71571051	20.43828108	20.5039116	19.88716627	20.00333219	19.19039895	20.58766391	19.7103318	19.90456388	20.3557285	20.54524369	18.87590684	19.5680111	20.5881426	20.67974383	19.10584924	19.98755723	19.35082097	19.49199481	20.56150622	20.61854168	19.68033764	19.86418453	19.22461442	20.01657746	20.42161801	18.93026284	20.21290385	19.91418542	19.72849555	19.40802294	20.51713409	19.12799581	19.50057318	20.6954934	19.26628372	20.42280713
GET3	15.96398681	16.11420455	14.94481833	15.67104552	16.88693077	16.00132874	16.00865807	15.81863356	16.2838256	16.10528302	16.16059206	16.30977783	15.85798058	16.73781016	16.39184464	15.96930816	16.00678495	15.91625824	15.9805545	15.68122491	16.00745472	16.28324777	17.03850691	15.32151537	15.72435417	15.90930281	16.81676376	15.79619111	16.12690026	16.04664635	16.10868184	16.30476298	16.81084311	16.18738062	16.1092164	16.50646884	16.3930277	16.52048998	15.55826006	15.46178599	16.67318037	16.92200321	15.7500504	16.06143069	15.88250278	15.73029619	16.94962325	16.37924721	16.03092187
GGCT	12.72889557	12.73303663	12.74605669	12.76061875	12.76389118	12.71884142	12.69915246	12.68611253	12.74892181	12.78753708	12.68259915	12.74066187	12.7186072	12.77077082	12.7626182	12.7466125	12.71102465	12.77462133	12.76853539	12.67084879	12.70265008	12.7460047	12.73982725	12.69663713	12.72632358	12.71010615	12.73098278	12.70835363	12.72419205	12.77925035	12.72877658	12.70645114	12.68662416	12.78869513	12.73847086	12.73717655	12.68187348	12.75700722	12.75750783	12.72131964	12.71493472	12.71929944	12.76970708	12.66751191	12.77590185	12.75930115	12.73024931	12.71399917	12.74972954
GGH	15.11165718	15.11541793	15.12724226	15.14046697	15.14343887	15.10252637	15.08464561	15.07280324	15.12984424	15.16491318	15.06961252	15.12234288	15.10231367	15.14968669	15.14228279	15.12774702	15.09542749	15.15318358	15.14765656	15.05894129	15.08782201	15.12719504	15.12158491	15.08236128	15.10932139	15.09459333	15.1135527	15.09300176	15.10738562	15.15738748	14.70632517	15.56405711	15.07189297	15.30868309	15.51692414	15.56239614	15.26973493	14.81955045	16.15638511	15.67103967	15.22015974	15.09779919	16.04809712	15.19991954	15.14211979	15.13927037	15.39827039	15.93816995	14.99916922
GIMAP1	19.54970857	18.72320094	18.92625086	19.02616034	17.54943946	18.37402607	17.41684655	18.71527247	18.6900007	19.4116742	17.53785625	19.04495998	19.39603993	18.41427298	17.59483042	18.48733317	18.6146159	19.53180424	19.33894829	18.65974469	19.47381938	17.70449243	17.2780721	18.6829118	19.6372167	18.43115892	16.99615444	19.06332978	18.63667573	18.09560843	18.53798064	17.12469609	17.92454358	19.0251567	18.13117397	18.47549223	18.36752942	17.13546047	19.70897739	19.69804146	18.7045347	18.15938417	19.58451921	18.40016079	19.04030679	18.91564685	17.71975218	19.45263725	17.44993653
GIMAP4	19.20645371	19.56768313	18.92224869	18.74411763	18.88558738	20.71150232	18.67607599	18.81521844	20.88072526	19.11996648	18.33161842	20.51122829	20.55491097	19.26778696	18.6446869	18.39111326	20.68005125	19.27687185	19.50677687	17.64390509	19.43278045	18.09498226	18.37800005	16.9344849	20.17532509	18.99047392	18.30539572	18.83354573	21.10857943	18.32146512	19.90436986	18.8321715	20.36267586	19.49974966	18.03680579	18.87152059	20.8021487	19.54341587	19.56440535	18.51473901	20.5874082	20.04981244	20.2694183	19.75180599	19.27675637	18.5152882	19.20211215	18.13382538	18.56185458
GIMAP5	14.72335157	13.69625989	13.66033137	13.92264553	12.41249979	13.88402706	12.2213288	13.31557373	13.67274098	14.34608862	12.37105933	14.65204784	14.49405319	13.26918657	12.32620938	13.70824512	13.89289284	14.23160904	14.33091511	13.23414773	14.69543191	12.60194465	12.29938715	13.44418208	14.8590635	13.91682297	12.46702799	13.66670523	13.90480254	13.33328116	13.35124155	11.52465573	13.69532066	14.29876882	13.04808743	12.27341541	13.6279152	11.91198063	13.75220956	14.57187918	14.56253431	13.91345355	14.72220422	13.37359056	13.93613486	14.51968784	12.37239508	12.9790554	12.64732858
GIMAP8	12.76273563	12.76623746	12.77724771	12.78956192	12.79232921	12.75423347	12.73758377	12.72655673	12.77967055	12.81232505	12.72358568	12.77268565	12.75403541	12.79814688	12.79125272	12.77771772	12.74762333	12.80140301	12.79625652	12.71364915	12.74054148	12.77720374	12.77197986	12.73545671	12.76056066	12.74684661	12.76450066	12.74536461	12.75875816	12.80531748	12.76263501	12.7437558	12.72698938	12.81330434	12.77083285	12.76973833	12.72297203	12.78650787	12.78693121	12.75632915	12.75092982	12.75462079	12.79724734	12.71082735	12.80248587	12.78844771	12.7638804	12.75013869	12.7803536
GIT2	10.91311658	10.91652584	10.92724501	10.93923367	10.9419278	10.90483919	10.88862966	10.87789413	10.9296038	10.96139502	10.87500163	10.92280355	10.90464637	10.94759168	10.94087978	10.9277026	10.8984038	10.95076172	10.94575129	10.86532779	10.89150917	10.9272022	10.92211642	10.88655883	10.91099911	10.89764761	10.91483495	10.8962048	10.90924427	10.95457271	10.91301862	10.89463851	10.87831534	10.96234842	10.92099974	10.91993416	10.8744042	10.93626037	10.93667251	10.90687947	10.90162288	10.90521627	10.94671592	10.86258059	10.95181595	10.93814892	10.91423109	10.90085266	10.93026879
GLB1	15.652606	15.17953814	14.95450483	16.28787275	14.7879783	15.40234441	14.81034795	15.5241463	15.27300838	15.8223413	15.15870579	15.70551383	15.63789379	15.20552739	15.20473284	15.97057023	15.30304465	15.82110057	15.64590872	15.74069266	15.55988271	15.06882686	14.83510701	15.29452729	15.35593297	15.22370711	15.05357866	15.7980083	15.26024233	15.34977981	15.32125756	14.84574355	14.50650146	15.52032306	15.72695644	15.50584545	15.9675103	15.13136914	15.91170896	15.35343406	15.8618169	14.67252836	15.52546804	15.22844626	16.44363603	15.36480024	15.98222994	14.80300674	15.35654066
GLG1	9.859942173	9.864230349	9.877712974	9.892792376	9.896181065	9.849530828	9.829142391	9.815639195	9.880679875	9.920667025	9.812000991	9.87212649	9.849288294	9.903305113	9.894862851	9.87828853	9.841436362	9.907292416	9.900990268	9.799833185	9.832764263	9.877659132	9.871262214	9.826537693	9.857278802	9.840485223	9.862103536	9.838670446	9.855071553	9.91208589	9.859818956	9.836700365	9.816169	9.921866216	9.869857642	9.868517348	9.811249542	9.889052535	9.889570926	9.852097095	9.845485336	9.850005123	9.902203577	9.796377749	9.90861843	9.891427964	9.861344002	9.844516552	9.881516304
GLIPR2	16.70875814	16.86931475	16.76569769	18.40997991	17.42956671	16.52121601	17.69677391	18.48109834	16.78889837	16.55681573	17.33692403	17.06752597	17.16548629	16.62134613	17.64656952	18.65680209	16.62257366	17.13272109	16.94135229	18.56082087	17.03127695	17.85341889	17.70514329	18.48130077	17.23829779	17.03059876	17.60478221	18.55864277	16.53816354	17.80622835	16.01222141	15.93701555	15.38404824	18.52578705	17.9843268	18.1462223	17.12501321	16.14302427	17.10856877	18.04386459	17.41074642	15.58784195	17.9559794	16.16669414	18.84598224	18.16879536	16.79896547	16.55212406	16.95553626
GLO1	13.02665992	14.008295	14.06523726	13.63839063	13.40888212	13.02117376	13.70614472	13.73756527	13.00245702	13.48052257	13.63023548	13.72393448	13.41677149	13.84746628	13.62885999	13.52462174	13.20726266	14.0919179	13.30183457	13.80670618	13.20379179	13.4695424	13.49928913	13.09603286	12.8372891	14.01538597	13.3936947	13.69259828	13.44896598	14.378475	13.44306519	12.56685603	13.26541948	13.30418432	14.23353094	13.39278114	13.10696201	13.0865623	13.41118354	13.37929211	13.3682751	13.08384429	13.95810833	13.84907069	13.20486488	14.07264604	12.75182605	14.08457634	13.53873238
GLOD4	15.20695478	15.95932804	15.63448836	14.91482282	15.61096106	16.11196149	15.48240284	15.15857511	16.12842422	15.27604049	15.52187329	15.52778371	15.60867743	15.56490103	15.6641546	15.17045635	16.19055918	15.13697772	15.60981359	14.57894143	15.14000098	15.46707239	15.45353271	14.87839115	15.33035669	15.48634544	15.50574882	15.21899236	16.07619601	15.1499174	15.9412543	15.70632126	15.68859075	15.68590106	15.48472326	15.31352502	15.82733888	15.70698681	15.55029241	15.58362263	15.81795504	15.82517216	15.6324608	15.42654606	15.34798104	15.24883424	15.61589239	15.28052365	15.5694597
GLRX	14.73581462	14.81691754	14.13117144	15.12121849	15.68418042	14.84221783	15.64397383	15.11186246	14.8910568	15.04773419	15.42291561	14.86482177	15.13484599	15.26028067	15.33737739	14.74856385	14.86279028	15.27199098	14.89207836	14.69658584	14.64413807	15.12222976	15.54137609	14.60786202	14.383677	15.18556762	15.53704502	15.08144621	14.78106835	14.97974139	14.86576652	15.21087957	14.69515007	14.34506821	16.03681138	15.52830998	13.56450337	14.8112647	15.38760545	14.8156942	14.82367266	14.57971474	15.10973338	14.87695735	14.94379084	15.3167764	14.54628963	15.81255665	15.45662042
GLRX3	11.41745676	11.42081272	11.43136434	11.44316562	11.44581763	11.40930875	11.39335258	11.38278486	11.43368627	11.46498056	11.37993757	11.42699231	11.40911894	11.45139298	11.44478599	11.43181478	11.40297395	11.45451348	11.44958136	11.37041493	11.39618709	11.43132221	11.42631592	11.39131412	11.41537238	11.40222958	11.41914826	11.40080932	11.41364497	11.45826489	11.41736033	11.39926751	11.38319949	11.46591906	11.42521669	11.42416777	11.37934948	11.44023878	11.44064448	11.41131713	11.40614271	11.40967993	11.45053091	11.36771068	11.45555123	11.44209782	11.41855384	11.40538453	11.43434086
GLRX5	10.39729174	10.39965072	10.40706769	10.41536306	10.41722722	10.39156433	10.38034839	10.3729201	10.40869982	10.43069726	10.37091868	10.40399449	10.39143091	10.42114625	10.41650205	10.40738431	10.38711146	10.42333972	10.41987282	10.36422502	10.38234082	10.40703807	10.40351904	10.37891551	10.39582659	10.38658822	10.39848073	10.38558989	10.39461235	10.42597667	10.39722396	10.38450612	10.37321156	10.43135695	10.40274637	10.40200905	10.3705053	10.41330572	10.4135909	10.39297606	10.38933885	10.39182524	10.42054028	10.36232414	10.42406917	10.41461248	10.39806291	10.38880591	10.40915995
GLS	16.43711377	15.72071151	15.22125856	15.83140315	14.90097076	15.50340275	14.70423821	15.6031465	15.70151576	16.31722294	14.87640469	16.35361904	16.37366488	15.22604108	14.78237945	15.67330207	15.59956031	16.07727059	15.92078992	15.48088589	16.45366724	14.83136908	14.78813385	15.61359815	16.23345326	15.4626688	14.71178567	15.68639817	15.63518857	15.22331322	14.85394784	14.83070118	15.62617349	16.15320043	15.15123493	15.94979348	15.513236	14.31289324	16.97878694	16.56238142	16.1321849	15.69302897	15.78284421	15.17599307	16.44406163	16.14669133	14.80729836	14.63850807	15.53500164
GLUD1	20.83582707	20.86370799	20.15299628	21.26388195	19.82784277	20.52250387	19.76318771	21.00970164	20.53471491	21.82202294	19.65187734	20.82049435	20.87131718	20.37478096	19.65864804	21.34271487	20.19896338	21.38193328	21.0466527	21.14082353	21.12112672	19.95282532	20.07862458	21.28833415	21.15430267	19.8723697	19.51018683	20.65653737	20.56659686	20.87351487	20.43965764	19.73819299	20.61187666	20.74661537	20.7799675	20.75556378	20.33149689	19.75701313	21.16235189	21.40936984	20.45132641	20.82933876	21.21209436	20.64958595	20.74759856	20.86103909	19.92789538	21.31578814	19.8572131
GLYR1	12.37321514	12.37725656	12.38996333	12.404175	12.40736868	12.36340292	12.34418772	12.33146156	12.3927595	12.43044561	12.32803272	12.38469832	12.36317434	12.41408278	12.40612633	12.39050577	12.35577424	12.41784064	12.41190114	12.3165651	12.34760118	12.38991259	12.38388378	12.34173291	12.37070504	12.35487784	12.37525213	12.35316749	12.3686248	12.42235827	12.37309902	12.35131078	12.33196088	12.43157579	12.38256003	12.38129686	12.32732451	12.40065036	12.40113892	12.36582151	12.35959022	12.36384992	12.41304463	12.31330851	12.41909035	12.4028891	12.37453631	12.35867718	12.3935478
GM2A	11.3982281	11.40199369	11.41383323	11.42707496	11.43005068	11.38908554	11.37118177	11.35932416	11.41643857	11.45155263	11.35612934	11.40892755	11.38887257	11.43630655	11.42889312	11.41433865	11.38197752	11.43980793	11.43427381	11.34544438	11.37436226	11.41378595	11.4081686	11.3688945	11.3958893	11.3811423	11.40012606	11.37954868	11.39395104	11.44401724	11.39811989	11.37781868	11.3597894	11.45260568	11.4069352	11.40575824	11.35546946	11.42379088	11.4242461	11.39133907	11.38553306	11.38950204	11.43533925	11.34241004	11.44097235	11.42587683	11.39945909	11.38468234	11.41717306
GMFG	18.76515394	18.27886872	18.44944024	17.81672776	18.39780835	18.1855031	18.40881307	18.1216973	18.6778943	18.08923783	18.64149785	17.99021595	16.94811301	18.81365301	18.02438066	16.90696057	18.5813503	17.52428278	18.39731052	17.10126013	17.1730181	18.33686123	18.87897084	17.95600109	17.10898854	17.77032021	18.72706918	17.74071745	18.31761751	18.02431641	18.88994966	18.52757347	18.41035696	17.74507412	17.69340297	17.22452578	18.58227505	18.47509511	16.789988	17.20394886	18.56716195	18.40748857	17.87915633	18.69906356	17.27876539	17.73393521	18.97939108	18.10304065	17.3087275
GMPS	13.3125099	13.31514627	13.32343539	13.3327062	13.33478957	13.30610901	13.29357421	13.28527244	13.32525944	13.34984353	13.28303568	13.32000082	13.3059599	13.33916943	13.33397913	13.32378924	13.30113254	13.34162082	13.33774626	13.27555491	13.29580093	13.32340229	13.31946946	13.29197284	13.31087246	13.30054778	13.31383871	13.29943205	13.30951545	13.34456785	13.31243415	13.29822085	13.28559817	13.35058079	13.31860593	13.31778192	13.28257369	13.33040695	13.33072565	13.30768675	13.30362184	13.30640061	13.3384922	13.27343051	13.34243606	13.33186736	13.31337175	13.30302624	13.32577367
GNA13	13.97451322	13.82895941	13.03616072	12.77431255	13.90367748	13.37598472	13.52843351	13.58827723	13.47227072	13.53882441	13.27140829	13.98860425	13.41725835	13.51987283	13.67857087	12.99187135	13.46443539	13.73019574	13.20878256	12.97300086	13.97003633	13.0556143	13.40145618	13.15963435	13.54486561	13.26022955	13.44179249	13.4007336	13.2733267	13.12931367	13.45423984	12.76822448	13.30653545	13.15389743	13.22849664	13.31517107	13.14093743	13.76585429	13.31756021	13.82576691	13.0480089	14.03198457	14.05708732	13.09939442	13.06331127	13.55884852	13.14054542	14.33831582	12.83601074
GNAI2	20.56772712	20.03730165	20.8729688	21.36756292	21.06549184	21.48870627	21.41230683	21.33158234	21.09552881	21.25978344	19.90247529	20.62140163	21.4875674	20.82011284	20.28816356	21.02612686	20.44137567	21.31930713	19.94914414	22.1799394	20.98623045	21.32996792	20.56072181	20.7971417	21.35748237	20.49478935	20.11248765	21.20822171	20.44431061	20.07558181	20.09694289	20.92142752	20.03364932	20.90737991	21.2558202	21.28923894	20.43140044	20.4303768	21.05718759	20.70034383	19.50363093	20.33136862	20.69119552	20.25720994	20.58608049	21.0473763	20.7383081	21.75676837	21.00050308
GNAI3	17.62294099	17.62627811	17.63677048	17.64850548	17.6511426	17.61483874	17.59897218	17.5884638	17.63907936	17.67019792	17.5856325	17.632423	17.61465	17.65668664	17.65011675	17.63721838	17.60853951	17.65978961	17.65488519	17.57616334	17.60179077	17.63672858	17.63175041	17.59694516	17.62086832	17.60779932	17.624623	17.60638704	17.61915061	17.66351996	17.31934396	17.38099085	17.32463584	17.81240852	17.98363471	17.88645153	17.21149762	17.48745594	17.10916117	17.61196646	17.40580323	17.39498289	17.30133039	16.86251414	16.91603839	17.40217119	17.40542957	17.93879311	17.71729633
GNB1	21.01772323	18.35899133	19.26499385	19.06107687	18.66276882	18.13442487	18.69462207	19.21255772	18.32705918	18.56269577	18.77999053	18.59934631	18.44797977	18.6513899	18.96360767	18.46756665	18.38309622	18.37043016	19.33749053	19.55454756	18.5052985	19.0297603	19.15522863	18.45267039	19.43800584	18.5595279	18.71071517	18.72455183	18.7170643	20.11423491	17.99513769	19.52094195	18.78335785	19.33482243	20.15044834	19.93845633	18.32750777	19.46001639	19.10422645	18.98893011	18.62871041	18.83229545	19.36584891	19.01334975	19.29800296	18.9403857	19.58526741	20.44647081	19.00074784
GNB2	17.57202164	16.94619737	17.0065967	18.63221978	17.51200425	16.80600712	17.63293068	18.1681759	16.86697365	17.42544768	17.46336161	17.37615745	17.44264277	17.19399029	17.55627275	18.609093	16.64693589	17.40712307	17.49081608	18.60008705	17.41740873	17.70512683	17.69952662	18.24681741	17.4421662	17.48896972	17.50611973	18.63453273	16.94322328	17.7954717	17.19263445	17.3405607	16.49443488	17.30392389	18.68579759	18.12251294	16.79498715	17.15702058	16.8714984	17.66353339	16.7284817	16.80958889	17.65853581	16.55058155	17.56278139	17.77662498	17.38852466	18.66839164	17.24188881
GNG2	15.91525382	16.83350134	15.65408783	16.38409337	15.75521003	15.44062645	15.61456765	15.95933601	16.17602729	16.65460853	15.30023049	16.08263472	16.81726168	16.2430521	15.82052595	16.326465	16.48500789	16.07174571	16.76844599	16.31617188	15.602906	15.58680955	15.86671026	15.42634744	15.97536875	15.0070713	14.86676657	16.04766212	16.10898648	15.25763123	15.65289434	15.48927665	15.96258367	15.74930765	16.41866841	16.06802767	15.75467689	15.92729756	16.12357379	16.39767112	15.75438819	16.07384834	15.73133567	15.46878584	16.52792095	16.85756131	15.81985495	16.20124809	16.09633683
GNG5	19.62089145	18.1528191	18.17572079	20.21412975	18.84106806	18.37941606	18.38130519	20.24190441	18.30636461	19.07814572	18.38172937	19.61600939	19.10448984	18.11865649	18.52146158	20.30530881	18.12070397	19.40986308	19.77788991	20.65276037	19.19227979	19.13909923	18.85305219	19.51280492	18.87598891	19.08313719	18.51835704	19.98177567	18.48019045	19.70086252	18.33989282	19.47117937	18.87605333	18.99466198	20.0482687	20.53765713	18.73267835	19.41953014	18.44628657	18.59477032	18.68178378	18.43191823	19.84226516	17.44069604	18.54069605	18.97926131	19.79412918	19.47406921	18.2474603
GNS	11.14389198	11.14731327	11.15807027	11.17010125	11.17280489	11.13558537	11.11931862	11.10854521	11.16043739	11.19234081	11.10564249	11.15361314	11.13539187	11.17848875	11.17175316	11.15852947	11.12912727	11.18166999	11.17664187	11.09593451	11.1222083	11.15802731	11.15292358	11.11724049	11.14176703	11.12836841	11.14561641	11.1269205	11.140006	11.18549442	11.14379367	11.12534869	11.10896791	11.19329758	11.15180296	11.15073361	11.10504296	11.16711745	11.16753104	11.13763285	11.13235771	11.13596378	11.1776099	11.09317762	11.18272794	11.16901266	11.14501042	11.13158477	11.16110473
GOT2	17.60359556	16.932084	16.59511755	17.25603408	16.09296189	16.88085582	16.09704766	16.749104	16.86561019	17.46870584	16.08038219	17.56070286	17.62147957	16.52309601	16.08887699	16.9187269	16.89177028	17.36482363	17.31235372	16.88697649	17.71996222	16.14686678	16.06611745	16.9730222	17.4927126	16.592411	15.98363797	17.11971454	16.8842322	16.59422789	17.46300847	16.40671455	17.00254545	16.49378133	15.56993402	17.09689034	16.3468796	16.7977037	16.9330829	18.07557611	16.76155138	17.21355169	16.64346962	16.3261712	17.61796272	17.67645973	16.42265979	16.61449093	16.92549664
GPD2	14.79072335	13.87615359	14.67060155	15.95446906	15.65616817	14.31126466	15.63873933	15.688636	14.36770152	14.52686558	15.14008208	15.29824231	15.12399256	14.56876887	15.05296481	15.82680686	15.14550973	14.74836593	15.30196873	16.09472018	14.70083222	15.3649258	15.62274026	15.64436407	14.67358592	14.55312276	15.84876367	16.63004753	14.56780171	17.36609905	15.10899742	15.3824401	14.46447287	15.02097911	16.28447255	16.09660432	14.51160454	15.27492359	15.03001526	15.25489491	14.61108101	14.56973364	15.39972649	14.31000599	15.31007113	15.03699563	15.35341264	16.3405283	15.15750602
GPI	18.45417091	18.1586571	18.52957309	17.71170946	18.68698604	17.67666257	18.76193603	17.86236453	18.49316778	18.65569417	17.72255918	17.66383951	18.14814453	17.96828647	18.21245514	17.75362759	17.47039958	17.52813227	18.38865642	17.53514356	18.04659398	18.60875308	19.09250556	17.48558021	17.92546065	18.36650494	18.54027211	18.52307982	17.61685438	17.74761368	18.7262231	18.17449522	18.10878076	18.80072914	18.17018162	17.98078857	18.14296812	17.96420039	18.01571164	18.8260978	18.73813338	18.16033296	17.9348834	17.82272073	18.48079738	18.17885049	18.398684	18.17593527	18.05279205
GPX1	17.07546521	16.91447206	17.06987487	18.15647519	17.61715141	16.30260287	17.22632632	18.27011766	16.79398929	16.78699804	17.31532313	17.86436069	16.87421242	16.84732283	17.57359954	18.07155399	17.29201927	17.26518579	17.04899514	17.65347936	16.56605039	17.05052685	17.39663017	17.94873193	17.37414464	17.41493135	17.55986865	18.09527707	16.48362763	17.9878566	18.30919049	18.58745989	16.29714647	17.30603802	18.57112308	18.09136754	17.16224766	18.82260253	18.23441422	17.17158507	18.07302323	17.13024114	18.34967498	17.20192481	18.14864056	17.28887964	18.47973156	18.63903136	16.75303928
GPX4	13.1464143	13.14942697	13.15889925	13.16949335	13.17187409	13.13909976	13.12477577	13.11528904	13.16098366	13.18907681	13.11273301	13.15497444	13.13892937	13.17687912	13.17094797	13.15930361	13.13341296	13.17968042	13.17525282	13.10418446	13.12732033	13.15886142	13.15436724	13.12294583	13.14454313	13.13274473	13.14793277	13.13146975	13.14299242	13.18304809	13.14632773	13.13008566	13.11566126	13.1899193	13.15338045	13.15243882	13.11220507	13.16686591	13.16723011	13.1409027	13.13625758	13.13943298	13.17610523	13.10175683	13.18061201	13.16853478	13.14739916	13.13557696	13.1615713
GRAP2	13.11575247	14.37529088	14.00181466	13.38697382	13.53471576	14.84926807	13.28126103	12.84276296	14.8610088	13.25191276	13.31432814	13.80924704	13.66750618	13.93053335	13.43298867	12.59292669	15.11880794	13.0579098	13.21863846	12.35120173	13.33455102	13.54046301	13.44993336	12.45269338	12.62010112	13.09864152	13.2363376	13.15714489	14.90657844	13.47136172	14.56690799	13.42530694	14.48945919	13.60509919	13.03990155	13.23121378	14.65288946	13.4739885	13.42720931	13.27638615	14.63496169	14.21874998	12.96842987	14.31144071	13.34768047	13.55554122	13.61944874	12.83839016	13.69718249
GRB2	18.07155752	16.86320758	18.20458776	17.16061509	18.12000538	17.77201062	18.32278504	16.52600866	17.90640182	17.27622685	17.57165786	16.55091465	17.27513101	18.16980952	18.46970197	17.5298901	18.14856858	17.50404295	17.79422745	16.98233645	17.66526654	18.09295734	18.28045685	17.10410045	17.71458996	17.49085804	18.29691235	17.55572863	18.19632316	17.34265601	17.95469027	18.70248495	17.63657096	17.67873724	17.36193552	16.89897948	17.84680116	18.52777768	17.03641885	17.55793156	17.13041874	17.80599461	17.73575722	17.50880939	18.16704594	17.98221753	18.41775317	17.07826188	17.87819973
GRHPR	15.75769379	17.06344797	16.47153565	15.99948677	16.3487504	17.04158095	16.19035023	15.85771808	17.08522392	16.46670197	16.5782979	16.52235267	16.35680569	16.69514493	16.28922582	15.65586046	17.28680575	15.94553859	16.25456417	15.81229651	16.31106153	16.10892301	16.33614178	15.3696889	16.16230255	16.19595265	16.20862693	16.08643837	17.03710509	16.01326046	16.5909054	16.99679609	16.65344775	16.44192614	16.13493761	16.33787599	17.28035569	16.62848479	16.70698285	16.00894584	17.07174699	17.11628025	16.81453402	16.66042208	17.05033687	16.18749046	16.49671899	16.21154814	16.21851693
GRK2	14.85271447	15.29854797	14.2575191	14.51112489	14.86392682	14.90010365	15.57978031	14.30739372	14.90830059	14.88428866	15.55368951	15.77716907	14.44466581	15.81646681	15.47857527	14.10286944	15.02190847	15.12985833	14.6853364	14.00476091	14.21459151	15.80733656	15.55427987	14.2713041	14.52912002	14.1482938	15.25569299	14.59997055	15.30490732	15.25656348	14.74655704	15.71740287	14.71471106	14.38422667	14.58309372	14.80407077	15.50440238	15.96248452	14.6183351	14.60016977	15.4073768	15.54227297	14.51600768	15.68359215	14.92232703	14.74111132	15.86041866	14.3137356	15.41672951
GRPEL1	13.47063536	12.47406852	12.45193554	13.42908376	12.80593229	12.75032627	12.30750662	13.12803642	13.00273695	13.13929085	13.07435547	13.72190052	13.4184516	12.15919916	12.26547714	12.93195636	12.741786	13.06560298	12.88967952	13.12839658	13.59798776	12.48787132	12.89846732	13.11556745	13.37259137	13.20889985	12.50239289	13.31011572	12.60272934	13.38686753	12.8337088	12.87378688	12.76572776	13.24171321	13.11800179	13.00161113	12.70276743	12.96516918	13.14435918	13.04116199	12.55757652	12.97071469	13.27077268	12.81123791	12.96270068	13.30081282	12.69853385	13.41155593	12.6869937
GSN	19.57331786	18.92417708	19.53955665	20.3084661	20.13455754	19.02143453	19.51724221	19.12904955	18.75141498	18.96917087	20.20119273	18.62952396	20.10449205	19.40586308	19.67151701	20.10129818	18.4124159	19.33479143	19.49842191	18.60258349	19.49080466	19.90949578	19.27087912	20.35854243	19.31126539	19.9640785	19.54907321	19.36932186	18.79029009	22.50564504	19.25921119	19.48264567	19.02589794	19.71755288	18.88649538	19.93010194	18.88591858	19.88365035	19.56577012	19.97832875	19.07512124	18.37151396	19.07753124	20.38485791	19.63464698	20.05872304	19.20850602	19.70393464	19.40176045
GSR	18.62265328	18.63563169	17.17792474	17.87041288	16.85480876	18.13140088	17.54728793	17.41725923	18.22003754	17.69546554	17.81939893	18.14687952	17.23844774	17.50941352	18.21823527	18.14559762	17.44832764	17.04529261	18.28524452	17.1447841	17.21052228	17.08010644	17.17819477	17.47291025	18.02597623	18.23853358	17.68405873	17.8054439	16.76370294	18.46960035	18.10824263	17.30063575	17.78517837	17.3070387	17.60591277	17.14044822	17.61597321	17.6298596	16.95036022	18.09987716	17.47899394	17.97504824	17.06336305	17.97938164	17.92859471	17.4531451	17.42993073	17.75222541	17.44718332
GSS	14.15189612	14.13038867	14.25247985	14.00262573	14.50925063	14.31409639	14.47949185	14.14390099	14.26487023	14.04749796	14.3479393	13.89971393	14.11796744	14.27359479	14.25202485	13.89368916	14.40595291	14.21057005	14.16771301	14.05340332	13.8090911	14.26442028	14.42508123	13.74929783	13.66441799	14.22267884	14.367443	14.08611232	14.29137359	13.90906471	14.23021675	14.33977235	14.1521054	14.14509198	14.33004117	14.37296627	14.06066661	14.41171129	14.06546929	14.00185891	14.28345172	14.12996014	14.26344238	14.25256882	14.00518659	14.16270058	14.30610414	14.42085357	14.5289996
GSTK1	18.92491614	17.3847736	18.94714426	19.06800448	17.62613484	17.77572797	17.43600509	17.94862538	18.30809767	19.60953378	16.76952766	16.77178524	18.71750408	17.62383925	17.56296708	19.36627243	18.16339463	18.76860479	18.34781592	18.61014868	18.43334561	17.92326001	17.73983865	18.49410317	17.93369021	18.56103921	18.0755809	18.681756	18.64443182	18.36941639	16.73388854	18.23059317	17.69676125	18.07162602	19.38794644	19.09091414	18.12431896	18.23115886	18.13379935	18.0799787	17.51748926	18.21926766	18.40584058	17.94655003	18.85451733	18.65866236	17.17089683	19.28742308	18.49103733
GSTO1	12.20833605	12.21152598	12.22155556	12.23277296	12.23529377	12.20059116	12.18542442	12.17537953	12.2237626	12.25350862	12.17267311	12.21739983	12.20041074	12.24059328	12.23431317	12.22198371	12.19456977	12.24355939	12.23887129	12.16362161	12.18811869	12.2215155	12.21675691	12.18348681	12.20635479	12.19386223	12.20994386	12.19251223	12.20471284	12.24712521	12.20824439	12.19104671	12.17577365	12.25440069	12.21571206	12.21471503	12.17211411	12.22999094	12.23037656	12.20250018	12.19758176	12.20094398	12.23977386	12.16105114	12.2445458	12.23175799	12.20937885	12.19686109	12.22438481
GSTP1	18.93925092	18.0992924	17.77251698	20.72082782	19.62888646	20.68674404	20.45952885	18.97874789	18.79888578	19.30745497	19.74591042	19.68821821	21.11780597	19.71275426	19.98030085	19.45263913	19.29454249	18.36343451	18.27216415	20.25726346	20.24942952	19.93294703	20.266327	19.6799195	19.32155577	17.94674495	20.77825483	19.79840447	18.40506306	19.18839142	18.02157884	20.08630647	17.84749074	18.44441079	18.98636511	17.72762424	20.16808153	20.30602359	20.37350458	19.95988953	17.97059726	19.27596194	18.76806858	21.02230799	19.97845629	17.92481915	20.81974067	17.76939193	19.16846263
GTF2I	8.122958894	8.126180972	8.136311636	8.147642097	8.150188312	8.115135949	8.09981635	8.089670229	8.138540925	8.168586734	8.086936532	8.132114026	8.114953712	8.155541227	8.149197824	8.136744101	8.109053875	8.158537232	8.153801883	8.077793805	8.102537776	8.13627118	8.131464621	8.097859215	8.120957673	8.108339202	8.124582913	8.106975603	8.119299175	8.162138984	8.12286631	8.10549531	8.090068318	8.16948779	8.130409245	8.129402165	8.086371903	8.14483203	8.145221542	8.117064207	8.11209622	8.115492327	8.154713547	8.075197437	8.159533582	8.146616895	8.12401221	8.111368289	8.139169407
GYG1	10.93912864	10.94302767	10.95528675	10.96899771	10.97207888	10.92966212	10.91112391	10.89884612	10.95798441	10.99434276	10.89553808	10.95020724	10.92944159	10.97855643	10.97088029	10.95581008	10.92230222	10.98218189	10.97645165	10.88447449	10.9144171	10.9552378	10.9494214	10.90875559	10.93670697	10.92143739	10.94109386	10.9197873	10.93470002	10.98654036	10.9390166	10.91799601	10.89932785	10.99543313	10.94814429	10.94692562	10.89485482	10.96559726	10.96606861	10.9319955	10.92598375	10.93009337	10.97755485	10.88133263	10.98338757	10.96775712	10.94040325	10.92510288	10.95874493
GZMA	13.34334573	12.51718313	13.22087902	13.78305473	12.90949812	13.08032874	12.24144026	13.70044529	12.87306312	13.35521339	12.67242427	13.68311763	13.32410235	12.69292342	12.80233347	13.37560459	12.96737448	13.26768998	13.366411	13.21175732	13.34317853	13.05936889	13.13131255	12.93487888	13.75528814	13.41773389	12.82402438	13.90882619	12.8116373	13.32721501	12.97122983	12.55522736	12.66707298	13.89120973	13.00062558	13.5010217	12.79676095	12.35339925	13.49520377	13.33097138	12.67950133	12.71266679	13.58794447	12.69143779	13.54625824	13.77561746	12.66992949	13.80996523	13.20883481
GZMB	7.934429172	7.95009855	7.99936526	8.054466734	8.066849305	7.896385193	7.821884034	7.772542154	8.010206579	8.156323177	7.759247834	7.97895175	7.895498953	8.092881211	8.062032434	8.001468391	7.866807294	8.107451168	8.08442256	7.714785588	7.835118676	7.999168515	7.975793609	7.812366237	7.92469698	7.863331748	7.942326984	7.856700393	7.916631496	8.124966948	7.933978926	7.849501541	7.774478111	8.160705128	7.970661179	7.965763623	7.756501973	8.040801021	8.042695271	7.90576256	7.881602608	7.898118308	8.088856098	7.702159119	8.112296542	8.049481051	7.939551581	7.878062582	8.013262964
GZMM	11.87715655	11.88349333	11.90341707	11.92570042	11.930708	11.86177135	11.83164266	11.81168852	11.90780136	11.96689174	11.80631222	11.89516173	11.86141295	11.94123545	11.92876003	11.90426759	11.84980988	11.94712762	11.93781472	11.78833144	11.83699482	11.9033375	11.89388456	11.8277936	11.87322079	11.84840435	11.88035047	11.84572259	11.86995907	11.9542111	11.87697446	11.84281133	11.81247143	11.96866382	11.89180898	11.88982838	11.80520178	11.92017392	11.92093997	11.86556361	11.85579319	11.86247223	11.93960767	11.78322522	11.94908712	11.92368418	11.87922808	11.85436158	11.90903738
H1-0	16.7775356	15.51137727	16.9203189	17.1374122	16.32076228	15.08412983	17.02728679	17.75556749	18.52684442	16.79570794	16.12050984	18.23383216	18.22922508	16.92146357	16.16142396	16.78408115	17.9022403	16.16567365	15.67710754	16.64149522	17.81523773	17.22722468	16.54121382	17.72172114	20.01341546	17.95275071	16.39117152	17.39931653	15.92256204	16.78546043	17.57594073	16.70776336	17.47269516	18.2417126	16.65591284	17.95208782	15.89499793	16.5507291	16.50503171	15.3847924	17.86578559	15.5780204	16.51144311	16.00346282	18.83222572	15.90711257	16.24375496	17.26527639	15.63340648
H1-10	21.47970756	20.50893393	21.19776148	20.30150386	19.62023415	21.1712201	20.18560685	20.4583847	20.97752655	20.74221708	19.67173406	21.04950949	21.31964603	20.08261521	19.77826041	20.51014229	20.94956837	20.92690572	19.91537431	19.64189728	24.63039161	20.38369236	20.37204983	24.06232273	21.89201863	21.76814395	20.2718368	20.00521564	21.04843352	19.82427934	20.21493354	19.36252296	18.88889385	19.81102975	19.61732971	19.72866815	19.39969618	18.89111319	20.87770013	19.73414674	19.73225733	19.68219981	19.81858093	18.91419448	19.67179381	19.67906654	19.06919727	19.56454948	20.58060703
H1-2	28.86641684	25.64371694	26.7082591	27.78801618	25.56702522	27.96707478	26.36770688	27.08763813	26.92891487	27.32701816	25.9536999	28.34099711	28.09902611	26.62201454	26.55227869	27.29009263	27.80411801	28.37536058	28.37975197	26.48276374	27.95878448	26.30645388	26.45738082	27.40787175	26.8933614	28.37429386	25.91965877	27.48662277	28.06536565	24.46745888	27.46631331	26.57015643	27.372318	28.26763479	27.59716998	28.22208399	28.54387949	26.26733859	27.80290362	28.58387969	28.1597385	27.85148681	28.21545769	25.45607888	29.08827111	28.78800557	26.03376518	26.63946998	27.81496689
H1-3	22.91206754	23.59769226	21.95103591	21.65835701	20.85815938	23.30711042	20.5825952	21.38876561	23.72951563	23.9333416	20.61195675	24.5990118	23.67360557	21.11716554	20.75960401	21.51990533	24.11652156	22.46433653	22.38513647	20.5941259	24.38303567	20.59919014	20.53105274	21.36678551	24.3743915	22.8839535	20.59131015	21.56276265	23.81675433	20.66676203	22.54981644	19.85941158	21.3518994	24.15891961	21.31184171	22.01547233	23.80110934	19.93870236	24.04142567	22.62768699	22.7355869	20.57477069	23.80655995	21.43186391	25.0755869	24.67962081	20.46736848	20.48839637	22.08163917
H1-4	21.97530384	23.98071651	23.02139161	22.29106308	23.36570908	23.9097649	22.8989736	21.40796199	24.28003533	23.68921456	23.05341642	23.37039041	23.17921861	23.58603481	23.37780226	21.23204953	23.24098572	23.31377352	23.50373292	22.51151992	22.6044487	23.24997311	23.32839254	22.34845456	22.78983591	22.71008864	23.38675898	22.20181459	22.6331891	22.84450632	21.98608522	22.50178118	22.93842188	24.17210295	22.43930114	23.45476345	22.57156388	22.0007478	24.15553436	22.8104465	22.84148294	22.64099304	23.852153	21.95757607	23.4421422	25.14957921	21.76626351	22.33259789	23.21924919
H1-5	26.42134101	25.24742681	25.62394258	26.60966848	25.70013579	24.98322392	25.24922538	26.84195424	25.50054663	26.24636861	25.20810183	26.76290158	26.61732827	24.83869476	25.45165173	26.23663782	25.9387611	25.4895892	26.22499227	26.10976796	26.55140503	25.13541519	25.45644486	26.16427848	26.40662066	26.31630371	25.14809474	26.30768296	25.17941808	25.46052669	26.34838724	25.02987964	25.01712182	26.16375805	26.0102217	26.74551326	24.71847596	25.07035316	27.08858968	25.87884968	25.35929998	25.10602886	26.72886442	25.72048893	26.46237208	26.41737544	25.40223264	25.27758785	25.70906991
H2AC20	28.53287958	27.62733642	27.18313337	26.96637863	27.910298	26.95513772	26.635031	26.4183035	28.17476982	27.88796014	28.04452293	27.94428099	26.84058677	26.6644804	26.67203608	28.50094281	26.62711009	28.20356824	28.04012821	29.03767927	27.07493632	26.79528288	26.7651528	28.283266	26.71788249	26.98743914	26.73327729	28.39336121	28.09898162	27.52027176	27.37253576	26.72870735	26.41983039	27.21734027	27.84715125	28.53458697	29.10505698	26.96326193	29.33278115	28.79472826	26.75900402	26.09832075	29.79705189	26.16802694	28.77305183	28.51903641	26.33452036	26.91966298	29.04390455
H2AX	22.54724221	22.43922146	22.23667011	21.8269981	21.69251891	21.94568192	21.85700135	22.67024879	21.9643001	22.53002344	21.48533495	23.68627106	23.58348186	21.65492988	22.12450603	23.08785096	21.55649133	23.14808021	23.23981625	22.78796677	22.25885434	22.14075789	21.88950797	22.04406083	22.72975907	22.72457766	21.32956569	22.71810207	22.38589112	21.61013451	22.05853902	21.87789066	21.64278808	22.51137792	23.08832345	22.68593422	22.01983119	21.47018826	22.30701741	22.50047302	21.22228086	21.79653628	21.83933564	21.82954219	22.61527539	22.52937889	21.41900239	21.81620073	22.52768319
H2AZ1	22.01338843	20.74144732	20.24625293	21.49781175	19.97932434	20.50769962	19.63264832	21.08704194	20.81009247	21.59603567	19.88836407	22.02187245	21.99605603	20.29939687	19.81658688	21.4686892	20.64502749	21.40666666	21.49519274	20.95852409	21.82482152	20.10572549	20.01194565	21.21708336	21.55075639	21.04334471	19.64085154	21.40195878	20.55714641	20.35505612	19.99228539	20.212497	19.68584217	20.63304132	21.11304651	20.42619618	21.11600359	19.39219018	21.51863045	20.63245656	20.43853792	20.11671993	21.77208028	20.07864381	22.18491077	21.9365176	20.12214435	19.65167625	21.68029947
H2BC12	28.06718131	27.49668238	27.3292958	27.86750817	27.13008377	27.51194549	26.94040123	27.49329255	27.37955038	27.95803607	26.76721709	27.99150157	28.10919936	27.39778882	26.91389392	27.98844462	27.19483028	27.9849841	27.72131188	27.90543781	27.8373661	27.50629447	27.17995001	28.05657501	27.50457152	27.8141392	26.557245	27.66627964	27.43297188	26.6887721	27.4223314	27.40318034	27.15273382	27.66684186	28.03027135	27.26157466	26.65023569	27.58079971	27.99852921	27.31434817	27.14622117	27.71232766	27.51599691	26.73996078	27.91617715	27.66575866	26.65410465	27.88092671	27.60231911
H2BC20P	15.88280762	15.88574011	15.89496024	15.90527234	15.90758971	15.87568779	15.86174509	15.85251089	15.89698917	15.92433451	15.85002289	15.89113991	15.87552193	15.91246151	15.90668824	15.89535384	15.87015237	15.91518824	15.91087849	15.8417019	15.86422192	15.89492342	15.89054887	15.85996386	15.88098627	15.86950193	15.88428568	15.86826088	15.87947683	15.91846627	15.88272336	15.86691364	15.8528732	15.92515458	15.88958835	15.88867178	15.84950901	15.90271484	15.90306934	15.87744274	15.87292127	15.87601214	15.91170822	15.83933889	15.91609504	15.90433928	15.88376627	15.87225876	15.89756116
H2BC26	24.72175574	23.24891063	21.80814181	22.35717679	20.59251284	25.10633678	21.05171334	21.08962779	22.37967413	25.5466766	21.25585431	26.0915648	23.06605701	21.80510657	20.74806658	22.56919993	22.06814391	25.79988629	25.84842975	24.73451613	26.87002098	20.92129866	20.90133089	21.5626986	26.44740034	25.77590278	21.94659234	19.08929402	23.3358371	21.25803078	18.52342826	20.19327152	22.72760492	27.36935401	19.97915322	24.6614815	25.65863793	20.82932707	25.76866059	22.97728876	21.60132396	21.77570591	25.59784827	23.51321366	22.71220912	26.47704569	20.69370652	22.88005705	21.61091824
H3-3A	28.1567746	26.55626767	26.78800509	27.02754362	25.58762012	26.65722403	25.28947062	26.77108145	26.44305602	27.55661818	25.34315995	28.04408539	27.75892489	26.37396114	25.31650916	27.32308969	26.70642016	27.03347955	27.62362143	26.29400405	27.59995577	25.66124112	25.56283239	26.44119869	27.38994674	27.44694663	25.61922812	26.84541531	26.75602781	25.40734731	26.86924446	25.4083607	26.39707091	28.06621918	26.67262873	27.04044929	27.04967255	26.08666	28.22696583	27.4676411	26.12523857	26.65928535	27.01058004	26.61870779	27.70298936	28.17672013	25.37769243	26.41946325	25.99766554
H3-7	20.878647	20.2427702	21.13466188	22.58138195	21.71852248	20.31573055	20.95681947	22.40128626	20.00498917	20.7377502	21.62299613	21.16841694	21.19883262	21.66173923	21.30848935	22.57457172	19.65935197	21.59777333	21.45169892	22.74009864	20.61211918	21.30822284	21.74356321	22.42023149	20.8881867	23.46602872	21.11516672	23.08979155	19.94265267	20.83830909	22.06553442	22.14617124	20.03978905	21.3648408	23.5309728	23.30871687	19.75264757	21.80785503	22.52104979	21.84091329	20.11032984	20.28552373	22.37158451	21.21901584	20.64900289	21.16015286	21.82783378	21.6753894	21.5936961
H4C1	28.72080256	28.33303227	28.49144037	28.21297026	27.75230102	28.15970704	27.23367382	28.66761986	27.64614757	28.53107662	26.93262507	29.72347546	28.9166702	28.34672032	27.55564037	28.64792045	28.4517333	29.55399712	26.80258305	28.76916575	29.76839746	27.88522432	28.08340783	28.86729977	28.58191811	28.79376443	27.22891014	28.74555336	28.54667397	26.88118171	27.34307187	27.17830453	27.33237952	28.19926056	28.040877	27.70181779	27.63808107	26.76940154	28.17999523	27.07496853	27.17039715	27.60875876	28.49855548	27.06642077	29.32288533	28.67706356	27.16007711	28.5500421	29.13265577
HACD2	9.789082952	9.792698778	9.804067439	9.816782515	9.819639885	9.78030402	9.763112322	9.751726315	9.806569154	9.840286649	9.748658551	9.799356869	9.780099513	9.825646942	9.818528357	9.804552752	9.773478699	9.829009068	9.823695045	9.738398556	9.766166314	9.804022038	9.798628104	9.760916019	9.786837176	9.772676691	9.790905431	9.771146456	9.784976005	9.833050965	9.788979054	9.769485267	9.752173051	9.841297817	9.797443758	9.79631361	9.748024923	9.81362905	9.814066162	9.782467917	9.776892828	9.780703949	9.824718117	9.735484904	9.830127175	9.815632031	9.790264986	9.776075941	9.807274438
HADH	18.26704448	17.98521715	19.79461001	18.97729772	17.8627993	19.22096992	17.8790236	18.28020519	17.88704888	18.70690884	17.81093857	18.51124406	17.62630184	17.10169038	17.82061097	18.88925274	17.32491831	18.3445531	18.16036179	18.04051918	18.80308238	17.84396207	17.8209138	18.36941372	18.44811293	17.62434614	17.76076945	18.08313181	17.45551103	18.16835155	18.89778508	18.49078618	17.96831582	18.2014628	18.41811596	18.62634294	17.97216147	18.20283364	18.72060334	19.62657774	18.38725782	18.39453278	17.62760423	17.89040693	19.26903432	18.56811225	18.39248631	18.88446189	19.16047323
HADHA	19.96809841	19.822112	19.66680515	20.28069121	19.26543183	19.40359224	19.42583856	20.13716422	19.64060134	19.57491982	19.138375	19.60175325	20.09454697	19.73366854	19.70857313	20.65544555	19.4666156	20.79496951	20.0713605	20.95172172	19.83022593	19.86490343	19.70817587	20.40725178	20.13697959	19.81572331	19.58070629	19.8472218	20.06828224	19.65066584	19.43615202	19.19849073	19.38781559	19.54739284	19.67811913	20.13943024	18.94571377	19.02335173	20.03596603	19.70166003	19.29945539	19.2967453	19.72306903	19.21448155	19.39739783	19.62566135	19.21391456	20.28803742	19.55665612
HADHB	18.77512591	18.92641232	19.78630251	20.338504	19.23708131	18.86591463	19.40083174	19.83751089	18.59502498	19.84934376	19.2181224	19.37918275	19.15255621	19.16401332	19.38884787	20.43985376	18.80259096	19.36885987	19.13991677	20.40313613	19.3593421	18.85491558	19.1422064	20.15183042	18.89362621	18.0823394	19.30218144	19.75150103	18.41378004	19.58424148	19.02719336	19.14916355	18.39625221	19.54709687	19.92073583	19.76050484	19.22798613	18.79594115	19.62270847	19.55675464	19.23360667	19.09296036	19.28853908	18.82681023	19.82171077	19.62128039	18.92298298	20.13751608	18.98603304
HAL	11.05539473	11.06118115	11.07937445	11.09972242	11.10429508	11.04134578	11.01383386	10.9956128	11.08337795	11.13733616	10.99070345	11.07183611	11.04101851	11.11390819	11.1025163	11.0801511	11.0304232	11.11928861	11.11078456	10.97428435	11.01872117	11.07930179	11.07066987	11.01031911	11.05180081	11.02913975	11.05831125	11.02669091	11.04882237	11.12575687	11.05522846	11.0240325	10.99632771	11.13895433	11.06877455	11.06696598	10.98968945	11.09467592	11.09537543	11.04480867	11.03588684	11.04198579	11.11242179	10.96962162	11.12107792	11.0978813	11.05728634	11.03457957	11.08450662
HARS1	13.73743561	13.76702558	13.43956788	13.66640771	13.71657149	13.51769378	13.58303273	13.95002129	13.6374868	13.95089472	13.13851653	14.42919506	13.77748403	13.64325249	13.45977919	13.71917818	13.83871152	13.71145388	13.72878117	13.51244059	14.27363488	13.54569218	13.28879797	13.60903593	13.79237847	13.70001505	13.55087763	13.65362962	13.5436187	13.56890425	13.74309005	13.29718829	13.86371668	13.94497758	13.31196785	13.60331514	13.94475878	13.13907451	14.05666964	13.03524418	13.65975343	13.71385636	13.04933416	13.36488468	14.34311375	12.78118106	13.27033448	13.26332758	14.45176129
HBA2	14.05370239	14.05661932	14.06579053	14.0760479	14.07835297	14.04662034	14.03275163	14.02356643	14.06780868	14.09500892	14.02109163	14.06199046	14.04645537	14.08319892	14.07745629	14.06618203	14.04111429	14.08591118	14.08162431	14.01281479	14.03521532	14.0657539	14.06140256	14.03097985	14.0518907	14.0404673	14.05517261	14.03923285	14.05038928	14.08917182	14.05361858	14.03789275	14.02392681	14.09582464	14.06044714	14.05953544	14.02058048	14.07350397	14.07385659	14.04836598	14.0438685	14.04694297	14.08244963	14.01046432	14.08681317	14.0751198	14.05465595	14.04320951	14.06837764
HBB	15.96554743	15.14874639	14.48347647	15.81732057	14.70351161	15.04801402	14.26063525	16.19711129	15.63671538	16.25739864	14.722699	17.26523097	16.18186137	14.86511038	14.95803991	16.12018317	15.5394046	16.35768345	15.84601332	15.26683973	16.49908718	15.2619847	15.29030685	15.68924188	16.24993665	16.54446516	14.53931271	16.0576383	16.00781827	16.21736448	15.26522708	15.79568951	14.89670823	15.63074891	15.20818034	15.24105504	15.76661131	14.07290602	16.33569344	15.87390966	15.49750672	15.31499661	16.02766199	15.61896041	16.41071623	15.53201257	15.6064633	16.6374288	16.1283128
HCFC1	15.90213935	14.61229072	14.56313778	15.64743406	14.48553935	15.12906793	14.63009666	15.32112811	15.08097443	15.55435515	14.91450469	15.78811202	15.63590983	14.814688	14.55255793	15.10859647	15.08007458	15.6879042	15.02563941	15.12299867	15.8305095	14.38065139	14.45875678	15.30761297	15.14652807	15.71453954	14.79762783	15.51848431	15.26029378	15.57082855	14.37086274	14.97729561	14.44052754	15.67899341	14.66261698	15.41398286	15.45060174	14.57474791	15.28874516	15.24655536	14.66345866	15.31832696	15.61400469	14.75393525	15.34952325	14.108253	14.22696289	13.66082603	15.56369417
HCK	14.66525418	12.6703978	13.74227108	13.68821653	13.44184933	12.86537011	13.01238693	14.07201722	12.64824389	14.27232938	13.10120595	13.66148006	13.66946279	13.28686089	13.61455298	13.43567928	13.45285336	13.79520359	13.8233685	14.25708592	13.68668932	13.42852879	13.64320621	12.67919666	13.96698993	13.3932288	13.57558302	14.73351314	13.40942236	14.09289195	13.20875066	13.12064004	13.23361256	14.55389228	13.6749743	14.14109525	13.31900273	13.41359099	13.2446328	13.67376864	12.83325822	13.15381341	14.01048751	13.11450473	13.77297639	14.05102548	12.82945758	14.04005995	13.69593057
HCLS1	19.88864716	20.43864743	19.95401639	19.22728979	20.41639643	19.60809271	20.26424932	19.90743877	20.01473677	19.98636106	20.30179508	19.06076591	19.8048487	20.46671359	20.32916624	18.31945904	20.21196318	19.27353384	19.86795419	18.78397195	19.11172775	19.72958636	20.24629976	18.50981339	20.01381556	18.93941299	19.47722881	18.74457899	19.79720657	20.23233653	20.04021106	19.65967778	19.5395895	18.79946174	18.20223487	19.07103415	19.69685868	19.82914384	19.79577902	19.23017505	19.87722078	19.60353129	19.05988625	20.41916226	19.33978112	19.65289679	19.2865759	19.42317423	20.28412022
HDAC1	13.49874211	14.07970315	13.65522783	13.32841711	13.81712708	14.11467758	13.46876872	13.6707159	14.16956245	14.39682058	13.60826082	13.82906278	13.90865705	13.97809644	13.5260838	13.16288138	14.24119671	14.51916979	13.70635561	13.12196444	14.01485158	13.45706565	13.738174	14.02342529	14.41345845	14.18268359	13.69004286	13.44800171	14.01420024	13.49359847	13.86326985	14.66539908	13.06363398	14.23846873	15.0086853	13.24177737	13.6130679	14.07990653	14.38469815	13.85332495	13.5501819	13.56633434	14.5109755	13.47373591	13.69609943	13.56564618	14.3069189	14.42459946	13.68527956
HDGF	18.11741771	18.06814686	18.33279006	16.85639494	18.19698907	18.61894313	18.16494675	16.85384301	18.53175985	18.35639106	18.0853718	18.1262853	19.65840649	18.49427574	18.26491542	16.87424279	18.34232255	16.84966742	17.26077557	17.33870837	16.66585317	18.24076973	18.08555109	15.86545517	16.31055734	18.62509664	18.2452557	16.0281206	18.40662639	18.41942406	18.46541058	17.78854928	17.84080905	16.83123277	16.909966	17.14063628	17.57176055	17.68663257	17.09064158	17.18112979	17.78881583	17.82121094	17.2993022	17.66267662	16.67727951	16.47535425	17.92303073	16.44100541	16.85988109
HDHD5	15.92530093	15.35993557	15.49180058	15.54362436	15.40734115	15.10870213	15.40549976	15.72678759	15.06352728	15.69218962	15.11864793	15.51894595	15.57659776	15.40602168	15.13118052	16.00678467	15.25334754	15.02037652	15.12172965	16.1303323	15.74208789	15.55538786	15.54115962	15.87192463	15.71223106	15.71129999	15.39663535	15.94226397	15.65291553	15.94400608	15.1100997	15.32466184	15.32135436	15.59930794	16.46797787	15.86600453	15.69767348	15.18452802	15.12584438	15.83817879	16.15508754	15.09619605	15.28315286	14.84011244	15.94981498	15.54013093	15.62300313	15.8512249	15.53258158
HEBP2	12.77854219	12.782103	12.79329868	12.80582028	12.80863417	12.76989684	12.75296672	12.74175396	12.79576232	12.82896678	12.73873288	12.78865978	12.76969544	12.81454983	12.80753956	12.7937766	12.76317537	12.8178608	12.81262763	12.728629	12.75597425	12.79325397	12.7879421	12.75080384	12.77633058	12.76238556	12.78033694	12.76087861	12.77449773	12.82184119	12.77843987	12.7592427	12.7421939	12.82996256	12.78677578	12.78566283	12.73810889	12.8027148	12.80314526	12.77202781	12.76653755	12.77029068	12.81363514	12.72575968	12.81896189	12.8046873	12.77970624	12.76573309	12.79645688
HEXA	13.87275425	13.50701021	13.58438726	14.62560192	14.05566774	13.15873488	13.96371253	14.86608435	13.3659685	13.34092232	13.88765913	13.84158328	14.02643033	13.68030186	14.06169977	14.94651369	14.13292977	14.0184558	13.98421626	14.67619915	13.35907868	14.314784	14.26082664	14.67639567	13.75205463	13.10874891	14.04227336	14.32748822	13.19986246	13.819182	13.89474924	14.04058227	13.70999559	14.15284278	14.26718409	14.69149286	13.81047616	13.92983168	14.51661657	14.00673888	13.88948235	14.1305799	14.26679735	14.107825	13.95278796	14.62347524	14.09864979	14.51478727	13.91043637
HEXB	16.4660298	17.11481581	16.59972607	18.53186824	16.90518438	16.24508675	17.33483281	18.15804668	16.34963189	16.45089616	16.68507752	16.67175814	17.22667699	16.08052207	17.11617126	19.08561744	16.31632905	16.90826204	16.22031851	17.91131753	17.20496113	16.64361439	17.17296515	17.38154738	16.96916191	16.80362621	17.16634671	18.35941714	16.23620782	16.54604261	17.02171195	16.67715278	17.93503498	16.88446233	17.8231819	17.90714088	17.66212874	16.05545956	17.12377479	17.14376684	16.30170925	17.48998017	16.80441901	17.40688673	16.99120147	17.47761447	16.68967546	17.44227012	16.72612395
HGS	12.74311251	12.74668562	12.75791994	12.77048478	12.77330838	12.73443732	12.71744876	12.70619729	12.7603921	12.79371118	12.70316577	12.75326503	12.73423523	12.77924446	12.77220999	12.75839952	12.72769264	12.78256686	12.77731563	12.69302701	12.72046666	12.75787508	12.75254488	12.71527841	12.74089327	12.72690011	12.74491346	12.72538796	12.7390541	12.786561	12.74300984	12.7237464	12.70663875	12.7947104	12.75137453	12.75025773	12.70253963	12.76736857	12.76780052	12.73657564	12.73106643	12.73483252	12.77832661	12.69014779	12.78367175	12.76934789	12.74428058	12.7302592	12.76108905
HIBADH	11.78989656	11.79457625	11.80928984	11.82574599	11.82944407	11.77853466	11.75628475	11.74154871	11.81252762	11.8561656	11.73757834	11.80319331	11.77826998	11.83721854	11.8280055	11.80991794	11.76970116	11.84156989	11.83469235	11.72429961	11.7602373	11.80923108	11.80225012	11.75344224	11.78699002	11.76866319	11.79225525	11.76668272	11.78458125	11.84680101	11.03664959	10.35299172	11.21662535	11.85747428	11.80071731	12.0794978	12.0818942	10.96193433	12.80323886	12.13308231	12.23649416	11.65377335	11.9039918	10.55402431	12.14974058	12.05121633	11.49288756	12.30261179	11.81344041
HINT1	16.43685275	16.6667743	16.54747451	15.45234276	16.57857482	16.99057847	16.467748	14.65714394	17.48305247	15.29024289	16.47769464	15.97330789	16.46287759	16.57080257	16.55191046	15.68844424	17.25474146	15.7773005	15.71523004	14.77398259	15.70655609	16.14100341	16.36225489	15.08721658	15.51313637	15.70945226	16.65597228	15.512195	17.14316037	15.50390361	16.69153494	16.35366523	16.85874929	15.78794043	15.61413214	15.79140376	16.86677353	16.60420093	15.75296276	15.59312329	16.8358306	16.83316069	15.74048755	16.34262891	15.88272982	15.68241258	16.44864278	15.56616462	15.98335149
HINT2	16.23629817	16.11362082	16.77192961	16.77029388	15.55815333	16.71290581	15.98384592	15.70482038	16.43711065	17.61747197	15.5571993	16.49261429	16.57317946	15.66646427	16.24032642	16.5024531	16.26402531	16.32111723	15.59043126	16.23472298	16.65317396	16.0813894	15.57638144	16.07890591	15.98890658	15.86633283	16.53991807	16.06191763	15.67732496	16.83957134	16.13907989	15.50959946	16.03559534	16.77442482	16.34864932	16.24465193	16.19099418	15.61164542	16.47797725	16.69421601	16.22500463	15.95845935	16.72990726	15.91529361	16.68833494	16.77735594	15.5541096	16.49672852	16.74622609
HK1	20.43553794	19.65633324	19.93969603	19.86126673	18.85111123	19.74219071	18.74412028	20.02694636	19.89748065	20.27848603	18.85232871	20.44420766	19.98006021	19.50731098	18.41999277	19.9858967	19.25953264	20.03321442	18.6926855	19.64249244	20.21410149	19.00564212	18.68828408	20.1578722	19.69241341	19.67349451	18.61655622	19.59904296	19.63463806	19.47832905	19.60839545	18.44472301	19.69655416	19.39939617	18.8210108	19.38135965	19.32122734	18.65607873	19.25962568	19.71923205	19.77165458	19.42694841	19.10991916	17.88471168	19.00614221	19.79125513	18.89862593	20.31617068	18.72168771
HK3	16.68169117	16.72983733	16.57998165	16.05272301	17.48471808	15.9723975	17.58678992	16.69313616	15.57842265	16.89595349	17.53524466	16.18658989	16.7075187	17.65420867	17.84280381	16.20197709	15.38807076	16.62742832	16.25771156	15.350619	16.7042049	18.02855002	17.71844418	15.76182794	16.42990641	16.7916478	17.97309679	16.69942754	15.47454022	16.69822277	16.55990343	17.9574629	15.18422967	16.74798273	17.48234783	16.11822951	16.32801014	17.62126242	15.67838523	15.38281457	16.39509835	15.99514237	17.34772416	16.57351534	16.77677198	16.57843134	18.10306672	17.054614	16.47694744
HLA-A	18.46764541	17.293051	18.1553216	18.77063359	17.49178934	17.85863824	17.68560013	18.12883087	18.06570258	19.37410466	17.37487359	18.59836447	18.94008457	18.23274134	17.78533169	19.35876884	17.8661126	18.41016194	18.55797386	18.30141677	19.5236537	17.82481685	17.44510025	18.74417449	18.03572922	17.87972329	17.21806156	18.20467569	17.99880824	19.10986211	17.99936765	17.81559134	18.38325764	18.03145725	18.56016959	19.23723412	17.1329406	17.98994595	18.74964254	18.91201554	17.8946631	18.33263868	19.21779994	18.5250435	18.89718334	18.20675026	17.28513226	18.28314647	17.69472051
HLA-B	15.46081687	13.06758273	13.73845125	14.19920291	12.51859852	13.50576237	12.60924018	14.45341343	13.94529491	14.4239482	12.75826665	15.41711009	15.0524577	12.4652354	13.069389	14.5739393	14.11906789	14.24892882	14.63650965	14.14223774	14.09458126	13.4788062	12.44316179	13.58119373	15.10813659	13.87833654	13.3256283	14.74206845	13.56481293	14.53916779	13.40753844	12.83036392	13.2258399	14.74790351	13.28809508	14.97868607	14.57609565	12.21918551	14.64977026	14.17698995	13.71801285	14.34794156	14.42191037	14.74651774	14.69868898	14.8346506	13.38279852	14.54812652	14.0971074
HLA-C	19.60790237	19.04533251	18.17915291	18.96663999	18.16198043	17.81311171	18.04656049	18.43225639	18.07734007	19.12771411	18.22987755	18.75498324	18.90026506	17.90464143	18.16191381	19.27471362	17.97418725	18.81262021	18.55204904	18.51522349	18.85913421	17.89793889	17.57898261	18.90784797	18.4808274	18.31633623	17.46561831	18.72253072	18.46584518	20.16374943	18.33834769	18.46100167	18.80530902	19.06384292	19.22748115	19.88002496	18.09494442	18.34787497	19.01265737	18.69119708	18.00996607	18.95119154	19.03893052	18.69147332	18.58960257	18.75416303	18.3725591	19.09359345	18.27802304
HLA-DPB1	11.72511286	11.73097037	11.74938722	11.76998521	11.77461406	11.71089129	11.68304132	11.66459637	11.75343991	11.80806111	11.6596267	11.74175626	11.71055999	11.78434528	11.77281342	11.75017341	11.6998345	11.78979181	11.78118328	11.64300585	11.68798868	11.74931367	11.74057568	11.67948338	11.72147478	11.69853527	11.72806521	11.69605634	11.71845974	11.79633955	11.72494455	11.69336527	11.66532007	11.80969917	11.73865708	11.73682628	11.65860024	11.76487671	11.76558481	11.71439673	11.70536527	11.71153916	11.78284062	11.63828584	11.79160311	11.76812147	11.72702771	11.70404194	11.75458245
HLA-DRA	13.65518441	13.660517	13.67728342	13.69603551	13.70024954	13.64223731	13.61688313	13.60009113	13.68097293	13.73069923	13.59556682	13.6703363	13.64193571	13.7091087	13.69861027	13.67799915	13.63217138	13.71406714	13.70623006	13.58043546	13.62138713	13.67721646	13.66926153	13.61364404	13.65187236	13.63098858	13.65787219	13.62873181	13.64912752	13.7200281	13.65503118	13.6262819	13.60074997	13.73219049	13.66751486	13.66584813	13.59463235	13.69138481	13.69202946	13.64542861	13.63720651	13.64282712	13.70773888	13.57613842	13.71571611	13.69433879	13.65692767	13.63600177	13.68201307
HLA-DRB1	16.75316824	16.33204456	17.05469551	17.99738676	17.525351	15.65562622	16.73463117	17.62417971	15.47670166	16.29855808	17.8195774	16.5927781	16.60893577	16.94341616	17.12891726	18.21783138	15.5031276	16.18350453	16.12173769	17.30067319	16.45320039	16.5575746	16.86323049	18.99703852	16.5061827	17.36227766	16.46821175	18.25085965	15.75609769	17.14095648	16.21470452	17.42268135	15.93952502	16.36177293	17.84939427	18.2433805	16.0851459	17.21852936	17.05377237	16.47155074	16.14036165	16.07745992	16.57783339	16.13119998	16.65185664	16.07017023	17.30921177	17.57005768	16.29633592
HLA-DRB3	15.52131237	14.5164378	14.1154541	16.08547174	15.54058625	14.09417935	14.8004968	15.74068381	14.2647484	14.52346486	15.56348011	15.1008099	14.61288264	15.28281841	14.8991902	15.97528079	14.46199087	15.83564395	14.54902418	16.23047912	15.08767701	14.72866584	15.57203477	17.28359548	15.35760171	15.02887701	14.9112605	16.53576503	14.81880492	15.37329916	15.45542109	15.16491109	14.7942732	14.86815384	16.84481262	15.26807158	14.89805509	15.52264212	14.74393074	15.86851373	14.82627369	14.72986599	15.20716889	14.80299232	15.86545026	15.81841858	14.78074365	16.09118285	14.77887299
HLA-E	10.89981288	10.90443921	10.91898503	10.93525354	10.93890945	10.88858053	10.86658433	10.85201632	10.92218589	10.96532629	10.84809122	10.91295801	10.88831887	10.94659528	10.93748728	10.91960597	10.87984776	10.950897	10.94409789	10.8349639	10.87049181	10.91892694	10.91202558	10.86377423	10.89693948	10.87882162	10.90214468	10.87686374	10.89455818	10.95606847	10.89967995	10.8747383	10.8525879	10.96662004	10.91051025	10.90906426	10.84728051	10.93121879	10.93177806	10.89134916	10.88421602	10.88909223	10.94540688	10.83123598	10.95232758	10.93378153	10.90132525	10.88317084	10.92308827
HLA-F	11.32318394	11.32758635	11.34142811	11.35690919	11.36038815	11.31249527	11.29156374	11.27770085	11.34447404	11.38552635	11.27396573	11.33569282	11.31224627	11.36770196	11.35903482	11.342019	11.30418519	11.37179547	11.36532545	11.26147381	11.29528209	11.34137284	11.33480552	11.28888966	11.32044963	11.30320871	11.32540288	11.30134559	11.31818358	11.37671663	11.32305744	11.29932304	11.27824477	11.38675748	11.33336354	11.33198754	11.27319427	11.35306973	11.35360193	11.31512989	11.30834202	11.3129822	11.36657108	11.25792633	11.37315681	11.35550844	11.32462311	11.30734742	11.34533275
HMGA1	21.24565151	20.2787835	19.64870466	19.6168354	18.94909377	20.33837455	18.82428749	20.50087612	20.6597637	20.52461797	18.58908698	20.26083009	20.63021992	19.36053557	18.58176547	21.9418003	20.61856779	20.65482567	20.30072588	18.72582492	19.84651851	18.54479474	18.54998728	19.55636192	20.69647919	19.97081055	18.84889063	18.54868392	20.3536831	19.96491151	20.41725812	19.33690206	19.99670212	20.94827189	18.83399086	19.72411612	20.48880872	18.99081672	18.84016818	20.26066994	20.55085646	20.02951584	20.74221975	19.16757754	20.46516523	20.61550341	18.88176301	19.64886125	19.88681967
HMGB1	17.27008518	18.61724945	17.92309452	16.8089151	18.28778902	18.15048199	18.23600115	17.14231581	18.76442488	17.57043649	18.16930903	17.15969114	17.42698576	18.3152987	18.34041306	16.98338001	18.74985777	17.32416541	17.43123255	16.43458775	17.43593407	18.01662294	18.11806004	16.65608385	17.20216324	17.38059858	18.39323007	17.16235205	18.06924216	17.64138905	18.79472019	18.60101595	17.48992074	17.27587617	17.16968397	16.68260564	18.47317097	18.66097725	17.65565182	17.05742295	17.93805656	18.05968977	16.31170431	18.13747241	17.19494322	17.65630381	18.42376867	17.8761442	18.94355468
HMGB2	19.73113824	19.28141881	18.88566753	19.07839727	19.36365748	20.37747116	20.441553	18.86084616	20.20439022	19.4439713	19.90669166	19.16419296	19.29314859	18.71937861	20.3004947	18.86722998	19.3816913	19.58501239	20.18465303	18.63624049	19.38293286	20.27266954	19.95668367	18.49009334	18.62172622	19.84788416	20.37863687	18.79058171	19.25312304	19.49973181	18.96215273	19.77739319	18.90649367	18.61935986	19.33880746	19.160088	20.24618	19.55536223	19.56103624	18.85899443	19.19594169	19.58226615	19.13198349	19.10899773	19.68870411	19.05303103	19.89549614	19.37479558	18.73231106
HMGCL	9.895774491	9.90083792	9.916758047	9.93456363	9.938564955	9.883480896	9.859406466	9.843462048	9.920261329	9.967477692	9.839166099	9.910161591	9.883194514	9.946976949	9.937008423	9.917437656	9.873923044	9.951685109	9.944243606	9.824798495	9.863683131	9.916694471	9.909141064	9.856330869	9.892629614	9.87279995	9.898326603	9.870657083	9.89002332	9.957345188	9.895628997	9.868330834	9.844087636	9.968893683	9.907482562	9.905899958	9.838278797	9.930147669	9.93075978	9.886511114	9.878704026	9.884040937	9.945676267	9.820718356	9.953250851	9.932952548	9.897429755	9.877560096	9.921248975
HMGN1	21.43557488	20.00954261	19.40298712	19.29304339	18.44120482	20.32311336	18.67189478	18.9088075	21.0168906	20.11772288	18.2906664	20.55650386	21.02446686	18.85647309	18.69717848	19.91865638	20.46364867	21.31328074	20.35848231	19.60147819	20.69293912	18.34019459	17.79903759	18.89854848	21.77274494	20.27437309	18.75054992	19.68395608	20.77732595	18.98421776	19.1448088	18.54015586	18.91064107	19.42813589	18.00800141	18.64133333	19.51956349	18.4912836	18.20602681	19.43082106	19.18249239	19.11602539	19.56224625	18.33963541	19.56042309	19.72985106	18.55734231	17.64016429	18.9569879
HMGN2	18.50335056	17.57311149	17.12483997	17.723372	16.82003263	17.62272219	16.64121227	16.90532236	18.04102688	17.62261564	16.31979701	18.41269447	17.80932571	17.71504501	17.56617739	17.53803962	18.31168835	18.16941331	17.24760733	15.7107658	17.29754536	17.31255905	16.91786234	17.96291909	18.73640511	18.79732518	16.76865353	17.76035036	18.12731089	15.41244603	17.16482705	16.47750931	16.62876476	17.45634086	17.29087523	17.62057958	17.09474531	16.26477714	17.43519993	17.88063123	16.52103451	16.70436566	17.6674779	16.23041765	18.27156559	18.24993221	16.52080663	16.90154512	17.49515671
HMGN4	20.63287807	20.7781663	18.06650641	18.49031596	17.45201942	18.90469026	17.58012745	17.85732131	19.85952189	21.12887215	16.17847543	18.38567667	19.76348	18.07486386	17.04864957	17.70931198	19.65502681	19.78176298	19.25880052	17.9384565	20.13803764	17.31689644	16.62835991	18.36808096	20.51753013	18.15322337	16.49223014	18.05812921	19.28772301	17.54312824	20.04779466	17.25699691	20.27458069	21.082111	17.01085284	18.56894975	20.45475876	17.28984088	21.69629331	21.92529726	20.0953891	20.60472096	21.67640678	19.56802121	20.9602429	21.48778177	17.62463634	17.79070848	18.50326295
HMOX2	11.04171633	11.04663101	11.06208346	11.07936598	11.08324976	11.02978388	11.00641668	10.99094065	11.06548383	11.11131314	10.9867709	11.05568079	11.02950591	11.09141464	11.08173895	11.06274311	11.02050681	11.09598449	11.08876159	10.97282537	11.01056771	11.06202175	11.05469024	11.00343143	11.03866384	11.0194167	11.04419347	11.01733679	11.03613411	11.10147829	11.04157511	11.01507888	10.99154786	11.11268753	11.05308046	11.05154435	10.98590967	11.07507974	11.07567387	11.03272508	11.02514734	11.03032747	11.09015216	10.96886509	11.09750423	11.07780222	11.04332297	11.02403701	11.06644246
HNMT	10.86382333	10.87002805	10.88953657	10.91135552	10.91625874	10.84875877	10.81925798	10.7997197	10.89382949	10.95168839	10.79445545	10.88145328	10.84840784	10.92656679	10.91435137	10.89036936	10.83704658	10.93233617	10.92321735	10.77684939	10.8244986	10.88945866	10.88020272	10.81548914	10.8599696	10.83567034	10.86695069	10.83304448	10.85677585	10.93927202	10.86364504	10.83019389	10.80048629	10.95342354	10.8781704	10.87623107	10.79336815	10.9059442	10.90669428	10.852472	10.8429052	10.84944504	10.92497294	10.77184959	10.93425483	10.9093813	10.86585169	10.84150342	10.89503975
HNRNPA0	16.46500926	17.9712197	17.05781849	16.68504541	17.83950839	16.61427274	17.02794546	16.9209263	18.32770625	17.92437359	17.32601984	16.96893855	17.19606206	17.43027388	17.64950346	16.57701239	17.55463657	17.16393644	17.38036261	16.77315449	17.16847125	17.27459528	17.31916922	17.0787454	18.58285867	17.05679043	17.76831256	16.81227369	16.98698752	17.75696434	17.87131849	17.15318213	17.28668648	18.13143476	16.87639309	16.93133506	17.62388529	17.35951698	17.32964927	17.79156588	17.55884963	17.38092591	17.90173621	17.19055587	17.40625806	17.63797521	17.35056273	16.84627755	17.84470785
HNRNPA1	20.1488497	19.55971994	19.81157667	19.59230638	19.56778654	21.27860356	20.32932842	21.14476231	20.43626176	21.8135488	19.9783981	19.15947233	19.37906446	20.61199071	20.52058897	19.99691298	19.86731598	22.10164173	19.29491555	19.87447868	19.15644446	20.94611203	19.76910914	21.75642706	21.17967795	20.73079557	20.19276732	19.38667993	20.24725177	19.81847658	20.91213238	21.60704281	20.76934415	21.31420739	20.18250131	18.78303497	21.57913578	21.43949646	20.39456001	20.98654569	21.14678974	20.87828379	21.39274161	20.41327799	19.2606824	20.14966166	21.08100308	19.82641769	19.96506924
HNRNPA2B1	21.27169604	21.90055851	21.51388848	20.77254731	21.8680344	21.78419321	21.38265486	21.31693944	21.86294181	22.29255552	21.67044578	20.79409518	20.91195303	21.88730414	21.82406362	20.42111766	22.04254264	22.13137867	21.26889531	20.50784262	21.20042675	21.59984189	21.60942524	21.4964517	22.24704462	22.2179408	21.65248304	20.5132752	21.81348962	21.41616585	21.40502712	21.39563522	21.08904554	22.52139851	20.49703186	20.5491416	21.51599993	21.22505904	21.36345095	21.42695371	21.63924744	21.36647086	22.37617086	21.2109485	20.47902225	21.64751919	21.63994676	21.54218763	22.26375193
HNRNPA3	17.28441896	19.22181899	18.38696408	17.50412332	19.00099529	19.05348394	18.56411232	18.68418599	19.27068806	19.70552563	18.99782786	17.91015003	18.17507769	19.03253831	18.9298903	17.20560366	19.39432892	19.34525335	19.02900612	17.81256545	17.98061863	18.62587699	18.92098019	19.32684405	19.41504984	19.52338016	18.7187377	17.89889289	19.38073091	17.86464729	19.26258793	18.60561879	18.49564536	19.48667207	18.17804026	17.99654053	18.87507727	18.84290994	18.75724501	19.13060267	18.82329514	18.65801557	19.39200569	18.42241933	18.39362946	18.72883199	18.81713322	18.20071559	19.25830286
HNRNPAB	16.48184891	18.10971544	17.15421096	16.27480138	18.23992407	18.45746245	18.12791319	18.81366039	18.3430836	18.34890271	18.2231305	16.45472563	17.18033873	18.55943971	18.31161356	16.09809823	17.8264431	18.74503706	17.83626472	16.52913271	16.68859654	18.27098537	18.13228027	19.22469987	17.82275724	19.95137968	18.25437996	16.67971815	17.80257914	17.24150414	18.90267775	19.35953685	18.57445772	18.96271436	18.89257639	18.3341495	19.06802219	18.77882213	18.96863214	18.61687814	18.90679817	18.5883325	19.34411346	18.46511207	18.77344591	18.67440244	19.28895037	17.88060256	18.19883481
HNRNPC	20.11410614	20.83268721	20.90439091	20.78705347	20.71787504	20.94318144	20.33846647	20.32150442	20.93986647	21.57269659	20.36750687	21.93185128	21.16222936	20.34863802	20.75018955	20.14064305	20.08042059	21.30762624	21.06046556	20.51783254	20.63422641	20.63553503	20.302452	21.85853432	21.08510015	21.26623342	20.56166562	20.24783041	21.35901289	20.60689661	21.00242313	20.28230613	20.15769879	20.9765609	20.01209499	19.92478198	20.65057225	20.8884577	20.95136934	21.29203765	19.98120742	20.81444879	21.0990238	20.44419298	20.46582286	21.39185058	20.40707281	19.8403809	20.42613824
HNRNPD	18.07471839	18.45727272	18.35781579	18.22738102	17.45125728	18.6479109	18.18587191	18.59220795	18.50922881	19.26852608	18.35373689	18.69996619	18.83772304	17.5232755	18.07293155	18.92015429	18.00570261	18.9264404	20.72322354	18.26846595	17.78934271	17.66606157	17.29727659	17.5798241	18.91371415	17.98601262	17.39371488	18.9490519	18.15491326	17.10464429	18.60552186	16.957219	17.80385999	18.594548	17.63307749	17.13645694	19.50007952	17.59079894	17.19096823	19.24920521	18.56074917	19.10737634	18.33901301	19.4724661	18.10124568	17.53606692	18.47356027	18.24343851	19.59610636
HNRNPDL	13.54597585	13.93498073	14.29541475	13.64655591	13.93989729	14.66135226	13.88190349	13.67569205	14.26440707	14.17114172	14.22858064	13.96016784	13.82623438	14.24760075	14.0289312	13.53355816	14.26015918	13.89095828	14.06057341	13.53621283	13.98260996	13.81171161	13.94946537	14.30413289	14.11348145	14.08621526	14.06086726	13.42230058	14.16294528	13.61525486	14.16627293	13.65466152	13.98817865	14.30874579	14.04403459	14.04272833	13.57552036	13.58881133	13.09869092	13.81717924	13.70078168	14.2570577	14.33360383	14.45806093	13.04758982	13.92697312	13.88843226	14.53752168	13.60770051
HNRNPF	18.83075945	18.16841483	18.19355423	18.97476804	18.3810382	18.3284839	17.61646156	19.29596705	19.79390454	18.42580924	17.73357792	19.09039299	18.75719358	19.50981209	17.74365185	18.18233513	17.77153088	19.1845701	19.24306283	19.54588805	19.12693936	18.95063906	19.57188339	19.51967025	19.35207957	19.26068976	19.00422244	19.72695092	18.96195371	19.66495275	19.23404603	18.04320384	17.79139127	17.88740691	18.85928782	18.61530669	18.28352372	18.18574224	19.16743934	19.19053542	17.58284154	18.05889185	19.40812441	18.21478327	19.84286977	20.20442121	18.00623127	18.8376936	17.57902441
HNRNPH1	21.88699788	21.39092266	21.38564277	21.68707489	21.49217388	21.38139693	21.53721313	21.10176054	21.49136247	22.26567264	21.62042214	20.33968846	21.15388251	21.03367767	21.46491064	20.15743979	21.19038228	21.27853133	21.28975032	20.59824346	20.77255565	21.38135117	21.51011346	21.51869313	21.72877079	21.56420595	21.22928427	20.296923	21.10445738	20.69613863	20.84228559	21.30788307	21.46504984	21.57121104	20.43209347	21.09461291	20.91673342	21.13396661	20.95860322	21.88008975	21.38705596	21.31391061	21.11818169	21.26528298	21.18724202	20.80807787	21.23894525	20.55443368	21.17573387
HNRNPH2	17.99162261	17.21893109	17.80248802	18.12205248	16.98958218	17.80857429	16.86508175	18.5947094	17.52555824	18.0607642	17.32736709	18.27032282	18.11139482	17.40902724	17.35509747	17.62373291	17.00881823	17.48067657	17.9036012	17.52403138	17.44024636	17.38991855	16.97100437	18.2105353	18.06542461	17.97506496	16.94903756	17.55823238	17.94469778	17.67729142	18.34348429	17.60699822	17.58710998	17.98511927	17.76160217	17.81818561	17.37691344	17.85970847	17.56776608	17.18251182	17.80894558	17.26499542	17.97274975	16.85125976	17.73832269	17.94939228	16.97305927	16.79537054	17.46991759
HNRNPH3	17.97807088	18.68000681	18.62863665	17.58074899	18.38349134	18.82382511	18.22571993	17.87545718	18.68252236	17.88716411	18.24901347	18.66839766	17.62083235	18.31956653	18.68159671	16.98418801	18.39756128	19.32747501	18.04951182	17.38097681	17.8062195	17.12602854	17.94093052	18.34706848	18.40528488	18.17226047	17.90997956	17.8300075	18.25747059	18.1453366	17.83406181	17.70623692	17.9315555	18.19356432	17.62652325	17.3083994	17.62616183	16.92649135	18.08705389	17.91400293	18.22397143	17.36720523	18.62631556	18.24306262	18.15206026	17.65953904	17.83006621	17.68942644	17.54804128
HNRNPK	19.32226467	20.56769501	20.38740404	19.87708963	20.22408621	20.44817325	20.45631513	19.00137113	20.54574631	20.30578067	20.50497405	20.16892947	19.75749896	19.97108782	20.45137756	19.48367248	20.07226709	20.22423639	19.74144422	19.66201303	19.4896431	20.35143441	20.17490799	20.24947335	19.80678393	19.99486722	20.33494626	18.95432417	20.29534991	20.12813773	20.09154791	19.63975252	20.08326932	20.21486122	20.0619804	20.16400896	20.31462366	19.94105912	19.42795909	20.1994443	20.21026521	19.53357048	20.28559016	20.13380609	19.92587705	20.224492	19.55791012	19.47298372	19.05475561
HNRNPL	19.98131718	19.37134229	19.26138154	19.97185948	19.55745159	19.48506884	19.38368817	19.11575562	19.81835618	19.68767266	19.46614229	18.54395384	17.23409531	19.59977988	19.39895952	19.77283583	19.14054246	19.99846341	19.41715113	19.38627129	18.86398245	19.68246855	19.30643947	20.17906737	19.99894991	20.50770977	19.06241434	19.59597079	19.25475783	19.99275074	20.24807658	19.24612219	19.52871913	20.67937782	18.90813011	19.25602902	19.30870361	19.58943617	19.85463659	20.40720102	19.19896725	19.78571929	20.49538643	20.15084899	19.39645963	19.92321787	19.46559042	19.63353568	20.02082218
HNRNPM	20.07247467	20.49867787	20.158035	20.29857566	20.23905823	20.37341969	20.07515713	19.32704383	20.84859936	20.73237286	20.14079446	20.21786525	19.51421666	20.25469872	20.34065738	19.52958883	20.68855795	20.6829842	20.56491802	19.12268621	20.04156807	20.10915286	20.17881585	21.08723949	20.63137176	20.70757897	20.24783698	19.28468212	20.44211351	19.61280019	20.5450334	20.32326499	20.34908095	20.7503791	19.89546821	20.37057187	20.65361188	20.51840788	20.74138605	21.06124316	20.47662763	20.3919224	20.7016055	20.37860335	20.49645786	20.60240019	20.3073919	20.74331288	20.58491654
HNRNPR	15.78877706	15.85833177	15.50481518	15.72743138	15.69413846	15.99533495	15.82686118	15.980075	16.09989332	15.83490435	15.69847561	15.60037251	15.9054548	15.62546065	15.89295677	15.26330578	16.00797438	15.93178124	15.97233839	15.42061758	15.1824784	15.64761798	15.71361531	16.30225643	16.34900621	16.54493958	15.67831212	15.75527919	15.93803556	15.85619588	15.86234908	15.41691969	15.6060598	17.11037961	15.80858458	16.10844051	15.73874204	15.49281748	15.30329863	16.04486015	15.60925007	15.48884803	16.01865595	15.64558888	15.92204391	16.7334596	15.61262038	16.24164868	17.53721836
HNRNPU	22.09872017	20.80690064	20.70994596	19.44587491	20.87052588	21.044438	20.57282527	21.00266091	21.2919656	21.60700952	20.8782489	20.30073963	20.47772514	20.78004776	20.80109579	20.46778989	21.13729101	21.44592333	21.50469938	20.22155494	19.78412882	21.02686188	20.60329552	21.66156602	21.57548417	21.83840895	20.56571819	20.3704809	21.18834028	21.14820333	21.34935649	20.36158129	20.62016178	21.6047977	20.13942753	20.7063846	21.20011253	20.75065819	21.52733943	21.50957865	21.25153346	21.07609895	21.22705445	20.50572301	20.93082488	21.5384041	21.06299426	20.02418657	21.32825222
HNRNPUL1	15.74424644	15.09635843	16.01741964	15.66253118	14.9558901	16.20569987	14.97888059	15.56956854	14.98019004	16.15518953	14.74483786	16.74182365	16.29462769	15.03777734	14.51049301	15.9114634	15.33436563	15.39915425	14.81467936	15.40529331	16.50532348	15.17652374	14.87170817	15.76918939	15.94429783	15.49043812	15.14550213	15.66146562	15.55299957	16.08549234	16.57413523	15.01578041	15.4332694	14.9960634	14.4892634	16.5961108	14.6644721	15.02652436	15.55637958	16.73678566	14.50511185	15.2851492	14.97274903	15.25489747	15.69885083	16.76617423	14.95627496	15.49701017	15.53503165
HNRNPUL2	18.7188079	18.35622974	18.65398003	18.10445894	18.09531827	18.48906957	17.88131606	18.34268725	18.21053545	19.70127107	17.83014693	19.46148404	17.02348709	18.42452757	18.20297084	19.0347187	18.48996167	18.92815957	18.65885988	17.96220822	17.49999578	17.760008	18.26278547	19.16295465	18.94214373	19.97537308	18.05362413	16.32331647	19.21466289	16.95054466	19.10689695	18.43561563	18.89051658	19.44214407	17.45363082	19.13893394	19.30165455	18.60439873	18.91260314	20.00470277	19.19150575	18.61261897	19.5730081	18.13953597	18.87232005	19.87651143	18.74696518	18.22531451	18.387382
HP	11.11123061	11.11810347	11.13971272	11.1638812	11.16931242	11.09454385	11.06186632	11.0402241	11.14446792	11.20855724	11.03439298	11.130759	11.09415513	11.18073047	11.16719965	11.14063519	11.08157046	11.18712111	11.17702036	11.01489105	11.06767127	11.13962643	11.12937378	11.05769165	11.1069619	11.08004602	11.11469473	11.07713739	11.10342423	11.19480384	11.11103312	11.07397985	11.04107325	11.21047924	11.12712261	11.12497445	11.0331886	11.15788718	11.15871803	11.09865693	11.08805994	11.09530402	11.17896499	11.00935286	11.18924638	11.16169439	11.11347739	11.08650723	11.1458085
HP1BP3	18.98010778	18.30218762	18.46507196	18.6498699	18.58350872	18.44287713	17.82305206	18.06671405	18.77113863	19.04275418	17.59864509	18.74851316	19.37909227	18.38985195	17.90869746	18.03797392	18.28959376	19.07656851	19.61527726	18.0543128	18.83090219	18.72718991	17.54073319	19.34854491	19.11411461	18.63721797	17.63191104	19.22574656	18.08187997	18.62920986	18.46828144	17.59519609	18.40764399	18.86108369	17.21948317	19.05025608	17.87751473	17.88797486	18.49089668	18.66932922	17.79878319	18.58504483	18.84081335	17.84765168	19.25189438	19.44397867	17.70870581	18.4613985	18.22971383
HPCAL1	14.03985479	15.03737274	14.77105879	14.01954519	14.73300257	15.03561592	14.69846507	14.03038274	15.09729698	14.15146114	14.68688716	13.73308916	14.34298861	14.96320536	14.7079662	13.65925852	15.13672342	14.08801364	13.88256123	13.68402375	14.02023915	14.53424359	14.60139961	13.92237993	14.18502729	13.95421254	14.62247679	13.84909489	15.09811468	14.61413503	15.22506541	15.10863138	15.54692836	14.86165195	14.10527393	14.59095549	15.45782032	14.8901325	14.07685695	14.16699308	15.1712309	14.94048224	14.32649538	15.45946867	14.4156185	14.37525654	14.75889016	14.41338159	14.92818046
HPRT1	14.05495557	14.37365205	14.79813806	13.84472385	14.5918238	14.65442615	14.6080516	13.84660233	14.58183475	14.1924865	14.64904405	13.99383467	14.38205786	14.48610716	14.65624358	13.93459131	14.55571113	14.06541659	14.3873627	13.74329211	14.35743168	14.5308286	14.62311589	13.85531072	14.71484509	14.25897694	14.63389604	14.15228586	14.47968142	14.2046088	14.26983247	14.52103768	14.58664902	14.55010583	14.13370549	14.3675234	14.36149663	14.31551928	14.55852387	14.23836216	14.56128308	14.57710626	14.71219143	14.55208266	14.41121593	13.78500488	14.50572654	14.22384833	14.01752617
HRNR	12.65540886	12.52222195	14.02819066	12.48542362	12.67483579	13.11965386	12.7437928	12.71035098	12.28021792	13.45116886	12.08724301	13.01528342	13.0982934	12.10066009	12.03198525	12.58829446	12.92563741	12.4690736	13.828286	12.27250464	13.46878735	12.26989714	12.42683404	12.2310732	13.38401087	13.12044736	12.3953056	13.92350835	12.20222892	13.42859386	13.111188	11.2756308	12.29290503	14.45945058	13.43842392	13.70970499	12.43302813	11.39597106	12.31098897	13.01518999	12.3772165	12.16195665	13.56773713	12.09745209	14.43576061	13.63425891	11.60841	14.22479084	13.05155716
HSD17B10	18.14294388	17.81880056	18.10307628	19.17873119	17.58999463	17.25764216	18.24852769	18.01852261	18.31702453	18.44763851	17.63046676	17.86247316	18.94255379	17.49850849	17.89818546	18.8539295	17.85495617	18.67700841	18.61289579	18.17953481	18.6683869	17.43644269	17.2900534	18.32699053	19.10306697	17.79671892	17.99541352	18.41852558	18.46546466	18.26303404	18.27109006	17.57540139	18.06491086	17.53145808	18.7388261	18.53328508	17.32714932	17.59691592	18.72993696	18.39161978	18.16534593	18.02561779	17.52013433	17.66923663	19.44833562	19.10367522	17.56045443	19.08905732	17.396059
HSD17B11	10.59982641	10.60364225	10.61563978	10.6290582	10.63207363	10.59056187	10.5724192	10.56040336	10.61827988	10.65386248	10.5571659	10.61066864	10.59034605	10.63841297	10.63090061	10.61615194	10.583359	10.64196108	10.6363531	10.54633837	10.57564212	10.61559187	10.60989956	10.5701014	10.59745641	10.58251263	10.6017497	10.58089775	10.59549229	10.64622655	10.59971677	10.57914467	10.56087481	10.65492959	10.6086497	10.60745704	10.55649723	10.6257303	10.62619159	10.59284546	10.58696198	10.59098392	10.63743277	10.54326355	10.64314103	10.62784408	10.60107383	10.58609991	10.61902418
HSD17B12	16.33190412	15.65785916	15.483136	17.26394327	15.9348844	15.9109217	16.22019074	16.83957043	16.16452581	16.16142864	16.43718381	16.21756066	16.24231129	15.88391151	16.53255763	17.44099114	15.72637811	15.98862406	15.82779556	17.22800775	15.81129941	16.45684764	16.46357738	17.16693715	16.23742609	16.55352853	16.19694077	17.4514891	16.00403365	17.52687267	16.0694908	16.72429356	15.9328167	16.55576248	17.09256198	17.28463166	15.88842406	16.51666111	16.11674137	16.29509432	14.71938129	16.1505449	16.47052917	15.7145114	15.51574063	16.57297133	16.18345272	16.76055237	16.11031782
HSD17B4	16.38054241	16.31192881	17.09542866	16.97458995	15.35128279	16.00902636	15.62927723	17.30648081	15.81932321	16.61211062	15.51313238	16.57506211	16.10848723	16.25735995	16.39319597	17.55201587	17.27611441	17.10775825	16.38417903	17.43219838	17.13716051	16.49242119	16.21524274	17.69408684	16.48480722	18.29774819	16.54440013	17.63039893	15.78633246	16.54611502	16.23733673	17.49240361	15.84765169	16.27298485	18.2596387	16.91796523	15.8283897	16.46766259	16.21029976	16.38167673	16.16488459	15.82571362	16.3435191	15.29191184	17.13356813	16.22535379	16.71827587	17.50725085	16.06779119
HSP90AA1	21.26294866	21.03157001	20.23650309	20.29652529	21.04601608	20.58984565	20.74392598	19.75823744	20.83401278	19.85028507	20.8591007	19.45252613	19.90649082	21.18499059	21.08002927	20.34271582	20.98324869	20.00508784	20.71361011	19.99929825	20.21975669	20.85380556	20.70086949	20.09813776	20.25598145	20.64917521	20.72546906	20.02449532	20.77054567	20.7316261	20.41959462	20.49158796	21.05945941	19.78357116	19.88176374	20.20991397	20.70221459	21.05798657	20.11837007	20.17140799	20.69685685	20.33080196	19.96264359	20.76367588	20.48484052	20.15984203	20.33285369	20.0753736	20.18199188
HSP90AB1	18.75603068	20.33584349	19.50644591	19.06673112	20.56987117	19.84827004	20.07822911	19.74046569	19.79099659	19.65624449	20.69211565	20.92563059	19.50058561	20.1323553	20.29923105	19.57858067	19.74265036	19.73207746	19.82436711	19.0682961	19.57716892	20.10119075	20.26450591	19.30347202	19.50111418	19.47705696	19.78215121	19.32605755	19.76561865	19.45344366	21.13046379	20.15161647	19.82255492	19.591296	19.31728413	18.81795876	19.34529583	20.21768652	18.69223821	19.0373381	19.31802958	19.49484459	18.93895643	18.91775252	19.46259401	19.35981617	20.18735554	19.26033991	19.65726702
HSP90B1	20.94889622	20.06100484	19.63328713	21.61966374	20.74097416	18.93816189	20.55599604	21.10838303	19.73197511	20.3161092	20.59011332	20.85102195	20.02752112	20.09955963	20.86260508	20.86611331	19.89937913	19.98866666	19.74558062	21.45505274	19.92757955	20.69191688	20.64502154	21.1465733	19.99877012	20.47723406	20.89238341	21.39237798	19.7097902	20.6650466	20.68501706	21.2028667	20.06334429	20.20171193	21.79890732	21.5596404	19.880543	21.19645587	20.77676602	20.84089121	19.46072051	20.12771397	20.35818559	20.03699789	20.74171962	20.00970148	20.88457608	21.46221692	20.25097239
HSPA1A	19.61352963	19.72009308	19.92514261	20.46900574	20.39542708	20.41781498	20.51081642	19.98421983	20.48878809	20.91828787	20.15321227	20.3353647	20.14227163	20.59748438	20.52224132	19.83240155	20.02193721	19.97925987	21.29116828	20.38140678	20.56713122	21.01244963	20.95382571	20.19061079	20.033918	20.93502436	20.50177849	19.76593773	19.94722358	19.95019523	20.47926739	21.12391449	20.85781149	20.40679884	20.68360859	20.51299255	20.70367895	21.46094431	20.72549016	20.93928681	20.94532369	20.64956807	20.69844872	20.70756483	20.00861912	20.34322244	21.04392795	20.56312812	20.18316276
HSPA4	16.01341867	14.69602128	15.20271631	15.2789766	14.69619498	14.24206247	15.09021884	15.41428944	14.99349656	14.90786736	14.80522148	14.77556597	15.10018296	15.89516499	15.2527191	14.39282395	15.2535126	15.26637107	15.06900719	14.3367426	14.96862532	15.11858717	14.9007141	15.46817979	15.10684206	15.90037703	14.66530435	14.75657216	14.845123	16.19009728	14.56186765	14.80223792	14.71585531	15.16066768	14.99693455	15.0531452	15.18276568	14.74217624	15.00836545	14.78281046	14.42491782	14.71953406	15.16199529	14.65695754	14.90900776	15.60098566	14.36799838	15.0962063	15.12704102
[truncated: 979 more rows]
[truncated: 2,081 more columns]
